# Supplementary material for: PUM1 and PUM2 promote translation of chromatin regulators to ensure mammalian spermatogenesis
Source: Sci Adv. 2026 Jul 17;12(29):eaed5708. doi: 10.1126/sciadv.aed5708 (PMC13378543; doi:10.1126/sciadv.aed5708)
Supplement: Supplementary file 2 — Tables S1 to S10 [file sciadv.aed5708_tables_s1_to_s10.zip]

Archive with 10 entries (10 files):
- aed5708_Suppl. Excel_seq4_v4.xlsx
- aed5708_Suppl. Excel_seq5_v3.xlsx
- aed5708_Suppl. Excel_seq6_v3.xlsx
- aed5708_Suppl. Excel_seq7_v2.xlsx
- aed5708_Suppl. Excel_seq8_v2.xlsx
- aed5708_Suppl. Excel_seq9_v2.xls
- aed5708_Suppl. Excel_seq10_v2.xlsx
- aed5708_Suppl. Excel_seq1.xlsx
- aed5708_Suppl. Excel_seq2_v2.xlsx
- aed5708_Suppl. Excel_seq3_v2.xlsx
