# Supplementary material for: PUM1 and PUM2 promote translation of chromatin regulators to ensure mammalian spermatogenesis
Source: Sci Adv. 2026 Jul 17;12(29):eaed5708. doi: 10.1126/sciadv.aed5708 (PMC13378543; doi:10.1126/sciadv.aed5708)
Supplement: Supplementary file 2 — Tables S1 to S10 [file sciadv.aed5708_tables_s1_to_s10.zip › aed5708_Suppl. Excel_seq4_v4.xlsx]

## Sheet: Readme
Table S3. Ribo-Seq and RNA-seq expression data of 6-week-old WT and SDKO testes.
We selected 6-week-old mice for translomics (Ribo-seq and RNA-seq). At this stage, there was no significant difference in the testicular weight between WT and SDKO mice, and the difference in cell composition could be disregarded. The Ribo-seq and RNA-seq experiments included three biological replicates per group, with each biological replicate comprising two mouse testes. Translation efficiency …

## Sheet: RNA-seq
Anaysis of 6W WT and SDKO testes RNA-Seq. FPKM>1.
id	Symbol	WT-1_fpkm	WT-2_fpkm	WT-3_fpkm	SDKO-1_fpkm	SDKO-2_fpkm	SDKO-3_fpkm	log2(fc)	FDR
ENSMUSG00000000001	Gnai3	17.68	16.44	16.54	18.36	22.56	24.02	0.35826	0.0499694
ENSMUSG00000000028	Cdc45	19.04	19.79	20.18	19.25	18.69	20.19	-0.0216765	0.814181
ENSMUSG00000000037	Scml2	8.69	8.64	8.51	11.13	11.94	9.9	0.351548	0.0686102
ENSMUSG00000000049	Apoh	16.26	14.06	14.91	19.88	26.17	25.58	0.663284	0.00232995
ENSMUSG00000000056	Narf	2.48	2.24	2.44	2.19	2.44	2.26	-0.0554556	0.858418
ENSMUSG00000000078	Klf6	2.58	2.4	2.53	3.42	3.79	3.84	0.557162	0.0368552
ENSMUSG00000000085	Scmh1	58.6	57.56	56.57	46.48	52.43	55.81	-0.158859	0.46056
ENSMUSG00000000088	Cox5a	153.71	146.61	144.38	119.2	110.69	113.53	-0.372858	0.000547498
ENSMUSG00000000127	Fer	7.77	8.34	7.29	7.97	6.47	6.58	-0.154746	0.707531
ENSMUSG00000000131	Xpo6	109.82	112.55	118.74	101.9	99.13	83.28	-0.262772	0.0125798
ENSMUSG00000000134	Tfe3	9.18	8.05	8.95	9.62	6.47	7.37	-0.158262	0.415969
ENSMUSG00000000148	Brat1	8.16	7.65	9.06	8.41	7.27	7.41	-0.107138	0.619567
ENSMUSG00000000149	Gna12	20.76	15.67	20.25	16.84	15.14	13.18	-0.327794	0.0979716
ENSMUSG00000000154	Slc22a18	1.85	2.67	2.89	1.86	2.24	1.13	-0.502663	0.322526
ENSMUSG00000000167	Pih1d2	16.23	17.14	13.03	14.08	15.02	17.33	0.000932476	0.963897
ENSMUSG00000000168	Dlat	45.11	45.02	44.18	50.47	52.24	48.43	0.170319	0.495008
ENSMUSG00000000171	Sdhd	54.62	52.68	53.35	48.06	47.76	47.62	-0.163474	0.211448
ENSMUSG00000000184	Ccnd2	5.55	5.72	7.38	13.76	7.8	11.25	0.81496	0.00860827
ENSMUSG00000000194	Gpr107	23.2	22.31	23.18	29.06	26.17	30.99	0.327922	0.770869
ENSMUSG00000000253	Gmpr	3.89	3.15	5.01	4.82	3.93	3.82	0.0609515	0.946971
ENSMUSG00000000275	Trim25	3.6	3.29	4.21	3.88	3.31	4.59	0.0857799	0.674338
ENSMUSG00000000276	Dgke	3.84	3.89	3.92	4.55	4.11	3.62	0.0759806	0.907679
ENSMUSG00000000278	Scpep1	19.49	18.46	19.01	16.8	14.85	17.06	-0.225731	0.129942
ENSMUSG00000000295	Hddc2	3.66	3.79	4.29	4.64	3.94	4.58	0.164727	0.773757
ENSMUSG00000000296	Tpd52l1	7.72	8.64	9.73	9.48	8.67	7.8	-0.00776241	0.918712
ENSMUSG00000000301	Pemt	11.81	12.61	12.79	11.26	9.37	10.41	-0.261562	0.252397
ENSMUSG00000000320	Alox12	3.36	2.25	2.99	2.92	2.49	1.83	-0.248347	0.564886
ENSMUSG00000000325	Arvcf	4.31	3.15	6.39	5.49	5.81	5.49	0.277716	0.946945
ENSMUSG00000000326	Comt	7.56	5.65	7.69	7.78	7.38	6.69	0.0641303	0.914358
ENSMUSG00000000339	Rtca	47.87	46.3	50.08	51.05	47.78	48.44	0.0298923	0.994759
ENSMUSG00000000340	Dbt	2.85	2.27	2.66	2.55	3.25	3.67	0.283594	0.254595
ENSMUSG00000000346	Dazap2	51.87	49.2	52.51	52.9	46.38	51.5	-0.0265453	0.816294
ENSMUSG00000000365	Rnf17	45.32	47.5	37.59	50.07	57.9	70.25	0.450605	0.0448425
ENSMUSG00000000374	Trappc10	15.9	15.7	17.11	22.04	19.28	19.34	0.316528	0.0827172
ENSMUSG00000000378	Ccm2	3.55	6.94	8.07	4.84	4.54	6.52	-0.22317	0.590063
ENSMUSG00000000384	Tbrg4	29.59	30.13	30.74	28.66	24.51	23.73	-0.234296	0.0919105
ENSMUSG00000000399	Ndufa9	82.26	79.04	77.21	73.68	70.72	70.16	-0.152669	0.220945
ENSMUSG00000000411	Tssk3	114.62	141.27	147.08	119.35	112.83	88.76	-0.328369	0.109981
ENSMUSG00000000420	Galnt1	20.05	17.03	18.59	20.88	22.72	28.65	0.376098	0.199603
ENSMUSG00000000439	Mkrn2	23.27	17.27	22.39	20.12	31.45	34.56	0.452768	0.668505
ENSMUSG00000000441	Raf1	29.05	27.05	29.06	28.61	26.79	30.58	0.0138252	0.96669
ENSMUSG00000000530	Acvrl1	2.37	2.06	1.53	2.01	1.11	1.28	-0.437809	0.220964
ENSMUSG00000000532	Acvr1b	9.14	7.64	9.1	8.5	8.62	8.31	-0.0253062	0.900724
ENSMUSG00000000538	Tom1l2	14.8	14.34	15.96	15.63	13.5	13.85	-0.069462	0.652901
ENSMUSG00000000552	Zfp385a	4.33	5.65	5.04	5.44	3.92	5.21	-0.0438839	0.889496
ENSMUSG00000000562	Adora3	3.28	4.31	3.53	5.14	6.75	5.31	0.629252	0.057492
ENSMUSG00000000563	Atp5f1	46.65	41.37	41.77	44.53	42.47	46.93	0.0452999	0.871515
ENSMUSG00000000567	Sox9	3.3	3.17	3.16	3.56	2.98	3.46	0.0543923	0.903293
ENSMUSG00000000568	Hnrnpd	19.19	18.09	21.94	19.68	15.36	13.76	-0.279203	0.731317
ENSMUSG00000000581	C1d	6.23	7.6	4.6	8.45	6.87	5.95	0.206764	0.708383
ENSMUSG00000000594	Gm2a	27.52	24.53	27.89	25.69	22.37	21.56	-0.199416	0.189633
ENSMUSG00000000600	Krit1	2.87	2.89	2.66	3.45	4.37	3.65	0.445973	0.0630903
ENSMUSG00000000605	Clcn4	11.44	10.63	9.76	10.97	13.35	12.83	0.222975	0.304442
ENSMUSG00000000628	Hk2	15.03	15.9	16.94	16.58	15.01	17.97	0.0500544	0.683447
ENSMUSG00000000631	Myo18a	11.52	10.33	10.37	7.35	5.81	6.84	-0.687956	6.38e-07
ENSMUSG00000000708	Kat2b	7.9	7.38	8.66	9.75	10.74	16.09	0.611632	0.365771
ENSMUSG00000000711	Rab5b	23.89	22.72	22.39	24.16	22.59	22.42	0.0035501	0.973626
ENSMUSG00000000738	Spg7	24.91	26.04	26.96	24.94	22.83	21.61	-0.167289	0.200539
ENSMUSG00000000740	Rpl13	209.22	178.36	188.5	179.04	158.23	155.77	-0.224564	0.109056
ENSMUSG00000000743	Chmp1a	42.71	41.21	44.62	38.44	34.74	35.87	-0.237228	0.0495095
ENSMUSG00000000751	Rpa1	91.67	90.92	96.98	81.32	71.78	67.82	-0.339686	0.00457743
ENSMUSG00000000753	Serpinf1	4.93	3.33	4.16	5.5	2.53	2.78	-0.200299	0.704426
ENSMUSG00000000759	Tubgcp3	6.17	4.62	6.78	6.65	5.65	5.71	0.035684	0.993796
ENSMUSG00000000776	Polr3d	4.7	4.71	5.67	7.23	6.27	7.1	0.450008	0.0495095
ENSMUSG00000000787	Ddx3x	9.57	8.56	8.47	9.34	11.34	12.06	0.299628	0.135518
ENSMUSG00000000804	Usp32	35.27	33.72	34.19	57.18	69.25	62.84	0.875282	4.05e-08
ENSMUSG00000000811	Txnrd3	184.65	199.2	199.81	188.95	176.83	183.38	-0.0879017	0.499887
ENSMUSG00000000823	Zfp512b	50.44	50.38	50.78	51.53	42.99	37.41	-0.200497	0.192273
ENSMUSG00000000826	Dnajc5	16.35	18.83	16.78	19.55	19	18.68	0.13937	0.827611
ENSMUSG00000000827	Tpd52l2	17.65	14.19	14.42	19.11	14.53	17.83	0.153967	0.733841
ENSMUSG00000000838	Fmr1	5.91	4.38	4.4	5.26	7.57	6.45	0.392271	0.155221
ENSMUSG00000000881	Dlg3	4.79	3.18	4.32	2.52	2.71	1.86	-0.793627	0.0152809
ENSMUSG00000000884	Gnb1l	16.38	14.87	16.64	13.69	14.12	14.45	-0.180432	0.34532
ENSMUSG00000000901	Mmp11	1.75	2.1	1.77	2	1.98	2.83	0.277085	0.823111
ENSMUSG00000000902	Smarcb1	49.44	50.11	56.81	44.09	41.91	40.77	-0.302658	0.0225721
ENSMUSG00000000915	Hip1r	12.29	11.34	12.33	8.43	7.57	7.17	-0.634135	8.21e-09
ENSMUSG00000000916	Nsun5	2.72	2.29	2.83	2.75	2.24	2.76	-0.0166573	0.992236
ENSMUSG00000000934	Top1mt	3.85	4.6	4.17	5.75	4.88	3.22	0.134174	0.795817
ENSMUSG00000000942	Hoxa4	22.97	20.93	23.95	17.54	16.18	13.55	-0.521424	0.00216284
ENSMUSG00000000957	Mmp14	10.83	11.43	12.43	13.21	9.6	10.78	-0.046488	0.745486
ENSMUSG00000000958	Slc7a7	5.43	4.84	4.57	4.06	4.42	3.35	-0.327041	0.59831
ENSMUSG00000000959	Oxa1l	7.1	7.46	8.42	7.15	6.2	5.83	-0.260776	0.223607
ENSMUSG00000001016	Ilf2	43.83	42.1	44.44	42.34	39.19	40.54	-0.0949032	0.484737
ENSMUSG00000001017	Chtop	41.24	38.2	43.26	40.6	39.68	37.08	-0.0641945	0.812728
ENSMUSG00000001018	Snapin	8.01	6.31	6.46	6.84	6.09	5.33	-0.186509	0.680562
ENSMUSG00000001025	S100a6	5.9	6.37	5.19	7.35	6.09	5.05	0.0826917	0.897396
ENSMUSG00000001034	Mapk7	3.92	3.39	3.42	4.37	3.39	2.65	-0.04368	0.910643
ENSMUSG00000001036	Epn2	17	14.71	15.88	14.49	14.17	12.03	-0.225984	0.236043
ENSMUSG00000001039	B9d1	78.27	79.99	84.34	81.49	72.66	75.32	-0.080274	0.623213
ENSMUSG00000001052	Sec24b	67.21	72.65	64.05	99.55	72.22	91.95	0.371074	0.100715
ENSMUSG00000001053	N4bp3	2.56	2.82	5.29	3.94	4.67	4.13	0.255805	0.701013
ENSMUSG00000001054	Rmnd5b	37.14	40.66	46.17	51.32	48.33	51.45	0.285513	0.0750873
ENSMUSG00000001056	Nhp2	12.22	9.85	14.4	14.48	14.45	15.07	0.270793	0.341325
ENSMUSG00000001082	Mfsd10	2.34	2.1	3.74	2.8	1.93	3.69	0.0417194	0.675396
ENSMUSG00000001089	Luzp1	16.99	16.5	13.78	15.8	16.7	14.72	-0.00152682	0.873018
ENSMUSG00000001098	Kctd10	36.75	36.93	41.15	45.01	36.88	38.46	0.0677365	0.853185
ENSMUSG00000001100	Poldip2	80.21	79.2	87.84	84.95	74.65	71.32	-0.0985774	0.350683
ENSMUSG00000001105	Ift20	31.64	28.76	29.72	25.01	21.97	24.94	-0.325454	0.0857465
ENSMUSG00000001119	Col6a1	7.66	6.78	8.45	5.67	4.34	5.34	-0.576479	0.00100561
ENSMUSG00000001120	Pcbp3	118.25	125.17	130.86	118.92	110.08	94.54	-0.210174	0.0776162
ENSMUSG00000001123	Lgals9	2.06	1.66	1.71	1.52	1.42	1.42	-0.316624	0.545798
ENSMUSG00000001127	Araf	8.53	8.84	8	7.42	7.05	8.13	-0.166801	0.399813
ENSMUSG00000001134	Uxt	2.79	3.15	2.93	3.46	2.79	3.13	0.0806538	0.974451
ENSMUSG00000001138	Cnnm3	2.01	2.19	2.27	1.76	1.83	2.11	-0.182804	0.511693
ENSMUSG00000001143	Lman2l	13.77	11.63	12.24	6.61	8.99	10.14	-0.548255	0.0861108
ENSMUSG00000001150	Mcm3ap	11.25	10.21	12.93	11.82	9.91	11.43	-0.0525451	0.781475
ENSMUSG00000001151	Pcnt	8.15	11.87	9.93	9.5	9.12	6.87	-0.232625	0.611477
ENSMUSG00000001156	Mxd1	18.18	20.38	20.79	22.44	20.6	18.41	0.050165	0.925219
ENSMUSG00000001157	Gmcl1	61.89	54.87	51.91	60.41	63.29	60.78	0.129261	0.508276
ENSMUSG00000001158	Snrnp27	8.08	5.7	5.09	7.37	5.99	5.16	-0.0270103	0.922571
ENSMUSG00000001173	Ocrl	1.67	1.36	1.58	1.88	2.15	2.1	0.41112	0.259077
ENSMUSG00000001175	Calm1	166.09	156.74	147.48	163.26	163.95	164.47	0.0641077	0.907108
ENSMUSG00000001211	Agpat3	329.44	350.94	339.72	304.69	272.57	236.02	-0.326887	0.0180881
ENSMUSG00000001228	Uhrf1	76.81	79.19	88.72	78.47	60.66	57.97	-0.312204	0.00986434
ENSMUSG00000001229	Dpp9	6.4	6.89	6.24	6.03	6.61	5.76	-0.0859862	0.724086
ENSMUSG00000001240	Ramp2	2.6	1.51	1.66	2.57	1.18	1.49	-0.139005	0.957941
ENSMUSG00000001247	Lsr	12.93	13.71	14.93	17.78	14.61	13.57	0.144836	0.614875
ENSMUSG00000001248	Gramd1a	10.58	8.92	9.11	11.24	10.33	10.7	0.173674	0.217573
ENSMUSG00000001270	Ckb	4.48	3.16	3.02	2.96	3.43	2.9	-0.198457	0.678712
ENSMUSG00000001280	Sp1	16.13	13.38	13.61	16.35	21.04	15.22	0.28698	0.193976
ENSMUSG00000001285	Myg1	16.58	14.71	17.84	15.5	11.94	9.94	-0.394338	0.108631
ENSMUSG00000001289	Pfdn5	176.62	172.43	172.77	175.24	147.2	152.43	-0.13602	0.348882
ENSMUSG00000001300	Efnb2	1.85	1.5	1.24	1.28	1.95	2.49	0.317521	0.946405
ENSMUSG00000001305	Rrp15	3.05	4.8	4.3	4.45	4.38	4.82	0.167945	0.77061
ENSMUSG00000001313	Rnd2	21.95	23.1	22.37	23.68	20.79	17.9	-0.112324	0.627225
ENSMUSG00000001323	Srr	2.87	4.36	2.66	4.5	4.56	4.67	0.473289	0.483116
ENSMUSG00000001334	Fndc5	8.03	5.63	6.04	4.17	7.9	3.44	-0.344997	0.483106
ENSMUSG00000001348	Acp5	3.03	2.48	2.98	1.74	1.19	1.53	-0.928721	0.0124392
ENSMUSG00000001349	Cnn1	2.56	2.89	2.5	1.86	2.61	3.04	-0.082142	0.733167
ENSMUSG00000001366	Fbxo9	16.75	15.68	16.91	15.91	17.43	18.52	0.0718645	0.830864
ENSMUSG00000001376	Vps50	6.12	5.98	5.71	8.47	10.82	11.01	0.76663	5.84e-05
ENSMUSG00000001380	Hars	8.45	8.91	8.49	12.96	11.56	13.41	0.553175	0.000766161
ENSMUSG00000001383	Zmat2	7.41	8.42	7.14	7.21	6.1	9.62	-0.0025145	0.966606
ENSMUSG00000001403	Ube2c	3.13	3.36	3.39	4.31	4.61	3.81	0.365649	0.407561
ENSMUSG00000001415	Smg5	119.66	128.45	126.23	124.69	107.87	102.69	-0.159112	0.204366
ENSMUSG00000001416	Cct3	225.23	228.55	237.19	228.21	215.07	223.28	-0.0518883	0.666078
ENSMUSG00000001418	Glmp	10.98	10.43	13.54	11.86	6.99	10.55	-0.249476	0.169646
ENSMUSG00000001419	Mef2d	3.24	4.07	3.92	4.9	2.21	3.64	-0.0630213	0.511823
ENSMUSG00000001424	Snd1	14.07	13.93	16.56	12.72	12.98	13.19	-0.19635	0.590835
ENSMUSG00000001435	Col18a1	6.66	5.73	7.02	6.84	5.24	6.68	-0.0491403	0.213553
ENSMUSG00000001440	Kpnb1	79.72	77.27	76.76	80.38	77.73	72.09	-0.0220785	0.867035
ENSMUSG00000001441	Npepps	38.39	40.4	40.03	39.37	43.68	40.1	0.0516389	0.966606
ENSMUSG00000001445	Mrpl10	11.92	12.06	14.04	14.89	11.54	12.59	0.0374552	0.944359
ENSMUSG00000001467	Cyp51	13.24	15.18	13.03	12.72	13.76	14.79	-0.00627866	0.946881
ENSMUSG00000001472	Tcf25	27.93	37.14	27.39	25.66	20.07	21.06	-0.469197	0.328278
ENSMUSG00000001473	Tubb6	9.31	7.26	7.62	1.03	3.25	7.8	-1.00179	0.430244
ENSMUSG00000001482	Def8	2.52	2.78	2.39	1.86	1.72	2	-0.462718	0.122384
ENSMUSG00000001506	Col1a1	5.65	4.6	6.61	4.22	3.61	4.76	-0.421326	0.0538111
ENSMUSG00000001507	Itga3	2.01	1.85	2.24	3.34	2.68	1.79	0.356513	0.904102
ENSMUSG00000001508	Sgca	3.78	7.71	4.52	2.34	3	2.1	-1.1056	2.35e-05
ENSMUSG00000001517	Foxm1	29.11	33.05	35.38	28	27.26	27.2	-0.2423	0.000126454
ENSMUSG00000001518	Itfg2	4.28	4.46	4.11	4.05	5.2	5.13	0.162295	0.927623
ENSMUSG00000001521	Tulp3	4.69	4.83	4.78	5.97	3.99	4.49	0.0150543	0.865185
ENSMUSG00000001524	Gtf2h4	28.32	25.58	27.93	25.93	21.07	25.86	-0.167503	0.431408
ENSMUSG00000001525	Tubb5	46.01	48.02	52.67	50.16	42.63	42.13	-0.120765	0.479524
ENSMUSG00000001542	Ell2	11.57	8.63	10.17	6.07	10.48	7.77	-0.320504	0.401684
ENSMUSG00000001552	Jup	19.59	17.76	19.06	22.15	26.36	19.77	0.275512	0.351382
ENSMUSG00000001555	Fkbp10	3.97	2.77	3.35	3.19	2.71	2.74	-0.223823	0.570427
ENSMUSG00000001558	Klhl10	177.56	212.95	198.14	149.88	151.4	91.66	-0.583101	0.0111285
ENSMUSG00000001576	Ergic1	14.54	13.64	16.5	13.32	9.86	10.14	-0.423241	0.0351154
ENSMUSG00000001627	Ifrd1	6.4	7.61	6.98	8.87	8.42	9.83	0.369655	0.0167257
ENSMUSG00000001630	Stk38l	6.32	6.57	5.95	6.58	7.73	9.59	0.343212	0.229737
ENSMUSG00000001632	Brpf1	9.01	8.7	10.07	8.75	7.43	9.74	-0.0999809	0.657724
ENSMUSG00000001642	Akr1b3	188.99	180.87	183.26	171.42	154.66	174.91	-0.142811	0.261267
ENSMUSG00000001663	Gstt1	2.12	1.91	2.69	4.91	4.07	4.37	0.990307	0.0127073
ENSMUSG00000001665	Gstt3	28.86	31.02	29.39	33.27	29.56	24.16	-0.0373259	0.713651
ENSMUSG00000001666	Ddt	169.61	163.53	165.01	144.61	128.53	127.95	-0.312654	0.00771579
ENSMUSG00000001674	Ddx18	9.72	6.73	10.37	5	9.5	7.89	-0.260455	0.55022
ENSMUSG00000001687	Ubl3	101.46	99.68	99.85	103.54	82.56	68.88	-0.239331	0.55022
ENSMUSG00000001700	Gramd3	8.23	10.33	10.98	8.26	8.78	8.34	-0.218978	0.718164
ENSMUSG00000001707	Eef1e1	4.21	3.59	3.32	4.26	4.32	5.21	0.310466	0.280492
ENSMUSG00000001729	Akt1	22.49	21.59	25.62	20.83	17.86	18.04	-0.297047	0.0593922
ENSMUSG00000001751	Naglu	23.07	22.36	25.24	19.57	17.32	18.27	-0.357475	0.000909028
ENSMUSG00000001755	Coasy	12.53	11.69	11.72	10.28	9.31	11.49	-0.209604	0.488789
ENSMUSG00000001761	Smo	2.48	2.13	2.7	3.17	2.72	2.97	0.277435	0.32483
ENSMUSG00000001763	Tspan33	9.12	8.89	10.84	3.72	4.22	3.54	-1.32945	5.64e-13
ENSMUSG00000001767	Crnkl1	10.75	9.52	8.92	10.92	12.14	12.35	0.278683	0.143219
ENSMUSG00000001774	Chordc1	13.25	13.86	15.08	14.51	16.52	22.99	0.356593	0.273499
ENSMUSG00000001783	Rtcb	34.05	31.75	32.97	33.64	28.75	31.23	-0.0772561	0.638141
ENSMUSG00000001785	Pwp1	12.68	11.91	13.51	14.48	14.47	15.26	0.214582	0.357377
ENSMUSG00000001786	Fbxo7	26.42	24.92	23.51	21.53	22.8	22.81	-0.15683	0.489839
ENSMUSG00000001794	Capns1	82.8	85.41	86.11	89.29	81.39	81.49	-0.0122483	0.864854
ENSMUSG00000001827	Folr1	17.08	16.74	15.71	20.48	16.94	16.95	0.134508	0.479524
ENSMUSG00000001829	Clpb	216.05	244.91	242.82	189.45	171.64	177.87	-0.384946	3.67e-06
ENSMUSG00000001833	2021-09-07	8.78	8.83	5.98	9.67	11.99	11.9	0.508567	0.0903985
ENSMUSG00000001844	Zdhhc4	61.12	62.87	65.06	72.91	60.14	56.12	0.000915464	0.986389
ENSMUSG00000001847	Rac1	26.61	24.49	26.91	21.73	22.45	18.23	-0.321882	0.142805
ENSMUSG00000001855	Nup214	24.16	22.53	25.3	24.32	27.27	19.81	-0.0118724	0.715233
ENSMUSG00000001870	Ltbp1	4.39	3.91	3.23	4.15	3.12	2.62	-0.22135	0.952395
ENSMUSG00000001891	Ugp2	12.62	13.94	13.77	16.73	20.72	21.22	0.54077	0.00204791
ENSMUSG00000001909	Trmt1	57.3	55.5	53.59	63.37	50.55	45.67	-0.0601985	0.814615
ENSMUSG00000001910	Nacc1	21.34	17.99	20.54	24.98	23.96	21.13	0.226964	0.416754
ENSMUSG00000001918	Slc1a5	2.88	2.97	2.94	4.23	3.31	4.61	0.467021	0.209549
ENSMUSG00000001924	Uba1	8.6	8.89	11.47	12.72	4.88	7.43	-0.210403	0.623295
ENSMUSG00000001930	Vwf	10.66	3.58	8.36	11.81	10.93	6.66	0.379493	0.740469
ENSMUSG00000001942	Siae	9.7	9.84	10.18	7.71	8.63	9.02	-0.228879	0.476622
ENSMUSG00000001946	Esam	2.47	1.67	1.85	1.56	1.26	1.69	-0.409429	0.416125
ENSMUSG00000001948	Spa17	50.9	48.33	46.46	49.52	51.31	44.5	-0.00356931	0.96669
ENSMUSG00000001962	Fam50a	1.69	1.49	2.05	1.81	1.67	1.59	-0.0448252	0.945407
ENSMUSG00000001964	Emd	4.77	3.51	4.71	5.27	3.49	4.28	0.00554244	0.861993
ENSMUSG00000001983	Taco1	3.14	2.23	2.95	3.08	2.84	3.39	0.162198	0.764349
ENSMUSG00000001995	Sipa1l2	18.2	18.23	18.93	17.35	17.26	18.78	-0.0522744	0.71879
ENSMUSG00000001998	Ap4e1	3.21	3.45	3.47	4.23	5.32	4.66	0.488272	0.0389175
ENSMUSG00000001999	Blvra	6.07	6.35	4.81	4.08	5.51	4.49	-0.291275	0.498185
ENSMUSG00000002010	Idh3g	9.87	9.64	14.12	9.8	7.4	7.49	-0.445822	0.180072
ENSMUSG00000002014	Ssr4	18.17	17.86	21.04	20.66	13.66	13.13	-0.266324	0.425469
ENSMUSG00000002015	Bcap31	14.88	13.96	15.19	14.29	12.68	14.65	-0.0812099	0.729835
ENSMUSG00000002017	Fam98a	38.41	35.76	33.45	33.11	32.61	31.69	-0.143804	0.301611
ENSMUSG00000002020	Ltbp2	4.5	2	2.59	2.91	1.47	2.68	-0.364612	0.211425
ENSMUSG00000002031	Ift46	98.07	97.89	97.35	107.23	95.39	93.17	0.012147	0.96669
ENSMUSG00000002043	Trappc6a	17.7	20.17	20.37	15.43	12.12	16.65	-0.397964	0.123691
ENSMUSG00000002052	Supt6	19.94	20.22	21.08	21.38	18.47	18.69	-0.0650515	0.683407
ENSMUSG00000002055	Spag5	50.05	51.44	52.73	53.73	52.35	54.64	0.0595596	0.76129
ENSMUSG00000002058	Unc119	28.14	27.92	31.36	31.73	26.28	28.39	-0.0169321	0.971254
ENSMUSG00000002064	Sdf2	8.09	3.03	5.57	4.59	1.24	5.08	-0.613333	0.423856
ENSMUSG00000002068	Ccne1	2.73	3.1	3.36	2.78	2.94	2.83	-0.10414	0.732217
ENSMUSG00000002076	Hsf2bp	34.87	36.12	34.02	35.5	29.69	33.1	-0.0954102	0.625081
ENSMUSG00000002102	Psmc3	514.55	582.21	582.31	560.19	506.7	544.46	-0.0593925	0.373149
ENSMUSG00000002103	Acp2	7.93	6.68	7	7.17	9.39	8.1	0.190474	0.234534
ENSMUSG00000002105	Slc39a13	21.48	19.85	17.03	18.74	14.65	11.14	-0.390202	0.279677
ENSMUSG00000002107	Celf2	11.57	10.11	10.07	13.43	15.37	13.32	0.407749	0.163042
ENSMUSG00000002108	Nr1h3	1.04	1.74	2.28	1.65	1.48	1.01	-0.289507	0.795344
ENSMUSG00000002109	Ddb2	6.96	4.96	4.36	5.95	7.05	6.31	0.246247	0.50014
ENSMUSG00000002129	Sf3a1	24.41	21.98	24.71	23.92	22.05	21.33	-0.0792431	0.618359
ENSMUSG00000002147	Stat6	2.59	2.45	2.93	3.42	2.79	2.07	0.055051	0.925719
ENSMUSG00000002190	Clgn	201.78	206.78	192.8	194.81	234.35	256.6	0.189475	0.549219
ENSMUSG00000002205	Vrk3	73.92	68.65	73.8	70.07	56.84	59.93	-0.211697	0.141906
ENSMUSG00000002210	Smg9	88.45	87.68	87.95	75.13	60.76	58.29	-0.44358	0.00138511
ENSMUSG00000002222	Rmnd5a	4.66	3.76	4.09	3.76	4.75	4.51	0.0576477	0.632904
ENSMUSG00000002227	Mov10	11.95	10.86	13.71	12.82	10.18	13.26	-0.0103078	0.90113
ENSMUSG00000002228	Ppm1j	52.37	63.95	60.44	60.38	47.24	43.97	-0.221617	0.303913
ENSMUSG00000002233	Rhoc	2.36	2.6	2.33	3.72	2.21	2.91	0.278128	0.910643
ENSMUSG00000002240	Prr27	20.22	25.85	28.46	20.39	19.37	23.2	-0.243386	0.293648
ENSMUSG00000002279	Lmf1	51.76	54.29	64.94	59.09	40.57	35.85	-0.335513	0.0581187
ENSMUSG00000002280	Ciao3	11.49	12.3	13.38	14.07	12.03	11.25	0.00696955	0.9447
ENSMUSG00000002289	Angptl4	2.04	2.14	2.33	1.9	1.37	3.04	-0.0450175	0.977747
ENSMUSG00000002297	Dbf4	13.64	14.18	12.34	17.1	23.46	21.52	0.628369	0.00240884
ENSMUSG00000002307	Daxx	44.7	48.69	52.11	42.47	33.04	61.59	-0.0857906	0.243119
ENSMUSG00000002308	Cd320	119.27	124.48	120.8	114.93	107.41	120.15	-0.0900548	0.587688
ENSMUSG00000002319	Ipo4	205.74	214.95	215.59	198.38	161.91	144.77	-0.333207	0.0585543
ENSMUSG00000002320	Tm9sf1	8.36	9	7.47	7.66	5.99	8.21	-0.183791	0.630518
ENSMUSG00000002324	Rec8	32.08	29.93	37.33	33.13	22.68	28.22	-0.24147	0.261309
ENSMUSG00000002325	Irf9	1.43	1.14	1.3	1.22	1	1.09	-0.225502	0.651887
ENSMUSG00000002326	Gmpr2	22.38	18.7	18.06	20.2	15.89	23.68	0.0152873	0.762545
ENSMUSG00000002329	Mdp1	2.64	2.32	2.45	2.03	2.21	2.29	-0.182391	0.68356
ENSMUSG00000002332	Dhrs1	123.48	123.91	133.12	126.11	109.62	101.42	-0.174544	0.268513
ENSMUSG00000002342	Tmem161a	6.83	5.07	5.61	5.74	4.8	5.25	-0.149168	0.865347
ENSMUSG00000002343	Armc6	4.16	2.78	3.05	3.31	2.67	3.3	-0.10636	0.886188
ENSMUSG00000002345	Borcs8	13.9	13.84	12.54	12.09	10.39	11.56	-0.242833	0.338031
ENSMUSG00000002346	Slc25a42	2.12	2.02	1.82	1.81	2.12	1.53	-0.126411	0.779562
ENSMUSG00000002365	Snx9	6.29	5.47	6.16	6.78	5.97	6.72	0.119682	0.658347
ENSMUSG00000002372	Ranbp3	61.68	58.21	65.37	58.69	50.51	45.44	-0.260638	0.116861
ENSMUSG00000002379	Ndufa11	19.71	21.4	21.99	16.14	12.86	17.55	-0.438859	0.0715867
ENSMUSG00000002395	Use1	43.34	50.28	44	35.73	33.68	36.1	-0.38331	0.0107518
ENSMUSG00000002396	Ocel1	17.53	13.98	17.11	20.1	17.56	20	0.246021	0.0719842
ENSMUSG00000002409	Dyrk1b	94.85	119.01	131.62	104.11	89.74	80.12	-0.334584	0.0933413
ENSMUSG00000002413	Braf	19.54	19.13	19.85	21.36	20.38	19.85	0.0737664	0.502247
ENSMUSG00000002416	Ndufb2	27.66	27.1	29.66	28.55	26.74	33.96	0.0802673	0.779045
ENSMUSG00000002428	Hltf	1.82	1.56	1.36	1.63	2.07	2.35	0.352048	0.271346
ENSMUSG00000002455	Prpf6	34.72	34.14	37.77	37.36	37.25	37.27	0.0693388	0.675031
ENSMUSG00000002458	Rgs19	3.35	2.67	3.31	2.63	3.62	1.51	-0.26582	0.655869
ENSMUSG00000002475	Abhd3	4.8	5.6	4.49	3.45	4.73	4.54	-0.227245	0.825283
ENSMUSG00000002477	Snrpd1	12.14	13.02	15.95	15.11	15.08	15.85	0.163398	0.690669
ENSMUSG00000002486	Tchp	37.72	36.57	40.29	39.56	36.52	27.36	-0.147561	0.517282
ENSMUSG00000002489	Tiam1	4.83	6.6	5.82	7.74	6.42	6.06	0.229187	0.89082
ENSMUSG00000002496	Tsc2	13.29	15.19	12.03	19.34	16.56	15.67	0.348254	0.210683
ENSMUSG00000002504	Slc9a3r2	2.3	3.96	1.8	4.14	2.03	2.9	0.170323	0.857549
ENSMUSG00000002524	Puf60	91.75	88.43	91.4	99.35	81.38	100.67	0.0512451	0.876453
ENSMUSG00000002546	Golga2	12.34	13.72	14.17	13.18	9.84	14.36	-0.106005	0.479748
ENSMUSG00000002550	Uck1	20.04	20.88	23.91	21.38	19.47	20.24	-0.0857253	0.73787
ENSMUSG00000002580	Mien1	29.04	25.34	27.32	25.78	24.22	24.94	-0.1246	0.56645
ENSMUSG00000002602	Axl	12.64	9.05	11.26	9.27	9.37	9.37	-0.234336	0.38372
ENSMUSG00000002603	Tgfb1	5.92	4.94	6.81	6.28	5.66	5.72	-0.000816697	0.950897
ENSMUSG00000002608	Ccdc97	17.86	13.46	18.1	14.54	12.08	13.44	-0.302933	0.0802451
ENSMUSG00000002625	Akap8l	17.05	19.45	17.58	19.9	16.03	20.47	0.0606	0.648861
ENSMUSG00000002635	Pdcd2l	36.51	34.07	37.64	35.12	31.76	33	-0.115699	0.455303
ENSMUSG00000002658	Gtf2f1	61.76	56.35	66.73	60.58	51.09	51.26	-0.182025	0.260221
ENSMUSG00000002660	Clpp	13.59	11.72	12.46	10.31	8.53	9.26	-0.426671	0.0544768
ENSMUSG00000002661	Alkbh7	13.12	13.52	13.41	11.24	9.25	8.38	-0.472231	0.0440908
ENSMUSG00000002679	Med6	11.96	11.29	10.34	13.81	12.96	13.17	0.249803	0.306815
ENSMUSG00000002718	Cse1l	41.4	44.07	47.9	42.18	58.17	57.46	0.242754	0.389963
ENSMUSG00000002728	Naa20	21.84	21.54	17.36	24.12	23.75	25.01	0.262876	0.199603
ENSMUSG00000002731	Prkra	11.85	16.01	15.66	18.64	16.75	19.02	0.322193	0.198436
ENSMUSG00000002732	Fkbp7	10.02	6.41	6.85	5.65	7.55	8.24	-0.118786	0.86812
ENSMUSG00000002733	Plekha3	15.03	14.75	14.48	14.27	11.78	13.36	-0.167442	0.338441
ENSMUSG00000002741	Ykt6	33.66	35.06	39.31	38.48	29.31	32.25	-0.110855	0.577774
ENSMUSG00000002748	Baz1b	6.02	5.35	5.96	6.57	5.64	7.5	0.185656	0.417166
ENSMUSG00000002763	Pex6	25.45	16.59	23.22	18.3	15.52	13.18	-0.473538	0.0398089
ENSMUSG00000002767	Mrpl2	15.04	12.99	17.17	15.2	14.09	13.52	-0.0783749	0.819513
ENSMUSG00000002768	Mea1	300.17	279.7	296.74	263.08	224.36	187.7	-0.376748	0.0173339
ENSMUSG00000002778	Kdelr1	14.72	17.33	17.7	17.36	15.06	13.49	-0.115888	0.635745
ENSMUSG00000002781	Tmem143	2.47	1.86	3.1	1.96	1.23	2.11	-0.48737	0.486034
ENSMUSG00000002797	Ggct	6.4	3.44	5.2	3.4	2.23	2.67	-0.857621	0.0570538
ENSMUSG00000002799	Jag2	9.03	7.57	10	6.47	6.39	6.36	-0.468818	4.69e-05
ENSMUSG00000002804	Nudt14	7.96	5.34	7.82	9.35	4.39	6.49	-0.0621135	0.77206
ENSMUSG00000002812	Flii	10.46	8.43	11.6	10.43	8.05	9.92	-0.102445	0.701013
ENSMUSG00000002814	Top3a	17.35	16.44	17.47	17.01	15.02	13.6	-0.167851	0.322526
ENSMUSG00000002820	Atg4d	7.01	8.32	7.83	7.7	6.95	6.71	-0.116724	0.489164
ENSMUSG00000002825	Qtrt1	2.14	4.29	2.15	4.84	4.05	8.21	0.994947	0.111509
ENSMUSG00000002833	Hdgfl2	42.62	37.63	42.02	33.92	28.3	23.96	-0.504645	0.00406133
ENSMUSG00000002835	Chaf1a	3	2.71	2.89	3.08	2.75	3.72	0.151164	0.787948
ENSMUSG00000002844	Adprh	16.62	17.82	16.69	14.84	12.17	16.26	-0.240803	0.184434
ENSMUSG00000002845	Tmem39a	10.13	8.54	10.61	14.69	12.32	11.34	0.389311	0.551975
ENSMUSG00000002846	Timmdc1	6.04	5.61	6.14	5.86	4.5	6.4	-0.0860444	0.75179
ENSMUSG00000002870	Mcm2	7.47	7.78	9.2	8.87	8.36	9.16	0.110157	0.701865
ENSMUSG00000002871	Tpra1	4.48	2.92	3.38	5.6	2.86	4.1	0.220479	0.770377
ENSMUSG00000002881	Nab1	4.16	3.97	3.95	4.16	5.69	5.3	0.326697	0.297436
ENSMUSG00000002885	Adgre5	3.58	3.89	4.13	4.19	3.42	3.33	-0.0845121	0.795817
ENSMUSG00000002897	Il17ra	3.21	2.07	3.81	3.12	2.33	2.13	-0.262082	0.883675
ENSMUSG00000002900	Lamb1	7.63	6.92	8.61	6.8	5.83	6.92	-0.244467	0.173288
ENSMUSG00000002910	Arrdc2	4.28	3.36	5.31	4.34	3.54	4.35	-0.0825277	0.779341
ENSMUSG00000002944	Cd36	9.25	6.74	6.18	5.08	7.38	12.68	0.181376	0.892452
ENSMUSG00000002948	Map2k7	84.43	90.92	92.46	85.89	72.09	60.16	-0.295955	0.113395
ENSMUSG00000002949	Timm44	33.78	33.59	33.35	36.52	32.95	33.9	0.0374674	0.92365
ENSMUSG00000002957	Ap2a2	10.73	8.36	9.88	9.83	10.55	11.11	0.120334	0.63307
ENSMUSG00000002963	Pnkp	19.81	19.44	21.32	19.3	16.12	17.39	-0.197792	0.258597
ENSMUSG00000002968	Med25	40.43	46.91	46.33	44.92	33.66	29.55	-0.305909	0.502312
ENSMUSG00000002980	Bcam	2.66	2.46	2.93	3.32	1.52	2.23	-0.187279	0.704937
ENSMUSG00000002981	Clptm1	43.73	43.09	43.58	42.82	35.32	34.6	-0.209944	0.234339
ENSMUSG00000002983	Relb	2.17	2.21	2.2	2.34	1.81	1.85	-0.133125	0.823111
ENSMUSG00000002984	Tomm40	17.95	18.03	22.96	21.08	16.86	21.04	0.000978762	0.979131
ENSMUSG00000002985	Apoe	31.93	28.05	39.65	34.23	26.45	30.67	-0.125175	0.681406
ENSMUSG00000002996	Hbp1	35.12	33.69	34.21	39.06	42.69	38.52	0.223352	0.15602
ENSMUSG00000002997	Prkar2b	3.11	3.35	3.54	2.93	3.52	2.77	-0.117161	0.570781
ENSMUSG00000003031	Cdkn1b	2.66	2.13	2.44	2.66	1.95	3.26	0.122368	0.946881
ENSMUSG00000003032	Klf4	4.02	5.5	9.65	6.6	7.61	8.93	0.271539	0.609769
ENSMUSG00000003033	Ap1m1	121.31	121.75	140.73	118.09	102.74	116.78	-0.184959	0.23442
ENSMUSG00000003037	Rab8a	10.86	11.32	12.04	11.95	10.56	9.99	-0.0744	0.709242
ENSMUSG00000003038	Hmgn2	30.47	27.26	31.45	33.55	29.93	30.27	0.0720985	0.882919
ENSMUSG00000003039	Fam32a	8.1	7.87	7.71	8.48	8.3	7.42	0.031338	0.948878
ENSMUSG00000003062	Stard3nl	2.76	4.9	5.26	2.52	7.29	4.33	0.130176	0.871899
ENSMUSG00000003068	Stk11	97.46	97.44	106.03	96.41	82.16	79.53	-0.221498	0.0414561
ENSMUSG00000003072	Atp5d	112.31	102.26	114.23	96.86	80.11	90.47	-0.297995	0.022848
ENSMUSG00000003099	Ppp5c	44.99	45.1	47.4	49.9	39.7	41.38	-0.0699802	0.550223
ENSMUSG00000003119	Cdk12	16.2	14.15	14.78	15.6	18.17	18.04	0.199144	0.471481
ENSMUSG00000003123	Lipe	99.17	105.21	112.78	102.92	88.08	73.14	-0.263908	0.0735843
ENSMUSG00000003131	Pafah1b2	93.63	110.83	106.71	102.75	84.52	86.68	-0.18379	0.735296
ENSMUSG00000003134	Tbc1d8	6.61	6.18	7.31	6.76	6.21	7.36	0.0164147	0.945124
ENSMUSG00000003135	Cnot11	9.51	9.87	8.82	13.16	9.02	8.96	0.143074	0.868516
ENSMUSG00000003153	Slc2a3	336.26	324.39	337.56	274.48	395.7	474.14	0.197075	0.454111
ENSMUSG00000003161	Sri	2.21	2.08	2.29	2.34	2.51	2.19	0.0974878	0.884218
ENSMUSG00000003166	Dgcr2	47.45	50.06	56.07	46.28	44.35	44.17	-0.18817	0.168457
ENSMUSG00000003184	Irf3	32.83	26.45	34.34	32.26	25.06	31.41	-0.0773948	0.405029
ENSMUSG00000003190	Bcl2l12	24.25	24.77	25.57	22.55	19.1	17.07	-0.34513	0.061863
ENSMUSG00000003199	Mpnd	4.4	4.27	5.36	6.87	3.44	3.91	0.0194065	0.964587
ENSMUSG00000003200	Sh3gl1	48.54	51.29	55.26	46.64	37.97	41.52	-0.298194	0.0343987
ENSMUSG00000003208	Yju2	3.04	1.89	2.41	1.31	1.67	1.89	-0.591858	0.180001
ENSMUSG00000003226	Ranbp2	25.39	23.97	21.83	30.43	47.88	51.65	0.868321	5.65e-05
ENSMUSG00000003228	Grk5	4.5	2.99	3.2	3.59	4.22	3.48	0.0787836	0.567277
ENSMUSG00000003233	Dvl3	3.63	4.1	4.43	4.23	3.91	3.64	-0.0458037	0.893179
ENSMUSG00000003234	Abcf3	49.65	50.84	56.79	57.96	51.25	56	0.0709658	0.704945
ENSMUSG00000003235	Eif2b5	66.35	63.48	66.74	60.53	55.87	54.74	-0.199866	0.0967675
ENSMUSG00000003269	Cyth2	43.79	39.59	45.78	38.73	27.21	31.84	-0.401548	0.0318128
ENSMUSG00000003279	Dlgap1	2.07	1.22	2.6	1.47	1.34	1.41	-0.481025	0.733753
ENSMUSG00000003299	Mrpl4	18.85	18.66	22.47	17.53	14.03	16.04	-0.33352	0.0830986
ENSMUSG00000003308	Keap1	32.35	28.11	31.36	18.34	18.32	16.24	-0.795541	2.37e-10
ENSMUSG00000003309	Ap1m2	1.09	1.31	1.26	1.83	1.26	1.59	0.354665	0.484209
ENSMUSG00000003316	Glg1	18.72	16.97	19.47	20.72	19.05	21.31	0.147078	0.927267
ENSMUSG00000003341	Atp8b3	666.02	682.29	707.49	572.47	476.62	425.02	-0.479856	0.00127125
ENSMUSG00000003344	Btbd2	11.91	10.4	14.01	10.63	9.19	11.07	-0.233624	0.109876
ENSMUSG00000003345	Csnk1g2	139.6	172.22	182.37	135	117.7	95.56	-0.504901	0.00810866
ENSMUSG00000003346	Abhd17a	82.94	82.46	82.56	76.36	66.45	65.79	-0.249368	0.0559963
ENSMUSG00000003348	Mob3a	8.78	7.55	7.36	7.74	6.25	7.55	-0.13726	0.69251
ENSMUSG00000003354	Ccdc65	96.62	100.48	104.87	99.3	92.52	94.9	-0.0747627	0.582982
ENSMUSG00000003360	Ddx23	18.83	17.2	21.02	17.11	17.85	18.92	-0.082477	0.939146
ENSMUSG00000003363	Pld3	49.45	44.98	62.07	37.51	34.7	37.52	-0.512205	0.000547629
ENSMUSG00000003378	Grik5	11.36	8.71	11.83	10.65	8.21	9.72	-0.158551	0.583749
ENSMUSG00000003380	Rabac1	66.43	68.39	64.44	52.03	46	51.33	-0.415858	0.00152609
ENSMUSG00000003382	Etv3	3.82	4.37	3.66	4.22	4.45	5.34	0.24157	0.373115
ENSMUSG00000003402	Prkcsh	39.03	37.48	38.46	38.38	30.39	33.03	-0.17552	0.332096
ENSMUSG00000003411	Rab3b	3.55	3.29	3.54	5.65	3.51	3.78	0.318031	0.528852
ENSMUSG00000003420	Fcgrt	6	4.82	6.72	5.3	3.92	4.75	-0.328317	0.268396
ENSMUSG00000003421	Nosip	33.1	34.14	36.88	39.8	31.08	31.74	-0.0209353	0.843619
ENSMUSG00000003423	Pih1d1	71.5	71.99	75.9	75.15	64.92	68.13	-0.0755277	0.634895
ENSMUSG00000003429	Rps11	270.54	250.24	256.76	239.35	212.23	210.18	-0.232609	0.0582011
ENSMUSG00000003435	Supt5	36.79	35.81	40.34	34.22	32.96	33.47	-0.166209	0.185986
ENSMUSG00000003436	Dll3	1.9	2.05	1.74	1.8	1.82	1.7	-0.0970024	0.815257
ENSMUSG00000003437	Paf1	24.69	23.59	23.27	25.19	17.5	18.68	-0.221418	0.3127
ENSMUSG00000003438	Timm50	12.67	10.59	12.9	10.2	9.24	10.53	-0.270876	0.367199
ENSMUSG00000003444	Med29	12.25	13.66	13.9	12.36	12.36	10.54	-0.175098	0.476244
ENSMUSG00000003458	Ncstn	33.59	34.23	37.66	37.79	33.91	41.29	0.0992256	0.662825
ENSMUSG00000003464	Pex19	20.45	20.51	23.29	24.15	18.31	20.87	-0.0208074	0.868349
ENSMUSG00000003500	Impdh1	1.52	1.62	2.26	1.84	1.11	1.7	-0.215729	0.628151
ENSMUSG00000003518	Dusp3	28.77	32.41	29.1	35.34	33.15	30.38	0.131126	0.996806
ENSMUSG00000003526	Prodh	1.25	1.27	1.16	1.72	1.81	1.62	0.484867	0.845384
ENSMUSG00000003527	Ess2	12.32	12.38	12.45	9.94	9.12	8.41	-0.435505	0.00349429
ENSMUSG00000003528	Slc25a1	25.53	25.11	27.86	25.14	20.81	18.4	-0.286753	0.144489
ENSMUSG00000003531	Dgcr6	134.15	141.9	135.66	121.72	99.11	96.59	-0.375235	0.00715542
ENSMUSG00000003534	Ddr1	5.12	2.95	3.76	8.21	3.85	4.19	0.45799	0.185766
ENSMUSG00000003546	Klc4	11.26	12.35	14.03	13.86	11.66	11.39	-0.0282549	0.903163
ENSMUSG00000003549	Ercc1	19.46	20.85	19.95	18.29	14.12	17.25	-0.279116	0.173804
ENSMUSG00000003555	Cyp17a1	308.51	291.55	284.6	149.67	164.28	195.72	-0.79556	4.6e-10
ENSMUSG00000003559	As3mt	8.68	9.63	8.48	7.01	8.58	7.59	-0.208814	0.410416
ENSMUSG00000003573	Homer3	1.97	1.22	1.72	2.33	1.78	2.23	0.36876	0.240657
ENSMUSG00000003575	Crtc1	2.86	2.24	3.19	2.22	2.43	2.45	-0.223553	0.431786
ENSMUSG00000003581	Rnf215	4.32	4.62	5.02	3.14	3.2	3.99	-0.434459	0.0775059
ENSMUSG00000003604	Aven	94.12	92.54	97.62	82.36	82.28	81.45	-0.208127	0.010173
ENSMUSG00000003617	Cp	4.94	4.11	3.79	4.84	5.32	5.81	0.314719	0.247114
ENSMUSG00000003623	Crot	5.46	5	4.13	5.18	7.2	6.86	0.399129	0.127422
ENSMUSG00000003644	Rps6ka1	16.06	16.9	19.76	22.75	21.35	19.37	0.267724	0.213591
ENSMUSG00000003660	Snrnp200	84.88	79.39	89.57	95.59	84.48	88.18	0.0796587	0.639991
ENSMUSG00000003662	Ciao1	18.13	16.77	18.07	17.18	16.73	17.95	-0.0305533	0.954303
ENSMUSG00000003680	Taf6l	19.27	23.29	24.29	16.17	13.07	11.03	-0.731222	9.87e-05
ENSMUSG00000003721	Insig2	36.14	39.14	34.29	41.24	38.95	47.02	0.215359	0.160248
ENSMUSG00000003731	Kpna6	176.12	175.47	190.96	165.07	159.44	166.9	-0.142829	0.144227
ENSMUSG00000003752	Itpkc	7.68	7.17	6.83	7.43	6.27	6.36	-0.112043	0.6483
ENSMUSG00000003762	Coq8b	9.95	9.7	11.58	10.77	9.1	11.5	0.00645296	0.946684
ENSMUSG00000003778	Brd8	16.16	16.19	17.66	19.77	19.91	21.59	0.292964	0.00754348
ENSMUSG00000003779	Kif20a	56.85	52.48	53.4	59.22	55.85	61.12	0.114652	0.197135
ENSMUSG00000003808	Farsa	19.2	22.18	23.9	20.51	19.27	22.25	-0.0736749	0.73905
ENSMUSG00000003809	Gcdh	2.55	2.99	3.2	2.85	2.38	2.99	-0.0884949	0.814543
ENSMUSG00000003810	Mast2	48.75	44.12	47.1	42.93	40.33	38.23	-0.20428	0.137522
ENSMUSG00000003813	Rad23a	54.82	52.46	59.73	65.05	54.82	55.76	0.0726048	0.920086
ENSMUSG00000003814	Calr	284.83	258	278.94	255.05	209.9	211.29	-0.281199	0.033546
ENSMUSG00000003824	Syce2	112.56	127.74	122.79	98.36	92.1	66.2	-0.500469	0.00621733
ENSMUSG00000003847	Nfat5	8.21	5.3	5.18	8.41	6.42	7.73	0.2715	0.210237
ENSMUSG00000003848	Nob1	8.98	8.44	8.65	9.51	8.05	9.43	0.0500344	0.938307
ENSMUSG00000003849	Nqo1	1.41	1.71	2.19	1.7	1.83	1.48	-0.0839013	0.891246
ENSMUSG00000003868	Ruvbl2	121.6	124.25	130.89	106.29	90.38	91.41	-0.3871	0.000750347
ENSMUSG00000003873	Bax	5.71	5.87	5.03	6.5	3.83	6.72	0.0377197	0.962939
ENSMUSG00000003923	Tfam	59.21	56.53	48.61	52.81	55.67	38.54	-0.160759	0.587688
ENSMUSG00000003929	Zfp81	3.21	5.08	1.79	4.08	6.64	4.12	0.557995	0.222894
ENSMUSG00000003955	Fam162a	38.84	40.66	38.12	37.62	35.07	35.37	-0.122301	0.589666
ENSMUSG00000003970	Rpl8	287.81	275.82	295.37	288.55	244.23	255.35	-0.124225	0.365209
ENSMUSG00000003992	Ssbp2	6.63	5.57	5.12	6.22	7.28	8.9	0.37106	0.346898
ENSMUSG00000004018	Fancl	7	6.73	5.02	7.26	7.94	7.82	0.295997	0.236269
ENSMUSG00000004032	Gstm5	1697.86	1757.24	1720.89	1621.86	1545.81	1542.16	-0.13616	0.212355
ENSMUSG00000004035	Gstm7	63.85	57.15	58.66	59.85	49.58	47.73	-0.193035	0.372558
ENSMUSG00000004040	Stat3	17.17	17.03	17.59	22.7	20.46	18.44	0.250257	0.649682
ENSMUSG00000004043	Stat5a	2.23	1.72	1.86	2.25	1.81	1.62	-0.0326472	0.887577
ENSMUSG00000004044	Cavin1	6.75	6.38	7.08	6.8	4.75	5.67	-0.230984	0.31479
ENSMUSG00000004054	Map3k11	5.72	6.86	3.66	7.86	3.7	4.74	0.00532033	0.90804
ENSMUSG00000004056	Akt2	62.11	59.33	69.15	68.83	55.69	70.2	0.0309286	0.883347
ENSMUSG00000004069	Dnaja3	22.43	21.7	23.39	26.51	20.1	21.68	0.0163594	0.993119
ENSMUSG00000004070	Hmox2	377.47	431.85	428.71	373.84	310.99	246.95	-0.409985	0.0367647
ENSMUSG00000004071	Cdip1	24.88	22.97	23.43	24.27	21.27	19.62	-0.129511	0.476073
ENSMUSG00000004085	Map3k20	2.62	1.32	2.2	2.22	2.52	2.3	0.197337	0.670288
ENSMUSG00000004096	Cwc15	7.94	8.16	7	9.59	8.14	9.13	0.217566	0.77125
ENSMUSG00000004099	Dnmt1	12.74	10.57	12.05	13.18	12.67	11.89	0.0939761	0.752028
ENSMUSG00000004100	Ppan	15.94	13.64	18.52	11.95	10.1	10.01	-0.585262	0.00222181
ENSMUSG00000004127	Trmt10a	13.77	11.84	11.95	11.83	9.61	12.71	-0.137311	0.0187697
ENSMUSG00000004151	Etv1	1.38	1.23	1.79	2.09	1.91	2.46	0.554031	0.202307
ENSMUSG00000004207	Psap	107.88	105.99	122.72	107.85	84.67	94.25	-0.231098	0.131791
ENSMUSG00000004221	Ikbkg	4.22	3.13	4.27	3.42	4.77	4.75	0.155228	0.163817
ENSMUSG00000004264	Phb2	43.45	44.66	44.04	52.3	42.63	42.89	0.0606088	0.756195
ENSMUSG00000004268	Emg1	26.66	24.68	24.15	23.1	21.43	26.85	-0.0807656	0.731564
ENSMUSG00000004270	Lpcat3	91.97	93.53	101.73	88.84	75.31	72.63	-0.278659	0.0495095
ENSMUSG00000004285	Atp6v1f	82.8	77.62	85.59	81.5	72.2	81.32	-0.0659334	0.679606
ENSMUSG00000004317	Clcn5	6.77	6.04	5.3	5.05	5.02	5.26	-0.240429	0.734613
ENSMUSG00000004319	Clcn3	14.56	12.81	14.15	14.12	15.08	16.15	0.127296	0.493087
ENSMUSG00000004341	Gpx6	28.23	28.67	28.08	19.19	20.82	17.75	-0.557053	0.00629381
ENSMUSG00000004347	Pde1c	58.01	47.82	60.94	31.97	39.11	47.5	-0.491999	0.00698155
ENSMUSG00000004356	Utp20	9.23	8.41	9.26	15.76	15.93	17.05	0.8575	9.41e-16
ENSMUSG00000004364	Cul3	118.22	106.93	96.52	112.04	131.64	113.47	0.150949	0.428235
ENSMUSG00000004371	Il11	2.2	2.52	2.5	2.8	2.98	3.19	0.313109	0.580665
ENSMUSG00000004383	Large1	3.06	2.66	2.69	2.51	2.67	2.22	-0.184581	0.564886
ENSMUSG00000004393	Ddx56	25.01	26.2	27.2	27.3	23.79	24.44	-0.0539879	0.687775
ENSMUSG00000004394	Tmed4	51.47	48.68	52.31	47.26	43.94	46.24	-0.149629	0.211917
ENSMUSG00000004415	Col26a1	3.84	4.68	1.19	1.02	2.9	1.17	-0.931806	0.821572
ENSMUSG00000004446	Bid	1.46	2.23	2.25	1.28	1.68	1.93	-0.280628	0.272094
ENSMUSG00000004451	Ralb	16.12	18.2	17.19	17.34	15.03	15.86	-0.0949217	0.612136
ENSMUSG00000004455	Ppp1cc	457.23	454.42	426.98	439.51	395.5	406.74	-0.108383	0.405874
ENSMUSG00000004460	Dnajb11	25.62	23.48	24.58	25.11	22.8	20.87	-0.0992839	0.613544
ENSMUSG00000004462	Tbccd1	12.92	13.44	14.06	11.78	13.58	10.94	-0.1551	0.209092
ENSMUSG00000004508	Gab2	13.86	16.73	15.3	19.23	16.78	16.24	0.187251	0.531505
ENSMUSG00000004530	Coro1c	9.81	10.83	9.82	11.11	9.47	10.11	0.0108527	0.997501
ENSMUSG00000004535	Tax1bp1	135.57	149.83	128.36	132.74	166.58	190.61	0.243781	0.490891
ENSMUSG00000004558	Ndrg2	9.33	7.03	9.59	9.2	5.92	6.91	-0.236265	0.35618
ENSMUSG00000004561	Mettl17	5.13	4.77	4.93	5.41	6.76	8.06	0.447978	0.828468
ENSMUSG00000004565	Pnpla6	3.46	3.42	3.79	5.63	2.96	4.47	0.291595	0.825001
ENSMUSG00000004567	Mcoln1	5.53	5.53	5.81	5.31	4.66	4.82	-0.189838	0.407496
ENSMUSG00000004568	Arhgef18	5.81	5.51	6.43	6.88	5.42	5.17	-0.0229394	0.825123
ENSMUSG00000004591	Pkn2	26.17	25.77	22.28	32.16	43.19	43.62	0.680718	0.000417161
ENSMUSG00000004609	Cd33	1.94	1.17	1.65	2.12	1.86	1.66	0.244734	0.657772
ENSMUSG00000004610	Etfb	20.91	17.93	19.92	15.96	13.85	16.65	-0.338845	0.0862335
ENSMUSG00000004626	Stxbp2	19.14	34.38	19.68	18.19	26.25	24.76	-0.0810716	0.475486
ENSMUSG00000004631	Sgce	5.01	5	4.96	7.7	5.17	5.88	0.324816	0.2831
ENSMUSG00000004633	Chn2	137.24	139.61	135.12	103.53	115.5	101.17	-0.363566	0.0158932
ENSMUSG00000004637	Wwox	11.02	11.32	10.82	8.38	7.7	7.99	-0.462208	0.0095133
ENSMUSG00000004642	Slbp	39.22	39.3	37.43	43.23	40.38	42.54	0.121637	0.341143
ENSMUSG00000004661	Arid3b	18.27	17.81	19.84	19.3	14.87	14.87	-0.189405	0.376307
ENSMUSG00000004665	Cnn2	2.33	1.57	1.99	1.96	1.49	1.83	-0.15773	0.783657
ENSMUSG00000004667	Polr2e	21.43	23.54	25.59	24.35	17.3	20.32	-0.187281	0.438916
ENSMUSG00000004677	Myo9b	10.51	12.41	11.59	3.67	9.75	3.88	-0.996242	6.95e-05
ENSMUSG00000004730	Adgre1	2.54	2.46	2.24	3.37	2.8	3.55	0.424967	0.27071
ENSMUSG00000004748	Mtfp1	4.99	5.53	6.64	6.59	6.37	4.92	0.0592972	0.939625
ENSMUSG00000004768	Rab23	8.56	7.96	7.85	5.02	5.99	5.97	-0.52127	0.00239097
ENSMUSG00000004771	Rab11a	107.24	88.13	96.23	90.17	82.32	88.7	-0.158891	0.905166
ENSMUSG00000004788	Eif2b2	20.81	20.68	24.24	21.41	17.49	17.34	-0.224955	0.191639
ENSMUSG00000004789	Dlst	51.01	48.4	47.08	49.93	48.65	41.12	-0.0684702	0.707537
ENSMUSG00000004798	Ulk2	65.44	67.71	64.39	73.11	76.53	73.34	0.174769	0.195157
ENSMUSG00000004843	Chmp2b	40.09	36.43	32.46	30.46	32.38	29.98	-0.231556	0.181275
ENSMUSG00000004846	Plod3	8.1	7.98	8.57	6.67	5.8	7.09	-0.333681	0.00629645
ENSMUSG00000004849	Ap1s1	16.39	14.65	19.98	20.2	14.26	14.76	-0.0518182	0.778144
ENSMUSG00000004865	Srpk1	87.19	88.17	102.29	86.41	101.91	94.64	0.0273307	0.951396
ENSMUSG00000004880	Lbr	14.66	11.12	15.76	14.66	15.84	17.96	0.222293	0.430894
ENSMUSG00000004895	Prcc	13.94	14.98	14.32	14.62	11.28	12.98	-0.153338	0.459262
ENSMUSG00000004896	Rrnad1	8.69	6.98	7.2	6.56	6.98	7	-0.15502	0.77125
ENSMUSG00000004897	Hdgf	107.36	107.03	109.64	92.98	75.08	71.76	-0.434175	0.00398129
ENSMUSG00000004902	Slc25a18	2.64	1.8	2.59	2.17	1.97	2.25	-0.137709	0.795817
ENSMUSG00000004929	Thop1	134.57	129.56	142.18	106.61	92.22	83.8	-0.523666	5.07e-05
ENSMUSG00000004931	Apba3	13.1	16.15	14.63	15.04	12.98	15.27	-0.0195297	0.879934
ENSMUSG00000004934	Pias4	44.77	48.39	55.65	44.76	38.56	42.17	-0.245899	0.115788
ENSMUSG00000004936	Map2k1	4.47	4.62	4.27	4.35	3.9	4.82	-0.0316609	0.904813
ENSMUSG00000004937	Sgta	79.97	84.35	87.01	81.48	67.38	62.19	-0.251998	0.0618247
ENSMUSG00000004945	Tmem242	18.78	22.01	19.51	24.35	23.48	25.5	0.282246	0.199253
ENSMUSG00000004947	Dtx2	21.79	21.23	21.09	21.26	18.13	18.37	-0.150479	0.359421
ENSMUSG00000004951	Hspb1	27.39	24.49	31.02	29.11	19.71	24.18	-0.183476	0.498645
ENSMUSG00000004961	Syt5	1.49	1.4	1.56	1.9	1.04	1.09	-0.143025	0.523252
ENSMUSG00000004980	Hnrnpa2b1	84.04	82	86.83	89.01	99.13	100.72	0.191975	0.197856
ENSMUSG00000004994	Ccdc130	39.02	23.25	39.28	37.58	33.3	27.16	-0.0507478	0.834896
ENSMUSG00000004996	Mri1	1.62	1.96	2.13	1.78	1.3	2.61	-0.00506209	0.442023
ENSMUSG00000005034	Prkacb	5.39	4.59	4.59	7.18	5.13	4.81	0.232682	0.633793
ENSMUSG00000005043	Sgsh	6.37	6.65	4.84	3.01	4.11	1.98	-0.972794	0.00152578
ENSMUSG00000005045	Chd5	38.43	39.82	42.02	35.84	30.25	28.5	-0.346517	0.00926632
ENSMUSG00000005054	Cstb	4.68	2.7	3.32	3.76	3.25	3.34	-0.04798	0.954303
ENSMUSG00000005069	Pex5	21.8	22.06	23.64	22.6	18.41	21.94	-0.100681	0.514212
ENSMUSG00000005078	Jkamp	4.06	3.14	5.06	3.84	3.94	5.16	0.0778786	0.957095
ENSMUSG00000005089	Slc1a2	6.5	8.94	8.14	8.52	9.34	10.85	0.28399	0.0108536
ENSMUSG00000005102	Eif2ak4	3.38	2.89	3.55	3.37	4.31	3.7	0.212706	0.60747
ENSMUSG00000005103	Wdr1	33.35	34.58	42.52	36.27	29.16	21.47	-0.345965	0.186032
ENSMUSG00000005125	Ndrg1	7.87	6.85	9.56	8.32	6.21	8.27	-0.0907346	0.772357
ENSMUSG00000005131	4930550C14Rik	11.97	15.13	11.82	16.14	13.95	18.39	0.316878	0.247358
ENSMUSG00000005142	Man2b1	13.83	13.07	15.85	13.56	11.8	11.43	-0.216611	0.224005
ENSMUSG00000005150	Wdr83	8.09	8.97	11.11	9.72	8.05	10.87	0.0238719	0.976692
ENSMUSG00000005161	Prdx2	52.69	51.51	54.28	52.71	43.92	52.26	-0.0900539	0.670125
ENSMUSG00000005198	Polr2a	69.45	65	72.04	76.5	68.99	71.51	0.0716231	0.866796
ENSMUSG00000005202	Shbg	5.7	6.07	5.25	6.87	7.19	6.39	0.26487	0.411196
ENSMUSG00000005204	Senp3	32.51	35.41	33.06	33.08	31.09	35.52	-0.0185489	0.858418
ENSMUSG00000005220	Corin	17.39	16.63	17.33	20.18	20.25	26.29	0.377755	0.19751
ENSMUSG00000005225	Plekha8	22.96	25.41	21.43	24.99	25.16	24.97	0.10597	0.310231
ENSMUSG00000005233	Spc25	12.32	10.44	8.63	10.91	11.78	12.77	0.175888	0.22953
ENSMUSG00000005237	Dnah2	7.14	6.55	8.07	8.32	7.1	7.14	0.0520885	0.50221
ENSMUSG00000005262	Ufd1	86.69	84.83	80.1	71.32	78.83	62.58	-0.242223	0.59831
ENSMUSG00000005268	Prlr	7.37	6.08	7.57	7.13	6.97	7.8	0.0591682	0.462962
ENSMUSG00000005299	Letm1	3.63	4.8	3.23	5.43	3.74	4.13	0.189858	0.91208
ENSMUSG00000005312	Ubqln1	33.53	35.62	36.61	37.97	34.17	36.81	0.0428721	0.996806
ENSMUSG00000005320	Fgfr4	1.85	1.41	2.23	1.5	1.39	1.13	-0.449611	0.211347
ENSMUSG00000005354	Txn2	61.48	60.29	64.3	61.64	52.66	49.2	-0.186555	0.29344
ENSMUSG00000005360	Slc1a3	1.79	1.57	1.44	1.88	1.75	1.86	0.193772	0.574033
ENSMUSG00000005362	Crbn	34.95	33.72	30.66	43.9	74.35	78.78	0.988114	0.000103661
ENSMUSG00000005370	Msh6	29.32	30.45	40.27	31.33	31.08	32.36	-0.0780746	0.86172
ENSMUSG00000005371	Fbxo11	10.33	10.34	11.03	11.76	13.56	15.59	0.367971	0.100184
ENSMUSG00000005373	Mlxipl	2.26	2.07	2.8	2.38	1.92	2.02	-0.173978	0.826161
ENSMUSG00000005374	Tbl2	44.07	49.07	48.92	46.9	33.45	36.47	-0.282213	0.0753667
ENSMUSG00000005378	Bud23	10.47	13	11.46	13.47	10.16	13.26	0.0787631	0.816755
ENSMUSG00000005397	Nid1	12.48	11.74	12.44	10.64	9.68	9.43	-0.301317	0.0159284
ENSMUSG00000005410	Mcm5	17.21	15.5	18.25	17.36	17.1	19.18	0.073944	0.763974
ENSMUSG00000005413	Hmox1	8.37	7.94	9.26	7.14	5.78	6.1	-0.426935	0.053932
ENSMUSG00000005417	Mprip	147.7	172.45	164.6	158.35	142.88	128.06	-0.175288	0.164254
ENSMUSG00000005442	Cic	12.98	13.62	15.2	14.67	11.88	11.82	-0.123524	0.669434
ENSMUSG00000005447	Pafah1b3	13.02	13.95	12.18	8.04	8.63	7.69	-0.684498	0.00172314
ENSMUSG00000005469	Prkaca	88.11	89.55	90.04	83.62	70.48	70.5	-0.253259	0.0603291
ENSMUSG00000005470	Asf1b	28.78	22.15	24.35	24.02	23.45	23.65	-0.0820113	0.905019
ENSMUSG00000005474	Myl10	4.67	4.4	3.81	3.48	2.88	3.29	-0.416532	0.377581
ENSMUSG00000005481	Ddx39	72.05	75.31	82.03	69.2	67.88	75.2	-0.111834	0.478576
ENSMUSG00000005483	Dnajb1	126.88	131.27	130.85	139.24	124.96	125.8	0.00370397	0.966606
ENSMUSG00000005493	Msh4	5.91	5.28	5.05	4.56	5.11	6.64	0.00620515	0.941684
ENSMUSG00000005501	Usp40	10.66	10.52	10.15	9.98	12.3	13.18	0.178648	0.449868
ENSMUSG00000005505	Kbtbd4	32.2	24.58	34.22	34.93	37.85	46.62	0.391864	0.500309
ENSMUSG00000005506	Celf1	9.74	9.62	10.23	10.73	11.33	11.04	0.161722	0.457863
ENSMUSG00000005510	Ndufs3	50.52	49.53	47.17	54.12	49.39	53.13	0.089479	0.755064
ENSMUSG00000005514	Por	8.44	5.53	9	8.77	5.51	8.53	-0.0100844	0.98566
ENSMUSG00000005533	Igf1r	5.71	5.57	5.79	6.61	5.88	6.44	0.149211	0.367776
ENSMUSG00000005534	Insr	4.48	4.33	6.14	5.6	5.84	5	0.137065	0.375996
ENSMUSG00000005566	Trim28	348.56	364.13	382.62	359.74	341.46	350.3	-0.0588904	0.375784
ENSMUSG00000005575	Ube2m	100.02	89.63	93.07	80.07	72.54	67.88	-0.358661	0.0016364
ENSMUSG00000005580	Adcy9	5.32	4.29	5.45	6.19	4.71	4.78	0.0582038	0.904413
ENSMUSG00000005583	Mef2c	2.49	2.89	2.15	2.59	2.65	2.02	-0.0526803	0.73233
ENSMUSG00000005610	Eif4g2	35.15	30.21	28.75	29.52	42.65	40.31	0.257249	0.295552
ENSMUSG00000005615	Pcyt1a	34.89	37.78	39.51	35.41	35.6	29.84	-0.153604	0.753418
ENSMUSG00000005621	Zfp592	3.07	3.58	2.98	4.42	5.13	3.65	0.45493	0.0588292
ENSMUSG00000005625	Psmd4	111.63	103.9	117.64	107.17	85.37	80.75	-0.285826	0.131928
ENSMUSG00000005656	Snx6	10.18	7.46	8.09	7.23	6.89	7.22	-0.269891	0.254068
ENSMUSG00000005667	Mthfd2	14.81	16.99	16.06	11.83	11.03	12.36	-0.442425	0.0017213
ENSMUSG00000005672	Kit	9.33	7.83	10.39	10.76	9.42	9.23	0.0942545	0.747573
ENSMUSG00000005674	Tomm40l	4.38	4.01	4.95	6.79	3.21	7.97	0.429832	0.560312
ENSMUSG00000005682	Pan2	10.98	10.66	12.36	9.66	11.52	10.77	-0.0897188	0.704802
ENSMUSG00000005683	Cs	32.06	31.26	40.4	33.17	35.98	32.87	-0.0238421	0.910475
ENSMUSG00000005687	Bcas2	82.99	85.64	90.74	85.54	87.61	82.18	-0.0226486	0.87514
ENSMUSG00000005698	Ctcf	3.63	3.46	4.97	3.18	3.13	3.42	-0.309718	0.991486
ENSMUSG00000005699	Pard6a	32.37	28.98	32.74	29.55	25.66	25.84	-0.215229	0.105209
ENSMUSG00000005732	Ranbp1	17.53	20.24	18.46	14.23	13	16.32	-0.368667	0.0618752
ENSMUSG00000005774	Rfx5	5.99	4.84	5.22	4.79	6.61	6.1	0.124782	0.976482
ENSMUSG00000005779	Psmb4	127.19	119.67	136.19	137.26	121.4	142.05	0.0650258	0.792808
ENSMUSG00000005802	Slc30a4	7.31	7.37	4.75	5.29	6.67	7.87	0.0293988	0.933462
ENSMUSG00000005804	Bloc1s6	8.43	8.67	9.08	10.26	7.44	9.34	0.0466301	0.847078
ENSMUSG00000005813	Metap1	11.35	10.89	10.68	13	11.94	9.91	0.0821943	0.662546
ENSMUSG00000005823	Gpr108	36.03	35.56	35.27	32.63	29.45	26.7	-0.267415	0.0856422
ENSMUSG00000005846	Rsl1d1	19.56	19.37	18.2	21.07	20.99	23.32	0.194601	0.295535
ENSMUSG00000005871	Apc	7.8	5.55	7.31	8.62	12.32	13.16	0.722931	0.0195305
ENSMUSG00000005873	Reep5	8.25	9.07	8.2	5.39	5.38	5.71	-0.630912	0.00553944
ENSMUSG00000005881	Ergic3	157.44	166.42	189.05	153.09	133.29	143.98	-0.253162	0.0152796
ENSMUSG00000005882	Uqcc1	26.67	33.21	36.01	27.49	27.03	23.86	-0.290895	0.90101
ENSMUSG00000005883	Spo11	13.18	16.16	16.06	16.58	17.41	17.79	0.189703	0.391312
ENSMUSG00000005886	Ncoa2	14.83	14.64	16.88	23.37	19.82	19.03	0.424809	0.000424004
ENSMUSG00000005893	Nr2c2	21.17	20.18	23.65	26.76	28.31	32.32	0.427028	0.0115497
ENSMUSG00000005897	Nr2c1	14.4	14.58	15.53	12.05	10.71	9.87	-0.447931	0.00117556
ENSMUSG00000005899	Smpd4	28.73	26.13	33.41	25.96	28.81	39.81	0.0996119	0.0918743
ENSMUSG00000005907	Pex1	3.23	2.94	3.1	4.24	3.21	4.89	0.412701	0.588337
ENSMUSG00000005936	Kctd20	23.43	20.68	21.2	20.13	16.64	22.63	-0.136841	0.653783
ENSMUSG00000005947	Itgae	12.13	11.91	11.82	10.58	10.32	9.01	-0.261748	0.0979976
ENSMUSG00000005949	Ctns	4.52	3.81	4.16	4.48	4.87	3.73	0.0665891	0.987764
ENSMUSG00000005951	Shpk	1.76	1.96	2.32	1.99	1.75	1.96	-0.0835866	0.8397
ENSMUSG00000005968	Tuft1	15.1	16.89	17.76	16.49	13.16	17.8	-0.0682884	0.222174
ENSMUSG00000005973	Rcn1	4.22	3.92	3.81	4.49	4.22	5.42	0.241751	0.400145
ENSMUSG00000005981	Trap1	51.72	53.91	53.89	52.99	48.4	54.41	-0.0340421	0.807178
ENSMUSG00000005982	Naa60	28.73	28.13	23.86	23.14	23.84	18.41	-0.303856	0.0641086
ENSMUSG00000005983	1700037C18Rik	75.51	77.9	69.76	67.13	60.14	57.11	-0.275461	0.0819476
ENSMUSG00000005986	Ankrd13d	1.34	1.5	1.22	1.32	1.12	1.11	-0.193661	0.793315
ENSMUSG00000006005	Tpr	10.92	9.94	7.9	11.07	14.27	14.52	0.470878	0.0178759
ENSMUSG00000006010	Odr4	4.59	3.33	3.23	4.47	5.87	7.86	0.706895	0.172722
ENSMUSG00000006019	Dhx34	15.3	15.85	17.76	17.01	15.33	15.11	-0.0437214	0.821779
ENSMUSG00000006021	Kptn	9.1	9.86	11.86	10.96	11.61	10.17	0.0871875	0.824242
ENSMUSG00000006024	Napa	42.74	47.76	49.98	45.6	39.9	35.46	-0.215835	0.2351
ENSMUSG00000006050	Sra1	25.35	25.61	22.06	17.91	16.97	15.41	-0.53802	0.0032317
ENSMUSG00000006057	Atp5g1	73.73	70.98	74.31	73.3	62.34	62.78	-0.142505	0.324594
ENSMUSG00000006058	Snf8	38.17	41.02	40.08	40.79	33.26	32.67	-0.160401	0.457998
ENSMUSG00000006095	Tbcb	41.72	41.23	43.58	43.74	36.6	38.21	-0.0939838	0.557317
ENSMUSG00000006127	Inpp5k	63.45	59.98	70.84	68.72	64.16	62	0.00452291	0.967709
ENSMUSG00000006134	Crkl	7.85	6.85	7.3	7.64	7.27	8.73	0.103727	0.930313
ENSMUSG00000006143	Upk3bl	3.87	5.93	2.96	3.75	2.57	5.82	-0.0718599	0.892277
ENSMUSG00000006169	Clint1	14.21	13.34	13.77	12.68	11.99	13.34	-0.120461	0.58727
ENSMUSG00000006191	Cdkal1	20.5	22.01	18.78	27.27	35.65	35.81	0.687837	9.84e-05
ENSMUSG00000006205	Htra1	11.9	10.14	13.06	8.42	5.71	6.05	-0.798545	0.000316213
ENSMUSG00000006215	Zbtb17	17.52	17.9	18.05	18.27	16.36	14.38	-0.125654	0.333607
ENSMUSG00000006219	Fblim1	1.36	1.22	2.01	1.3	1.51	1.25	-0.177014	0.680562
ENSMUSG00000006221	Hspb7	7.25	8.71	7.36	8.76	8.23	9.79	0.199588	0.457932
ENSMUSG00000006241	Ccdc159	21.51	19.4	21.71	20.23	21.18	15.71	-0.132628	0.614875
ENSMUSG00000006262	Mob1b	6.5	5.26	5.05	6.04	6.73	6.86	0.22374	0.414098
ENSMUSG00000006273	Atp6v1b2	28.38	24.83	29.69	34.72	30.06	34.53	0.260567	0.0977705
ENSMUSG00000006276	Eps15l1	4.15	2.78	3.62	3.78	3.14	3.79	0.0217155	0.87514
ENSMUSG00000006281	Tep1	3.93	2.89	4.7	5.2	4.15	3.92	0.204028	0.340035
ENSMUSG00000006288	Ttc5	11.59	11.49	12.03	12.4	11.26	12.66	0.0488822	0.851129
ENSMUSG00000006289	Osgep	24.29	25.08	27.44	30.55	27.73	28.9	0.182703	0.368501
ENSMUSG00000006299	Aamp	65.66	76.46	66.92	79.79	60.7	61.16	-0.0519256	0.821769
ENSMUSG00000006301	Tmbim1	3.16	2.31	2.76	3.37	2.67	2.62	0.0734746	0.956736
ENSMUSG00000006304	Arpc2	90.05	89.96	92.04	98.64	101.07	97.24	0.126348	0.365516
ENSMUSG00000006307	Kmt2b	12.19	11.46	13.06	12.5	9.99	10.6	-0.149778	0.516556
ENSMUSG00000006310	Zbtb32	17.14	16.95	20.26	13.63	18.6	17.32	-0.133395	0.124579
ENSMUSG00000006315	Tmem147	47.56	49.08	46.1	45.71	41.96	45.19	-0.103483	0.645808
ENSMUSG00000006333	Rps9	128.01	123.98	127.78	131.77	98.73	123.75	-0.100358	0.60732
ENSMUSG00000006335	Tfpt	9.19	10.19	10.99	9.02	6.73	8.51	-0.324067	0.211425
ENSMUSG00000006342	Susd2	1.52	1.48	1.3	1.31	1.62	1.61	0.0783556	0.99936
ENSMUSG00000006356	Crip2	33.54	32.7	38.56	31.45	30.87	26.57	-0.237546	0.0844345
ENSMUSG00000006360	Crip1	4.74	4.63	3.78	2.67	2.63	2.48	-0.757221	0.178211
ENSMUSG00000006369	Fbln1	6.66	6.16	8.2	5.39	6.64	4.91	-0.311329	0.263658
ENSMUSG00000006373	Pgrmc1	54.96	50.87	50.97	46.21	41.59	50.16	-0.184676	0.194302
ENSMUSG00000006390	Elovl1	2.77	2.68	2.61	3.92	2.07	1.9	-0.0307545	0.772202
ENSMUSG00000006392	Med8	25.15	25.2	24.75	28.21	23.18	23.67	-0.000768618	0.989795
ENSMUSG00000006398	Cdc20	143.21	141.61	162.22	131.89	105.96	110.91	-0.358169	0.0102193
ENSMUSG00000006412	Pfdn2	5.04	3.91	5.15	6.42	6.29	5.11	0.337802	0.0794046
ENSMUSG00000006418	Rnf114	51.92	48.49	54.17	54.12	49.17	47.78	-0.0331365	0.897736
ENSMUSG00000006423	C330007P06Rik	1.8	1.95	2.66	2.12	3.18	2.8	0.337598	0.264767
ENSMUSG00000006442	Srm	5.56	4.47	4.73	4.98	4.43	4.15	-0.122336	0.763452
ENSMUSG00000006456	Rbm14	23.43	20.99	23.63	19.9	18.59	19.65	-0.227064	0.0947228
ENSMUSG00000006457	Actn3	6.18	5.95	6.36	5.98	5.1	5.72	-0.138284	0.537291
ENSMUSG00000006463	Zdhhc24	3.29	2.5	3.39	2.88	2.82	2.65	-0.136718	0.679606
ENSMUSG00000006464	Bbs1	14.03	12.51	14.83	15.97	13.31	12.76	0.0231777	0.939625
ENSMUSG00000006476	Nsmf	6.1	5.96	5.63	4.93	5.93	4.16	-0.236049	0.508923
ENSMUSG00000006494	Pdk1	9.96	11.07	9.85	10.76	10.57	10.03	0.0222528	0.539239
ENSMUSG00000006498	Ptbp1	72.09	71.42	80.07	79.75	69.74	72.32	-0.0114667	0.974451
ENSMUSG00000006517	Mvd	4.65	3.01	3.58	3.61	2.76	3.05	-0.254843	0.544505
ENSMUSG00000006519	Cyba	2.97	3.2	3.79	3.57	1.73	2.33	-0.384463	0.545204
ENSMUSG00000006526	Stimate	3.35	3.36	4.02	3.69	2.98	3.65	-0.0562071	0.140797
ENSMUSG00000006527	Sfmbt1	35.36	34.09	34.59	27.09	32.52	34.16	-0.14994	0.666384
ENSMUSG00000006575	Rundc3a	18.71	25.7	21.86	18.95	16.79	17.45	-0.317201	0.171569
ENSMUSG00000006589	Aprt	187.87	186.32	201.45	179.35	152.43	150.8	-0.254399	0.0916988
ENSMUSG00000006599	Gtf2h1	27.63	28.11	32.93	28.31	44.03	51.3	0.479628	0.0615051
ENSMUSG00000006611	Hfe	6.05	4.98	4.92	5.82	3.93	6.95	0.0662917	0.976704
ENSMUSG00000006641	Slc5a6	1.68	1.66	1.74	2.6	1.63	1.99	0.292086	0.928953
ENSMUSG00000006651	Aplp1	5.28	5.34	5.24	9.25	5.34	5.4	0.333886	0.376982
ENSMUSG00000006673	Qrich1	119.09	114.63	128.01	115.11	110.77	122.86	-0.0527614	0.569969
ENSMUSG00000006675	P4htm	2.69	2.51	2.26	1.13	1.23	1.3	-1.02733	0.00216284
ENSMUSG00000006676	Usp19	80.67	78.71	89.18	88.02	71.13	77.46	-0.0710831	0.737668
ENSMUSG00000006699	Cdc42	45.71	41.84	41.96	43.75	40.19	39.91	-0.0644696	0.674761
ENSMUSG00000006705	Pknox1	33.31	37.55	36.37	41.89	41.86	39.49	0.200762	0.334504
ENSMUSG00000006715	Gmnn	18.99	14.79	16.51	24.46	21.24	25.06	0.492662	0.0119713
ENSMUSG00000006717	Acot13	6.22	4.61	5.88	5.26	7.41	6.11	0.168485	0.756942
ENSMUSG00000006728	Cdk4	29.2	29.6	30.25	33.53	29.58	30.19	0.0672615	0.819681
ENSMUSG00000006731	B4galnt1	5.73	7.59	10.52	6.98	5.54	7.34	-0.263519	0.46056
ENSMUSG00000006732	Mettl1	4.29	3.42	4.07	4.47	3.2	3.18	-0.118644	0.967879
ENSMUSG00000006736	Tspan31	8.72	7.68	7.87	7.79	7.02	8.25	-0.0737816	0.463974
ENSMUSG00000006740	Kif5b	7.97	7.03	6.81	8.99	10.05	10.56	0.440607	0.0218503
ENSMUSG00000006763	Saal1	1.64	1.3	1.4	1.55	1.48	1.82	0.16029	0.69207
ENSMUSG00000006782	Cnp	3.23	3.01	3.78	3.26	3.18	2.8	-0.116918	0.726131
ENSMUSG00000006784	Ttc25	76.83	78.42	78.16	76.85	80.57	85.6	0.0582087	0.815257
ENSMUSG00000006800	Sulf2	7.76	6.89	9.33	9.27	7.84	7.89	0.0600964	0.849609
ENSMUSG00000006818	Sod2	5.29	4.89	4.37	6.12	5.33	4.9	0.168271	0.880774
ENSMUSG00000006850	Tmco6	2	2.56	2.51	2.18	2.29	3.03	0.0851804	0.900438
ENSMUSG00000006906	Stambp	3.15	2.26	1.62	2.16	1.87	1.96	-0.230969	0.645664
ENSMUSG00000006920	Ezh1	11.22	11.11	10.61	9.13	9.81	11.2	-0.128161	0.105546
ENSMUSG00000006930	Hap1	16.72	14.58	16.73	8.47	7.94	6.32	-1.07934	1.3e-09
ENSMUSG00000006931	P3h4	2.92	3.09	2.54	2.87	2.25	2.44	-0.177538	0.642063
ENSMUSG00000006932	Ctnnb1	67.74	68.67	67.3	63.67	65.82	90.8	0.112887	0.685352
ENSMUSG00000006941	Eif1b	48.51	61.51	51.02	33.62	33.37	38.53	-0.609903	0.000218665
ENSMUSG00000006998	Psmd2	254.5	263.7	276.69	268.24	253.79	272.15	-0.0012892	0.937819
ENSMUSG00000007029	Vars	153.65	182.28	174.42	155.81	139.26	111.89	-0.3266	0.085341
ENSMUSG00000007033	Hspa1l	229.59	292.43	243.98	247.17	228.62	165.21	-0.25702	0.29344
ENSMUSG00000007035	Msh5	6.94	6.61	7.01	4.62	5.22	5.14	-0.456803	0.0147545
ENSMUSG00000007036	Abhd16a	61.5	65.14	61.65	60.86	56.14	61.06	-0.0805929	0.574411
ENSMUSG00000007038	Neu1	1.79	1.8	2.46	1.52	1.7	2.38	-0.111508	0.832383
ENSMUSG00000007039	Ddah2	8.26	9.33	8.87	9.99	7.53	8.85	-0.00491549	0.786584
ENSMUSG00000007050	Lsm2	107.5	105.86	133.46	102.42	75.38	83.04	-0.411022	0.0215505
ENSMUSG00000007080	Pole	20.85	20.25	17.95	22.68	20.28	21.44	0.125124	0.40998
ENSMUSG00000007097	Atp1a2	14.1	13.81	15.08	27.52	24.46	26.12	0.861321	7.03e-18
ENSMUSG00000007107	Atp1a4	213.8	242.34	221.09	205.71	214.7	161.31	-0.219321	0.254068
ENSMUSG00000007207	Stx1a	2.01	1.94	1.74	1.74	1.76	1.53	-0.17787	0.649012
ENSMUSG00000007279	Scube2	1.73	1.15	1.61	2.41	1.12	1.37	0.126066	0.927876
ENSMUSG00000007338	Mrpl49	9.03	8.05	9.63	8.44	7.09	6.08	-0.305681	0.348545
ENSMUSG00000007411	Mark3	15.51	14.63	16.72	15.96	23.95	18.67	0.322051	0.173288
ENSMUSG00000007415	Gatad1	66.27	57.76	63.26	64.88	61.74	56.46	-0.0327997	0.618359
ENSMUSG00000007458	M6pr	21.12	18.32	19.05	18.07	16.55	18.53	-0.13812	0.400958
ENSMUSG00000007476	Lrrc8a	8.14	8.84	8.52	8.96	6.59	8.21	-0.101962	0.657497
ENSMUSG00000007564	Ppp2r1a	28.62	27.04	33.35	31.04	25.67	27.36	-0.0823764	0.773309
ENSMUSG00000007589	Tinf2	21.17	19.9	23.92	21.89	17.81	21.42	-0.0885732	0.348593
ENSMUSG00000007591	Tssk4	63.64	73.3	75.68	60.53	54.2	60.66	-0.277711	0.0609062
ENSMUSG00000007603	Dus3l	11.97	11.71	11.39	11.78	10.52	10.08	-0.115134	0.591363
ENSMUSG00000007610	Gtpbp3	2.99	2.07	2.73	2.14	2.36	2.8	-0.0937269	0.934775
ENSMUSG00000007613	Tgfbr1	18.18	17.26	16.57	17.64	22.24	22.92	0.271976	0.243015
ENSMUSG00000007617	Homer1	8.81	7.43	9.4	9.45	9.55	8.63	0.107839	0.262296
ENSMUSG00000007646	Rad51c	13.71	12.83	12.84	12.32	13.01	12.29	-0.0659633	0.656897
ENSMUSG00000007655	Cav1	7.44	4.2	5.2	4.46	4.06	5.23	-0.292461	0.795817
ENSMUSG00000007656	Arpp19	6.26	7.02	5.48	6.13	8.69	8.47	0.312051	0.0824419
ENSMUSG00000007659	Bcl2l1	59.32	61.87	64.37	67.19	58.31	62.53	0.0190771	0.928953
ENSMUSG00000007670	Khsrp	36.72	36.96	37.13	34.18	26.29	29.67	-0.297849	0.0306277
ENSMUSG00000007721	Ccdc124	2.49	3.84	3.09	2.1	2.61	3.02	-0.285259	0.566117
ENSMUSG00000007739	Cct4	192.55	198.21	188.46	209.99	230.74	237.06	0.226727	0.087476
ENSMUSG00000007783	Cpt1c	27.36	29.68	32.31	28.06	22.78	25.28	-0.231192	0.132333
ENSMUSG00000007812	Zfp655	7.2	5.39	5.54	6.15	8.53	10.27	0.460661	0.0395917
ENSMUSG00000007815	Rhoa	32.52	30.39	34.83	34.6	30.45	28.76	-0.0592074	0.700934
ENSMUSG00000007833	Aldh16a1	7.31	5.47	7.1	7.04	5.58	6.86	-0.0293241	0.977093
ENSMUSG00000007837	Prrg2	8.2	6.88	4.31	6.17	6.97	5.09	-0.0889982	0.697898
ENSMUSG00000007850	Hnrnph1	44.63	67.69	41.81	70.59	62.88	63.39	0.353022	0.165792
ENSMUSG00000007867	Ift43	48.64	48.72	50.65	45.41	39.5	35.98	-0.292	0.0895006
ENSMUSG00000007880	Arid1a	7.38	6.69	8.63	7.94	7.15	7.98	0.0233257	0.97226
ENSMUSG00000007888	Crlf1	12.72	15.81	13.11	6.97	6.07	7.29	-1.03436	1.4e-06
ENSMUSG00000007891	Ctsd	56.98	57.07	60.95	54.93	42.05	55.82	-0.19571	0.256596
ENSMUSG00000007892	Rplp1	282.58	263.02	260	210.94	167.05	214.02	-0.444442	0.00108291
ENSMUSG00000007907	Cabs1	163.2	176.49	126.57	163.22	172.35	134.82	0.0127227	0.997556
ENSMUSG00000007950	Abhd8	108.79	93.61	106.89	96.69	89.34	96.85	-0.12877	0.339048
ENSMUSG00000007987	Ift22	34.56	37.2	43.57	52.29	44.75	36.05	0.206634	0.641795
ENSMUSG00000007989	Fzd3	2.14	1.66	1.89	1.84	4.21	3.01	0.671082	0.183597
ENSMUSG00000008028	1700008O03Rik	13.86	15.89	15.5	13.48	12.57	12.03	-0.248884	0.290252
ENSMUSG00000008035	Mid1ip1	9.99	9.93	8.86	10.1	7.07	12.65	0.0512137	0.922701
ENSMUSG00000008036	Ap2s1	88.95	85.56	94.8	89.21	71.5	76.35	-0.184016	0.276987
ENSMUSG00000008090	Fgfrl1	3.11	2.89	3.77	2.66	5.93	3.33	0.286954	0.60351
ENSMUSG00000008129	4930432K21Rik	28.66	31.04	30.67	31.7	23.61	26.55	-0.142685	0.441882
ENSMUSG00000008136	Fhl2	6.55	5.36	5.85	4.94	4.27	5.14	-0.307581	0.254317
ENSMUSG00000008140	Emc10	24.23	21.6	19.06	15.09	8.92	10.93	-0.893117	4.69e-05
ENSMUSG00000008153	Clstn3	3.37	3.27	3.16	1.3	1.7	2.34	-0.875942	0.00136649
ENSMUSG00000008167	Fbxw9	38.2	38.5	43.11	38.79	28.18	35.14	-0.230624	0.212961
ENSMUSG00000008200	Fnbp4	9.65	10.71	7.75	9.36	11.3	11.43	0.19104	0.819681
ENSMUSG00000008226	Scrn3	2.01	2.72	1.82	2.33	3.47	2.89	0.407861	0.718608
ENSMUSG00000008301	Phax	3.39	4.33	3.51	3.37	4.03	4.29	0.057917	0.946446
ENSMUSG00000008305	Tle1	13.52	12.4	14.87	13.29	13.49	12.87	-0.0408946	0.598544
ENSMUSG00000008307	1700109H08Rik	14.65	11.48	11.71	9.83	17.19	9.48	-0.0520156	0.565557
ENSMUSG00000008373	Prpf31	15.36	14.41	16.02	14.99	13.83	13.56	-0.111649	0.657772
ENSMUSG00000008384	Sertad1	10.16	9.83	11.29	12.4	9.56	10.31	0.0449531	0.97002
ENSMUSG00000008393	Carhsp1	10.05	9.37	10.34	11.29	8.97	10.1	0.0287973	0.954303
ENSMUSG00000008429	Herpud2	40.18	43.39	46.87	38.18	34.1	24.37	-0.432545	0.0472883
ENSMUSG00000008435	Rdh13	2.13	1.84	2.65	4.76	2.56	4.39	0.822838	0.236386
ENSMUSG00000008450	Nutf2	1.32	1.99	1.43	1.92	1.59	1.43	0.059624	0.989729
ENSMUSG00000008475	Arpc5	11.73	10.65	12.1	12.94	12.74	13.13	0.170669	0.434581
ENSMUSG00000008482	Rnf151	239.23	255.7	252.2	202.09	189.7	177.91	-0.391157	0.000845545
ENSMUSG00000008489	Elavl2	2.59	2.74	2.33	2.43	3.11	3.52	0.242167	0.715994
ENSMUSG00000008540	Mgst1	48.43	44.29	41.47	37.41	36.54	44.26	-0.182925	0.131747
ENSMUSG00000008604	Ubqln4	12.95	12.33	12.57	10.62	8.86	8.68	-0.426646	0.016905
ENSMUSG00000008668	Rps18	185.3	172.64	187.08	184.44	160.62	162.31	-0.103271	0.501141
ENSMUSG00000008682	Rpl10	34.67	40.09	43.44	26.16	23.12	42.61	-0.36325	0.231013
ENSMUSG00000008683	Rps15a	183.82	205.54	188.63	203.77	175.85	191.41	-0.017478	0.746439
ENSMUSG00000008690	Ncaph2	18.11	16.57	19.26	19.15	14.9	14.92	-0.139457	0.518814
ENSMUSG00000008730	Hipk1	62.92	64.73	63.6	71.18	65.28	52.94	-0.0140234	0.954354
ENSMUSG00000008734	Gprc5b	11.09	10.77	11.38	10.34	7.77	9.93	-0.245434	0.587794
ENSMUSG00000008763	Man1a2	22.06	21.47	22.22	23.66	26.03	29.38	0.26614	0.340582
ENSMUSG00000008813	Tppp2	182.64	229.37	182.9	140.7	103.14	89.57	-0.835374	5.23e-05
ENSMUSG00000008822	Acyp1	72.92	78.9	65.81	78.58	65.8	66.62	-0.0446344	0.837483
ENSMUSG00000008843	Cldn13	2.02	2.02	1.46	3.17	3.31	2.56	0.716891	0.122083
ENSMUSG00000008855	Hdac5	5.14	3.75	4.99	4.31	6.95	5.57	0.278028	0.0631877
ENSMUSG00000008859	Rala	4.69	4.25	6.21	5.31	6.15	5.69	0.178891	0.387604
ENSMUSG00000008892	Vdac3	295.46	323.89	284.34	309.56	326.7	354.63	0.132897	0.51154
ENSMUSG00000008958	Vps72	12.53	12.14	12.09	11.73	11.54	9.03	-0.186603	0.362635
ENSMUSG00000008976	Gabpa	6.63	6.55	5.79	7.63	7.76	8.41	0.327242	0.0780588
ENSMUSG00000009013	Dynll1	279.04	258.78	259.56	246.15	223	202.75	-0.247021	0.0849073
ENSMUSG00000009030	Pdcl	3.15	2.63	2.4	3.27	4.53	4.35	0.570784	0.366282
ENSMUSG00000009035	Tmem184b	3.62	2.81	2.77	2.46	2.45	3.98	-0.0494504	0.937778
ENSMUSG00000009070	Rsph14	14.63	13.06	14.54	9.02	7.84	10.57	-0.622514	2.42e-05
ENSMUSG00000009073	Nf2	30.99	30.28	29.85	26.45	22.28	25.66	-0.292659	0.00412915
ENSMUSG00000009076	Zmat5	5.52	6.28	8.57	5.29	5.85	5.99	-0.249921	0.585697
ENSMUSG00000009079	Ewsr1	71.56	124.67	128.81	99.69	200.35	160.26	0.501957	0.101921
ENSMUSG00000009090	Ap1b1	30	29.34	30.84	33.44	26.19	27.49	-0.0498036	0.727734
ENSMUSG00000009092	Derl3	11.83	11.42	13.65	10.77	8.34	9.94	-0.345083	0.11688
ENSMUSG00000009093	Gstt4	74.9	79.26	71.09	67.45	57.14	47.08	-0.391889	0.0414329
ENSMUSG00000009097	Tbx1	2.13	2.27	1.97	5.95	4.21	4.47	1.19956	6.29e-06
ENSMUSG00000009112	Bcl2l13	14.49	17.59	16.3	27.53	24.79	19.54	0.570778	0.538899
ENSMUSG00000009115	Spatc1l	84.02	93.52	100.71	74.91	70.79	74.33	-0.338681	0.0111024
ENSMUSG00000009207	Lnpk	19.69	15.01	11.86	16.47	20.75	17.34	0.228753	0.507858
ENSMUSG00000009281	Rarres2	3.65	3.09	3.26	3.48	2.47	3.06	-0.150401	0.756363
ENSMUSG00000009291	Pttg1ip	92.98	94.47	95.78	78.77	68.17	65.61	-0.414172	0.0354439
ENSMUSG00000009293	Ube2g2	18.37	18.07	17.73	14.56	12.69	13.08	-0.425641	0.0230994
ENSMUSG00000009350	Mpo	1.15	1.53	1.05	1.21	1.47	1.03	-0.00775644	0.979131
ENSMUSG00000009470	Tnpo1	59.92	56.36	61.06	64.53	74.25	80.74	0.307834	0.0413377
ENSMUSG00000009535	Rnmt	8.56	9.36	9.2	9.01	12.18	12.56	0.31553	0.138166
ENSMUSG00000009549	Srp14	123.67	120.04	133.54	136.43	121.55	116.3	-0.0114029	0.939505
ENSMUSG00000009555	Cdk9	21.75	20.91	20.43	21.74	17.85	20.04	-0.081373	0.611982
ENSMUSG00000009563	Tor2a	9.06	9.11	11.43	9.46	7.37	9.11	-0.190419	0.586562
ENSMUSG00000009566	Fpgs	8.65	8.32	9.53	9.25	6.28	7.82	-0.18257	0.524634
ENSMUSG00000009569	Mrtfb	4.96	3.94	6.32	5.76	3.86	4.39	-0.119511	0.974451
ENSMUSG00000009575	Cbx5	20.69	17.88	18.63	17.26	21.76	20.01	0.0454332	0.833508
ENSMUSG00000009585	Apobec3	1.62	1.67	1.3	2.77	2.22	1.83	0.571278	0.174722
ENSMUSG00000009596	Taf7l	13.58	12.41	11.74	13.83	11.8	13.72	0.0606515	0.882
ENSMUSG00000009614	Sardh	3.78	2.96	4.56	6.82	8.56	7.97	1.0471	2.8e-05
ENSMUSG00000009621	Vav2	5.7	4.42	3.58	2.5	3.25	2.88	-0.666743	0.0965774
ENSMUSG00000009628	Tex15	11.6	10.69	12.81	15.49	29.19	34.02	1.16489	0.0355799
ENSMUSG00000009630	Ppp2cb	5.76	5.95	4.75	11.07	7.58	2.89	0.388054	0.576194
ENSMUSG00000009640	Dmap1	49.19	49.47	53.05	61.77	54.73	58.02	0.202076	0.184922
ENSMUSG00000009647	Mcu	3.65	2.95	3.46	3.17	3.36	2.24	-0.197982	0.836217
ENSMUSG00000009654	Oit3	2.51	2.33	2.34	2.08	1.75	1.73	-0.368899	0.227719
ENSMUSG00000009670	Tex11	4.7	4.56	3.83	4.51	6.79	7.8	0.545108	0.0674679
ENSMUSG00000009681	Bcr	6.48	7.03	10.65	8.45	6.67	7.92	-0.0684797	0.81406
ENSMUSG00000009733	Tfcp2	8.6	6.84	8.68	11.19	10.41	9.59	0.370854	0.223035
ENSMUSG00000009739	Pou6f1	33.89	32.11	29.86	28.26	27.71	27.93	-0.192258	0.158055
ENSMUSG00000009741	Ubp1	13.04	13.08	14.95	18.6	19.32	17.03	0.420035	0.0546973
ENSMUSG00000009772	Nuak2	4.38	5.26	5.22	4.57	4.91	4.89	-0.0483741	0.910416
ENSMUSG00000009828	Ick	5.1	5.1	5.68	4.66	3.99	6.71	-0.0480327	0.544098
ENSMUSG00000009863	Sdhb	83.37	90.93	89.5	85.89	74.8	90.11	-0.0729072	0.672012
ENSMUSG00000009894	Snap47	18.82	16.01	19.15	18.79	19.01	16.67	0.0130369	0.911129
ENSMUSG00000009905	Kdsr	1.81	1.66	1.79	1.8	1.78	2.27	0.153374	0.685878
ENSMUSG00000009907	Vps4b	8	8.78	7.14	12.93	11.57	10.81	0.561859	0.00391758
ENSMUSG00000009927	Rps25	92.07	81.27	93.95	117.96	86.15	87.87	0.127464	0.704601
ENSMUSG00000009941	Nxf2	8.86	8.95	7.69	8.5	11.55	11.21	0.293821	0.26753
ENSMUSG00000009995	Taz	2.84	3.14	2.67	2.56	3	2.03	-0.1886	0.818038
ENSMUSG00000010025	Aldh3a2	12.93	11.16	12.68	13.14	10.55	9.69	-0.139545	0.598866
ENSMUSG00000010044	Zmynd10	264.71	244.97	260.84	242.25	202.88	207.66	-0.239213	0.0279283
ENSMUSG00000010045	Tmem115	25.11	24.67	25.34	23.42	19.6	20.15	-0.249957	0.0905137
ENSMUSG00000010047	Hyal2	3.18	3.21	4.65	2.89	2.68	2.68	-0.420274	0.224223
ENSMUSG00000010048	Ifrd2	5.41	6.94	5.16	3.54	4.38	3.16	-0.660221	0.00260728
ENSMUSG00000010057	Nprl2	17.01	15.39	17.35	20.26	16.63	18.72	0.160648	0.483372
ENSMUSG00000010067	Rassf1	52.95	52.37	51.01	44.67	47.45	40.61	-0.2361	0.103722
ENSMUSG00000010095	Slc3a2	83.07	80.26	92.16	82.92	58.66	68.11	-0.285009	0.122634
ENSMUSG00000010097	Nxf1	50.33	41.3	47.82	54.85	46.12	47.29	0.0883815	0.903256
ENSMUSG00000010110	Stx5a	36.72	37.73	37.06	37.14	33.84	38.01	-0.0329773	0.844257
ENSMUSG00000010136	Pifo	113.36	113.44	104.11	106.12	117.19	112.74	0.022237	0.964587
ENSMUSG00000010154	Spire2	19.98	19.6	23.44	36.15	26.96	31.58	0.587402	0.000351197
ENSMUSG00000010205	Raver1	15.77	17.59	22.05	18.48	14.78	15.14	-0.195139	0.405381
ENSMUSG00000010277	2610507B11Rik	116.08	119.23	124.32	117.24	106.46	112.14	-0.0987393	0.356439
ENSMUSG00000010290	AI597479	8.71	7.4	6.94	9.49	9.49	9.43	0.301632	0.114542
ENSMUSG00000010307	Tmem86a	18.09	14.92	17.7	16.15	12.93	12.71	-0.279113	0.174999
ENSMUSG00000010342	Tex14	16.71	16.88	16.8	17.57	18.97	19.34	0.149195	0.506578
ENSMUSG00000010358	Ifi35	1.51	1.19	1.46	1.62	1.33	1.39	0.0611115	0.956805
ENSMUSG00000010376	Nedd8	92.75	85.75	97.5	93.9	73.78	79	-0.162028	0.42298
ENSMUSG00000010392	Gosr1	9.56	9.92	8.91	9.79	9.42	9.27	0.0045663	0.975252
ENSMUSG00000010406	Mrpl52	9.99	7.9	11.13	11.53	10.32	10.5	0.156718	0.763452
ENSMUSG00000010435	Spaca7	31.14	34.83	28.52	26.13	20.58	21.82	-0.463426	0.0175184
ENSMUSG00000010453	Kansl3	70.36	68.82	67.57	74.76	71.15	62.4	0.0108448	0.682338
ENSMUSG00000010461	Eya4	6.92	8.13	7.52	13.47	15.79	14.83	0.966045	0.000919337
ENSMUSG00000010517	Faf1	40.29	37.88	38.86	43.54	47.48	47.2	0.240088	0.0681918
ENSMUSG00000010538	Tsacc	152.56	151.91	145.84	116.23	97.14	86.43	-0.586918	9.87e-05
ENSMUSG00000010554	Mettl16	9.66	8.55	8.07	8.37	8.8	8.9	-0.0115747	0.746518
ENSMUSG00000010592	Dazl	41.92	28.13	33.93	34.97	34.9	38.18	0.055393	0.86106
ENSMUSG00000010607	Pigyl	9.29	11.01	8.3	13.76	11.54	11.73	0.372679	0.264207
ENSMUSG00000010608	Rbm25	15.12	14.18	16.19	17.35	19.59	22.7	0.390731	0.167975
ENSMUSG00000010609	Psen2	3.45	3.61	2.8	4.3	2.79	2.69	-0.0117532	0.927548
ENSMUSG00000010660	Plcd1	3.47	4.02	3.98	4.37	3.83	2.97	-0.0382362	0.950519
ENSMUSG00000010663	Fads1	31.79	31.52	33.26	24.44	22.9	26.45	-0.38815	0.000640293
ENSMUSG00000010721	Lmbr1	15.05	16.49	15.03	15.8	18.82	19.23	0.209545	0.323717
ENSMUSG00000010755	Cars	12.87	14.01	14.57	14.89	14.06	12.91	0.0142002	0.991074
ENSMUSG00000010796	Asz1	9.71	7.75	8.28	11.45	14.03	17.95	0.75468	0.0800006
ENSMUSG00000010830	Kdelr3	1.75	1.44	1.59	1.35	1.36	1.19	-0.293536	0.62349
ENSMUSG00000010841	Cfap97d1	13.5	16.63	8.89	10.51	10.61	11.05	-0.278498	0.716232
ENSMUSG00000010911	Apip	8.63	9.75	7.52	8.3	8.32	7.26	-0.117149	0.747573
ENSMUSG00000010914	Pdhx	39.92	45.69	46.22	46.94	46.76	51.24	0.136777	0.792143
ENSMUSG00000010936	Vac14	4.89	5.15	4.95	3.04	4.14	3.89	-0.437345	0.0745016
ENSMUSG00000011096	Akt1s1	11.91	9.74	9.92	9.26	6.32	7.98	-0.422215	0.0584279
ENSMUSG00000011114	Tbrg1	91.5	90.74	94.06	97.57	85.79	85.74	-0.0380932	0.793741
ENSMUSG00000011154	Cfap161	63.87	62.97	66.98	64.09	50.83	50.96	-0.224577	0.186301
ENSMUSG00000011158	Brf1	4.97	5.6	6.99	4.11	7.2	5.23	-0.0863336	0.893596
ENSMUSG00000011179	Odc1	234.61	251.99	245.58	253.74	245.52	237.54	0.0090747	0.988248
ENSMUSG00000011254	Thg1l	5.99	7.62	6.85	5	7.24	7.58	-0.0458492	0.852699
ENSMUSG00000011263	Exoc3l2	21.58	18.09	19.03	19.48	15.25	14.12	-0.265002	0.187296
ENSMUSG00000011305	Plin5	1.65	1.67	1.27	1.86	1.26	1.42	-0.0158019	0.968581
ENSMUSG00000011306	Sugp1	30.19	26.63	34.07	30.17	25.64	23.72	-0.192622	0.339608
ENSMUSG00000011349	Dmrtc2	35.05	33.86	36.46	33.02	31.92	29.28	-0.161359	0.301268
ENSMUSG00000011486	Slc25a41	11.06	10.84	9.84	9.07	8.01	7.6	-0.36296	0.10488
ENSMUSG00000011658	Fuz	16.68	17.07	17.55	25.69	21.67	21.43	0.42324	0.0568526
ENSMUSG00000011751	Sptbn4	3.99	4.42	5.05	4.01	2.79	3.16	-0.434461	0.00191452
ENSMUSG00000011752	Pgam1	40.98	40	41.69	37.92	36.3	30.87	-0.223157	0.26781
ENSMUSG00000011831	Evi5	11	10.78	11.92	14.09	18.42	19.06	0.613783	0.0280206
ENSMUSG00000011832	Evi5l	87.62	87.61	85.44	91.56	79.1	76.48	-0.076896	0.683407
ENSMUSG00000011837	Snapc2	12.66	13.23	13.78	12.97	11.81	10.73	-0.159823	0.481744
ENSMUSG00000011877	Git1	207.11	220.38	242.34	248.39	212.16	177.81	-0.0694247	0.770401
ENSMUSG00000011884	Gltp	3.05	2.13	2.41	2.44	1.7	2.36	-0.22366	0.653012
ENSMUSG00000011958	Bnip2	32.97	27.17	27.36	36.09	36.06	43.26	0.399413	0.0413377
ENSMUSG00000011960	Ccnt1	10.18	10.67	10.24	10.42	9.12	11.78	0.0106336	0.472163
ENSMUSG00000012042	4930579F01Rik	9.59	13.48	15.36	10.36	9.96	8.08	-0.436342	0.10622
ENSMUSG00000012076	Brms1l	7.4	6.37	6.53	6.51	7.15	6.84	0.0141442	0.946969
ENSMUSG00000012114	Med15	13.98	11.78	14.17	11.66	11.9	11.16	-0.201706	0.182869
ENSMUSG00000012117	Dhdds	16.7	13.09	16.93	16.28	16.56	18.22	0.128153	0.731564
ENSMUSG00000012126	Ubxn11	186.87	213.11	211.07	181.85	154.41	132.08	-0.383734	0.0375792
ENSMUSG00000012211	Tex22	58.75	58.95	68.36	50.15	40.71	39.54	-0.512824	0.00116837
ENSMUSG00000012296	Tjap1	17.48	11.35	17.01	15.64	12.25	9.49	-0.29434	0.423209
ENSMUSG00000012405	Rpl15	151.5	158.58	172.97	177.19	144	137.98	-0.0731441	0.726423
ENSMUSG00000012422	Tmem167	2.14	2.06	2.05	2.16	3.39	3.11	0.470511	0.0592108
ENSMUSG00000012429	Mplkip	34.98	31.18	25.94	31.9	34.78	33.83	0.126066	0.483296
ENSMUSG00000012443	Kif11	7.31	6.62	5.64	8.33	12.33	13.09	0.786244	0.000623141
ENSMUSG00000012483	Rpa3	2.68	2.58	1.49	2.76	2.05	2.64	0.142353	0.889496
ENSMUSG00000012519	Mlkl	1.6	1.16	1.55	1.57	2.01	1.82	0.325272	0.79636
ENSMUSG00000012535	Tnpo3	23.03	22.87	23.2	23.35	27.39	30.35	0.230838	0.309628
ENSMUSG00000012609	Ttll5	115.22	105.2	98.82	103.64	114.6	102.55	0.00698774	0.290252
ENSMUSG00000012819	Cdh23	7.31	5.47	6.68	7.97	4.74	7.9	0.0828328	0.146138
ENSMUSG00000012848	Rps5	257.47	251.61	267.6	248.78	222.55	238.84	-0.129156	0.28715
ENSMUSG00000013033	Adgrl1	17.13	17.13	20.89	22.42	16.8	19.83	0.0985762	0.994619
ENSMUSG00000013076	Amotl1	16.61	19.75	19.55	20	14.76	16.67	-0.120496	0.610197
ENSMUSG00000013083	2200002J24Rik	18.59	15.16	14.72	13.53	13.83	10.26	-0.365592	0.0914663
ENSMUSG00000013089	Etv5	11.67	11.13	12.66	12.01	11.11	9.51	-0.119994	0.577233
ENSMUSG00000013091	Tmem190	21.76	20.63	19.91	18	11.07	12.93	-0.568843	0.0345341
ENSMUSG00000013150	Gfod2	3.89	3.02	3.5	2.14	1.95	2.49	-0.661811	0.747573
ENSMUSG00000013155	Enkd1	47.91	51.95	55.78	44.01	27.67	38.49	-0.498481	0.0137487
ENSMUSG00000013158	4933405L10Rik	27.91	30.11	33.84	32.63	27.2	25.86	-0.10031	0.672736
ENSMUSG00000013160	Atp6v0d1	31.97	32.69	34.47	29.47	26.34	25.96	-0.27775	0.0500653
ENSMUSG00000013236	Ptprs	22.37	19.61	24.57	22.6	18.69	17.69	-0.174213	0.373502
ENSMUSG00000013275	Slc41a1	9.15	7.53	9.16	8.61	7.53	7.86	-0.106572	0.609916
ENSMUSG00000013353	4931406B18Rik	3.36	2.14	3.42	3.83	3.04	2.03	-0.00323837	0.581661
ENSMUSG00000013415	Igf2bp1	6.12	6.34	6.42	9.03	8.57	6.61	0.358744	0.440617
ENSMUSG00000013465	Nelfb	16.85	21.15	22.37	19.91	18.45	25.92	0.0905381	0.588432
ENSMUSG00000013495	Tmem175	53.16	46.01	54.27	37.43	36.28	30.6	-0.556797	0.000502761
ENSMUSG00000013539	Tango2	7.54	6.54	7.46	8.36	6.96	10.18	0.243479	0.728028
ENSMUSG00000013584	Aldh1a2	61.59	60.25	64.08	72.64	49.36	46.98	-0.137829	0.603136
ENSMUSG00000013593	Ndufs2	79.27	74.78	82.88	85.27	74.28	77.28	-0.00060904	0.90238
ENSMUSG00000013622	Atraid	15.54	15.42	16.33	19.18	18.44	18.54	0.248008	0.510488
ENSMUSG00000013629	Cad	11.28	10.53	13	12.51	9.05	12.48	-0.0322708	0.781475
ENSMUSG00000013646	Sh3bp5l	8.14	7.46	7.64	9.47	8.74	8.17	0.182834	0.448121
ENSMUSG00000013662	Atad1	70.01	75.75	67.93	62.79	84.78	87.29	0.136282	0.582948
ENSMUSG00000013663	Pten	17.41	15.79	14.89	15.5	19.85	19.38	0.186595	0.410416
ENSMUSG00000013668	4933402N03Rik	14.38	14.96	12.8	15.36	16.14	9.94	-0.0241663	0.943148
ENSMUSG00000013698	Pea15a	13.78	12.82	14.44	9.55	7.92	8.51	-0.659629	5.9e-06
ENSMUSG00000013701	Timm23	69.35	75.6	69.74	80.97	64.18	77.03	0.049474	0.89756
ENSMUSG00000013736	Trnt1	23.43	24.24	19.47	22.23	32.51	33.06	0.387048	0.212035
ENSMUSG00000013787	Ehmt2	62.25	59.62	73.43	53.63	43.7	41.6	-0.491334	0.000852674
ENSMUSG00000013822	Elof1	493.61	565.74	493.56	519.99	456.73	472.05	-0.100146	0.904853
ENSMUSG00000013833	Med16	85.52	82.93	83.41	80.44	57.7	60.7	-0.341014	0.0422642
ENSMUSG00000013846	St3gal1	2.59	2.42	2.85	1.98	1.68	2.02	-0.468638	0.11124
ENSMUSG00000013858	Tmem259	40.89	30.38	43.42	46.76	36.36	39.28	0.093864	0.752028
ENSMUSG00000013878	Rnf170	4.29	5.67	4.23	4.44	5.45	6.45	0.203533	0.905895
ENSMUSG00000013973	Dedd	64.38	68.27	71.55	62.38	53.53	53.26	-0.271509	0.131705
ENSMUSG00000013997	Nit1	36.2	34.39	39.61	45.14	34.29	32.88	0.0273622	0.580028
ENSMUSG00000014074	Rnf168	8.43	6.89	6.84	6.45	9.21	8.54	0.127049	0.987764
ENSMUSG00000014075	Tctex1d2	73.94	77.45	66.99	74.45	78.41	86.81	0.134209	0.573753
ENSMUSG00000014077	Chp1	15.78	15.32	16.08	14.26	13.03	14.11	-0.188545	0.210237
ENSMUSG00000014177	Tvp23b	9.07	9.11	8.28	7.16	10.66	14.31	0.280108	0.50221
ENSMUSG00000014195	Dnajc7	10.37	11.69	8.42	8.54	15.18	19.56	0.505838	0.738937
ENSMUSG00000014226	Cacybp	12.41	13.55	13.07	11.65	12.71	18.59	0.138075	0.965123
ENSMUSG00000014232	Cluap1	39.52	37.04	34.27	39.49	42.48	56.3	0.31914	0.341671
ENSMUSG00000014243	Zswim7	26.33	22.63	25.48	21.37	18.42	21	-0.292244	0.142311
ENSMUSG00000014245	Pigl	2.58	2.02	3.02	3.02	2.5	2.53	0.0791978	0.885206
ENSMUSG00000014294	Ndufa2	31.66	26.24	25.4	27.19	24.77	29.64	-0.0297473	0.911838
ENSMUSG00000014301	Pam16	18.75	14.18	16.69	13.52	12.83	12.74	-0.344122	0.202172
ENSMUSG00000014313	Cox6c	221.08	227.32	232.34	222.61	206.84	192.3	-0.130769	0.363624
ENSMUSG00000014329	Bicc1	1.89	1.88	1.98	2.72	2.41	2.66	0.438061	0.0677005
ENSMUSG00000014349	Ube2z	18.68	18.78	21.24	20.13	16.83	19.13	-0.0656169	0.719061
ENSMUSG00000014353	Tmem87b	6.36	3.22	4.51	3.63	4.66	7.39	0.154254	0.601991
ENSMUSG00000014355	Anapc1	35.25	30.66	33.83	39.66	43.1	44.57	0.352328	0.0411013
ENSMUSG00000014361	Mertk	2.68	2.24	2.97	3.35	3.04	3.21	0.283009	0.283766
ENSMUSG00000014402	Tsg101	3.03	5.03	6.29	4.26	3.64	2.86	-0.415373	0.871899
ENSMUSG00000014418	Hps5	20.68	24.96	22.09	22.59	22.99	25.73	0.0743094	0.740681
ENSMUSG00000014426	Map3k4	8.58	8.34	9.01	8.37	6.87	8.1	-0.151818	0.332875
ENSMUSG00000014444	Piezo1	1.18	1.15	1.36	1.29	1.07	1.23	-0.039637	0.859214
ENSMUSG00000014470	Rnf166	72.03	72.38	77.38	69.39	52.24	55.38	-0.325363	0.0102087
ENSMUSG00000014496	Ankrd28	24.19	27.86	27.36	25.42	35.62	43.51	0.3968	0.0617977
ENSMUSG00000014498	Ankrd52	2.07	3	3.07	3.96	3.51	2.94	0.354869	0.795344
ENSMUSG00000014503	Pkd2l2	14.18	15.2	12.57	11.96	12.45	14.94	-0.0923072	0.399728
ENSMUSG00000014504	Srp19	21.81	20.81	20.05	19.86	22.24	27.01	0.141119	0.670483
ENSMUSG00000014529	Tmbim7	188.96	174.15	159.82	165.13	155.86	156.28	-0.131812	0.452368
ENSMUSG00000014547	Wdfy2	6.04	5.69	6.26	6	6.56	5.85	0.0332944	0.928953
ENSMUSG00000014550	Rbsn	9.08	7.74	7.81	8.88	8.85	8.84	0.109382	0.277329
ENSMUSG00000014551	Mrps25	1.74	1.95	1.34	1.53	1.74	1.54	-0.0645215	0.862399
ENSMUSG00000014554	Dguok	6.29	4.81	6.21	3.95	3.49	3.91	-0.608913	0.956492
ENSMUSG00000014592	Camta1	10.4	2.9	3.09	17.4	5.24	16.11	1.24138	0.40814
ENSMUSG00000014599	Csf1	1.38	1.71	2.19	2.32	1.62	1.5	0.0430687	0.84999
ENSMUSG00000014601	Strip1	11.5	10.25	11.06	12.35	11.1	10.02	0.028733	0.949146
ENSMUSG00000014602	Kif1a	1.4	1.18	1.48	1.6	1.51	1.67	0.235531	0.445774
ENSMUSG00000014606	Slc25a11	19.12	18.73	18.99	19.89	19.46	18.12	0.0159025	0.962602
ENSMUSG00000014633	Cmc2	2.7	2.38	3.3	3.51	2.52	2.64	0.0490818	0.82394
ENSMUSG00000014668	Chfr	17.33	17.02	20.01	15.78	17.36	15.36	-0.164561	0.0616996
ENSMUSG00000014747	Ankrd53	28.02	29.52	33.69	21.08	22.53	22.03	-0.474933	0.00103094
ENSMUSG00000014748	Tex261	3.35	3.38	4.17	3.72	1.91	2.04	-0.50703	0.179315
ENSMUSG00000014763	Fam120b	18.06	15.95	17.21	18.9	17.92	19.18	0.12872	0.451771
ENSMUSG00000014767	Tbp	53.72	70.65	68.13	65.6	55.72	61.53	-0.0741978	0.950165
ENSMUSG00000014769	Psmb1	7.35	6.42	5.14	7.33	9.34	9.56	0.472068	0.120995
ENSMUSG00000014771	Pdcd2	5.66	6.02	6.01	5.72	6.12	4.31	-0.1314	0.796326
ENSMUSG00000014778	Fhod1	10.19	10.22	11.97	8.15	7.32	6.12	-0.58474	0.000884751
ENSMUSG00000014786	Slc9a5	3.01	2.59	2.95	2.68	2.13	2.71	-0.185192	0.534745
ENSMUSG00000014837	4931428F04Rik	18.44	21.87	23.16	20.63	22.26	8.99	-0.290896	0.511823
ENSMUSG00000014846	Tppp3	1.55	8.46	1.62	2.17	2.12	5.8	-0.204925	0.952629
ENSMUSG00000014850	Msh3	6.69	8.24	5.87	8.33	9.05	10	0.396539	0.141793
ENSMUSG00000014856	Tmem208	10.53	9.12	11.14	10.74	10.24	11.02	0.05561	0.906909
ENSMUSG00000014859	E2f4	13	14.31	13.61	17.58	14.71	15.88	0.235329	0.250439
ENSMUSG00000014867	Surf4	84.87	82.77	87.95	81.06	73.19	72.75	-0.171139	0.138547
ENSMUSG00000014873	Surf2	4.94	3.21	3.93	3.54	4.36	4.02	-0.0192362	0.875925
ENSMUSG00000014905	Dnajb9	30.22	28.47	29.45	30.68	29.79	31.75	0.0652828	0.795817
ENSMUSG00000014907	Naf1	7.93	6.5	6.99	7.46	6.84	8.04	0.0606707	0.847572
ENSMUSG00000014932	Yes1	9.04	8.71	7.98	8.83	10.15	10.95	0.218141	0.433323
ENSMUSG00000014959	Gorasp2	68.21	69.99	78.89	65.94	60.82	59.25	-0.222913	0.07066
ENSMUSG00000014980	Tsen15	5.18	4.24	3.99	5.38	5.11	3.59	0.0703381	0.947117
ENSMUSG00000015002	Efr3a	41.86	40.28	45.65	52.1	65.57	86.33	0.674794	9.55e-05
ENSMUSG00000015013	Trappc2l	13.43	10.97	14.18	9.74	10.74	11.28	-0.280642	0.242546
ENSMUSG00000015016	Acsf3	10.82	11.83	10.72	11.41	11.95	6.89	-0.141617	0.719061
ENSMUSG00000015023	Ddx19a	3.99	2.65	3.96	3.07	2.74	3.09	-0.252187	0.482596
ENSMUSG00000015027	Galns	2.26	2.12	2.21	1.94	2.17	1.42	-0.252999	0.561898
ENSMUSG00000015083	C8g	4.07	4.78	4.71	3.33	2.9	5.09	-0.260483	0.571715
ENSMUSG00000015085	Entpd2	2.79	2.71	3.13	2.35	1.68	2.31	-0.444878	0.236002
ENSMUSG00000015087	Rabl6	33.61	32.88	35.53	29	29.33	29.39	-0.217874	0.0497494
ENSMUSG00000015090	Ptgds	57.55	74.03	77.38	86.77	54.6	36.21	-0.234758	0.763322
ENSMUSG00000015092	Edf1	18.49	19.37	25.26	19.18	16.45	15.13	-0.314405	0.251833
ENSMUSG00000015094	Npdc1	6.2	4.65	6.71	6.92	5.32	6.46	0.0907454	0.885422
ENSMUSG00000015095	Fbxw5	201.78	210.81	193.8	176.96	168.36	176.57	-0.2165	0.0166263
ENSMUSG00000015112	Slc25a13	3.14	2.4	3.19	3.63	3.96	3.34	0.32424	0.337544
ENSMUSG00000015120	Ube2i	153.81	156.51	171.92	150.36	135.56	137.31	-0.188309	0.220251
ENSMUSG00000015126	Tsr3	7.82	4.65	6.65	4.66	4.4	5.71	-0.372413	0.329069
ENSMUSG00000015127	Unkl	4.23	1.95	3.88	2.6	2.01	2.27	-0.54815	0.566117
ENSMUSG00000015134	Aldh1a3	1.38	1.35	1.35	1.5	1.48	1.72	0.204092	0.601879
ENSMUSG00000015143	Actn1	4.41	3.81	4.32	3.5	3.06	3.2	-0.361584	0.146138
ENSMUSG00000015149	Sirt2	36.61	37.4	31.2	46.53	30.28	21.6	-0.096395	0.82646
ENSMUSG00000015165	Hnrnpl	173.53	160.49	155.62	152.97	143.43	158.97	-0.104682	0.434505
ENSMUSG00000015176	Nolc1	5.43	4.91	5.58	4.46	3.36	3.74	-0.461699	0.0391419
ENSMUSG00000015189	Casd1	3.09	2.69	2.52	3.98	4.32	4.4	0.613645	0.0101466
ENSMUSG00000015202	Cnksr3	5.18	4.63	5.83	3.85	2.81	5.5	-0.363097	0.275934
ENSMUSG00000015217	Hmgb3	11.97	12.07	12.13	13.81	10.39	12.85	0.0346799	0.940165
ENSMUSG00000015222	Map2	4.08	4.46	4.81	6.54	3.8	3.57	0.0592827	0.773309
ENSMUSG00000015242	Nipsnap3a	34.9	37.9	38.13	28.67	28.94	38.05	-0.213662	0.309628
ENSMUSG00000015243	Abca1	17.41	15.73	16.74	19.6	21.97	25.52	0.427636	0.00578735
ENSMUSG00000015247	Nipsnap3b	2.86	4.06	3.02	3.57	4.57	4.69	0.368203	0.410416
ENSMUSG00000015289	Lage3	2.04	2.9	2.21	1.68	1.97	1.45	-0.487446	0.457998
ENSMUSG00000015290	Ubl4a	5.88	7.38	6.89	5.69	5.78	7.31	-0.101583	0.946138
ENSMUSG00000015291	Gdi1	4.53	2.95	3.32	4.12	3.29	3.45	0.00799279	0.690152
ENSMUSG00000015305	Sash1	3	2.98	3.05	2.88	2.64	2.98	-0.0872631	0.5804
ENSMUSG00000015312	Gadd45b	2.96	1.94	2.52	2.49	2.21	3.43	0.131836	0.846996
ENSMUSG00000015335	Zdhhc12	25.67	23.36	28.87	30.49	26.13	26.41	0.0920094	0.754747
ENSMUSG00000015341	Golga7	23.76	21.18	23	25.66	23.11	22.52	0.0694385	0.765447
ENSMUSG00000015342	Xk	2.04	2.02	1.93	1.52	1.67	2.09	-0.182018	0.567766
ENSMUSG00000015357	Clpx	36.47	36.68	35.96	37.6	39.61	46.48	0.180946	0.352571
ENSMUSG00000015363	Trabd	14.35	15.31	16.04	14.22	13.06	11.02	-0.25485	0.0748265
ENSMUSG00000015365	Mov10l1	13.23	13.71	14.36	13.8	5.89	5.43	-0.717305	0.362561
ENSMUSG00000015443	Gzmn	17.47	12.07	13.84	6.81	5.75	7.09	-1.1425	3.98e-07
ENSMUSG00000015461	Atf6b	13.14	12.68	13.63	12.01	11.22	11.98	-0.16404	0.43457
ENSMUSG00000015474	Ppt2	10.34	8.67	10.87	12.93	8.35	10.18	0.0743385	0.986389
ENSMUSG00000015478	Rnf5	7.74	6.71	7.72	6.24	6.12	4.88	-0.362849	0.198436
ENSMUSG00000015488	Cacfd1	8.34	4.64	6.66	7.07	8.77	8.2	0.291642	0.483116
ENSMUSG00000015522	Arnt	3.12	2.64	1.83	3.39	2.26	2.81	0.156558	0.327836
ENSMUSG00000015536	Mocs2	6.61	6.85	5.91	6.03	9.5	6.78	0.203867	0.839522
ENSMUSG00000015542	Nat9	55.87	58.73	56.48	52.66	44.75	36.86	-0.349534	0.0652222
ENSMUSG00000015575	Atp6v0e	40.99	42.34	44.54	46.3	42.11	51.04	0.12507	0.62408
ENSMUSG00000015597	Zfp318	67.35	52.65	53.29	50.5	58.14	51.59	-0.113044	0.994768
ENSMUSG00000015599	Ttbk1	59.4	51.25	58.42	51.41	44.01	36.76	-0.355117	0.0439259
ENSMUSG00000015605	Srf	5.97	5.84	7.32	6.3	5.61	8.73	0.109606	0.999003
ENSMUSG00000015653	Steap2	4.63	3.92	4.31	4.85	5.6	5.07	0.271238	0.192584
ENSMUSG00000015656	Hspa8	225.68	221.17	241.38	242.03	219.01	253.43	0.0539827	0.552481
ENSMUSG00000015659	Serac1	4.9	4.82	4.77	4.15	4	3.83	-0.27443	0.523892
ENSMUSG00000015668	Pdzd11	5.65	6.18	6.62	5.89	5.38	7.86	0.0522161	0.949497
ENSMUSG00000015671	Psma2	17.48	16.42	16.43	17.64	16.43	18.03	0.0498648	0.876732
ENSMUSG00000015672	Mrpl32	7.85	6.9	7.05	5.98	8.39	6.63	-0.0539388	0.930313
ENSMUSG00000015697	Setdb1	26.3	25.45	26.18	25.93	24.97	24.22	-0.0529818	0.706518
ENSMUSG00000015702	Anxa9	3.08	2.24	2.88	3.03	2.86	2.41	0.0174874	0.980096
ENSMUSG00000015709	Arnt2	1.82	1.76	1.53	1.31	1.36	1.82	-0.186608	0.31302
ENSMUSG00000015711	Prune1	10.6	10.96	11.26	10.34	8.9	9.12	-0.210718	0.208557
ENSMUSG00000015714	Cers2	8.56	9.29	11.09	9.23	8.89	8.76	-0.106532	0.537006
ENSMUSG00000015733	Capza2	9.54	9.85	9.25	10.83	12.26	11.4	0.268147	0.224223
ENSMUSG00000015745	Plekho1	17.93	18.18	19.82	14.32	14.52	11.04	-0.487957	0.00517944
ENSMUSG00000015747	Vps45	14.11	11.19	10.56	12.5	8.48	11.91	-0.124726	0.351411
ENSMUSG00000015748	Prpf3	15.77	11.36	12	11.55	9.16	11.99	-0.258984	0.701366
ENSMUSG00000015749	Anp32e	8.69	10.39	10.7	10.43	11.1	9.18	0.0443648	0.980765
ENSMUSG00000015750	Aph1a	11.48	7.39	9.87	8.09	7.75	8.85	-0.219133	0.551408
ENSMUSG00000015755	Tab2	1.42	2.17	2.26	1.86	2.04	1.61	-0.0863843	0.849992
ENSMUSG00000015757	Ppil4	3.6	4.73	3.75	4.72	6.19	6.9	0.560067	0.0400947
ENSMUSG00000015759	Cnih1	7.23	6.61	6.53	7.64	7.87	7.97	0.204986	0.459982
ENSMUSG00000015766	Eps8	7.85	4.8	5.59	4.53	2.76	8.2	-0.235769	0.180966
ENSMUSG00000015776	Med22	24.37	26.7	26.8	25.84	20.28	25.29	-0.124942	0.373072
ENSMUSG00000015790	Surf1	8.75	7.47	10.29	8.91	8.82	7.32	-0.0817261	0.672366
ENSMUSG00000015804	Med28	36.91	37.11	35.26	32.63	33.89	43.45	0.00908062	0.91957
ENSMUSG00000015806	Qdpr	20.38	17.31	23.13	19.71	17.24	19.77	-0.100688	0.699579
ENSMUSG00000015837	Sqstm1	42.84	41.28	47.18	42.23	35.84	37.67	-0.181979	0.20784
ENSMUSG00000015839	Nfe2l2	1.26	1.35	1.84	1.34	1.39	2.17	0.138976	0.891246
ENSMUSG00000015846	Rxra	9.86	9.06	10.56	9.1	7.35	7.75	-0.284729	0.262749
ENSMUSG00000015852	Fcrls	1.93	1.29	1.2	1.73	1.11	1.68	0.0322764	0.888326
ENSMUSG00000015869	Prpsap1	15.43	15.86	19.04	11.63	11.01	10.24	-0.614208	6.18e-05
ENSMUSG00000015880	Ncapg	11.61	10.67	7.87	8.35	14.92	16.15	0.38677	0.303913
ENSMUSG00000015882	Lcorl	7.62	9.26	6.22	6.86	12.68	11.95	0.447001	0.160984
ENSMUSG00000015889	Lta4h	16.8	16.01	14.35	16.74	17.04	17.78	0.128689	0.723376
ENSMUSG00000015932	Dstn	28.54	25.68	25.07	27.32	25.25	24.03	-0.0497945	0.79636
ENSMUSG00000015937	H2afy	8.46	9.12	8.46	9.41	6.62	4.36	-0.352868	0.423732
ENSMUSG00000015942	Gtf2ird2	3.32	1.8	5.88	6.31	8.29	5.3	0.855265	0.740498
ENSMUSG00000015961	Adss	16.57	12.77	15.19	13.43	15.94	12.93	-0.0741199	0.792398
ENSMUSG00000015962	1700016C15Rik	43.95	37.53	32.36	37.13	35.5	22.82	-0.25419	0.439124
ENSMUSG00000015966	Il17rb	1.11	1.6	1.37	2.28	2.38	1.26	0.537028	0.306815
ENSMUSG00000015968	Cacna1d	3.85	3.07	3.65	3.6	2.69	1.85	-0.376875	0.447685
ENSMUSG00000015970	Chdh	14.66	16.16	14.68	18.26	14.2	17.37	0.131148	0.833008
ENSMUSG00000015971	Actr8	2.83	3.51	3.43	1.87	2.58	2.53	-0.485132	0.0452546
ENSMUSG00000015980	Lrrc27	69.71	99.58	92.67	70.49	34.52	66.54	-0.610717	0.3349
ENSMUSG00000015994	Fnta	65.95	68.4	63.76	68.59	63.31	63.27	-0.0215704	0.871059
ENSMUSG00000016018	Mtrex	39.56	37.04	35.76	40.05	67.71	49.47	0.484748	0.0878051
ENSMUSG00000016024	Lbp	3.93	4.69	4.89	8.17	6.89	6.11	0.647994	0.000822484
ENSMUSG00000016181	Utp25	2.98	4.51	4.13	4.53	4.84	4	0.202389	0.390742
ENSMUSG00000016200	Syt14	2.04	1.68	1.68	1.58	2.38	2.77	0.317647	0.018318
ENSMUSG00000016239	Lonrf3	6.88	6.39	6.7	6.84	7.85	8.53	0.217534	0.423856
ENSMUSG00000016252	Atp5e	49.19	48.82	54.66	44.53	39.72	43.23	-0.260146	0.160803
ENSMUSG00000016253	Nelfcd	15.73	14.68	16.47	16.36	16.42	14.77	0.0204728	0.911129
ENSMUSG00000016256	Ctsz	7.15	6.87	7.14	6.68	3.88	5.48	-0.399665	0.197275
ENSMUSG00000016257	Prelid3b	13.62	12.37	11.49	13.41	15.68	15.42	0.248009	0.360316
ENSMUSG00000016308	Ube2a	8.68	11.3	11.5	8.24	6.4	7.86	-0.484511	0.0624143
ENSMUSG00000016319	Slc25a5	34.09	35.61	39.79	38.45	31.36	39.08	-0.00792764	0.945124
ENSMUSG00000016344	Ppdpf	3.33	3.4	3.04	3.72	3.43	2.59	-0.00443679	0.831232
ENSMUSG00000016356	Col20a1	5.72	4.33	4.59	2.88	2.43	1.94	-1.01386	0.301611
ENSMUSG00000016382	Pls3	5.9	5.99	4.75	5.93	5.37	7.87	0.204195	0.60601
ENSMUSG00000016427	Ndufa1	20.75	17.12	13.56	15.25	12.29	13.49	-0.325931	0.367199
ENSMUSG00000016458	Wt1	13.36	15.95	16.54	14.4	14.29	15.14	-0.0650031	0.707405
ENSMUSG00000016477	E2f3	1.08	1.23	1.01	1.4	1.37	1.18	0.250669	0.522911
ENSMUSG00000016481	Cr1l	6.62	5.72	6.48	6.69	4.39	5.38	-0.193302	0.851129
ENSMUSG00000016487	Ppfibp1	15.92	15.29	13.33	13.63	12.69	17.96	-0.00844634	0.717819
ENSMUSG00000016493	Cd46	5.36	6.09	5.27	6.23	9.35	7.14	0.442388	0.0937328
ENSMUSG00000016494	Cd34	8.49	7	7.5	7.5	7.88	8.07	0.0285815	0.924577
ENSMUSG00000016503	Gtf3a	6.97	5.83	6.39	5.18	5.12	4.12	-0.412284	0.22615
ENSMUSG00000016510	Mtif3	14.48	13.85	15.3	15.01	11.19	13.06	-0.15226	0.54851
ENSMUSG00000016520	Lnx2	2.2	3.68	3.44	3.53	4.06	3.72	0.279197	0.47074
ENSMUSG00000016526	Dyrk3	57.47	65.83	61.57	51.1	46.96	53.57	-0.285956	0.0755387
ENSMUSG00000016528	Mapkapk2	16.3	11.9	14.68	13.7	10.63	12.02	-0.23835	0.268396
ENSMUSG00000016534	Lamp2	29.8	25.43	26.32	23	24.78	25.58	-0.152691	0.614499
ENSMUSG00000016541	Atxn10	100.01	102.35	98.78	97.55	91.76	95.29	-0.0814987	0.522281
ENSMUSG00000016554	Eif3d	86.51	94.11	97.02	90.46	76.57	88.13	-0.121813	0.37959
ENSMUSG00000016559	H3f3b	212.17	203.49	206.09	207.86	190.45	224.12	0.001577	0.950897
ENSMUSG00000016619	Nup50	40.07	40.37	42.86	43.9	38.56	38.75	-0.0246641	0.791963
ENSMUSG00000016626	Nlrp14	112.55	116.93	90.52	97.09	126.74	143.63	0.199515	0.450983
ENSMUSG00000016637	Ift27	36.94	39.51	40.6	37.55	28.96	31.66	-0.253771	0.216518
ENSMUSG00000016664	Pacsin2	18.94	19.19	17.17	21.33	20.27	19.06	0.133466	0.965137
ENSMUSG00000016757	Ttll12	6.72	6.03	7.18	5.74	5.24	6.07	-0.22517	0.234448
ENSMUSG00000016831	Tox4	24.9	22.03	22.9	27.19	25.34	22.9	0.111291	0.586336
ENSMUSG00000016833	Mrps18c	12.18	14.04	13.22	12.25	13.05	16.66	0.0893551	0.872172
ENSMUSG00000016918	Sulf1	5.08	5.34	4.91	4.56	5.36	3.72	-0.168514	0.393977
ENSMUSG00000016921	Srsf6	28.6	25.01	25.39	24.92	24.91	25.13	-0.0757317	0.878872
ENSMUSG00000016933	Plcg1	16.48	14.08	16.19	10.37	11	9.98	-0.576501	1.2e-05
ENSMUSG00000016940	Kctd2	11.13	10.09	9.89	13.2	9.96	9.31	0.061729	0.89164
ENSMUSG00000016946	Kctd5	7.94	6.01	7.03	7.14	5.88	6.82	-0.0806027	0.787948
ENSMUSG00000016982	Pom121l2	91.43	93.63	94.46	81.78	84.62	78.61	-0.190111	0.103125
ENSMUSG00000017009	Sdc4	32.63	28.83	35.38	52.81	41.43	48.95	0.564256	0.662474
ENSMUSG00000017049	Ccdc70	30.83	31.71	32.51	24.89	35.35	36.87	0.0309332	0.963509
ENSMUSG00000017057	Il13ra1	1.2	1	1.55	1.57	1.41	1.59	0.285304	0.50888
ENSMUSG00000017119	Nbr1	202.62	225.07	223.44	243.87	235.15	228.03	0.118867	0.886726
ENSMUSG00000017132	Cyth1	10.95	14.24	13.82	14.01	15.13	14.44	0.159822	0.894358
ENSMUSG00000017144	Rnd3	1.2	1.94	1.78	1.81	1.8	2.88	0.39956	0.430894
ENSMUSG00000017176	Nt5c3b	21.43	21.27	22.33	19.39	12.29	16.68	-0.427291	0.0643317
ENSMUSG00000017188	Coa3	15.68	16.98	18.16	15.88	13.17	14.92	-0.208877	0.373423
ENSMUSG00000017195	Zpbp2	149.75	157.87	152.01	154.2	140.18	145.38	-0.0637566	0.669434
ENSMUSG00000017204	Gsdma	1.53	1.73	1.17	2.31	1.89	1.93	0.46858	0.240363
ENSMUSG00000017210	Med24	47.51	57.07	53.45	79.91	85.21	93.03	0.708011	1.67e-06
ENSMUSG00000017221	Psmd3	41.09	38.95	44.42	39.13	31.5	34.54	-0.242959	0.105951
ENSMUSG00000017264	Exosc10	43.68	45.59	48.72	49.76	42.69	43.2	-0.0246747	0.870572
ENSMUSG00000017286	Glod4	19.57	16.64	21.37	16.68	16.06	18.38	-0.17168	0.65978
ENSMUSG00000017288	Vps53	15.29	14	14.47	14.59	13.12	13.13	-0.0996299	0.567008
ENSMUSG00000017291	Taok1	7.31	5.81	4.12	6.83	9.99	9.24	0.596077	0.0327126
ENSMUSG00000017299	Dnttip1	22.57	16.53	21.91	14.14	15.44	14.81	-0.458811	0.01978
ENSMUSG00000017307	Acot8	7.31	8.23	11.25	7.65	6.32	5.9	-0.431103	0.171569
ENSMUSG00000017376	Nlk	3.7	2.94	2.71	3.66	2.99	3.27	0.0853738	0.946123
ENSMUSG00000017390	Aldoc	4.47	4.93	6.15	2.91	3.02	3.4	-0.736966	0.00010123
ENSMUSG00000017404	Rpl19	85.94	75.55	90.27	88.63	76.98	81.09	-0.0292914	0.872172
ENSMUSG00000017417	Plxdc1	17.46	19.03	25.04	17.95	11.51	13.41	-0.521322	0.0335878
ENSMUSG00000017418	Arl5b	8.64	7.03	9.39	6.61	6.46	8.01	-0.249512	0.653012
ENSMUSG00000017421	Zfp207	57.61	54.5	56.95	54.88	62.15	62.15	0.0838743	0.649309
ENSMUSG00000017428	Psmd11	51.89	50.95	56.15	55.74	52.39	60.17	0.0820991	0.713756
ENSMUSG00000017466	Timp2	31.56	20.82	28.24	28.03	12.37	14.27	-0.560388	0.348213
ENSMUSG00000017478	Zc3h18	13.89	16.52	17.62	14.13	13.76	12.59	-0.246727	0.189633
ENSMUSG00000017485	Top2b	3.04	2.77	2.44	4.11	4.96	5.76	0.846053	0.0398755
ENSMUSG00000017493	Igfbp4	3.67	3.15	4.75	4.36	4.42	3.79	0.119596	0.899286
ENSMUSG00000017499	Cdc6	4.14	4.82	4.74	4.88	3.97	5.05	0.020909	0.952637
ENSMUSG00000017548	Suz12	7.73	6.93	5.49	7.52	10.67	10.8	0.524775	0.0518723
ENSMUSG00000017561	Crlf3	4.49	5.14	5.23	5.13	6.81	7	0.350002	0.981322
ENSMUSG00000017615	Tnfaip1	10.55	9.89	10.45	10.95	10.1	8.53	-0.0625178	0.790305
ENSMUSG00000017631	Abr	7.5	6.04	8.17	6.99	6.19	5.96	-0.181769	0.671497
ENSMUSG00000017639	Rab11fip4	9.3	8.69	9.37	8.32	8.53	8.14	-0.130717	0.0875618
ENSMUSG00000017664	Slc35c2	11.22	6.55	9.3	13.51	8.59	7.09	0.108779	0.682896
ENSMUSG00000017670	Elmo2	8.54	8.23	9.41	9.63	8.08	9.19	0.0391411	0.997275
ENSMUSG00000017677	Wsb1	7.23	6.1	6.4	7.35	8.52	11.11	0.451499	0.0702015
ENSMUSG00000017679	Ttpal	2.43	2.32	2.44	2.28	1.75	2.32	-0.179235	0.242332
ENSMUSG00000017686	Rhot1	45.63	45.43	45	51.81	57.43	57.11	0.289979	0.0178248
ENSMUSG00000017697	Ada	1.85	1.69	1.09	2.3	1.51	1.62	0.22994	0.75347
ENSMUSG00000017707	Serinc3	117.14	101.45	117.02	122.69	124.17	124.1	0.144478	0.346974
ENSMUSG00000017715	Pgs1	20.76	23.35	23.49	22.28	21.84	20.43	-0.0666062	0.654064
ENSMUSG00000017716	Birc5	35.71	33.2	35.97	29.31	29.32	24.37	-0.337556	0.0693379
ENSMUSG00000017718	Afmid	1.43	1.1	1.5	1.8	1.58	1.26	0.203345	0.702562
ENSMUSG00000017720	Trp53tg5	42.23	38.61	34.88	32.16	30.13	19.74	-0.496415	0.0505906
ENSMUSG00000017721	Pigt	12.44	21.03	23.42	11.82	14.91	15.22	-0.439504	0.0102731
ENSMUSG00000017733	Eppin	28.25	31.65	30.5	32.47	26.98	35.13	0.0652124	0.87514
ENSMUSG00000017734	Dbndd2	3.62	1.41	1.75	2.86	2.79	1.72	0.120379	0.878457
ENSMUSG00000017740	Slc12a5	4.37	4.19	3.64	4.18	3.61	3.59	-0.100381	0.963509
ENSMUSG00000017754	Pltp	7.25	7.18	8.77	6.63	5.72	5.9	-0.346228	0.199253
ENSMUSG00000017756	Slc12a7	6.11	4.13	4.52	6.82	6.1	6.13	0.368098	0.328604
ENSMUSG00000017760	Ctsa	8.63	9.34	10.06	9.35	7.71	8.78	-0.117366	0.513423
ENSMUSG00000017764	Zswim1	8.83	8.04	8.84	8.8	8.05	7.72	-0.0654318	0.774486
ENSMUSG00000017765	Slc12a4	2.92	2.61	2.72	2.8	2.52	2.88	-0.00877021	0.821141
ENSMUSG00000017767	Spata25	61.14	73.42	57.25	70.33	60.9	63.48	0.021649	0.963897
ENSMUSG00000017774	Myo1c	28.35	31	31.21	22.64	18.4	16.56	-0.652805	2.42e-05
ENSMUSG00000017776	Crk	20.19	19.86	18.14	22.13	24.07	21.63	0.221152	0.189548
ENSMUSG00000017778	Cox7c	170.53	172.39	164.56	207.19	167.46	177.84	0.122597	0.57873
ENSMUSG00000017781	Pitpna	26.88	25.46	25.52	25.62	21.86	21.34	-0.178054	0.456737
ENSMUSG00000017801	Mlx	7.15	8.14	5.66	6.33	5.65	5.14	-0.291268	0.480829
ENSMUSG00000017802	Retreg3	32.29	27.92	28.9	26.12	22.85	22.83	-0.311603	0.13199
ENSMUSG00000017830	Dhx58	29.82	30.37	28.69	24.14	18.47	16.94	-0.577757	0.00251556
ENSMUSG00000017831	Rab5a	6.29	6.85	6.85	8.24	8.35	7.91	0.293503	0.166792
ENSMUSG00000017832	Hspb9	704.71	735.39	742.08	775.41	609.88	581.3	-0.150074	0.420971
ENSMUSG00000017837	Nkiras2	96.65	117.64	114.56	119.5	110.55	120.36	0.0916143	0.962602
ENSMUSG00000017843	Ppp2r5c	79.18	85.19	84.1	100.1	111.44	103.12	0.340722	0.0207835
ENSMUSG00000017858	Ift52	28.83	26.95	26.17	25.94	25.98	25.15	-0.0885746	0.448948
ENSMUSG00000017929	B4galt5	18.58	15.46	18.82	22.51	17.1	17.34	0.107519	0.833725
ENSMUSG00000017969	Ptgis	4.09	3.86	4.45	4.89	3.39	3.51	-0.0727764	0.810407
ENSMUSG00000017999	Ddx27	16.09	14.46	15.8	14.9	11.9	13.4	-0.205374	0.234448
ENSMUSG00000018001	Cyth3	7.69	9.33	9.45	7.59	10.55	13.04	0.236263	0.542845
ENSMUSG00000018040	Rrp7a	42.69	48.75	47.39	47.35	37.34	36.78	-0.192719	0.0530456
ENSMUSG00000018042	Cyb5r3	30.58	28.3	31.37	26.89	23.22	28.28	-0.203257	0.169789
ENSMUSG00000018068	Ints2	6.48	8.09	11.07	6.34	10.16	9.09	-0.00281612	0.106408
ENSMUSG00000018102	Hist1h2bc	13.1	12.12	15.75	12.44	11.3	16.58	-0.0230723	0.938129
ENSMUSG00000018143	Mafk	4.87	4.92	5.47	5.46	4.21	4.19	-0.138828	0.634388
ENSMUSG00000018160	Med1	43.24	43.71	41.68	51.33	53.48	57.51	0.335614	0.189633
ENSMUSG00000018167	Stard3	8.49	9.11	9.01	7.89	7.12	8.06	-0.205951	0.338441
ENSMUSG00000018171	Vmp1	12.7	12.95	15.12	18	22.59	21.18	0.599398	0.0507924
ENSMUSG00000018189	Uchl5	2.79	2.36	1.95	3.12	1.38	2.03	-0.120736	0.837927
ENSMUSG00000018196	Glrx2	64.81	72.29	65.3	66.07	70.54	54.78	-0.0806938	0.826553
ENSMUSG00000018209	Stk4	16.31	14.84	14.73	15.79	16.93	19.25	0.179814	0.471029
ENSMUSG00000018217	Pmp22	3.38	2.78	4.41	3.47	3.28	2.52	-0.189334	0.941642
ENSMUSG00000018239	Zcchc10	2.52	2.07	1.74	2.16	2.52	2.44	0.169672	0.786932
ENSMUSG00000018286	Psmb6	290.16	313.51	314.49	292.75	258.26	282.24	-0.139996	0.287709
ENSMUSG00000018287	Spag7	16.71	18.19	19.85	15.38	12.95	13.04	-0.404274	0.0338453
ENSMUSG00000018293	Pfn1	90.01	87.05	94.62	79.22	67.82	62.09	-0.377508	0.0119165
ENSMUSG00000018322	Tomm34	30.87	29.37	33.77	23.95	24.45	26.88	-0.320548	0.0262658
ENSMUSG00000018326	Ywhab	20.02	21.01	21.59	19.43	18.63	20.89	-0.0871317	0.657436
ENSMUSG00000018339	Gpx3	6.27	5.76	5.1	3.31	1.6	3.64	-1.00253	0.0138445
ENSMUSG00000018340	Anxa6	5.66	5.29	6.05	5.7	3.79	5.02	-0.228487	0.434652
ENSMUSG00000018347	Zkscan6	9.14	9.91	10.53	8.79	7.71	8.25	-0.257194	0.179293
ENSMUSG00000018362	Kpna2	264.32	269.04	252.46	328.85	379.41	477.28	0.593274	0.000376608
ENSMUSG00000018363	Smurf2	23.52	20.6	23.15	22.41	28.49	31.54	0.293381	0.231772
ENSMUSG00000018372	Cep95	20.97	21.22	19.66	22.74	23.89	23.36	0.178375	0.33851
ENSMUSG00000018377	Vezf1	3.11	3.07	2.88	3.29	3.39	2.68	0.0469975	0.928859
ENSMUSG00000018379	Srsf1	45.44	42.13	37.51	37.61	48.12	58.39	0.204419	0.383468
ENSMUSG00000018395	Kif3a	11.88	12.83	13.69	15.8	15.31	18.28	0.363113	0.589103
ENSMUSG00000018398	2021-09-08	2.63	2.88	3.44	2.22	2.82	2.5	-0.247323	0.375996
ENSMUSG00000018401	Mtmr4	34.31	38.39	40.33	34.6	35.11	26.42	-0.233647	0.152879
ENSMUSG00000018405	Mrm1	2.62	2.49	2.21	2.15	2.32	1.78	-0.227987	0.546951
ENSMUSG00000018412	Kansl1	14.05	19	15.05	16.81	14.29	18.23	0.0364284	0.905999
ENSMUSG00000018415	Gid4	17.49	16.66	15.85	16.71	16.64	14.48	-0.0640123	0.850477
ENSMUSG00000018417	Myo1b	2.84	2.76	3.29	3.54	2.63	1.86	-0.146783	0.671009
ENSMUSG00000018425	Dhx40	49.86	51.14	46.2	57.74	70.89	75.61	0.472488	0.00412891
ENSMUSG00000018427	Ypel2	2.95	2.96	2.58	3.95	4.04	3.66	0.456493	0.638593
ENSMUSG00000018428	Akap1	193.94	205.36	206.68	185.2	159.51	129.72	-0.353075	0.0309682
ENSMUSG00000018433	Nol11	7.2	7.34	7.68	8.81	8.78	9.49	0.285369	0.140649
ENSMUSG00000018442	Derl2	18.82	20.81	19.51	22.53	21.08	20.52	0.116865	0.663036
ENSMUSG00000018446	C1qbp	13.16	14.24	13.49	13.75	11.98	12.51	-0.0966655	0.695134
ENSMUSG00000018449	Rpain	10.91	12.65	13.77	14.59	14.34	12.14	0.137749	0.447759
ENSMUSG00000018474	Chd3	23.29	19.69	20.51	21.14	16.51	18.39	-0.180072	0.194528
ENSMUSG00000018476	Kdm6b	3.78	2.98	4.04	3.77	3.01	3.92	-0.0134205	0.993602
ENSMUSG00000018479	1700125H20Rik	16.38	18.44	16.31	13.36	9.02	10.16	-0.651956	0.00441485
ENSMUSG00000018481	Appbp2	21.57	19.73	20.67	22.15	22.43	25.5	0.177433	0.258998
ENSMUSG00000018501	Ncor1	20.83	18.29	19.19	26.83	26.32	26.19	0.444305	0.109964
ENSMUSG00000018509	Cenpv	257.57	250.02	265.04	235.81	200.61	215.21	-0.245725	0.0166263
ENSMUSG00000018541	Cwc25	4.04	3.72	3.78	3.32	3.26	3.23	-0.234318	0.301493
ENSMUSG00000018543	1700001P01Rik	41.16	48.21	42.97	33.68	33.4	33.85	-0.390894	0.0215255
ENSMUSG00000018547	Pip4k2b	2.61	2.54	2.96	2.7	2.46	2.3	-0.120526	0.673081
ENSMUSG00000018548	Trim37	57.18	51.46	48.19	47.3	58.21	50.3	-0.00941373	0.972649
ENSMUSG00000018554	Ybx2	671.07	709.33	737.73	647.06	529.07	462.3	-0.370477	0.0191873
ENSMUSG00000018559	Ctdnep1	33.64	32.99	35.09	32.3	31.13	25.78	-0.189326	0.24622
ENSMUSG00000018565	Elp5	165.71	173.57	167.59	185.5	152.72	151.31	-0.0502185	0.786584
ENSMUSG00000018567	Gabarap	245.96	251.03	259.72	231.35	208.33	213.2	-0.212923	0.0471758
ENSMUSG00000018570	2810408A11Rik	73.32	87.15	87.89	79.02	72.14	60.86	-0.228232	0.265366
ENSMUSG00000018572	Phf23	28.44	26.94	30.37	32.63	23.52	20.85	-0.155278	0.782433
ENSMUSG00000018574	Acadvl	19.15	18.96	20.35	24.51	18.24	23.82	0.187422	0.419266
ENSMUSG00000018583	G3bp1	6.43	4.87	4.47	7.52	5.6	8.6	0.461841	0.0534996
ENSMUSG00000018585	Atox1	40.34	38.91	38.69	33.54	28.55	32.22	-0.32257	0.0706993
ENSMUSG00000018593	Sparc	199.29	186.81	210.18	201.91	145.13	179.64	-0.179063	0.176174
ENSMUSG00000018599	Mief2	2.77	2.69	3.3	3.05	2.53	2.54	-0.109451	0.77206
ENSMUSG00000018651	Tada2a	2.79	2.83	2.3	2.52	2.28	1.77	-0.269607	0.365892
ENSMUSG00000018659	Pnpo	3.09	2.6	3.55	3.82	2.48	2.92	-0.0031261	0.96986
ENSMUSG00000018661	Cog1	26.43	28.03	28.29	26.35	22.97	22.13	-0.211825	0.145662
ENSMUSG00000018666	Cbx1	6.39	6.18	5.58	6.3	6.82	6.16	0.0871355	0.826528
ENSMUSG00000018669	Cdk5rap3	63.85	64.81	60.44	66.64	57.7	52.27	-0.0985823	0.13851
ENSMUSG00000018672	Copz2	3.13	2.89	4.42	5.42	3.06	4.41	0.304131	0.713545
ENSMUSG00000018677	Slc25a39	277.97	284.63	325.36	265.63	222.12	189.63	-0.390529	0.0220795
ENSMUSG00000018697	Aatf	18.75	20.83	17.82	19.24	16.92	19.95	-0.0327928	0.92182
ENSMUSG00000018707	Dync1h1	162.39	165.33	174.44	160.9	146.05	144.69	-0.152974	0.199253
ENSMUSG00000018727	Cpsf4l	5.45	5.71	5.86	7.19	3.58	4.72	-0.135894	0.781203
ENSMUSG00000018733	Pex12	16.39	16.09	17.49	21.89	19.02	18.31	0.245022	0.503526
ENSMUSG00000018736	Ndel1	24.67	23.09	22.85	22.75	20.29	19.12	-0.183886	0.165814
ENSMUSG00000018740	Slc25a35	4.65	5.03	5.2	4.89	3.81	3.42	-0.295985	0.545798
ENSMUSG00000018761	Mpdu1	18.93	18.18	20.86	18.32	15.59	17.78	-0.165421	0.729679
ENSMUSG00000018765	Fxr2	44.13	43.51	43.32	44.57	38.32	42.25	-0.0655832	0.962993
ENSMUSG00000018770	Atp5g3	45.99	45.85	46.8	43.94	35.36	41.8	-0.195145	0.272094
ENSMUSG00000018774	Cd68	1.98	1.93	2.7	1.69	1.51	1.54	-0.479763	0.660867
ENSMUSG00000018776	Slc35g3	49.09	47.95	50.03	34.7	33.18	33.71	-0.533745	3.22e-07
ENSMUSG00000018796	Acsl1	124.56	111.28	143.74	105.66	159.7	125.22	0.0412141	0.32939
ENSMUSG00000018800	Abca5	18.25	11.3	13.33	17.67	25.69	22.28	0.61427	0.00126825
ENSMUSG00000018809	Smyd4	3.89	4.48	4.71	4.29	4.54	4.32	0.00770026	0.892457
ENSMUSG00000018820	Zfyve27	9.21	9.7	13.99	12.37	9.14	11.69	0.0130957	0.976704
ENSMUSG00000018821	Avpi1	4.36	4.26	5.52	5.32	3.95	5.05	0.0182494	0.998877
ENSMUSG00000018830	Myh11	7.77	6.89	8.66	7.82	6.13	6.38	-0.197958	0.33244
ENSMUSG00000018841	Rad51d	8.31	5.7	6.75	9.48	7.32	6.68	0.177626	0.749867
ENSMUSG00000018844	Fndc8	33.67	33.4	31.37	25.22	26.01	16.52	-0.539024	0.0152796
ENSMUSG00000018846	Pank3	9.19	7.2	7.85	10.15	12.06	13.65	0.564986	0.00158776
ENSMUSG00000018848	Rars	8.47	7.32	8.07	9.22	9.4	9.99	0.261925	0.214747
ENSMUSG00000018858	Mrpl58	11.76	11.33	12.69	13.43	8.24	8.53	-0.244605	0.258597
ENSMUSG00000018861	Fdxr	14.65	15.03	15.22	17.4	14.95	16.49	0.121348	0.679114
ENSMUSG00000018882	Mrpl45	12.54	10.82	11.59	10.89	10.93	11.98	-0.0482692	0.881707
ENSMUSG00000018899	Irf1	1.8	1.76	1.25	2.39	1.8	2.44	0.462972	0.332875
ENSMUSG00000018900	Slc22a5	14.75	13.7	13.26	12.19	13.45	15.01	-0.037138	0.643112
ENSMUSG00000018906	P4ha2	4.55	3.06	4.69	3.59	2.3	2.24	-0.597331	0.146077
ENSMUSG00000018909	Arrb1	5.88	5.73	6.83	4.73	5.33	4.28	-0.362794	0.397386
ENSMUSG00000018921	Pelp1	29.58	29.74	31.87	26.29	21.78	22.57	-0.36839	0.00638477
ENSMUSG00000018923	Med11	11.38	8.65	9.85	8.01	8.21	9.13	-0.237194	0.443212
ENSMUSG00000018925	Heatr9	10.28	9.1	10.78	8.34	7.79	7.43	-0.356297	0.064656
ENSMUSG00000018931	Natd1	12.09	10.78	12.16	12.79	11.06	10.81	-0.0153193	0.927928
ENSMUSG00000018932	Map2k3	21.3	20.14	20.48	20.97	16.95	15.79	-0.205215	0.300987
ENSMUSG00000018965	Ywhah	25.58	24.38	24.98	26.38	21.73	21.44	-0.107685	0.245668
ENSMUSG00000018974	Sart3	7.9	8.31	9.37	7.93	6.77	8.05	-0.16915	0.464523
ENSMUSG00000018995	Nars2	4.73	4.05	3.93	3.52	4.08	4.41	-0.0817279	0.905877
ENSMUSG00000018999	Slc35b4	9.96	10.18	8.89	7.08	7.65	6.69	-0.438586	0.501131
ENSMUSG00000019027	Dnah1	58.33	57.22	62.69	55.75	52.31	50.32	-0.170431	0.178728
ENSMUSG00000019039	Dalrd3	21.98	21.22	22.73	21.5	19.34	20.02	-0.115441	0.519323
ENSMUSG00000019054	Fis1	70.8	74.37	65.41	69.24	62.59	64.39	-0.101896	0.514324
ENSMUSG00000019055	Plod1	5.96	4.77	5.45	4.85	4.61	5.69	-0.0948938	0.546333
ENSMUSG00000019066	Rab3d	1.31	2.12	1.82	3.11	2.3	2.32	0.558151	0.340398
ENSMUSG00000019080	Mfsd3	1.6	1.32	1.28	1.9	2.62	1.32	0.475579	0.914183
ENSMUSG00000019082	Slc25a22	1.61	1.67	2.06	4.31	1.46	1.14	0.371846	0.976381
ENSMUSG00000019087	Atp6ap1	20.13	16.82	18.05	18.85	13.5	17.11	-0.153169	0.634405
ENSMUSG00000019124	Scrn1	4.43	4.83	4.61	6.97	4.68	5.41	0.29865	0.367582
ENSMUSG00000019132	BC005537	35.16	34.59	32.09	32.73	40.68	47.18	0.243806	0.282612
ENSMUSG00000019139	Isyna1	202.94	184.41	229.55	210.8	180.66	178.28	-0.114733	0.51427
ENSMUSG00000019143	Hars2	6.27	4.76	6.07	5.58	6.61	5.97	0.0867679	0.713545
ENSMUSG00000019173	Rab5c	32.08	30.93	37.12	42.47	32.68	33.55	0.118478	0.946123
ENSMUSG00000019178	Styxl1	33.97	36.75	35.87	30.93	23.94	25.05	-0.415444	0.0145121
ENSMUSG00000019179	Mdh2	11.24	12.08	16.07	14.09	11.91	9.67	-0.143118	0.687775
ENSMUSG00000019188	H13	31.71	30.18	30.79	23.88	20.02	23.51	-0.459295	0.000396389
ENSMUSG00000019189	Rnf145	12.17	8.94	10.18	10.59	10.13	10.13	-0.0204312	0.887306
ENSMUSG00000019210	Atp6v1e1	26.68	26.22	27.62	30.58	27.31	28.07	0.0943183	0.694552
ENSMUSG00000019214	Chtf18	10.65	11.1	12.44	11.72	11.91	10.75	0.00799512	0.990457
ENSMUSG00000019254	Ppp1r12c	34.47	33.46	36.03	36.64	34.31	33.45	0.00609317	0.972051
ENSMUSG00000019261	Map1s	10.5	8.76	9.8	9.36	7.66	8.25	-0.201609	0.318269
ENSMUSG00000019278	Dpep1	5.67	4.8	4.87	5.82	3.86	4.78	-0.0852309	0.720929
ENSMUSG00000019295	Tmem129	15.78	14.7	13.48	16.01	11.8	14.38	-0.0592903	0.800502
ENSMUSG00000019297	Nop9	74.6	74.49	78.5	84.97	67.66	62.73	-0.0796869	0.707405
ENSMUSG00000019302	Atp6v0a1	17.84	14.75	18.74	18.21	15.61	14.7	-0.0812227	0.889547
ENSMUSG00000019303	Psmc3ip	1.42	1.85	1.18	1.42	1.75	1.42	0.0446888	0.908955
ENSMUSG00000019326	Aoc3	2.35	2.25	2.8	2.02	1.61	1.9	-0.420246	0.0922385
ENSMUSG00000019338	Zfp687	10.36	10.1	13.68	9.75	5.56	6.43	-0.651111	0.0127521
ENSMUSG00000019362	D8Ertd738e	20.52	20.81	20.53	20.81	17.59	17.8	-0.138437	0.602077
ENSMUSG00000019368	Sec14l4	1.2	1.03	1.3	1.93	1.16	1.24	0.294699	0.610541
ENSMUSG00000019370	Calm3	167.9	156.57	163.5	144.61	115.08	130.77	-0.321618	0.00911116
ENSMUSG00000019373	Cops3	114.76	115.37	106.82	128.62	136.17	142.43	0.273274	0.050709
ENSMUSG00000019428	Fkbp8	97.58	88.58	107.81	103.9	90.29	90.85	-0.0445045	0.796131
ENSMUSG00000019432	Ddx39b	63.48	58.63	61.01	64.51	56.19	64.86	0.0190964	0.660779
ENSMUSG00000019433	Gipc1	8.19	8.33	9.04	7.72	5.99	7.05	-0.300081	0.215653
ENSMUSG00000019437	Tlcd1	17.71	17.43	18.2	16.09	14.18	16.26	-0.197057	0.097425
ENSMUSG00000019461	Plscr3	1.85	1.81	1.95	1.97	1.35	1.67	-0.168961	0.651781
ENSMUSG00000019467	Arhgef25	4.94	5.04	5.42	6.45	4.95	5.55	0.138355	0.700581
ENSMUSG00000019470	Xab2	40.17	43	48.88	44.23	36.62	44.59	-0.0740868	0.529196
ENSMUSG00000019471	Cdc37	15.45	15.45	15.66	15.32	12.1	14.1	-0.165285	0.317037
ENSMUSG00000019478	Rab4a	5.68	6.45	6.38	9.2	7.4	6.24	0.303258	0.430894
ENSMUSG00000019487	Trip10	1.92	2.22	3.12	2.61	2.59	3.21	0.212136	0.975142
ENSMUSG00000019494	Cops6	80.04	79.35	89.99	83.68	88.22	83.53	0.0345822	0.96986
ENSMUSG00000019505	Ubb	1249.13	1192.03	1317.71	1167.84	1017.9	1060.71	-0.211436	0.0450908
ENSMUSG00000019518	Ap4m1	15.46	15.75	16.58	20.91	17.37	21.27	0.317393	0.224502
ENSMUSG00000019528	Gyg	2.45	2.56	2.43	2.67	2.22	2.26	-0.0573594	0.895325
ENSMUSG00000019539	Rcn3	5.2	4.42	5.76	3.08	1.89	3.32	-0.891611	0.00774288
ENSMUSG00000019564	Arid3a	6.74	7.76	7.28	5.24	5.09	8.63	-0.200045	0.440498
ENSMUSG00000019578	Ubxn6	24.45	26.94	29.57	29.03	23.2	24.28	-0.081561	0.636072
ENSMUSG00000019579	Mydgf	5.23	3.23	5.49	2.41	1.67	2.36	-1.11513	0.000865941
ENSMUSG00000019590	Cyb561	10.95	8.49	11.01	8.95	7.67	10.33	-0.176157	0.695603
ENSMUSG00000019659	Ccdc12	23.1	20.24	26.05	26.04	23.37	24.87	0.098246	0.701015
ENSMUSG00000019689	Fmc1	5.21	4.29	3.42	4.32	3.75	4.34	-0.058103	0.945407
ENSMUSG00000019699	Akt3	17.3	17.6	16.44	18.31	15.75	17.45	0.00476924	0.124784
ENSMUSG00000019710	Mrpl24	60.74	55.64	55.4	60.8	55.58	66.72	0.0920697	0.802602
ENSMUSG00000019715	Gle1	14.35	14.74	15.28	16.4	14.71	14.66	0.0448177	0.888133
ENSMUSG00000019731	Slc35e1	3.5	3.91	3.87	3.99	3.12	3.91	-0.0336428	0.891337
ENSMUSG00000019732	Calr3	54.35	49.78	46.85	39.75	52.36	33.6	-0.264258	0.30753
ENSMUSG00000019738	Polr2i	34.25	32.29	31.38	29.39	25.48	27.57	-0.248259	0.161554
ENSMUSG00000019763	Rmnd1	7.34	7.13	6.53	8.87	8.72	9.63	0.374278	0.0167257
ENSMUSG00000019767	Ccdc170	1.33	1.22	1.47	1.53	1.32	1.83	0.219313	0.647531
ENSMUSG00000019768	Esr1	3.43	3.47	3.75	3.08	3.03	3.01	-0.223748	0.117348
ENSMUSG00000019777	Hdac2	18.61	18.45	17.39	17.58	17.56	20.43	0.0293742	0.947212
ENSMUSG00000019782	Rwdd1	22.71	19.84	18.44	20.73	20.99	21.43	0.05021	0.899286
ENSMUSG00000019790	Stxbp5	9.47	9.04	8.87	9.19	7.69	9.47	-0.0553195	0.848818
ENSMUSG00000019791	Hint3	11.12	8.68	7.86	7.65	6.6	7.23	-0.364807	0.312736
ENSMUSG00000019792	Trmt11	2.5	1.87	1.54	1.78	2.67	3.01	0.336018	0.504429
ENSMUSG00000019794	Katna1	7.78	9.06	8.08	7.8	10.28	13.55	0.343989	0.317025
ENSMUSG00000019795	Pcmt1	128.22	128.16	125.74	142.07	134.85	118.48	0.0492871	0.949146
ENSMUSG00000019796	Lrp11	2.54	2.51	2.67	2.73	3.06	2.97	0.18233	0.624273
ENSMUSG00000019797	1700021F05Rik	4.4	4.58	5.1	5.19	4.08	4.31	-0.0521639	0.85728
ENSMUSG00000019802	Sec63	9.6	11.42	10.37	14.32	13.37	12.98	0.37366	0.092953
ENSMUSG00000019804	Snx3	83.57	83.94	96.78	86.34	72.1	63.61	-0.251237	0.185567
ENSMUSG00000019808	Adat2	7.4	7.36	5.98	5.65	5.55	6.34	-0.241767	0.397682
ENSMUSG00000019809	Pex3	54.26	55.75	46.72	58.07	64.85	61.72	0.236434	0.216592
ENSMUSG00000019810	Fuca2	10.11	9.83	7.65	11.48	7.24	10.64	0.0897065	0.94427
ENSMUSG00000019813	Cep57l1	8.42	10.59	7.75	10.12	11.23	10.72	0.261146	0.312128
ENSMUSG00000019814	Ltv1	11.48	13.27	10.31	15.56	17.82	20.44	0.618316	0.00297257
ENSMUSG00000019817	Plagl1	1.75	1.3	2.34	1.66	1.8	2.92	0.243271	0.897736
ENSMUSG00000019818	Cd164	90.54	80.68	82.86	87.15	95.95	96.64	0.138804	0.613144
ENSMUSG00000019820	Utrn	7.86	8.74	9.6	11.34	15.13	12.46	0.571316	0.0522013
ENSMUSG00000019822	Smpd2	4.47	5.06	5.35	5.26	3.8	5.54	-0.0274062	0.974451
ENSMUSG00000019826	Zbtb24	6.17	5.46	5.86	6.37	5.73	5.4	0.000824633	0.94427
ENSMUSG00000019831	Wasf1	3.8	3.77	4.27	3.94	3.67	3.29	-0.119341	0.697898
ENSMUSG00000019834	Slc22a16	133.59	142.01	144.7	134.13	123.82	137.85	-0.0866478	0.519628
ENSMUSG00000019837	Gtf3c6	4.58	3.59	4.43	4.52	4.84	4.13	0.0984666	0.966606
ENSMUSG00000019838	Slc16a10	1.9	1.96	1.49	1.25	1.07	1.78	-0.383915	0.946945
ENSMUSG00000019841	Rev3l	3.69	4.94	4.52	5.52	11.6	12.75	1.18363	0.00160076
ENSMUSG00000019843	Fyn	14.92	13.16	15.27	14.79	11.98	14.24	-0.0800562	0.726131
ENSMUSG00000019849	Prep	1.82	1.88	1.75	1.89	1.74	1.62	-0.0539388	0.818038
ENSMUSG00000019853	Hebp2	2.6	2.86	1.43	2.39	2.66	1.85	0.00209238	0.950519
ENSMUSG00000019854	Reps1	27.38	25.33	26.71	27.4	25.27	22.74	-0.0747465	0.497367
ENSMUSG00000019856	Fam184a	3.39	3.18	1.65	2.74	3.56	1.53	-0.0701261	0.984165
ENSMUSG00000019857	Asf1a	15.14	13.4	13.06	12.5	14.29	13.23	-0.0558624	0.966341
ENSMUSG00000019861	Gopc	9.42	7.33	7.28	10.09	11.5	10.41	0.413235	0.0237603
ENSMUSG00000019863	Qrsl1	9.1	7.83	10.79	8.9	10.04	9.49	0.0364868	0.425717
ENSMUSG00000019864	Rtn4ip1	8.47	9.23	7.69	9.05	9.86	10.18	0.196263	0.650685
ENSMUSG00000019865	Nmbr	2.77	2.35	2.57	2.37	3.47	3.72	0.314027	0.254595
ENSMUSG00000019868	Vta1	5.7	6.06	6.31	6.77	6.52	6.41	0.124599	0.802602
ENSMUSG00000019872	Smpdl3a	7.7	6.08	4.48	2.69	4.97	2.81	-0.802425	0.0379705
ENSMUSG00000019873	Reep3	3.13	2.5	3.02	2.27	2.75	2.24	-0.252731	0.417166
ENSMUSG00000019876	Pkib	80.2	76.67	76.83	76.69	70.4	47.6	-0.263479	0.572644
ENSMUSG00000019877	Serinc1	25.32	23.68	23.9	25.67	31.82	33.49	0.319631	0.0837997
ENSMUSG00000019878	Hsf2	3.18	3.32	3.04	3.28	4.55	5.52	0.484779	0.136797
ENSMUSG00000019883	Echdc1	8.34	21.18	20.83	20.06	24.18	28.31	0.526984	0.604013
ENSMUSG00000019888	Mgat4c	3.46	2.58	1.76	2.06	1.35	3.7	-0.133625	0.847405
ENSMUSG00000019889	Ptprk	1.77	1.77	1.42	1.86	1.73	1.81	0.122619	0.766129
ENSMUSG00000019891	Dcbld1	2.09	1.76	2.11	2.23	1.85	1.58	-0.0745103	0.871059
ENSMUSG00000019892	Lrriq1	4.46	4.23	3.21	5.18	8.47	10.3	1.00906	0.00118634
ENSMUSG00000019897	Ccdc59	1.24	1.36	1.21	1.63	1.38	1.69	0.30287	0.592384
ENSMUSG00000019899	Lama2	11.9	8.61	10.3	10.91	10.25	11.68	0.0920554	0.966606
ENSMUSG00000019906	Lin7a	21.11	19.11	19.48	20.78	24	20.39	0.126477	0.591363
ENSMUSG00000019907	Ppp1r12a	19.13	18.94	16.82	25.91	27.86	25.29	0.526405	0.110697
ENSMUSG00000019916	P4ha1	8.15	7.58	8.21	7.86	7.53	8.3	-0.015145	0.93762
ENSMUSG00000019917	2021-09-10	53.3	47.97	51.22	54.89	56.73	59.84	0.169157	0.274075
ENSMUSG00000019920	Lims1	12.47	10.65	10.81	12.9	16.22	16.82	0.437189	0.0145489
ENSMUSG00000019923	Zwint	45.17	43.85	49.1	55.95	47.87	56.25	0.212781	0.155339
ENSMUSG00000019927	Ube2d1	2.85	2.55	3.19	2.56	2.43	2.64	-0.170975	0.713674
ENSMUSG00000019929	Dcn	19.63	18.06	20.28	21.93	23.32	27.7	0.331601	0.0720538
ENSMUSG00000019936	Epyc	6.92	6.42	6.39	5.99	7.34	8.88	0.170818	0.64695
ENSMUSG00000019942	Cdk1	53.3	52.62	48.29	94.55	82.61	97.14	0.830858	1.25e-11
ENSMUSG00000019943	Atp2b1	2.47	1.78	1.86	2.61	3.08	2.62	0.443676	0.167826
ENSMUSG00000019944	Rhobtb1	30.34	28.79	31.78	27.1	26.61	28.12	-0.151809	0.0981384
ENSMUSG00000019945	Cabcoco1	77.71	83.58	84.22	80.44	75.45	77.38	-0.073781	0.622617
ENSMUSG00000019947	Arid5b	5.59	6.05	6.41	6.73	5.6	5.88	0.0127321	0.718164
ENSMUSG00000019948	Actr6	12.2	10.69	10.28	14.24	16.35	19.36	0.590606	0.00869687
ENSMUSG00000019951	Uhrf1bp1l	22.4	19.31	20.54	22.96	28.27	26.76	0.325215	0.615436
ENSMUSG00000019952	Poc1b	33.97	35.85	38.83	32.26	31.42	30.18	-0.211106	0.513193
ENSMUSG00000019960	Dusp6	3.25	3.23	3.57	3.74	3.61	2.81	0.0157049	0.956812
ENSMUSG00000019961	Tmpo	16.74	17.5	15.31	14.11	17.14	15.66	-0.0789896	0.46056
ENSMUSG00000019966	Kitl	5.1	5.11	4.34	5.57	7.89	11.17	0.759397	0.000547629
ENSMUSG00000019969	Psen1	71.26	75.48	73.34	66.62	60.15	56.71	-0.262405	0.0505906
ENSMUSG00000019970	Sgk1	6.4	5.99	5.37	8.2	5.19	6.73	0.179999	0.58782
ENSMUSG00000019971	Cep290	9.29	9.2	7.05	6.7	9.12	10.72	0.0554098	0.992158
ENSMUSG00000019975	Ikbip	1.88	1.87	1.65	1.91	1.81	2.29	0.154406	0.779493
ENSMUSG00000019977	Hbs1l	64.15	65.28	59.13	67.45	73.82	65.59	0.133631	0.525049
ENSMUSG00000019978	Epb41l2	75.12	74.39	84.18	77.15	82.75	70.84	-0.0183279	0.92182
ENSMUSG00000019984	Med23	12.6	14.05	15.9	20.72	18.12	22.51	0.527904	0.0406355
ENSMUSG00000019986	Ahi1	45.27	45.71	44.37	42.68	49.12	44.53	0.0104082	0.792076
ENSMUSG00000019988	Nedd1	10.3	10	10.13	11.67	14.21	15.15	0.431185	0.012946
ENSMUSG00000019992	Mtfr2	4.66	6.98	6.98	6.11	7.29	7.6	0.173536	0.711195
ENSMUSG00000019996	Map7	25.92	24.23	24.42	27.03	27.82	18.89	-0.0161479	0.883945
ENSMUSG00000019997	Ccn2	11.43	8.52	12.66	12.77	9.22	10.83	0.0092608	0.954805
ENSMUSG00000019998	Stx7	4.35	3.42	4.08	4.36	4.54	4.68	0.196596	0.557473
ENSMUSG00000020003	Pex7	13.37	12.16	11.71	15.98	16.72	20.53	0.515386	0.0108536
ENSMUSG00000020009	Ifngr1	8.27	7.11	8.79	9.52	9.77	8.48	0.20031	0.443567
ENSMUSG00000020014	Cfap54	24.27	19.04	20.5	19.16	25.89	26.03	0.155661	0.213357
ENSMUSG00000020015	Cdk17	13	16.49	20.6	15.32	6.78	20.04	-0.249332	0.0239544
ENSMUSG00000020018	Snrpf	11.24	12.44	13.26	15.21	12.77	15.69	0.241459	0.414963
ENSMUSG00000020019	Ntn4	2.26	2.81	2.65	2.98	2.61	2.89	0.135463	0.564886
ENSMUSG00000020020	Usp44	60.68	62.75	60.4	60.53	58.2	45.06	-0.166525	0.416966
ENSMUSG00000020021	Fgd6	7.39	5.39	6.24	6.53	6.6	4.47	-0.111942	0.74316
ENSMUSG00000020022	Ndufa12	95.95	82.47	89.5	63.7	50.58	47.79	-0.725185	5.9e-06
ENSMUSG00000020023	Tmcc3	6.07	6.92	8.11	5.58	4.11	7.36	-0.307471	0.0918743
ENSMUSG00000020024	Cep83	5.06	5.81	4.85	4.06	5.68	8.09	0.181705	0.692002
ENSMUSG00000020029	Nudt4	134.39	135.37	130.14	141.41	161.46	153.47	0.19047	0.221297
ENSMUSG00000020034	Tcp11l2	5.65	4.36	4.44	4.03	2.52	3.28	-0.555806	0.0449135
ENSMUSG00000020037	Rfx4	38.68	27.33	39.15	49.75	30.81	28.87	0.0574223	0.0837988
ENSMUSG00000020038	Cry1	23.11	22.18	21.31	23.42	21.47	21.86	0.00324566	0.971698
ENSMUSG00000020048	Hsp90b1	161.22	161.4	134.12	159.7	203.86	255.7	0.439172	0.0375029
ENSMUSG00000020053	Igf1	2.89	4.65	3.05	2.44	2.64	3.58	-0.290264	0.562846
ENSMUSG00000020056	Washc3	38.94	38.34	37.73	39.02	44.42	53.58	0.252627	0.13958
ENSMUSG00000020057	Dram1	2.13	2.29	1.66	2.1	1.96	1.92	-0.0239258	0.794849
ENSMUSG00000020059	Sycp3	34.12	32.5	24.81	37.04	36.1	33.51	0.222144	0.391958
ENSMUSG00000020063	Sirt1	13.59	11.1	10.95	14.47	19.58	18.55	0.561565	0.0038124
ENSMUSG00000020064	Herc4	70.65	70.74	67.15	75.02	95.22	95.06	0.347301	0.0982823
ENSMUSG00000020069	Hnrnph3	9.44	10.73	10.23	9.62	12.15	12.29	0.164007	0.419339
ENSMUSG00000020074	Ccar1	7.16	6.08	5.66	7.94	11.04	9.74	0.60367	0.0355268
ENSMUSG00000020075	Ddx21	6.96	8.51	5.39	8.53	6.83	7.5	0.132086	0.752382
ENSMUSG00000020076	Ddx50	14.3	11.1	10.16	13.09	12.45	12.76	0.107089	0.773513
ENSMUSG00000020078	Vps26a	112.69	103.79	91.64	91.57	118.43	129.73	0.140896	0.785044
ENSMUSG00000020079	Supv3l1	9.39	7.73	9.56	8.31	8.48	7.97	-0.107747	0.660075
ENSMUSG00000020083	Fam241b	2.48	2.26	2.19	2.04	2.02	1.87	-0.224823	0.674338
ENSMUSG00000020085	Aifm2	14.63	15.34	14.92	16.36	16.25	12.69	0.013117	0.977747
ENSMUSG00000020086	H2afy2	3.24	3.22	2.7	3.06	2.14	2.55	-0.241151	0.516386
ENSMUSG00000020087	Tysnd1	17.33	14.78	16.15	15.12	12.16	12.63	-0.274078	0.254068
ENSMUSG00000020088	Sar1a	53.32	50.16	49.34	47.83	50.7	49.15	-0.0493589	0.901162
ENSMUSG00000020089	Ppa1	17.81	16.6	15.81	14.02	12.76	12.74	-0.345679	0.0467774
ENSMUSG00000020091	Eif4ebp2	11.76	11.32	11.05	12.27	11.22	10.76	0.00506357	0.977093
ENSMUSG00000020096	Tbata	23.91	22.99	24.45	18.48	18.4	16.46	-0.419696	0.000750347
ENSMUSG00000020097	Sgpl1	14.09	13.93	13.97	13.21	14.32	14.73	0.00924698	0.929046
ENSMUSG00000020100	Slc29a3	6.4	6.04	4.96	5.85	8.39	5.59	0.188597	0.605356
ENSMUSG00000020102	Slc16a7	205.57	203.62	191.02	171.39	222.81	187.83	-0.0443738	0.697131
ENSMUSG00000020105	Lrig3	1.46	1.26	1.6	1.61	1.18	2.5	0.292236	0.57873
ENSMUSG00000020107	Anapc16	28.57	25.85	26.97	29.21	25.36	26.74	-0.00141875	0.806765
ENSMUSG00000020108	Ddit4	7.46	7.09	8.1	8.12	6.59	9.5	0.096092	0.819681
ENSMUSG00000020109	Dnajb12	10	11.44	11.63	11.2	10.86	11.29	0.0121637	0.672955
ENSMUSG00000020111	Micu1	14.88	13.69	15.44	14.48	12.43	13.2	-0.133869	0.375996
ENSMUSG00000020114	Cand1	16.8	12.44	16.37	12.88	13.56	14.36	-0.160781	0.701013
ENSMUSG00000020115	Tbk1	7.08	4.74	5.28	7.76	11.34	8.64	0.697971	0.00133917
ENSMUSG00000020116	Pno1	13.88	13.38	13.92	13.73	15.4	17.21	0.170314	0.482171
ENSMUSG00000020121	Srgap1	7.52	7.82	6.41	9.35	8.79	5.63	0.128127	0.574995
ENSMUSG00000020122	Egfr	2.26	2.24	2.14	2.43	2.07	1.83	-0.0689777	0.87029
ENSMUSG00000020124	Usp15	4.51	4.34	3.41	3.94	5.85	6.5	0.410028	0.0706471
ENSMUSG00000020128	Vps54	6.56	6.07	6.06	4.92	6.64	6.48	-0.0510672	0.980072
ENSMUSG00000020130	Tbc1d15	46.78	43.47	40.04	41.93	57.6	50.79	0.206311	0.0484346
ENSMUSG00000020131	Pcsk4	17.73	20.1	22.79	17.75	16.66	12.85	-0.359174	0.114289
ENSMUSG00000020132	Rab21	4.38	4.45	4.99	5.1	4.62	5.38	0.127791	0.849947
ENSMUSG00000020133	2310011J03Rik	6.5	5.54	6.02	5.64	4.61	5.66	-0.182864	0.541455
ENSMUSG00000020134	Peli1	3.81	2.86	3.31	3.67	3.36	3.68	0.101847	0.776203
ENSMUSG00000020149	Rab1a	22.46	20.44	19.22	25.51	27.31	26.56	0.353718	0.0165803
ENSMUSG00000020150	Gamt	11.75	10.79	15.11	14.01	10.78	9.94	-0.116467	0.760121
ENSMUSG00000020152	Actr2	11.61	11.58	10.37	11.92	12.94	11.5	0.115609	0.685352
ENSMUSG00000020153	Ndufs7	26.64	26.41	31.61	38.18	34.97	35.54	0.360467	0.0446586
ENSMUSG00000020154	Ptprb	2.17	2.04	2.42	2.32	2.02	2.75	0.0967768	0.763974
ENSMUSG00000020156	Pwwp3a	276.63	274.97	297.24	230.28	205.24	205.59	-0.404921	0.000606185
ENSMUSG00000020160	Meis1	1.02	1.08	1.07	1.26	1.37	1.05	0.215223	0.827724
ENSMUSG00000020163	Uqcr11	21.58	18.94	23.06	15.94	11.69	18.49	-0.463181	0.115788
ENSMUSG00000020166	Cnot2	31.75	36.54	33.45	34.38	49.19	43.9	0.325271	0.100715
ENSMUSG00000020167	Tcf3	6.15	6.92	7.13	6.99	5.66	8.35	0.056034	0.883987
ENSMUSG00000020170	Frs2	3.95	2.12	5.68	6.59	7.17	1.86	0.410734	0.779521
ENSMUSG00000020171	Yeats4	19.62	19.83	19.34	19.79	16.17	16.57	-0.162429	0.423754
ENSMUSG00000020175	Rab36	6.46	5.97	7.46	5.21	5.54	4.64	-0.37005	0.10458
ENSMUSG00000020176	Grb10	6.69	6.43	6.49	6.13	6.58	4.39	-0.197593	0.0578056
ENSMUSG00000020180	Snrpd3	18.42	15.16	19.96	19.88	17.48	14.08	-0.0577265	0.36473
ENSMUSG00000020184	Mdm2	33.97	38.49	32.99	30.37	34.74	43.32	0.0402049	0.916218
ENSMUSG00000020185	E2f7	2.6	2.38	3.29	2.39	2.69	2.27	-0.170143	0.410416
ENSMUSG00000020186	Csrp2	10.15	9.09	11.44	11.58	8.64	11.65	0.0549005	0.891517
ENSMUSG00000020189	Osbpl8	9.5	9.02	7.78	10.91	13.31	15.32	0.58825	0.00455152
ENSMUSG00000020190	Mknk2	8.9	5.06	5.2	6.18	11.52	8.34	0.442632	0.243925
ENSMUSG00000020191	Spata48	7.18	8.22	5.92	5.33	6.45	8.09	-0.101616	0.871899
ENSMUSG00000020193	Zpbp	17.42	18.01	15.43	15.62	16.55	23.43	0.128553	0.72006
ENSMUSG00000020196	Cabin1	12.36	12.62	15.68	15.42	12.4	15.34	0.0860846	0.892277
ENSMUSG00000020198	Ap3d1	58.5	62.29	64.18	59.67	51.88	49.88	-0.196383	0.124767
ENSMUSG00000020211	Sf3a2	24.92	24.18	25.39	18.23	19.5	16.62	-0.454767	0.158559
ENSMUSG00000020212	Mdm1	18.44	17.18	19.94	19.33	16.9	19.91	0.0149825	0.740498
ENSMUSG00000020213	Glipr1l1	42.57	40.98	39.8	37.87	38.03	46.5	-0.0111542	0.939625
ENSMUSG00000020214	Glipr1l2	22.15	23.24	20.05	33.44	37.06	46.7	0.840728	6.87e-07
ENSMUSG00000020219	Timm13	17.43	13.39	14.29	11.08	10.05	9.97	-0.536533	0.00869687
ENSMUSG00000020220	Vps13d	4.77	3.16	3.01	4.44	4.03	1.88	-0.079982	0.994526
ENSMUSG00000020224	Llph	2.09	2.03	1.57	1.75	1.51	2.32	-0.0281635	0.918185
ENSMUSG00000020225	Tmbim4	75.62	63.93	67.94	59.72	59.75	61.08	-0.200643	0.133081
ENSMUSG00000020227	Irak3	5	5.17	4.11	4.82	4.49	3.89	-0.113458	0.574753
ENSMUSG00000020230	Prmt2	4.24	4.33	4.83	4.23	3.3	3.78	-0.244634	0.401915
ENSMUSG00000020231	Dip2a	5.99	5.3	6.44	5.95	6.03	5.83	0.00649498	0.923563
ENSMUSG00000020232	Hmg20b	5.83	6.09	6.2	7.15	5.42	7.1	0.118414	0.97002
ENSMUSG00000020234	4930404N11Rik	33.03	28.7	29.35	23.08	22.35	22.93	-0.413982	0.0176081
ENSMUSG00000020235	Fzr1	96.75	96.93	107.56	84.14	79.57	76	-0.329623	0.0154268
ENSMUSG00000020238	Ncln	34.96	32.76	36.17	32.33	28.52	26.49	-0.250342	0.107717
ENSMUSG00000020241	Col6a2	2.66	2.1	2.65	2.68	2.09	2.3	-0.0677633	0.826553
ENSMUSG00000020246	Hcfc2	19.34	17.52	19.41	19.15	20.12	23.52	0.158169	0.560523
ENSMUSG00000020248	Nfyb	3.07	2.39	3.37	2.98	2.73	2.92	-0.0330529	0.976704
ENSMUSG00000020250	Txnrd1	19.81	18.97	20.19	17.84	17.98	16.27	-0.178975	0.414963
ENSMUSG00000020251	Glt8d2	2.33	1.91	2.43	1.16	2.63	2.37	-0.114756	0.90745
ENSMUSG00000020253	Ppm1m	18.02	19.91	22.93	23.77	21.21	21.25	0.121991	0.568549
ENSMUSG00000020255	D10Wsu102e	3.12	2.77	2.81	3.02	6.48	6.07	0.839682	0.00303547
ENSMUSG00000020257	Wdr82	19.73	19.94	21.73	20.83	23.53	24.98	0.175449	0.850672
ENSMUSG00000020260	Pofut2	27	26.68	30.25	27.65	20.08	22.58	-0.255457	0.202071
ENSMUSG00000020261	Slc36a1	6.39	4.81	4.51	5.18	5.49	4.3	-0.069609	0.814242
ENSMUSG00000020263	Appl2	16.46	17.42	17.86	17.07	16.33	18.93	0.0163582	0.657232
ENSMUSG00000020265	Sumo3	22.57	21.29	22.33	19.03	15.66	13.88	-0.446548	0.0219382
ENSMUSG00000020267	Hint1	88.32	75.06	76.26	59.9	57.6	56.47	-0.46203	0.000703336
ENSMUSG00000020268	Lyrm7	9.82	10.09	9.35	10.43	6.71	9.29	-0.146753	0.0246584
ENSMUSG00000020270	Smim23	52.19	55.69	55.12	63.76	64.22	51.83	0.141601	0.601224
ENSMUSG00000020271	Fbxw11	11.93	10.56	11.61	10.41	12.15	11.04	-0.0213105	0.890969
ENSMUSG00000020272	Stk10	8.69	8.52	6.95	5.62	3.94	4.04	-0.829014	2.58e-05
ENSMUSG00000020273	Papolg	7.7	7.1	6.03	7.18	8.97	9.78	0.315959	0.202071
ENSMUSG00000020275	Rel	1.73	1.38	1.37	1.65	1.87	1.73	0.228819	0.438588
ENSMUSG00000020277	Pfkl	11.43	12.17	11.27	12.31	8.22	7.78	-0.300675	0.14136
ENSMUSG00000020280	Pus10	16.09	16.35	15.05	19.56	23.25	28.28	0.582023	0.00336048
ENSMUSG00000020284	Cfap410	15.53	14.88	22.33	17.69	13.44	12.04	-0.288868	0.340208
ENSMUSG00000020286	1700093K21Rik	23.95	24.5	21.51	21.65	24.56	23.02	-0.0151329	0.871059
ENSMUSG00000020287	Mpg	9.53	9.05	9.41	7.43	6.26	7.07	-0.431105	0.0210768
ENSMUSG00000020288	Ahsa2	4.28	4.65	3.84	3.04	4.86	3.25	-0.195715	0.795817
ENSMUSG00000020289	Nprl3	20.61	15.11	17.5	17.51	16.38	17.12	-0.0611884	0.635972
ENSMUSG00000020290	Xpo1	28.75	26.87	24.05	30.38	42.97	41.97	0.533534	0.00662065
ENSMUSG00000020299	4930524B15Rik	27.12	23.03	27.03	23.03	23.02	25.05	-0.118377	0.509141
ENSMUSG00000020300	Cpeb4	14.6	13.04	13.15	15.29	18.69	17.88	0.346407	0.134428
ENSMUSG00000020305	Asb3	13.61	11.71	12.35	13.91	17.21	17.86	0.378777	0.082186
ENSMUSG00000020307	Cdc34	109.79	111.83	131.79	115.88	103.87	72.17	-0.27577	0.0967675
ENSMUSG00000020308	Tpgs1	10.67	10.46	12.92	9.93	10.13	8.46	-0.255681	0.184771
ENSMUSG00000020311	Erlec1	25.5	29.84	26.42	35.18	34.89	35.61	0.370235	0.00888202
ENSMUSG00000020312	Shc2	2.56	2.86	2.9	2.95	2.84	2.05	-0.0857299	0.832383
ENSMUSG00000020315	Sptbn1	19.47	18.35	20.1	20.44	17.83	19.33	-0.00799279	0.919536
ENSMUSG00000020317	Theg	50.58	58.93	61.43	44.13	32.12	30.76	-0.675744	0.000332997
ENSMUSG00000020319	Wdpcp	20.67	20.75	20.86	22.84	21.6	21.86	0.0902399	0.316005
ENSMUSG00000020321	Mdh1	19.87	20.18	20.6	18.83	17.46	27.21	0.0662489	0.837241
ENSMUSG00000020325	Fstl3	4.54	4.6	4.22	3.46	3.74	2.95	-0.39644	0.150952
ENSMUSG00000020326	Ccng1	3.55	3.72	3.52	3.68	3.95	4.35	0.150933	0.634305
ENSMUSG00000020328	Nudcd2	6.7	8.53	7.62	7.56	5.98	9.89	0.0361628	0.868677
ENSMUSG00000020329	Polrmt	18.38	18.48	18.04	25.07	20.56	19.72	0.251381	0.0101731
ENSMUSG00000020330	Hmmr	3.78	3.14	2.28	2.8	3.56	4.28	0.209792	0.716865
ENSMUSG00000020332	Meikin	9.45	10.59	10.17	9.14	9.48	11.66	0.00333902	0.977093
ENSMUSG00000020333	Acsl6	38.11	43.77	40.42	42.22	36.81	40.88	-0.0284724	0.869003
ENSMUSG00000020340	Cyfip2	1.81	1.3	1.98	1.69	1.5	2.18	0.0772564	0.692002
ENSMUSG00000020346	Mgat1	5.99	5.92	7.46	7.14	5.81	5.39	-0.0788303	0.890905
ENSMUSG00000020349	Ppp2ca	13.1	11.83	11.72	12.57	12.76	12.5	0.0457176	0.868516
ENSMUSG00000020357	Flt4	1.31	1.63	1.77	3.41	3.28	2.42	0.951724	8.59e-05
ENSMUSG00000020358	Hnrnpab	29.96	32.56	29.29	28.37	23.59	25.81	-0.239438	0.124663
ENSMUSG00000020359	Phykpl	2.15	1.27	2.17	1.73	1.82	1.66	-0.101565	0.867181
ENSMUSG00000020361	Hspa4	58.55	56.37	51.07	53.11	70.28	73.95	0.249587	0.417166
ENSMUSG00000020362	Cnot6	22.49	21.71	20.81	21.15	28.24	32.77	0.337775	0.207686
ENSMUSG00000020366	Mapk9	40.46	38.09	41.68	41.56	46.09	46.69	0.160092	0.474566
ENSMUSG00000020368	Canx	65.63	61.53	62.48	61.88	68.97	77.03	0.132488	0.590063
ENSMUSG00000020372	Rack1	117.84	112.35	120.57	137	110.21	124.77	0.0847408	0.716454
ENSMUSG00000020375	Rufy1	1.69	2.38	2.58	1.36	1.94	2.2	-0.273923	0.242332
ENSMUSG00000020376	Rnf130	14.42	14.11	13.46	14.8	14.81	15.08	0.0899063	0.806565
ENSMUSG00000020377	Ltc4s	1	1.3	1.32	2.55	1.87	2.14	0.857706	0.207172
ENSMUSG00000020380	Rad50	3.3	2.98	2.95	2.82	4.11	3.53	0.18048	0.66939
ENSMUSG00000020381	Mrnip	15.36	14.13	18.65	17.93	16.5	15.99	0.06676	0.863473
ENSMUSG00000020385	Clk4	15.05	13.71	11.57	13.19	17.91	17.94	0.282106	0.560896
ENSMUSG00000020386	Sar1b	15.23	14.65	12.7	13.64	16.33	18.22	0.178558	0.57685
ENSMUSG00000020387	Jade2	2.22	1.81	2.42	2.61	2.19	2.43	0.164696	0.653012
ENSMUSG00000020388	Pdlim4	1.38	1.15	1.73	1.61	1.74	2.87	0.546061	0.525049
ENSMUSG00000020389	Cdkl3	45.55	50.92	52.16	42.17	65.27	62.36	0.192111	0.992236
ENSMUSG00000020390	Ube2b	42.4	36.14	32.76	28.05	32.49	32.74	-0.254814	0.104306
ENSMUSG00000020392	Cdkn2aipnl	7.39	8.74	8.48	8.59	7.76	7.84	-0.0248339	0.932572
ENSMUSG00000020393	Kremen1	4.73	2.83	3	4.9	4.94	2.22	0.19162	0.729679
ENSMUSG00000020397	Med7	24.01	25.12	20.71	24.1	21.84	24.45	0.0113169	0.97002
ENSMUSG00000020400	Tnip1	3.54	3.55	4.27	5.24	4.29	4.2	0.273369	0.371967
ENSMUSG00000020401	Fam71b	42.73	41.44	40.5	42.94	48.07	31.89	-0.0206294	0.940483
ENSMUSG00000020402	Vdac1	21.64	19.81	22.59	25.89	21.66	19.68	0.0701318	0.712483
ENSMUSG00000020409	Slu7	18.71	16.25	11.39	20.89	19.54	18.04	0.335127	0.123293
ENSMUSG00000020412	Ascc2	56.62	58.53	59.42	60.52	54.43	47.59	-0.103011	0.579355
ENSMUSG00000020415	Pttg1	53.26	46.51	47.81	47.31	42.79	45.78	-0.119164	0.561898
ENSMUSG00000020419	Hormad2	7.85	8.14	5.74	12.06	11.19	12.43	0.715427	0.150397
ENSMUSG00000020422	Tns3	5.37	4.47	3.98	5.18	4.82	5.92	0.204083	0.498645
ENSMUSG00000020424	Castor1	6.38	3.86	5.7	6.56	5.48	4.59	0.0611365	0.913807
ENSMUSG00000020430	Pes1	28.7	25.54	28.13	26.68	24.88	26.04	-0.0860623	0.603099
ENSMUSG00000020432	Tcn2	15.66	15.61	16.9	13.04	10.7	12.39	-0.414938	0.00743469
ENSMUSG00000020434	4921536K21Rik	39.16	38.5	39.57	36.98	34.04	27.14	-0.256135	0.169715
ENSMUSG00000020435	Osbp2	18.95	20.24	21.49	17.05	15.85	14.23	-0.364575	0.0120144
ENSMUSG00000020439	Smtn	2.68	1.65	2.08	2.35	1.67	1.84	-0.129424	0.694262
ENSMUSG00000020440	Arf5	45.72	51.35	54.89	48.78	48.7	45.69	-0.0859624	0.430898
ENSMUSG00000020441	2310033P09Rik	5.82	6.18	6.7	4.61	5	5.03	-0.353123	0.202985
ENSMUSG00000020444	Guk1	45.1	56.21	45.22	35.5	31.91	35.11	-0.515291	0.00141424
ENSMUSG00000020448	Rnf185	22.38	20.72	22.67	24.22	21.2	21.72	0.0297429	0.968731
ENSMUSG00000020451	Limk2	16.14	10.57	10.33	13.35	12.42	12.1	0.0319713	0.955119
ENSMUSG00000020454	Eif4enif1	17.02	16.49	16.85	28.31	21.7	21.11	0.497977	0.00386832
ENSMUSG00000020455	Trim11	4.26	3.88	4.83	3.06	3.89	3.54	-0.306164	0.367519
ENSMUSG00000020456	Ogdh	52.21	53.95	56.3	49.1	54.03	56.09	-0.029063	0.181471
ENSMUSG00000020457	Drg1	88.63	84.06	89.05	82.88	78.97	71.06	-0.168362	0.240703
ENSMUSG00000020458	Rtn4	24.43	23.25	20.13	22.17	24.91	22.64	0.0400745	0.944339
ENSMUSG00000020459	Mtif2	14.93	12.36	13.04	16.95	22.32	18.94	0.529414	0.0520032
ENSMUSG00000020460	Rps27a	128.77	104.02	102	101.95	110.01	115.33	-0.0326869	0.906175
ENSMUSG00000020461	Clhc1	3.55	5.96	2.25	6.15	4.82	4.32	0.3787	0.60601
ENSMUSG00000020462	Cfap36	112.84	110.85	94.81	95.94	97.24	107.82	-0.0815299	0.656897
ENSMUSG00000020463	Ppp4r3b	28.49	24.9	27.53	31.54	43.82	47.57	0.603269	0.00432824
ENSMUSG00000020464	Pnpt1	3.45	2.53	3.04	4.14	4.99	3.32	0.464946	0.1384
ENSMUSG00000020467	Efemp1	2.7	1.18	1.32	1.76	2.14	2.13	0.213646	0.910123
ENSMUSG00000020471	Pold2	18.33	17.78	21.34	27.07	24.9	25.77	0.43635	0.00634906
ENSMUSG00000020472	Zkscan17	58.68	54.13	57.18	47.44	41.15	32.71	-0.48687	0.00833943
ENSMUSG00000020473	Aebp1	4.75	3.82	7.17	3.52	2.47	4.82	-0.542069	0.222995
ENSMUSG00000020475	Pgam2	680	695.75	730.59	582.95	494.36	448.4	-0.465258	0.000703336
ENSMUSG00000020476	Dbnl	17.91	19.47	21.07	18.18	14.47	14.6	-0.306889	0.0924453
ENSMUSG00000020477	Mrps24	5.49	4.67	6.19	5.21	4.6	4.67	-0.175229	0.649682
ENSMUSG00000020481	Ankrd36	185.15	194.43	178.59	213.64	224.7	220.68	0.239618	0.13063
ENSMUSG00000020482	Ccdc117	32.57	37.12	32.67	31.16	36.6	40.71	0.083644	0.79636
ENSMUSG00000020483	Dynll2	8.49	9.77	12.35	10.51	8.98	8.66	-0.120868	0.674718
ENSMUSG00000020484	Xbp1	10.2	9.08	10.41	9.93	7.9	9.78	-0.104786	0.675678
ENSMUSG00000020485	Supt4a	30.97	26.3	29.76	30.98	27.11	29.63	0.011393	0.999039
ENSMUSG00000020486	2021-09-04	38.16	43.58	35.89	39.33	34.09	26.99	-0.228353	0.374396
ENSMUSG00000020490	Btnl10	12.78	11.58	11.6	11.87	10.7	13.94	0.0218986	0.360277
ENSMUSG00000020491	2810021J22Rik	4.35	3.68	4.11	5.16	4.31	4.74	0.227138	0.88703
ENSMUSG00000020492	Ska2	2.82	1.69	1.73	1.84	1.73	2.58	-0.0209596	0.824668
ENSMUSG00000020493	Prr11	2.92	2.8	2.9	3.79	3.4	3.38	0.294216	0.212279
ENSMUSG00000020495	Smg8	11.17	11.89	13.07	13.77	11.98	12.34	0.076215	0.800456
ENSMUSG00000020496	Rnf187	95.44	89.35	93.59	69.87	61.79	62.39	-0.520627	2.78e-07
ENSMUSG00000020513	Tubd1	21.58	20.05	20.07	23.31	19.13	19.8	0.0125716	0.981854
ENSMUSG00000020514	Mrpl22	13.64	10.94	12.97	16.11	12.04	14.66	0.189135	0.544858
ENSMUSG00000020515	Cnot8	10.56	8.02	7.41	8.93	8.04	6.76	-0.131245	0.688952
ENSMUSG00000020516	Rps6kb1	2.65	1.55	1.96	1.75	3.49	2.83	0.389638	0.519656
ENSMUSG00000020519	Sap30l	2.3	2.05	1.95	2.69	3.15	3.54	0.574236	0.177967
ENSMUSG00000020520	Galnt10	32.56	29.14	31.18	32.93	27.42	28.8	-0.0591332	0.762793
ENSMUSG00000020521	Rnft1	16.61	13.83	16.61	19.79	22	21.42	0.425958	0.0712607
ENSMUSG00000020522	Mfap3	12.09	13.91	11.58	9.37	7.41	10.66	-0.453685	0.101777
ENSMUSG00000020523	Fam114a2	15.83	16.8	15.45	15.96	14.43	17.31	-0.0114476	0.951396
ENSMUSG00000020525	Ppm1d	110.41	122.64	125.51	105.5	100.93	103.85	-0.208644	0.146658
ENSMUSG00000020526	Znhit3	19.58	19.98	18.73	21.77	23.03	20.48	0.163393	0.541385
ENSMUSG00000020528	Prpsap2	13.26	15.66	13.47	14.03	14.56	15.72	0.0639084	0.99325
ENSMUSG00000020530	Ggnbp2	81.23	93.03	76.8	81.62	93.2	103.44	0.148401	0.570802
ENSMUSG00000020532	Acaca	22.63	19.45	22.61	22.39	26.31	23.66	0.16165	0.826553
ENSMUSG00000020534	Shmt1	29.63	28.09	30.65	25.03	23.14	22.07	-0.331264	0.0280314
ENSMUSG00000020536	Llgl1	9.15	8.49	10.43	10.38	8.88	8.88	0.00359327	0.980087
ENSMUSG00000020537	Drg2	23.39	21.47	23.66	23.12	22.46	24.78	0.0382303	0.90965
ENSMUSG00000020538	Srebf1	5.25	6.15	6.02	6.57	8.91	6.34	0.324906	0.681528
ENSMUSG00000020541	Tom1l1	4.96	5	5.93	4.67	4.22	5.05	-0.188889	0.956891
ENSMUSG00000020544	Cox11	7.86	5.63	8.11	6.72	5.98	6.07	-0.202603	0.583749
ENSMUSG00000020545	Lrrc72	6.96	7.61	6.37	12.31	11.83	12.85	0.820874	0.00127149
ENSMUSG00000020547	Bzw2	1.47	1.6	1.01	1.27	1.69	1.65	0.176198	0.853553
ENSMUSG00000020549	Elac2	25.7	22.94	24.27	22.58	21.94	19.98	-0.176818	0.143848
ENSMUSG00000020553	Pctp	8.82	8.66	8.23	9.79	8.27	6.88	-0.0438681	0.875177
ENSMUSG00000020561	Twistnb	1.6	1.48	1.29	2.02	1.87	2.17	0.471685	0.182216
ENSMUSG00000020562	Efcab10	69	58.07	52.74	52.07	46.56	44.76	-0.326529	0.0830124
ENSMUSG00000020564	Atxn7l1	13.23	12.37	14.75	13.06	11.45	11.6	-0.16017	0.550223
ENSMUSG00000020570	Sypl	55.99	64.23	60.53	46.19	52.88	56.22	-0.219031	0.220479
ENSMUSG00000020571	Pdia6	91.51	86.7	96.62	92.19	88.54	103.52	0.0486209	0.863179
ENSMUSG00000020572	Nampt	5.14	5.56	6.5	7.1	8.01	9.65	0.525603	0.35741
ENSMUSG00000020573	Pik3cg	1.3	1.37	1.56	1.47	1.67	1.26	0.0568459	0.952299
ENSMUSG00000020576	Nbas	56.49	58.02	57.17	64.29	56.38	57.64	0.0546656	0.10562
ENSMUSG00000020577	Tspan13	5.65	4.78	4.27	3.76	2.75	2.78	-0.662066	0.0265715
ENSMUSG00000020580	Rock2	2.7	2.44	2.24	2.82	3.41	3.29	0.367341	0.0585074
ENSMUSG00000020585	Laptm4a	157.39	150.24	164.64	159.51	139.69	143.16	-0.094391	0.495482
ENSMUSG00000020590	Snx13	14.89	13.82	12.73	17.49	24.22	26.16	0.71175	0.00243771
ENSMUSG00000020592	Sdc1	2.97	3.49	3.73	2.47	3.18	3.17	-0.208303	0.72006
ENSMUSG00000020593	Lpin1	175.54	183.47	177.32	161.21	145.39	132.49	-0.288604	0.047543
ENSMUSG00000020594	Pum2	40.82	35.79	34.32	28.66	33.8	34.58	-0.192998	8.62e-10
ENSMUSG00000020601	Trib2	1.37	1.22	1.36	1.71	1.51	1.04	0.109001	0.89756
ENSMUSG00000020608	Smc6	18.7	20.05	13.24	16.23	23.46	37.75	0.574845	0.185002
ENSMUSG00000020610	Amz2	133.81	134.36	135.49	135.82	136.19	124.48	-0.0258562	0.828398
ENSMUSG00000020611	Gna13	23.41	22.03	23.62	21.62	23.84	21.88	-0.0363866	0.396092
ENSMUSG00000020612	Prkar1a	102.52	110.39	114.52	98.77	87.38	98.43	-0.202352	0.0804436
ENSMUSG00000020617	1700012B07Rik	50.57	54.15	50.11	46.01	45.13	38.75	-0.253395	0.0858085
ENSMUSG00000020622	Nt5c1b	193.86	225.07	233.57	190.71	168.9	143.87	-0.374043	0.0236644
ENSMUSG00000020628	Trappc12	24.42	23	22.13	22.43	19.26	20.01	-0.17278	0.25957
ENSMUSG00000020629	Adi1	2.71	3.2	3.44	2.52	2	1.77	-0.571906	0.173153
ENSMUSG00000020630	Rnaseh1	3.08	2.65	3.2	2.26	2.46	3.16	-0.180465	0.709398
ENSMUSG00000020633	Dcdc2c	12.97	15.33	9.44	10.88	16.81	8.66	-0.0541391	0.135953
ENSMUSG00000020634	Ubxn2a	3	1.9	1.45	1.74	2.66	2.46	0.111452	0.886528
ENSMUSG00000020636	Allc	279.31	335.26	311.15	267.95	265.04	227.86	-0.282964	0.103169
ENSMUSG00000020639	Pfn4	108.68	102.91	115.77	96.52	105.05	116.65	-0.0408535	0.438916
ENSMUSG00000020640	Itsn2	6.76	5.03	6.37	6.54	6.73	8.03	0.230089	0.0586969
ENSMUSG00000020642	Rnf144a	5.12	3.99	3.44	3.21	2.84	3.36	-0.415421	0.316564
ENSMUSG00000020646	Mboat2	10.92	10.98	10.16	9.55	11.42	11.63	0.0240975	0.894358
ENSMUSG00000020647	Ncoa1	10.44	9.29	8.29	7.66	7.79	5.46	-0.422264	0.920599
ENSMUSG00000020649	Rrm2	8.73	9.69	7.4	8.39	7.11	8.02	-0.134601	0.791923
ENSMUSG00000020650	Bcap29	53.24	49.09	38.36	45.06	62.32	58.1	0.234137	0.433577
ENSMUSG00000020652	Cenpo	5.4	5.91	7.26	5.4	4.84	4.67	-0.316694	0.734719
ENSMUSG00000020653	Klf11	2.15	1.97	1.93	2.13	2.15	2.78	0.222733	0.564758
ENSMUSG00000020654	Adcy3	1.68	1.54	1.59	1.47	1.24	1.36	-0.241008	0.506612
ENSMUSG00000020657	Dnajc27	68.19	69.26	65.76	74.4	68.83	69.67	0.0672046	0.77125
ENSMUSG00000020659	Cbll1	15.42	14.07	16.38	15.16	13.97	15.12	-0.0518735	0.950723
ENSMUSG00000020660	Pomc	4.95	5.4	5	4.36	4.67	5.36	-0.0931721	0.82907
ENSMUSG00000020661	Dnmt3a	5.61	5.56	5.68	6.79	6.22	7.33	0.271571	0.513675
ENSMUSG00000020664	Dld	23.87	24.97	20.21	28.04	36.64	38.44	0.578611	0.00332969
ENSMUSG00000020669	Sh3yl1	2.49	2.49	1.71	2.48	1.71	1.63	-0.200987	0.79636
ENSMUSG00000020671	Rab10	13.01	12.91	12.11	12.68	12.73	14.64	0.0746643	0.794628
ENSMUSG00000020674	Pxdn	2.01	2.28	2.8	3.05	2.64	3.12	0.313356	0.34793
ENSMUSG00000020677	Ddx52	9.31	9.43	7.79	10.82	13.23	14.55	0.540976	0.0114602
ENSMUSG00000020680	Taf15	17.76	16.93	15.8	16.92	22.18	26.61	0.380115	0.146484
ENSMUSG00000020681	Ace	196.33	217.55	232.73	225.38	212.77	158.48	-0.116059	0.612844
ENSMUSG00000020687	Cdc27	16.93	15.83	15.31	16.27	22	22.31	0.333705	0.102657
ENSMUSG00000020690	Efcab3	62.78	71.92	62.32	68.09	79.3	70.38	0.144463	0.211549
ENSMUSG00000020691	Mettl2	12.03	10.27	11.25	11.86	12.51	13.03	0.156726	0.725614
ENSMUSG00000020692	Nle1	1.32	1.28	1.34	1.25	2.28	2.07	0.507231	0.65349
ENSMUSG00000020694	Tlk2	33.07	33.48	31.13	35.31	42.43	42.1	0.294974	0.265292
ENSMUSG00000020696	Rffl	69.81	77.31	75.98	60.77	59.79	54.75	-0.347782	0.018839
ENSMUSG00000020697	Lig3	81.83	97.98	92.84	83.17	82.02	90.81	-0.0909063	0.872177
ENSMUSG00000020698	Cct6b	127.73	134.37	128.56	114.89	116.18	116.27	-0.169565	0.165126
ENSMUSG00000020700	Map3k3	14.69	12.55	15.07	13.4	13.61	13.3	-0.0698609	0.735957
ENSMUSG00000020705	Ddx42	16.78	17.17	17.1	16.86	15.33	16.51	-0.0679892	0.501141
ENSMUSG00000020706	Ftsj3	18.01	17.07	16.51	16.87	16.92	17.47	-0.00925797	0.934035
ENSMUSG00000020707	Rnf135	3.16	3.21	4.14	3.24	2.82	2.97	-0.218965	0.541048
ENSMUSG00000020708	Psmc5	42.73	45.59	45.92	43.17	35.76	33.32	-0.258099	0.145378
ENSMUSG00000020712	Tcam1	98.52	93.11	95.03	80.46	75.88	71.53	-0.33113	0.00173951
ENSMUSG00000020715	Ern1	5.77	5.67	5.62	6.12	5.22	5.95	0.0193202	0.894358
ENSMUSG00000020716	Nf1	31.23	33.84	31.38	39.39	49.13	55.06	0.574002	0.000395446
ENSMUSG00000020719	Ddx5	248.79	176.7	235.58	221.5	222.85	238.52	0.0468079	0.891517
ENSMUSG00000020720	Psmd12	24.85	23.93	24.76	25.16	27.48	26.74	0.110246	0.894674
ENSMUSG00000020721	Helz	18.05	16.81	18.12	18.56	16.43	21.65	0.0963734	0.824514
ENSMUSG00000020728	Cep112	60.06	61.78	49.15	47.9	48.4	36.03	-0.369772	0.211425
ENSMUSG00000020733	Slc9a3r1	13.41	14.07	16.94	14.21	12.3	11.44	-0.22711	0.309762
ENSMUSG00000020736	Nt5c	21.63	16.46	18.71	12.47	11.03	12.01	-0.677666	0.000643761
ENSMUSG00000020737	Jpt1	243.12	255.34	233.3	233.3	198.77	188.51	-0.237753	0.0847707
ENSMUSG00000020738	Sumo2	26.02	18.69	18.43	16.66	13.35	12.68	-0.564656	0.0260704
ENSMUSG00000020739	Nup85	25.04	20.52	20.52	29.92	28.82	32.29	0.462128	1.49e-05
ENSMUSG00000020740	Gga3	6.28	6.8	7.04	8.34	10.03	6.04	0.278842	0.126456
ENSMUSG00000020741	Cluh	18.44	22.23	21.67	21.68	14.93	15.11	-0.269436	0.320872
ENSMUSG00000020743	Mif4gd	109.02	95.01	107.3	89.04	78.23	80.63	-0.328686	0.00445055
ENSMUSG00000020744	Slc25a19	18.34	18.78	16.13	20.36	15.41	13.47	-0.112951	0.733164
ENSMUSG00000020745	Pafah1b1	112.87	105.63	104.68	107.41	134.21	99.51	0.0779837	0.729984
ENSMUSG00000020747	Tmem94	25.23	23.03	26.27	22.45	15.84	19.01	-0.379286	0.0308513
ENSMUSG00000020752	Recql5	10.12	10.74	10.86	10.22	7.95	9.24	-0.21069	0.110005
ENSMUSG00000020755	Sap30bp	24.19	19.39	11.29	20.63	12.19	18.53	-0.0956533	0.203746
ENSMUSG00000020766	Galk1	15.75	13.2	17.05	11.09	10.96	10.66	-0.491902	0.00800921
ENSMUSG00000020773	Trim47	7.31	4.51	5.79	6.89	4.5	5.28	-0.0791408	0.962948
ENSMUSG00000020774	Aspa	2.46	2.81	2.49	2.48	3.1	2.41	0.0421389	0.464209
ENSMUSG00000020775	Mrpl38	28.91	26.61	27.17	25.33	24.81	24.78	-0.142362	0.372516
ENSMUSG00000020776	Fbf1	20.42	18.03	24.24	24.29	19.71	19.67	0.0223784	0.466019
ENSMUSG00000020777	Acox1	9.64	9.27	9.35	10.25	10.94	10.05	0.144633	0.972977
ENSMUSG00000020778	Ten1	4.32	6.27	7.24	6.41	6.11	3.13	-0.188144	0.576891
ENSMUSG00000020780	Srp68	40.03	35.67	38.09	38.02	35.83	34.43	-0.071607	0.656221
ENSMUSG00000020783	Ncbp3	1.98	1.92	1.85	1.84	1.92	2.05	0.0149762	0.997193
ENSMUSG00000020790	Ankfy1	11.25	9.48	10.66	10.87	11.62	12.61	0.161166	0.390201
ENSMUSG00000020792	Exoc7	9.45	8.04	11.34	9.65	9.36	11.15	0.0650656	0.834973
ENSMUSG00000020794	Ube2g1	5.62	4.65	5.51	5.55	6.11	6.28	0.185083	0.452368
ENSMUSG00000020799	Tekt1	227.43	254.34	250.83	220.3	198.84	222.07	-0.192229	0.138547
ENSMUSG00000020801	Med31	11.43	9.81	9.51	12.92	17.23	19.68	0.696428	0.00423599
ENSMUSG00000020802	Ube2o	16.55	17.13	18.48	16	14.1	12.7	-0.285333	0.0495095
ENSMUSG00000020803	Txndc17	2.56	2.78	2.28	2.17	2.65	2.59	-0.0403175	0.941658
ENSMUSG00000020805	Slc13a5	19.61	19.37	18.13	20.3	17.93	13.85	-0.133014	0.397897
ENSMUSG00000020806	Rhbdf2	2.75	2.93	3.63	3.22	2.01	2.88	-0.199079	0.747573
ENSMUSG00000020807	4933427D14Rik	16.23	12.72	16	9.51	13.7	14.61	-0.249172	0.146153
ENSMUSG00000020810	Cygb	1.98	1.99	2.54	2.1	1.56	1.6	-0.307595	0.450455
ENSMUSG00000020814	Mxra7	3.3	3.32	2.83	4.34	2.62	2.46	-0.00458727	0.686386
ENSMUSG00000020817	Rabep1	9	7.59	7.98	8.41	8.31	9.54	0.0959691	0.643845
ENSMUSG00000020818	Mfsd11	29.77	29.47	30.83	27.08	23.97	26.16	-0.222259	0.152528
ENSMUSG00000020821	Kif1c	5.87	6.39	6.79	5.78	4.85	4.43	-0.339069	0.0689456
ENSMUSG00000020823	Sec14l1	85.85	97.51	102.97	87.93	75.74	73	-0.274802	0.0420697
ENSMUSG00000020827	Mink1	13.67	11.09	12.59	13.09	9.99	10.61	-0.148788	0.746518
ENSMUSG00000020829	Slc46a1	3.49	2.94	3.1	3.31	2.59	2.34	-0.209832	0.464209
ENSMUSG00000020831	0610010K14Rik	6.14	4.47	6.13	6.21	5.3	5.66	0.0365905	0.996806
ENSMUSG00000020832	Eral1	10.01	9.84	9.64	10.6	10.88	10.11	0.0992421	0.73432
ENSMUSG00000020840	Blmh	12.66	11.6	16.42	14.27	16.86	14.92	0.178881	0.697745
ENSMUSG00000020841	Cpd	13.04	11.96	12.86	12.73	15.82	16.74	0.258518	0.18568
ENSMUSG00000020843	Timm22	12.68	9.22	12.01	9.67	7.08	8.5	-0.425427	0.352571
ENSMUSG00000020844	Nxn	93.98	92.87	90.1	77.9	67.53	63.78	-0.404674	0.000147082
ENSMUSG00000020848	Doc2b	1.7	1.52	1.81	1.69	1.16	1.12	-0.341419	0.335186
ENSMUSG00000020849	Ywhae	181.25	181.29	186.69	163.59	121.97	132.82	-0.392597	0.0866198
ENSMUSG00000020850	Prpf8	96.44	91.01	104.95	112.67	102.62	106.05	0.136157	0.371967
ENSMUSG00000020857	Nme2	41.19	35.87	35.88	30.02	24.09	26.33	-0.489572	0.00213826
ENSMUSG00000020859	Spag9	21.89	16.56	17.94	19.96	17.5	19.53	0.0152695	0.914094
ENSMUSG00000020863	Luc7l3	4.14	3.95	3.1	4.04	5.08	5.51	0.38672	0.105951
ENSMUSG00000020864	Ankrd40	23.15	22.73	22.87	16.81	15.7	14.46	-0.54962	4.03e-05
ENSMUSG00000020865	Abcc3	23.55	25.04	21.83	18.69	20.47	18.26	-0.294432	0.00342527
ENSMUSG00000020867	Spata20	462.11	497.51	507.4	459.71	411.53	311.44	-0.310829	0.107571
ENSMUSG00000020868	Xylt2	2.55	2.14	2.37	2.65	2.19	1.71	-0.108173	0.813739
ENSMUSG00000020869	Lrrc59	87.54	83.67	91.2	95.14	76.96	72.1	-0.103759	0.598209
ENSMUSG00000020873	Slc35b1	16.88	18.2	17.89	17.86	16.7	19.08	0.0181337	0.971698
ENSMUSG00000020876	Snx11	17	15.61	19.51	16.27	14.61	17.4	-0.110411	0.25889
ENSMUSG00000020877	Scrn2	4.88	3.71	3.47	3.43	3.78	3.32	-0.195724	0.688717
ENSMUSG00000020878	Lrrc46	418.03	440.63	490.11	428.27	366.13	354.37	-0.231554	0.124753
ENSMUSG00000020882	Cacnb1	17.26	17.95	21.21	14.27	14.93	11.84	-0.459176	0.00294744
ENSMUSG00000020883	Fbxl20	3.8	3.32	3.88	4.89	3.56	4.3	0.212994	0.884514
ENSMUSG00000020888	Dvl2	15.4	14.71	16.14	15.23	12.11	11.64	-0.246719	0.190797
ENSMUSG00000020889	Nr1d1	5.05	4.3	5.63	4.75	4.78	4.72	-0.0720757	0.883675
ENSMUSG00000020893	Per1	34.88	35.83	42.65	42.44	36.48	33.97	-0.00599397	0.0818888
ENSMUSG00000020894	Vamp2	9.22	10.19	10.6	10.95	9.12	8.28	-0.0820946	0.72326
ENSMUSG00000020895	Tmem107	33.7	38.98	43.43	38.66	36.05	38.88	-0.0316564	0.177967
ENSMUSG00000020897	Aurkb	11.16	11.37	12.12	12.13	8.52	9.03	-0.223364	0.355538
ENSMUSG00000020898	Ctc1	13.31	14.59	16.01	13.62	12.09	12.08	-0.216545	0.279233
ENSMUSG00000020899	Pfas	8.76	9.08	8.67	8.26	7.79	8.67	-0.100858	0.524798
ENSMUSG00000020900	Myh10	17.26	18.43	17.7	21.71	21.84	23.94	0.338104	0.0741176
ENSMUSG00000020902	Ntn1	1.94	1.67	2.08	1.98	1.4	1.67	-0.172145	0.489705
ENSMUSG00000020903	Stx8	13.33	12.99	11.97	13.6	10.7	10.71	-0.129201	0.399435
ENSMUSG00000020904	Cfap52	98.7	100.2	101.41	99.81	81.96	94.44	-0.120687	0.309696
ENSMUSG00000020910	Adprm	7.55	6.79	7.2	8.65	6.64	9.36	0.194569	0.603814
ENSMUSG00000020914	Top2a	50.72	50.27	43.73	69.66	78.11	94.59	0.743887	5.99e-06
ENSMUSG00000020917	Acly	32.13	35.76	37.38	34.55	33.75	37.17	0.00273834	0.961824
ENSMUSG00000020918	Kat2a	14.09	13.39	13.88	10.87	9.99	11.63	-0.34824	0.0104462
ENSMUSG00000020919	Stat5b	1.38	1.35	1.77	1.34	1.05	1.62	-0.166323	0.832106
ENSMUSG00000020921	Tmem101	7.26	6.65	6.71	8.84	5.92	6.69	0.0569333	0.907108
ENSMUSG00000020922	Lsm12	28.87	26.73	29.67	29.14	25.63	23.52	-0.12321	0.467693
ENSMUSG00000020923	Ubtf	11.34	7.97	10.78	10.05	7.27	11.23	-0.0757934	0.835334
ENSMUSG00000020925	Ccdc43	5.48	5.19	4.29	5	5.07	4.21	-0.0671142	0.916302
ENSMUSG00000020929	Eftud2	49.51	50.73	51.98	50.82	45.08	48.48	-0.076287	0.578212
ENSMUSG00000020930	Ccdc103	5.63	4.53	3.68	4.55	4.11	5.1	-0.00836347	0.920236
ENSMUSG00000020935	Dcakd	16.96	14.8	18.63	14.47	11.42	12.33	-0.39881	0.0372339
ENSMUSG00000020936	Nmt1	71.27	73.87	69.37	67.05	63.56	69.37	-0.101189	0.778627
ENSMUSG00000020937	Plcd3	2.43	1.63	2.05	2.18	1.95	1.8	-0.0431403	0.823335
ENSMUSG00000020940	1700023F06Rik	81.06	81.26	85.81	74.7	77.1	53.9	-0.270554	0.265366
ENSMUSG00000020945	Lyzl6	51.55	61.74	47.17	42.9	45.7	62.96	-0.0823247	0.800769
ENSMUSG00000020946	Gosr2	82.42	77.31	73.92	75.07	71.55	65.18	-0.141646	0.920289
ENSMUSG00000020948	Klhl28	10.94	11.86	10.27	10.67	12.36	14.21	0.17133	0.37089
ENSMUSG00000020949	Fkbp3	5.57	5.23	4.35	3.9	5.61	5.86	0.0207994	0.987704
ENSMUSG00000020952	Scfd1	10.99	12.37	8.89	15.21	20.28	23.58	0.873126	0.000260425
ENSMUSG00000020954	Strn3	13.38	13.98	12.88	15.58	19.54	19.15	0.431525	0.0150602
ENSMUSG00000020955	Ap4s1	6.4	6.61	5.53	3.53	2.98	2.41	-1.05553	0.00129347
ENSMUSG00000020961	Ston2	8.13	6.4	8.3	8.59	6.12	6.2	-0.126738	0.759018
ENSMUSG00000020962	Gtf2a1	19.57	16.79	17.64	18.26	20.07	21.02	0.136289	0.266582
ENSMUSG00000020964	Sel1l	19.91	19.24	19.92	22.69	21.47	20.63	0.133346	0.407496
ENSMUSG00000020973	Dnaaf2	24.61	23.27	26.27	18.4	17.98	19.91	-0.397568	0.000767788
ENSMUSG00000020978	Klhdc2	39.36	39.44	38.65	42.47	42.37	37.06	0.0536514	0.857549
ENSMUSG00000020982	Nemf	10.19	7.63	7.46	10.48	14.12	15.91	0.680282	0.0200431
ENSMUSG00000020986	Sec23a	12.38	9.34	10.62	12.02	10.96	6.94	-0.11221	0.756748
ENSMUSG00000020988	L2hgdh	8.6	9.14	7.64	10.2	11.44	10.62	0.346054	0.0732141
ENSMUSG00000020990	Cdkl1	7.06	6.54	7.29	6.31	6.06	7.26	-0.0897523	0.801699
ENSMUSG00000020993	Trappc6b	24.35	22.49	20.48	32.63	41.61	40.69	0.771648	2.76e-05
ENSMUSG00000020994	Pnn	1.85	1.8	1.93	2.11	2.03	2.46	0.242201	0.486489
ENSMUSG00000021000	Mia2	8.18	8.5	8.35	8.77	7.26	8.4	-0.0350044	0.896577
ENSMUSG00000021003	Galc	19.86	21.99	19.1	21.54	27.85	23.88	0.265596	0.349983
ENSMUSG00000021007	Spata7	83.91	91.07	84.45	88.93	90.28	77.47	-0.0153744	0.918587
ENSMUSG00000021009	Ptpn21	4.08	4	3.49	3.74	3.69	3.77	-0.0468901	0.805875
ENSMUSG00000021012	Zc3h14	183.67	181.69	171.6	191.44	218.02	206.21	0.197343	0.25739
ENSMUSG00000021013	Ttc8	5.95	6.75	8.22	7.67	7.21	8.89	0.184259	0.0807094
ENSMUSG00000021018	Polr2h	6.11	5.27	5.32	6.15	5.12	6.37	0.0790025	0.769403
ENSMUSG00000021023	Prorp	4.29	3.21	4.04	4.04	4.23	4.1	0.100202	0.719507
ENSMUSG00000021024	Psma6	217.81	240.86	213.51	191.38	201.33	210	-0.157384	0.196997
ENSMUSG00000021025	Nfkbia	8.83	6.1	8.37	7.39	6.15	7.71	-0.132867	0.709496
ENSMUSG00000021027	Ralgapa1	18.42	16.55	15.59	18.52	28.39	28.84	0.583249	0.00844037
ENSMUSG00000021028	Mbip	3.81	2.74	2.3	3.67	2.98	4.42	0.322906	0.799136
ENSMUSG00000021033	Gstz1	9.21	7.67	10.47	7.44	8.74	9.76	-0.0763624	0.117852
ENSMUSG00000021036	Sptlc2	19.45	19.46	17.71	23.2	20.53	23.62	0.250366	0.27335
ENSMUSG00000021037	Ahsa1	47.79	45.69	43.52	52.44	46.15	50.44	0.121427	0.672531
ENSMUSG00000021038	Vipas39	23.26	21.23	23.37	20.98	19.24	19.56	-0.182899	0.19494
ENSMUSG00000021039	Snw1	27.41	27.79	25.14	29.05	28.95	27.81	0.0950273	0.683407
ENSMUSG00000021044	Adck1	8.48	9.06	9.35	11.03	10.34	8.9	0.170819	0.564886
ENSMUSG00000021048	Mthfd1	5.77	5.19	5.47	6.06	7.04	7.32	0.31365	0.794524
ENSMUSG00000021051	Ppp2r5e	16.32	14.27	9.72	16.4	28.28	31.65	0.921112	0.729984
ENSMUSG00000021054	Sgpp1	13.23	11.27	12.66	11.41	12.39	12.14	-0.0481601	0.816043
ENSMUSG00000021056	Tex21	40.83	45.97	44.75	37.83	34.29	45.26	-0.164425	0.362151
ENSMUSG00000021065	Fut8	19.96	17.07	17.76	19.36	22.18	22.16	0.217381	0.51325
ENSMUSG00000021069	Pygl	2.52	2.29	2.83	2.85	2.95	2.34	0.0914562	0.853185
ENSMUSG00000021072	Tmx1	9.07	8.41	9.77	9.63	11.91	11.98	0.298766	0.434723
ENSMUSG00000021076	Actr10	39.74	32.14	33.05	33.72	37.38	35.96	0.0289923	0.325741
ENSMUSG00000021078	Tomm20l	15.95	16.16	18.3	14.3	9.06	13.91	-0.435695	0.162892
ENSMUSG00000021079	Timm9	4.26	5.38	4.46	5.78	5.09	4.88	0.159657	0.98833
ENSMUSG00000021086	Ccdc175	8.24	8.76	7.78	7.73	8.19	8.84	-0.00116487	0.963723
ENSMUSG00000021087	Rtn1	13.6	12.26	11.37	11.66	8.33	6.68	-0.481248	0.0979716
ENSMUSG00000021090	Lrrc9	38.43	41.41	35.32	31.05	40.19	36.35	-0.0980957	0.647531
ENSMUSG00000021094	Dhrs7	7.57	7.69	7.79	7.89	6.07	7.05	-0.133691	0.675503
ENSMUSG00000021096	Ppm1a	93.55	106.56	103.33	95.62	105.78	81.82	-0.0994881	0.717504
ENSMUSG00000021097	Clmn	23.94	16.49	11.51	22.79	19.55	10.35	0.0206832	0.717011
ENSMUSG00000021098	4930447C04Rik	3.51	1.84	1.32	2.49	4.51	3.12	0.601451	0.220945
ENSMUSG00000021102	Glrx5	6.01	7.71	9.93	7.7	6.19	9	-0.0471227	0.818038
ENSMUSG00000021103	Mnat1	6.55	6.51	6.96	5.25	6.91	6.94	-0.0678693	0.991547
ENSMUSG00000021109	Hif1a	4.51	2.84	4.9	3.16	3.21	4.03	-0.236198	0.876748
ENSMUSG00000021111	Papola	51.02	46.14	42.8	51.61	61.9	53.59	0.255697	0.401867
ENSMUSG00000021112	Mpp5	1.25	1.98	3.27	2.52	1.56	2.2	-0.0496752	0.925372
ENSMUSG00000021113	Snapc1	2.33	2.71	1.92	2.28	2.49	3.6	0.26614	0.508714
ENSMUSG00000021114	Atp6v1d	28.39	24.34	24.48	27	27.17	30.64	0.135447	0.674531
ENSMUSG00000021115	Vrk1	13.95	15.4	14.53	12.57	13.59	14.6	-0.106409	0.733062
ENSMUSG00000021116	Eif2s1	33.68	33.05	30.36	38.06	42.18	43.62	0.351316	0.420051
ENSMUSG00000021120	Pigh	2.84	2.42	2.79	2.57	2.18	2.2	-0.211976	0.540342
ENSMUSG00000021124	Vti1b	22.7	18.2	18.78	17.69	16.22	17.71	-0.209317	0.325566
ENSMUSG00000021127	Zfp36l1	3.46	2.86	3.88	6.76	2.59	3.25	0.304855	0.672955
ENSMUSG00000021131	Erh	95.92	97.13	97.68	93.88	86.18	98.47	-0.0618472	0.250477
ENSMUSG00000021133	Susd6	18.73	18.87	18.43	17.32	16.37	14.01	-0.23221	0.2534
ENSMUSG00000021134	Srsf5	44.21	41.4	46.96	45.15	49.42	47.75	0.102384	0.787392
ENSMUSG00000021136	Smoc1	10.28	12.52	12.47	11.62	10.51	11.45	-0.0708393	0.75076
ENSMUSG00000021139	Gm20498	8.26	8.76	7.24	9.08	8.82	8.61	0.127957	0.862964
ENSMUSG00000021140	Pcnx	65.58	65.12	66.04	59.46	54.38	54.17	-0.227743	0.0807094
ENSMUSG00000021143	Pacs2	48.14	48.85	53.05	46.43	41.69	42.47	-0.200303	0.109193
ENSMUSG00000021144	Mta1	18.87	19.31	22.09	17.27	15.45	12.9	-0.401774	0.049457
ENSMUSG00000021147	Wdr37	11.84	11.16	11.38	14.25	15.34	15.57	0.393476	0.104809
ENSMUSG00000021149	Gtpbp4	17.68	17.96	17.5	20.7	24.68	25.56	0.416801	0.103833
ENSMUSG00000021156	Zmynd11	9.57	6.52	9.29	7.27	9.46	10.16	0.0833777	0.940165
ENSMUSG00000021171	Esyt2	9.94	10.82	9.85	12.4	15.29	13.13	0.415273	0.0136194
ENSMUSG00000021176	Efcab11	4.01	3.71	3.84	3.16	3.36	3.83	-0.159511	0.77497
ENSMUSG00000021177	Tdp1	49.02	50.42	54.28	47.38	42.07	39.52	-0.253269	0.0956614
ENSMUSG00000021178	Psmc1	35.43	34.72	31.67	36.72	32.42	31.73	-0.0135238	0.93093
ENSMUSG00000021179	Nrde2	8.66	7.41	8.85	9.05	8.01	7.92	0.00346941	0.950519
ENSMUSG00000021180	Rps6ka5	2.11	2.84	2.73	2.92	4.32	4.45	0.606097	0.186032
ENSMUSG00000021182	Ccdc88c	17.87	15.43	15.05	15.98	12.46	11.54	-0.274237	0.34304
ENSMUSG00000021186	Fbln5	4.27	4.25	4.31	3.91	3.18	3.34	-0.298782	0.242332
ENSMUSG00000021187	Tc2n	5.45	5.02	3.95	5.73	7.55	8.27	0.579617	0.0683162
ENSMUSG00000021188	Trip11	7.76	8.84	6.26	10.11	10.73	11.77	0.512489	0.502262
ENSMUSG00000021189	Atxn3	60.89	61.44	50.98	57.79	55.26	43.65	-0.14535	0.569634
ENSMUSG00000021190	Lgmn	27.08	27.91	31.43	37.51	29.41	29.23	0.153922	0.542068
ENSMUSG00000021192	Golga5	18.57	19.9	19.43	21.68	24.14	24.69	0.284265	0.0715508
ENSMUSG00000021193	Pitrm1	5.2	4.88	8.94	6.07	6.94	7.2	0.0875521	0.259597
ENSMUSG00000021194	Chga	4.62	3.76	3.83	5.01	2.97	2.92	-0.163735	0.733775
ENSMUSG00000021196	Pfkp	58.1	61.99	63.85	47.87	46.38	47.47	-0.376192	0.000370961
ENSMUSG00000021203	Otub2	71.74	76.63	74.87	71.88	61.62	51.1	-0.274193	0.0626471
ENSMUSG00000021209	Ppp4r4	10.07	11.33	10.36	9.74	15.89	21.69	0.575239	0.601
ENSMUSG00000021213	Akr1c13	4.11	4.42	3.62	3.71	4.72	5.52	0.199309	0.700347
ENSMUSG00000021215	Net1	10.6	10.62	10.59	12.93	9.81	10.15	0.0481686	0.975298
ENSMUSG00000021218	Gdi2	113.08	130.55	119.04	132.9	149.76	163.45	0.298742	0.0927012
ENSMUSG00000021223	Papln	3.32	1.9	2.37	2.22	2	2.34	-0.210404	0.593799
ENSMUSG00000021224	Numb	15.02	12.55	13.48	12.95	15.18	14.19	0.0439574	0.602591
ENSMUSG00000021234	Fam161b	8.23	6.12	6.05	5.32	6.42	3.66	-0.405639	0.217927
ENSMUSG00000021235	Coq6	11.16	11.29	14.2	10.96	8.01	8.75	-0.402886	0.115928
ENSMUSG00000021236	Entpd5	12.9	12.95	13.69	9.24	10.26	10.28	-0.408969	0.0176302
ENSMUSG00000021238	Aldh6a1	14.02	10.98	13.75	15.27	12.89	13.95	0.119967	0.875621
ENSMUSG00000021241	Isca2	31.15	30.82	31.03	39	30.75	29.88	0.0993495	0.787948
ENSMUSG00000021242	Npc2	14.92	11.62	13.24	12.67	9.71	10.8	-0.261729	0.189936
ENSMUSG00000021243	Fcf1	44	38.17	37.65	35.04	33.55	39.92	-0.143041	0.528852
ENSMUSG00000021244	Ylpm1	19.68	20.61	20.04	19.78	14.96	13.53	-0.321749	0.105897
ENSMUSG00000021245	Mlh3	12.59	10.74	9.33	12.13	16.85	19.38	0.566289	0.0180881
ENSMUSG00000021248	Tmed10	58.25	66.85	57.18	53.71	44.53	49.15	-0.306518	0.0657013
ENSMUSG00000021252	Erg28	7.28	6.39	7.08	8.11	5.62	7.94	0.0625878	0.91359
ENSMUSG00000021253	Tgfb3	3.14	2.83	3.42	3.15	2.94	3.17	-0.020113	0.942867
ENSMUSG00000021254	Gpatch2l	15.79	14.82	15.89	16.13	16.34	15.49	0.0446009	0.969554
ENSMUSG00000021257	Angel1	63.53	58.63	59.93	43.62	32	37.69	-0.684377	1.26e-07
ENSMUSG00000021258	Ccnk	92.37	88.31	100.2	90.35	91.24	74.69	-0.132233	0.495537
ENSMUSG00000021259	Cyp46a1	5.38	4.23	5.08	4.92	3.6	4.05	-0.22485	0.420204
ENSMUSG00000021262	Evl	18.25	16.4	18.47	18.99	18.69	14.56	-0.0241003	0.809303
ENSMUSG00000021264	Yy1	1.11	2.1	2.58	1.89	1.29	1.39	-0.341369	0.473622
ENSMUSG00000021266	Wars	13.9	16.29	15.11	15.7	13.46	11.46	-0.157321	0.506612
ENSMUSG00000021270	Hsp90aa1	427	445.8	346.19	466.95	658.61	895.42	0.729369	0.00629645
ENSMUSG00000021271	Zfp839	5.38	4.41	5.61	5.16	4.64	4.46	-0.110956	0.844297
ENSMUSG00000021273	Fdft1	147.81	154.29	149.46	135.41	123.99	121.97	-0.243726	0.0339766
ENSMUSG00000021275	Tecpr2	3.51	3.6	4.13	3.71	2.34	2.76	-0.351428	0.13314
ENSMUSG00000021276	Cinp	10.16	10.43	11.02	9.99	7.84	8.88	-0.243001	0.426358
ENSMUSG00000021279	Cdc42bpb	24.71	24.41	27.51	22.43	19.35	22.11	-0.262319	0.289402
ENSMUSG00000021281	Tnfaip2	27.6	27.85	28.84	34.85	23.03	19.57	-0.122096	0.980675
ENSMUSG00000021282	Eif5	185.66	180.64	162.89	184.71	240.28	218	0.281011	0.434505
ENSMUSG00000021285	Ppp1r13b	17.7	14.84	17.09	13.11	11.4	8.47	-0.589621	0.00498541
ENSMUSG00000021286	Zfyve21	6.08	6.98	6.36	5.83	5.21	6.27	-0.165937	0.626639
ENSMUSG00000021288	Klc1	3.53	2.38	2.58	2.11	4.26	3.32	0.190732	0.782908
ENSMUSG00000021290	Atp5mpl	81.58	73.34	64.33	57.25	60.61	57.04	-0.326047	0.0390307
ENSMUSG00000021301	Hecw1	4.12	5.46	4.32	5.27	5.34	3.97	0.0689058	0.815815
ENSMUSG00000021302	Ggps1	5.25	6.75	6.7	7.1	7.42	6.36	0.159083	0.173288
ENSMUSG00000021311	Mtr	17.94	16.98	18.26	17.3	18.02	20.92	0.0807128	0.736212
ENSMUSG00000021326	Trim27	139.98	147.62	148.06	116.8	97.47	103.87	-0.453541	0.0001179
ENSMUSG00000021327	Zkscan3	3.03	2.47	2.81	4.44	2.96	3.21	0.352504	0.202773
ENSMUSG00000021337	Scgn	23.3	17.66	14.58	20.84	20.83	18.68	0.119827	0.797897
ENSMUSG00000021338	Carmil1	25.7	21.04	19.39	24.71	20.19	28.61	0.152636	0.000790841
ENSMUSG00000021339	Mrs2	17.08	16.74	17.28	18.99	22.21	20.11	0.262799	0.873287
[truncated: 8,497 more rows]

## Sheet: Ribo-seq
Anaysis of 6W WT and SDKO testes Ribo-Seq. FPKM>1.
id	Symbol	WT-1_r_fpkm	WT-2_r_fpkm	WT-3_r_fpkm	SDKO-1_r_fpkm	SDKO-2_r_fpkm	SDKO-3_r_fpkm	log2(fc)	FDR
ENSMUSG00000000001	Gnai3	94.32	88.9	87.52	53.67	64.64	49.61	-0.689134	0.0144831
ENSMUSG00000000028	Cdc45	14.92	14.55	13.84	9.27	7.58	6.38	-0.898711	0.0104635
ENSMUSG00000000037	Scml2	40.57	27.2	40.25	13.2	11.59	12.72	-1.52595	1.43942e-06
ENSMUSG00000000049	Apoh	22.88	40.82	45.73	71.48	55.08	58.74	0.759855	0.0322425
ENSMUSG00000000056	Narf	3.41	3.01	5	2.76	2.08	1.54	-0.839934	0.117032
ENSMUSG00000000078	Klf6	17.83	20.45	15.19	10.38	8.69	5.44	-1.12536	0.0208661
ENSMUSG00000000085	Scmh1	6.78	5.88	5.35	9.08	5.47	4.89	0.11023	0.770095
ENSMUSG00000000088	Cox5a	756.88	521.72	644.24	433.68	465.67	309.44	-0.669675	0.0328968
ENSMUSG00000000127	Fer	14.73	16.49	14.22	17.4	17.36	11.87	0.0372956	0.779954
ENSMUSG00000000131	Xpo6	21.01	23.48	27.95	32.98	23.13	23.48	0.135801	0.641457
ENSMUSG00000000134	Tfe3	21.47	22.04	13.38	10.65	14.7	12.69	-0.580658	0.0173982
ENSMUSG00000000148	Brat1	12.84	13.32	11.96	5.58	7.15	7.13	-0.940682	0.00449176
ENSMUSG00000000149	Gna12	17.97	13.77	18.79	13.98	13.12	11.63	-0.383689	0.220115
ENSMUSG00000000154	Slc22a18	6.79	10.01	9.83	13.71	8.58	9.4	0.250975	0.625211
ENSMUSG00000000167	Pih1d2	51.48	46.43	58	42.86	47.58	31.94	-0.349346	0.330968
ENSMUSG00000000168	Dlat	51.02	51.45	54.07	38.99	31.15	22.62	-0.754957	0.0158924
ENSMUSG00000000171	Sdhd	189.74	162.86	175.67	124.88	117.84	91.61	-0.660003	0.0232984
ENSMUSG00000000184	Ccnd2	25.99	22.71	22.1	18.27	18.55	12.62	-0.518071	0.0845351
ENSMUSG00000000194	Gpr107	47.19	48.75	46.06	56.79	47.44	48.77	0.107641	0.814641
ENSMUSG00000000253	Gmpr	17.55	12.86	18.61	8.95	11.29	8.68	-0.761303	0.0282779
ENSMUSG00000000275	Trim25	11.81	10.57	10.06	9.05	11.39	8.95	-0.142448	0.515506
ENSMUSG00000000276	Dgke	9.64	11.07	10.13	11.55	8.2	7.28	-0.190241	0.776715
ENSMUSG00000000278	Scpep1	196.43	251.04	189.29	232.48	246.8	219.75	0.134605	0.763566
ENSMUSG00000000295	Hddc2	39.05	27.14	33.56	18.22	17.06	20.61	-0.835727	0.00850497
ENSMUSG00000000296	Tpd52l1	138.01	83.73	147.07	54.81	62.88	55.39	-1.09144	0.0017973
ENSMUSG00000000301	Pemt	17.41	18.19	16.14	20.76	18.24	21.19	0.218244	0.358377
ENSMUSG00000000320	Alox12	8.57	8.6	7.05	4.38	4.66	3.38	-0.963534	0.00984685
ENSMUSG00000000325	Arvcf	2.54	1.68	1.74	1.11	1.68	1.92	-0.339585	0.554548
ENSMUSG00000000326	Comt	20.67	22.64	21.13	18.26	22.75	17.87	-0.130179	0.792718
ENSMUSG00000000339	Rtca	69.07	60.04	77.25	67.69	44.24	32.15	-0.518293	0.125918
ENSMUSG00000000340	Dbt	40	62.22	45.46	35.73	36.93	25.34	-0.591621	0.059202
ENSMUSG00000000346	Dazap2	110.38	76.19	71.55	54.98	52.38	29.68	-0.913445	0.0123048
ENSMUSG00000000365	Rnf17	19.53	20.55	16.8	17.94	12.9	12.79	-0.382601	0.245389
ENSMUSG00000000374	Trappc10	5.56	3.77	5.11	4.63	3.51	3.01	-0.373027	0.360072
ENSMUSG00000000378	Ccm2	7.44	4.68	4.64	4.25	3.38	3.48	-0.593163	0.336146
ENSMUSG00000000384	Tbrg4	10.62	8.72	10.72	7.95	5.82	6.06	-0.60016	0.07204
ENSMUSG00000000399	Ndufa9	108.12	89.09	100.26	62.57	66.48	49.81	-0.733913	0.0109547
ENSMUSG00000000411	Tssk3	74.8	73.95	80.56	77.9	64.14	54.28	-0.224092	0.553315
ENSMUSG00000000420	Galnt1	87.2	85.79	76.41	84.41	84.12	72.72	-0.0479325	0.970752
ENSMUSG00000000439	Mkrn2	10.93	10.8	11.62	9.95	8.78	6.83	-0.383799	0.318969
ENSMUSG00000000441	Raf1	21.29	18.32	17.51	18.02	17.53	14.07	-0.203074	0.0665166
ENSMUSG00000000530	Acvrl1	18.79	8.54	7.32	9.76	11.99	10.69	-0.0950815	0.945166
ENSMUSG00000000532	Acvr1b	12.55	14.01	13.72	20.37	10.81	12.24	0.108296	0.876321
ENSMUSG00000000538	Tom1l2	31.09	21.13	21.15	14.73	14.41	14.11	-0.76249	0.0246268
ENSMUSG00000000552	Zfp385a	28.63	22.01	27.02	18.56	20.86	17.08	-0.458921	0.154777
ENSMUSG00000000562	Adora3	1.83	4.58	3.73	7.98	6.04	4.19	0.844673	0.223219
ENSMUSG00000000563	Atp5f1	404.7	342.03	380.43	238.3	276.03	178.3	-0.702536	0.0190654
ENSMUSG00000000567	Sox9	21.44	15.57	12.35	8.9	6.49	5.36	-1.25023	0.000985305
ENSMUSG00000000568	Hnrnpd	196.06	164.23	163.06	79.73	112.25	67.63	-1.01143	0.00116914
ENSMUSG00000000581	C1d	82.87	87.52	98.01	72.76	65.14	48.27	-0.527764	0.0964954
ENSMUSG00000000594	Gm2a	2500.5	2062.03	2198.43	2269.84	2276.73	1915.65	-0.0651982	0.922801
ENSMUSG00000000600	Krit1	10.91	7.73	11.09	6.02	5.14	4.07	-0.965004	0.0885375
ENSMUSG00000000605	Clcn4	21.84	22.99	19.67	24.25	20.74	18.65	-0.0193653	1
ENSMUSG00000000628	Hk2	34.48	28.09	22.83	14.93	14.85	14.36	-0.952149	0.00169361
ENSMUSG00000000631	Myo18a	3.89	3.51	4.13	4	3.34	3.34	-0.110481	0.821951
ENSMUSG00000000708	Kat2b	16.22	11.21	22.92	23.75	12.02	14.64	0.00171818	0.0835002
ENSMUSG00000000711	Rab5b	30.4	32.41	28.68	20.96	23.98	18.6	-0.525949	0.0969649
ENSMUSG00000000738	Spg7	88.39	77.22	100.92	109.25	66.12	70.06	-0.118986	0.959912
ENSMUSG00000000740	Rpl13	418.24	287.77	397.47	245.49	236.92	160.96	-0.77834	0.0147786
ENSMUSG00000000743	Chmp1a	80.61	64.31	70.28	50.41	54.63	31.6	-0.655298	0.0492346
ENSMUSG00000000751	Rpa1	51.36	50.04	39.45	30.33	28.05	26.33	-0.733555	0.0105244
ENSMUSG00000000753	Serpinf1	73.27	102.2	72.17	68.28	77.45	60.33	-0.26518	0.507825
ENSMUSG00000000759	Tubgcp3	5.99	4.26	4.28	2.72	3.42	3.18	-0.640633	0.101154
ENSMUSG00000000776	Polr3d	14.74	8.58	12.42	8.28	6.52	5.69	-0.80262	0.0398973
ENSMUSG00000000787	Ddx3x	67.03	58.47	54.57	32.21	41.07	30.79	-0.791004	0.00661617
ENSMUSG00000000804	Usp32	16.53	15.21	18.39	18.47	9.42	15.48	-0.208977	0.342679
ENSMUSG00000000811	Txnrd3	77.13	62.08	76.3	59.31	52.15	43.03	-0.480241	0.117998
ENSMUSG00000000823	Zfp512b	4.88	4.41	4.46	11.55	5.85	9.32	0.958488	0.584995
ENSMUSG00000000826	Dnajc5	57.13	58.22	58.96	38.22	38.43	30.72	-0.699064	0.0184819
ENSMUSG00000000827	Tpd52l2	209.05	183.71	214.46	118.67	115.44	92.57	-0.894341	0.00282367
ENSMUSG00000000838	Fmr1	21.67	12.12	15.38	8.83	8.41	5.87	-1.08926	0.0031494
ENSMUSG00000000881	Dlg3	6.39	4.77	4.15	4.58	4.28	4.08	-0.242637	0.721015
ENSMUSG00000000884	Gnb1l	7.6	6.98	12.01	6.75	4.58	4.81	-0.720243	0.306198
ENSMUSG00000000901	Mmp11	13.57	13.69	12.28	13.5	10.36	8.42	-0.292672	0.517929
ENSMUSG00000000902	Smarcb1	82.44	61.4	67.83	40.63	42.11	36.07	-0.833161	0.00420754
ENSMUSG00000000915	Hip1r	3.75	2.26	4.54	4.82	3.21	2.12	-0.0557633	1
ENSMUSG00000000916	Nsun5	11.19	4.53	8.23	4.91	3.36	3.99	-0.966067	0.185774
ENSMUSG00000000934	Top1mt	3.72	2.95	3.88	3.42	3.12	1.26	-0.435697	0.492363
ENSMUSG00000000942	Hoxa4	7.83	8.91	10.31	6.46	9.57	4.11	-0.425565	0.4386
ENSMUSG00000000957	Mmp14	83.13	97.69	69.79	73.26	78.3	67.7	-0.192801	0.618411
ENSMUSG00000000958	Slc7a7	7.86	7.05	6.5	7.05	9.84	11.79	0.42176	0.232177
ENSMUSG00000000959	Oxa1l	33.84	25.19	27.96	20.29	35.83	23.67	-0.124642	0.420272
ENSMUSG00000001016	Ilf2	76.17	63.69	62.6	36.1	35.09	25.51	-1.06605	0.000479831
ENSMUSG00000001017	Chtop	114.03	80.34	101.77	60.98	52.07	40.86	-0.944192	0.00320341
ENSMUSG00000001018	Snapin	44.51	48.2	52.44	42.41	44.79	27	-0.345982	0.268431
ENSMUSG00000001025	S100a6	157.79	122.6	178.83	153.96	215.53	149.4	0.176243	0.710353
ENSMUSG00000001034	Mapk7	4.57	2.83	3.17	3.64	4.14	2.01	-0.110595	0.331642
ENSMUSG00000001036	Epn2	7.32	4.42	6.01	4.95	3.99	3.41	-0.523308	0.267404
ENSMUSG00000001039	B9d1	76.33	85.36	98.7	99.69	70.07	53.77	-0.220206	0.5072
ENSMUSG00000001052	Sec24b	7.6	8.78	7.43	11.41	5.01	6.73	-0.0405554	0.763595
ENSMUSG00000001053	N4bp3	4.26	2.31	3.73	2.74	1.71	1.65	-0.755763	0.0816879
ENSMUSG00000001054	Rmnd5b	33.06	39.14	44.51	34.97	18.76	15.81	-0.747013	0.0503868
ENSMUSG00000001056	Nhp2	86.43	62.01	75.23	41.86	45.83	28.62	-0.943397	0.00446243
ENSMUSG00000001082	Mfsd10	27.45	25.45	22.68	22.19	28.75	22.16	-0.0481331	0.577675
ENSMUSG00000001089	Luzp1	21.48	10.74	16.15	20.3	18.73	9.94	0.0177857	0.779954
ENSMUSG00000001098	Kctd10	38.97	32.62	32.23	30.06	30.18	23.6	-0.308374	0.381731
ENSMUSG00000001100	Poldip2	85.53	69.74	87.83	62.39	51.58	45.62	-0.60718	0.0298225
ENSMUSG00000001105	Ift20	189.7	193.9	213.97	165.09	138.99	103.57	-0.551777	0.087824
ENSMUSG00000001119	Col6a1	51.17	44.46	36.01	36.07	41.15	35.26	-0.226929	0.547746
ENSMUSG00000001120	Pcbp3	40.51	37.44	40.51	37.83	22.15	22.13	-0.52877	0.240393
ENSMUSG00000001123	Lgals9	10.07	10.82	12.17	8.59	9.4	5.84	-0.472308	0.261198
ENSMUSG00000001127	Araf	22.27	22.7	19.03	13.77	20.69	10.15	-0.520705	0.123801
ENSMUSG00000001134	Uxt	48.31	38.73	40.72	27.12	43.53	25.09	-0.416243	0.289286
ENSMUSG00000001138	Cnnm3	8.81	9.39	8.5	8.37	7.79	5.22	-0.320578	0.412784
ENSMUSG00000001143	Lman2l	86.69	91.23	30.19	63.31	58.34	48.94	-0.286813	0.575801
ENSMUSG00000001150	Mcm3ap	7.71	3.03	2.98	9.23	3.49	5.9	0.440573	1
ENSMUSG00000001151	Pcnt	7.79	7.41	14.41	18.77	7.26	8.56	0.224271	1
ENSMUSG00000001156	Mxd1	30.76	33.9	39.41	32.66	18.8	21.31	-0.516139	0.196478
ENSMUSG00000001157	Gmcl1	58.5	73.48	67.8	76.44	48.68	45.16	-0.230503	0.590902
ENSMUSG00000001158	Snrnp27	65.82	53.38	66.56	40.63	42.06	27.64	-0.751615	0.0197375
ENSMUSG00000001173	Ocrl	4.09	4.62	3.47	2.84	3.51	3.36	-0.326971	0.343272
ENSMUSG00000001175	Calm1	1995.11	1787.3	1959.11	1472.06	1179.85	877.05	-0.70219	0.0226341
ENSMUSG00000001211	Agpat3	233.82	265.88	228.64	265.27	270.67	285.18	0.172981	0.481255
ENSMUSG00000001228	Uhrf1	32.6	24.76	27.72	18.24	16.04	14.38	-0.806084	0.00604187
ENSMUSG00000001229	Dpp9	2.67	2.12	2.19	2.71	2.35	2.47	0.109423	0.90249
ENSMUSG00000001240	Ramp2	16.09	12.56	12.2	23.84	15.42	9.43	0.253289	0.75291
ENSMUSG00000001247	Lsr	51.5	47.59	50.65	45.82	41.62	28.45	-0.369704	0.273236
ENSMUSG00000001248	Gramd1a	42.08	35.2	35.41	30.86	20.64	27.78	-0.507331	0.0570502
ENSMUSG00000001270	Ckb	27.99	18.31	16.47	16.11	17.9	11.3	-0.470246	0.239796
ENSMUSG00000001280	Sp1	7.95	8.02	7.47	5.43	4.71	3.74	-0.755965	0.192664
ENSMUSG00000001285	Myg1	42.95	32.45	32.56	16.45	20.99	17.15	-0.983788	0.00259426
ENSMUSG00000001289	Pfdn5	565.74	421.73	547.13	409.45	314.4	235.69	-0.677448	0.0124902
ENSMUSG00000001300	Efnb2	5.16	3.48	3.35	3.23	2.96	2	-0.549896	0.406796
ENSMUSG00000001305	Rrp15	31.8	24.34	29.05	20.68	14.89	12.85	-0.815081	0.0158292
ENSMUSG00000001313	Rnd2	34.82	26.82	39.72	20.67	25.01	19.27	-0.642087	0.0519412
ENSMUSG00000001323	Srr	1.35	1.48	1.46	1.31	1.17	1.71	-0.0340274	1
ENSMUSG00000001334	Fndc5	17.32	20.41	18.68	16.98	16.98	13.43	-0.251368	0.57004
ENSMUSG00000001348	Acp5	37.41	16.33	19.38	16.61	32.29	27.74	0.0678315	0.983436
ENSMUSG00000001349	Cnn1	25.4	13.47	18.77	15.41	18.39	12.69	-0.31015	0.451463
ENSMUSG00000001366	Fbxo9	22.73	19.71	23.17	22.77	11.38	13	-0.476658	0.125512
ENSMUSG00000001376	Vps50	12.33	11.27	12.13	11.44	11.36	8.87	-0.174019	0.662694
ENSMUSG00000001380	Hars	27.07	27.53	27.72	20.96	17.28	12.75	-0.691029	0.0249827
ENSMUSG00000001383	Zmat2	201.83	167.05	192.72	118.8	116.92	76.61	-0.846472	0.00636738
ENSMUSG00000001403	Ube2c	26.52	18.2	29.49	16.21	13.1	7.32	-1.01859	0.0169844
ENSMUSG00000001415	Smg5	6.9	7.28	8.77	13.83	4.95	6.43	0.135502	0.973974
ENSMUSG00000001416	Cct3	387.77	364.16	375.6	278.36	225.25	206.1	-0.667864	0.00890244
ENSMUSG00000001418	Glmp	90.43	111.2	91.16	105.2	114.24	79.58	0.0303757	0.881419
ENSMUSG00000001419	Mef2d	8.72	8.2	7.64	6.04	7.22	5.24	-0.408785	0.280146
ENSMUSG00000001424	Snd1	29.02	22.65	23.97	13.37	19.84	16.28	-0.612012	0.0260385
ENSMUSG00000001435	Col18a1	88.29	84.64	62.7	61.12	70.18	59.16	-0.307035	0.327061
ENSMUSG00000001440	Kpnb1	70.35	59.26	61.95	41.04	42.93	34.11	-0.698032	0.0133519
ENSMUSG00000001441	Npepps	14.51	13.82	11.75	23.49	11.52	9.62	0.155131	0.216151
ENSMUSG00000001445	Mrpl10	29.26	24.92	23.64	20.68	24.07	10.83	-0.485575	0.191063
ENSMUSG00000001467	Cyp51	113.66	105.78	106.61	144.55	105.9	100.03	0.104239	0.839978
ENSMUSG00000001472	Tcf25	42.24	32.08	37.44	26.99	31.59	19.76	-0.512583	0.116799
ENSMUSG00000001473	Tubb6	15.19	14.53	5.79	10.28	7.17	5.54	-0.627219	0.230703
ENSMUSG00000001482	Def8	9.6	7.13	11.86	8.35	5.3	4.36	-0.666712	0.252782
ENSMUSG00000001506	Col1a1	22.89	27.75	17.4	18.98	26.3	13.35	-0.214744	0.67606
ENSMUSG00000001507	Itga3	11.23	15.74	8.52	11.07	11.71	10.25	-0.103636	0.814916
ENSMUSG00000001508	Sgca	5.98	4.01	4.49	6.42	5.75	9.11	0.555437	0.452096
ENSMUSG00000001517	Foxm1	6.42	9.11	7.77	11.75	6.03	3.65	-0.120698	0.982359
ENSMUSG00000001518	Itfg2	8.29	6.5	7.09	4.78	5.75	5.07	-0.488067	0.0121518
ENSMUSG00000001521	Tulp3	11.21	9.15	8.36	5.99	10.27	3.91	-0.509845	0.162544
ENSMUSG00000001524	Gtf2h4	30.81	23.46	29.96	17.42	17.19	19.65	-0.634445	0.0132903
ENSMUSG00000001525	Tubb5	197.54	180.11	131.92	88.4	100.68	87.92	-0.879394	0.00320341
ENSMUSG00000001542	Ell2	13.47	14.24	15.3	21.57	11.76	11.5	0.0597924	1
ENSMUSG00000001552	Jup	10.39	14.34	16.82	22.07	7	8.49	-0.145651	0.884572
ENSMUSG00000001555	Fkbp10	29.98	55.96	35.27	50.26	38.39	30.75	-0.0217059	1
ENSMUSG00000001558	Klhl10	63.85	40.42	56.99	45.77	60.49	42.08	-0.120481	0.830078
ENSMUSG00000001576	Ergic1	50	50.67	49.98	58.84	59.54	60.15	0.244966	0.388086
ENSMUSG00000001627	Ifrd1	14.62	14.47	15.44	9.79	12.55	9.28	-0.49394	0.134619
ENSMUSG00000001630	Stk38l	16.64	17.25	14.9	8.41	9.84	6.41	-0.984413	0.0037156
ENSMUSG00000001632	Brpf1	3.68	2.64	3.07	2.32	1.7	1.56	-0.75086	0.0721895
ENSMUSG00000001642	Akr1b3	515.35	373.03	411.48	233.37	265.32	248.05	-0.799678	0.00629075
ENSMUSG00000001663	Gstt1	16.54	23.26	26.03	18.46	12.7	15.03	-0.511165	0.234801
ENSMUSG00000001665	Gstt3	16.45	17.15	16.9	18.08	16.01	10.67	-0.174073	0.700359
ENSMUSG00000001666	Ddt	1050.21	1178.28	1571.71	1066.57	719.09	566.63	-0.692009	0.0489939
ENSMUSG00000001674	Ddx18	26.27	22.46	23.52	13.01	11.49	11.09	-1.02153	0.00356341
ENSMUSG00000001687	Ubl3	67.84	83.48	80.89	68.39	66.14	38.59	-0.423658	0.262437
ENSMUSG00000001700	Gramd3	11.25	11.74	12.6	7.05	7.78	5.33	-0.819976	0.016195
ENSMUSG00000001707	Eef1e1	56.2	48.37	62.58	43.84	40.4	21.42	-0.661714	0.0782095
ENSMUSG00000001729	Akt1	27.27	19.53	26.79	18.28	21.72	15.57	-0.405203	0.24098
ENSMUSG00000001751	Naglu	134.61	165.94	139.47	175.04	199.13	235.57	0.470625	0.114913
ENSMUSG00000001755	Coasy	19.65	21.8	21.33	14.02	11.5	12.88	-0.709199	0.0137213
ENSMUSG00000001761	Smo	3.29	4.36	3.91	5.24	3.57	3.02	0.0333087	1
ENSMUSG00000001763	Tspan33	17.32	9.57	12.04	14.88	17.31	14.23	0.253864	0.618253
ENSMUSG00000001767	Crnkl1	41.13	35.43	33.47	21.12	19.42	20.3	-0.854805	0.00252513
ENSMUSG00000001774	Chordc1	36.64	35.26	26.78	15.78	17.42	16.47	-0.990383	0.00126105
ENSMUSG00000001783	Rtcb	73.21	52.7	60.08	36.83	43.4	35.05	-0.690083	0.0196209
ENSMUSG00000001785	Pwp1	19.35	17.6	14.92	11.03	16.69	11.63	-0.398537	0.0866995
ENSMUSG00000001786	Fbxo7	24.41	19.95	19.7	10	12.14	10.4	-0.97721	0.0012571
ENSMUSG00000001794	Capns1	1210.31	1029.88	1319.74	707.59	819.63	574.81	-0.760066	0.00973078
ENSMUSG00000001827	Folr1	698.16	881.32	901.24	849.9	792.33	610.54	-0.139059	0.816439
ENSMUSG00000001829	Clpb	82.65	50.27	79.72	56.04	73.11	63.29	-0.144004	0.78083
ENSMUSG00000001833	2021-09-07	99.46	97.56	91.51	68.69	73.19	46.87	-0.612245	0.0455578
ENSMUSG00000001844	Zdhhc4	5.14	9.09	6.04	12.26	10.08	9.81	0.665473	0.0863699
ENSMUSG00000001847	Rac1	191.32	177.08	182.7	123.5	135.11	100.88	-0.616362	0.0304017
ENSMUSG00000001855	Nup214	7.19	6.85	6.89	7.65	5.06	5.18	-0.226419	0.435528
ENSMUSG00000001870	Ltbp1	21.57	35.15	22.26	18.41	22.29	20.95	-0.357386	0.227705
ENSMUSG00000001891	Ugp2	30.29	28.67	28.38	19.31	20.96	14.76	-0.666424	0.0255229
ENSMUSG00000001909	Trmt1	17.63	16.88	25.07	18.5	12.83	18.55	-0.256367	0.138017
ENSMUSG00000001910	Nacc1	13.66	9.7	11.67	9.88	9.45	6.74	-0.4262	0.266619
ENSMUSG00000001918	Slc1a5	16.8	19.35	15.61	21.58	13.04	9.54	-0.229097	0.676407
ENSMUSG00000001924	Uba1	129.94	131.26	111.82	81.19	108.6	86.55	-0.432809	0.149364
ENSMUSG00000001930	Vwf	1.91	2.69	2.94	3.91	2.57	1.45	0.0727563	0.84059
ENSMUSG00000001942	Siae	115.43	117.42	74.89	126.22	131.47	151.11	0.409683	0.356007
ENSMUSG00000001946	Esam	6.72	8.02	7.3	6.44	7.63	2.88	-0.378839	0.782259
ENSMUSG00000001948	Spa17	1238.1	795.01	1311.8	894.13	709.11	483.46	-0.680744	0.0607388
ENSMUSG00000001962	Fam50a	21.55	12.95	17.15	8.58	12.32	8.63	-0.806587	0.0298225
ENSMUSG00000001964	Emd	25.03	20.31	22.58	14.55	15.85	9.89	-0.753415	0.0404066
ENSMUSG00000001983	Taco1	10.59	8.88	10.32	4.87	8.07	9	-0.441265	0.355912
ENSMUSG00000001995	Sipa1l2	4.7	3.76	4.67	4.18	2.48	2.77	-0.477537	0.202256
ENSMUSG00000001998	Ap4e1	4.07	4.42	3.25	3	3.3	3.3	-0.290326	0.43069
ENSMUSG00000001999	Blvra	38.98	26.59	33.82	19.53	26.71	17.31	-0.645209	0.0928334
ENSMUSG00000002010	Idh3g	50.72	39.93	40.57	24.18	34.53	26.99	-0.614621	0.0455582
ENSMUSG00000002014	Ssr4	269.96	256.49	244.53	277.75	296.95	254.18	0.10447	0.822705
ENSMUSG00000002015	Bcap31	481.83	476.22	476.13	466.89	499.6	441.29	-0.0268042	1
ENSMUSG00000002017	Fam98a	25.1	16.96	22.75	14.83	14.47	12.21	-0.642758	0.041559
ENSMUSG00000002020	Ltbp2	10.04	11.03	7.76	13.03	12.15	4.01	0.0179034	0.997522
ENSMUSG00000002031	Ift46	153.65	141.84	109.38	118.27	90.74	73.02	-0.52161	0.0936809
ENSMUSG00000002043	Trappc6a	99.09	86.58	123.62	85.74	61.2	46.4	-0.67782	0.0556044
ENSMUSG00000002052	Supt6	16.88	14.22	12.33	12.39	10.23	11.04	-0.367657	0.254565
ENSMUSG00000002055	Spag5	21.07	22.2	24.79	22.64	13.98	14.13	-0.423399	0.227705
ENSMUSG00000002058	Unc119	95.68	77.22	85.52	59.88	62.19	42.69	-0.649352	0.0376589
ENSMUSG00000002064	Sdf2	108.22	93.65	87.32	77.66	85.38	57.49	-0.391043	0.238383
ENSMUSG00000002068	Ccne1	3.95	2.12	4.35	2.95	2.15	1.08	-0.753677	0.197
ENSMUSG00000002076	Hsf2bp	52.17	48.48	56.74	36.35	28.24	17.41	-0.940648	0.00780149
ENSMUSG00000002102	Psmc3	472.13	425.18	499.63	403.33	294.05	251.66	-0.557729	0.0738483
ENSMUSG00000002103	Acp2	54.75	61.46	52.59	62.19	59.75	57.72	0.0899543	0.904062
ENSMUSG00000002105	Slc39a13	31.87	28.72	29.11	39.63	35.1	35.07	0.291698	0.337887
ENSMUSG00000002107	Celf2	41.83	34.3	25.03	19.41	22.81	21.52	-0.666368	0.00528588
ENSMUSG00000002108	Nr1h3	3.47	2.22	2.59	2.56	2.49	1.68	-0.299024	0.728727
ENSMUSG00000002109	Ddb2	12.69	7.41	10.43	4.99	4.58	3.08	-1.27109	0.00646475
ENSMUSG00000002129	Sf3a1	29.65	24.71	23.37	19.06	15.6	12.55	-0.719379	0.0199335
ENSMUSG00000002147	Stat6	5.65	5.16	6.16	4.33	4.55	2.91	-0.525423	0.161128
ENSMUSG00000002190	Clgn	1720.64	2136.73	2011.51	2941.59	2720.61	3205.52	0.595478	0.030356
ENSMUSG00000002205	Vrk3	33.32	26.36	33.41	27.52	21.48	21.24	-0.406333	0.187554
ENSMUSG00000002210	Smg9	41.51	27.98	36.61	33.52	19.38	19.77	-0.545993	0.126898
ENSMUSG00000002222	Rmnd5a	10.04	12.67	9.32	6.89	9.5	8.56	-0.360384	0.243517
ENSMUSG00000002227	Mov10	13.17	13.26	9.22	6.16	5.74	5.13	-1.06582	0.00540719
ENSMUSG00000002228	Ppm1j	16.91	10.83	17.35	13.65	11.01	7.26	-0.498347	0.230299
ENSMUSG00000002233	Rhoc	35.4	25.16	33.19	26.94	25.13	20.27	-0.374025	0.406596
ENSMUSG00000002240	Prr27	471.12	526.68	571.41	920.44	871.64	959.41	0.810175	0.00285015
ENSMUSG00000002279	Lmf1	181.29	183.83	231.8	251.47	224.48	268.66	0.318947	0.163764
ENSMUSG00000002280	Ciao3	10.27	6.43	7	7.43	4.65	3.92	-0.566815	0.13394
ENSMUSG00000002289	Angptl4	41.59	54.61	59.55	43.46	34.89	25.73	-0.581539	0.0942337
ENSMUSG00000002297	Dbf4	11.45	14.58	17.46	17.47	8.81	5.94	-0.432727	0.284685
ENSMUSG00000002307	Daxx	31.93	30.33	31.06	27.52	21.76	20.21	-0.425381	0.290218
ENSMUSG00000002308	Cd320	392.3	390.43	464.84	549.88	460.13	461.84	0.23851	0.484596
ENSMUSG00000002319	Ipo4	36.12	37.57	43.22	34.58	17.73	18.6	-0.721337	0.0235739
ENSMUSG00000002320	Tm9sf1	59.06	61.47	61.68	67.39	64.84	51.11	0.00891944	0.978879
ENSMUSG00000002324	Rec8	17.82	18.85	24.89	22.68	12.97	9.69	-0.441209	0.327543
ENSMUSG00000002325	Irf9	5.05	6.21	6.05	5.81	4.6	2.71	-0.399838	0.46345
ENSMUSG00000002326	Gmpr2	13.34	13.7	15.7	8.54	9.28	7.9	-0.732696	0.0591382
ENSMUSG00000002329	Mdp1	55.2	47.47	49.92	30.72	38.49	28.6	-0.641607	0.0370994
ENSMUSG00000002332	Dhrs1	47.82	41.5	42.01	37.56	34.06	22.83	-0.475574	0.158885
ENSMUSG00000002342	Tmem161a	68.47	68.28	55.86	66.43	50.55	44.46	-0.254685	0.550697
ENSMUSG00000002343	Armc6	4.94	2.86	3	1.52	3.9	1.88	-0.565063	0.0731011
ENSMUSG00000002345	Borcs8	53.14	48.61	49.65	35.73	31.37	25.67	-0.706635	0.0307189
ENSMUSG00000002346	Slc25a42	6.67	3.63	4.03	4.15	4.61	3.49	-0.226257	0.779954
ENSMUSG00000002365	Snx9	12.69	13.07	12.93	9.91	9.68	8.71	-0.451159	0.145814
ENSMUSG00000002372	Ranbp3	21.49	16.11	16.97	15.78	9.77	11.58	-0.555523	0.115826
ENSMUSG00000002379	Ndufa11	155.47	131.64	134.62	94.45	99.59	62.77	-0.715618	0.02157
ENSMUSG00000002395	Use1	146.22	132.29	167.63	110.21	98.49	89.29	-0.582233	0.0699941
ENSMUSG00000002396	Ocel1	9	8.41	7.17	5.81	4.29	6.07	-0.604165	0.289507
ENSMUSG00000002409	Dyrk1b	19.54	14.04	23.24	34.65	19.05	18.2	0.339593	0.451483
ENSMUSG00000002413	Braf	6.8	5.69	6.74	6.18	5.91	4.36	-0.225271	0.648069
ENSMUSG00000002416	Ndufb2	371.23	367.32	462.9	348.89	290.62	193.04	-0.529168	0.126481
ENSMUSG00000002428	Hltf	4.36	4.9	3.98	2.29	3.93	3.8	-0.402021	0.2037
ENSMUSG00000002455	Prpf6	31.3	25.15	26.19	17.65	16.68	15.89	-0.718578	0.0107299
ENSMUSG00000002458	Rgs19	10.09	5.15	11.4	4.99	8.89	7.87	-0.292579	0.874918
ENSMUSG00000002475	Abhd3	88.18	93.81	86.59	81.25	97.02	76.2	-0.0778563	0.891799
ENSMUSG00000002477	Snrpd1	189.31	145.37	175.66	115.03	112.53	76.52	-0.747008	0.0169459
ENSMUSG00000002486	Tchp	11.46	9.64	12.44	13.62	7.43	8.13	-0.200903	0.719738
ENSMUSG00000002489	Tiam1	9.01	6.68	7.65	6.8	4.11	4.05	-0.641694	0.0928334
ENSMUSG00000002496	Tsc2	9.71	7.04	11.81	7.04	4.8	6.23	-0.660399	0.0675867
ENSMUSG00000002504	Slc9a3r2	14.16	6.3	6.64	8.06	9.14	5.75	-0.239799	0.790124
ENSMUSG00000002524	Puf60	106.03	86.62	102.64	63.31	55.75	37.81	-0.912563	0.00407887
ENSMUSG00000002546	Golga2	29.92	26.25	29.4	28	19.09	16.07	-0.438094	0.23586
ENSMUSG00000002550	Uck1	21.73	17.64	21.41	14.65	15.01	12.92	-0.513421	0.115742
ENSMUSG00000002580	Mien1	29.3	18.69	27.09	19.44	23.49	13.8	-0.404317	0.415278
ENSMUSG00000002602	Axl	100.66	91.02	86.03	95.91	72.53	64.73	-0.252197	0.365818
ENSMUSG00000002603	Tgfb1	43.09	47.9	38.28	42.98	40.83	36.11	-0.108315	0.858739
ENSMUSG00000002608	Ccdc97	24.79	17.91	20.06	17.46	13.56	13.17	-0.506125	0.140334
ENSMUSG00000002625	Akap8l	28.47	31.26	33.88	26.65	19.3	28.42	-0.331942	0.302937
ENSMUSG00000002635	Pdcd2l	45.36	38.52	42.8	36.74	27.44	25.37	-0.500423	0.118443
ENSMUSG00000002658	Gtf2f1	72.16	56.88	74.85	69.91	41.26	37.9	-0.451801	0.233391
ENSMUSG00000002660	Clpp	27.89	25.75	25.61	19.94	19.14	15.34	-0.542274	0.0857801
ENSMUSG00000002661	Alkbh7	36.19	27.21	34.45	22.64	25.48	20.37	-0.514678	0.127315
ENSMUSG00000002679	Med6	61.96	48.82	52.83	30.33	24.73	17.03	-1.18239	0.000527723
ENSMUSG00000002718	Cse1l	51.18	44.32	32.68	20.12	34.16	28.36	-0.633259	0.0245639
ENSMUSG00000002728	Naa20	52.9	63.33	76.24	58.78	39.25	20.11	-0.704136	0.141216
ENSMUSG00000002731	Prkra	55.95	37.93	39.44	21.38	23.18	23.8	-0.963669	0.00218044
ENSMUSG00000002732	Fkbp7	73.5	79.58	68.48	72.7	79.35	61.43	-0.0535965	0.977082
ENSMUSG00000002733	Plekha3	8.49	9.54	10.82	7.78	8.39	5.07	-0.441788	0.336146
ENSMUSG00000002741	Ykt6	69.5	58.24	82.84	52.02	52.25	47.38	-0.473623	0.129551
ENSMUSG00000002748	Baz1b	8.42	5.79	6.93	4.42	4.62	3.63	-0.738559	0.0192221
ENSMUSG00000002763	Pex6	7.92	5.51	6.47	6.49	4.92	5	-0.278193	0.496552
ENSMUSG00000002767	Mrpl2	57.61	49.03	57.16	42.22	42.99	26.35	-0.554116	0.0971142
ENSMUSG00000002768	Mea1	637.93	478.01	759.33	539.23	412.49	271.46	-0.616462	0.089986
ENSMUSG00000002778	Kdelr1	94.25	111.35	75.39	106.58	98.25	77.59	0.00732347	0.962977
ENSMUSG00000002781	Tmem143	7.15	5.24	5.17	5.53	3.61	3.97	-0.421625	0.422875
ENSMUSG00000002797	Ggct	59.39	42.58	52.92	29.91	39.35	29.76	-0.645452	0.102435
ENSMUSG00000002799	Jag2	9.05	5.98	7.03	8.88	7.95	10.42	0.304823	0.522349
ENSMUSG00000002804	Nudt14	14.83	11.68	16.86	11.2	14.66	7.34	-0.385514	0.570193
ENSMUSG00000002812	Flii	23.77	18.74	19.69	13.58	14.07	12.64	-0.626493	0.0274263
ENSMUSG00000002814	Top3a	7.01	6.82	6.86	6.08	4.61	3.94	-0.500004	0.226995
ENSMUSG00000002820	Atg4d	2.75	3.93	4.1	3.38	2.96	2	-0.370238	0.642913
ENSMUSG00000002825	Qtrt1	2.2	4.3	4.62	4.71	1.49	2.18	-0.408135	0.538028
ENSMUSG00000002833	Hdgfl2	42.11	26.85	37.45	29.96	19.08	20.51	-0.613511	0.0750966
ENSMUSG00000002835	Chaf1a	7.1	7.57	10.42	10.01	4.81	5.28	-0.319917	0.643273
ENSMUSG00000002844	Adprh	116	109.19	118.35	107.15	107.1	87.79	-0.185738	0.618725
ENSMUSG00000002845	Tmem39a	9.25	8.49	6.82	8.53	6.23	8.11	-0.102854	0.795678
ENSMUSG00000002846	Timmdc1	11.92	12.04	12.35	10.46	7.76	7.39	-0.50366	0.198112
ENSMUSG00000002870	Mcm2	15.26	11.82	8.76	3.98	5.7	4.66	-1.32153	0.00111033
ENSMUSG00000002871	Tpra1	6.54	10.34	7.85	7.67	8.26	6.67	-0.129939	0.884494
ENSMUSG00000002881	Nab1	10.89	10.64	10.66	9.78	9.06	5.8	-0.38561	0.328611
ENSMUSG00000002885	Adgre5	43.79	47.04	42.71	35.1	45.13	38.27	-0.172385	0.730124
ENSMUSG00000002897	Il17ra	9.68	10.01	11.29	10.87	9.65	8.17	-0.110789	0.836783
ENSMUSG00000002900	Lamb1	59.51	98.38	47.3	65.22	76.95	78.54	0.105192	0.884662
ENSMUSG00000002910	Arrdc2	3.69	2	3.71	1.45	3.24	1.41	-0.623852	0.377866
ENSMUSG00000002944	Cd36	461.09	353.94	401.26	444.45	675.03	472.5	0.388335	0.0812482
ENSMUSG00000002948	Map2k7	81.86	50.47	78.67	57.8	52.13	39.02	-0.502415	0.15808
ENSMUSG00000002949	Timm44	28.74	24.11	26.41	18.55	15.68	14.55	-0.700303	0.017618
ENSMUSG00000002957	Ap2a2	16.1	16.34	17.2	14.29	12.18	11.42	-0.389686	0.161753
ENSMUSG00000002963	Pnkp	24.23	23.33	20.66	18.23	16.58	21.67	-0.272455	0.314588
ENSMUSG00000002968	Med25	25.59	26.19	25.34	15.55	14.02	11.39	-0.912889	0.0689893
ENSMUSG00000002980	Bcam	13.17	12.56	8.94	12.46	11.18	5.98	-0.227116	0.779954
ENSMUSG00000002981	Clptm1	127.96	150.71	106.83	133.02	134.57	121.77	0.0143738	1
ENSMUSG00000002983	Relb	4.45	2.48	2.11	1.72	3.12	1.1	-0.60586	0.38804
ENSMUSG00000002984	Tomm40	38	25.71	33.08	22.91	21.17	19.23	-0.612425	0.0540369
ENSMUSG00000002985	Apoe	2665.52	2404.78	2879.26	2614.58	3285.34	2834.37	0.135815	0.708552
ENSMUSG00000002996	Hbp1	60.9	57.22	61.31	36.17	33.78	26.86	-0.890193	0.0024911
ENSMUSG00000002997	Prkar2b	31.44	20.17	17.34	13.53	29.69	22.71	-0.0646155	0.858713
ENSMUSG00000003031	Cdkn1b	139.62	124.84	135.06	78.12	88.83	60.64	-0.811831	0.00606202
ENSMUSG00000003032	Klf4	7	6.49	7.89	11.61	5.73	5.2	0.0762257	0.962977
ENSMUSG00000003033	Ap1m1	85.8	101.2	107.67	80.68	59.17	43.89	-0.681434	0.0524325
ENSMUSG00000003037	Rab8a	81.63	70.66	87.46	61.17	55.22	45.21	-0.569104	0.0570044
ENSMUSG00000003038	Hmgn2	126.6	74.31	121.72	67.82	55.79	43.2	-0.951675	0.00804969
ENSMUSG00000003039	Fam32a	131.75	109.55	146.91	88.6	95.32	52.01	-0.718478	0.0377416
ENSMUSG00000003062	Stard3nl	17.7	21.98	20.56	24.7	22.53	18.82	0.132837	0.779954
ENSMUSG00000003068	Stk11	43.39	34.54	46.67	40.92	30	23.66	-0.397697	0.437429
ENSMUSG00000003072	Atp5d	366.5	244.88	321.5	187.69	233.36	157.15	-0.690123	0.030091
ENSMUSG00000003099	Ppp5c	44.23	42.28	49.43	33.87	22.92	17.77	-0.866496	0.00986307
ENSMUSG00000003119	Cdk12	4.23	3.61	4.82	3.56	3.04	2.79	-0.43108	0.142698
ENSMUSG00000003123	Lipe	25.33	13.43	22.99	18.32	15.98	11.73	-0.423865	0.254471
ENSMUSG00000003131	Pafah1b2	145.85	141.49	145.62	115.44	104.24	60.59	-0.627416	0.0476858
ENSMUSG00000003134	Tbc1d8	15.54	9.84	10.46	9.07	8.27	6.67	-0.577935	0.101436
ENSMUSG00000003135	Cnot11	21.99	15.91	16.07	11.52	9.46	8.14	-0.890147	0.0111714
ENSMUSG00000003153	Slc2a3	594.04	781.78	715.72	1111.91	664.3	757.41	0.276635	0.388176
ENSMUSG00000003161	Sri	59.97	51.43	56.26	41.07	47.71	28.74	-0.512632	0.132056
ENSMUSG00000003166	Dgcr2	37.68	28.48	32	46.42	47.09	47.31	0.520645	0.137341
ENSMUSG00000003184	Irf3	26.45	16.1	28.93	13.64	14.48	15.35	-0.71752	0.170037
ENSMUSG00000003190	Bcl2l12	13.5	13.61	20	14.01	9.26	7.7	-0.605162	0.357827
ENSMUSG00000003199	Mpnd	10.12	10.38	11.34	8.2	7.2	6.31	-0.552481	0.10645
ENSMUSG00000003200	Sh3gl1	54.69	39.51	45.23	32.32	34.62	22.81	-0.635557	0.0303945
ENSMUSG00000003208	Yju2	5.62	5.01	6.82	3.42	4.01	2.87	-0.760583	0.111385
ENSMUSG00000003226	Ranbp2	12.91	12.95	10.69	10.82	9.19	9.39	-0.314055	0.326974
ENSMUSG00000003228	Grk5	2.28	2.67	2.79	3.52	3.32	2.19	0.222392	0.991734
ENSMUSG00000003233	Dvl3	5.11	4.44	3.76	2.69	3.06	2.69	-0.657196	0.096134
ENSMUSG00000003234	Abcf3	71.26	62.2	67	53.57	60.28	44.79	-0.337558	0.0972344
ENSMUSG00000003235	Eif2b5	22.29	21.6	24.85	20.62	13.53	16.05	-0.453462	0.0913016
ENSMUSG00000003269	Cyth2	148.18	136.2	158.7	111.36	97.28	75.38	-0.641575	0.0295441
ENSMUSG00000003279	Dlgap1	1.87	1.61	1.75	1.57	1.84	1.45	-0.105855	0.796427
ENSMUSG00000003299	Mrpl4	81.27	62.76	79.88	47.62	43.53	33.46	-0.845499	0.032505
ENSMUSG00000003308	Keap1	7.67	4.4	6	5	5.52	3.52	-0.364054	0.444306
ENSMUSG00000003309	Ap1m2	5.55	3.83	4.14	3	1.8	2.21	-0.947609	0.0106666
ENSMUSG00000003316	Glg1	221.45	288.94	201.03	190.89	197.74	212.26	-0.243601	0.391357
ENSMUSG00000003341	Atp8b3	250.19	212.1	174.65	246.02	233.36	338.99	0.361596	0.294178
ENSMUSG00000003344	Btbd2	11.29	9.96	11.51	8.61	7.66	4.75	-0.640173	0.0663071
ENSMUSG00000003345	Csnk1g2	29.78	20.95	39.68	59.1	40.25	35.41	0.575838	0.153266
ENSMUSG00000003346	Abhd17a	25.83	27.38	27.62	32.93	19.18	22.33	-0.118813	0.837759
ENSMUSG00000003348	Mob3a	7.01	5.08	6.73	3.2	6.25	2.13	-0.700631	0.285899
ENSMUSG00000003354	Ccdc65	101.85	86.81	118.13	113.48	73.98	59.72	-0.311689	0.459384
ENSMUSG00000003360	Ddx23	25.61	18.25	19.74	20.52	17.22	19.7	-0.146971	0.108828
ENSMUSG00000003363	Pld3	1326.5	976.18	995.9	1153.85	1317.28	979.82	0.0651485	0.651022
ENSMUSG00000003378	Grik5	1.99	2.4	2.48	4.32	1.86	2.91	0.40397	0.307124
ENSMUSG00000003380	Rabac1	400.47	338.82	376.74	362.49	355.17	291.68	-0.144964	0.7292
ENSMUSG00000003382	Etv3	5.14	4.35	6.14	2.01	2.74	2.93	-1.02514	0.149493
ENSMUSG00000003402	Prkcsh	283.23	272.34	279.45	277.36	258.6	248.77	-0.0896144	0.905543
ENSMUSG00000003411	Rab3b	30.33	20.14	25.05	14.94	14.66	11.41	-0.880883	0.0118629
ENSMUSG00000003420	Fcgrt	124.83	156.67	134.42	157.78	140.83	143.35	0.0876097	0.868571
ENSMUSG00000003421	Nosip	117.71	105.59	145.93	106.18	63.63	65.22	-0.651675	0.0282258
ENSMUSG00000003423	Pih1d1	188.52	227.16	335.18	224.92	155.08	106.76	-0.625333	0.0878018
ENSMUSG00000003429	Rps11	785.39	573.69	675.33	417.49	376.58	288.19	-0.910563	0.00261216
ENSMUSG00000003435	Supt5	54.52	37.45	42.77	35	28.2	25.27	-0.606918	0.0646408
ENSMUSG00000003436	Dll3	9.71	8.39	10.48	10.59	7.09	6.52	-0.239999	0.604572
ENSMUSG00000003437	Paf1	57.94	43.86	58.23	43.13	28.82	32.31	-0.618157	0.0508144
ENSMUSG00000003438	Timm50	34.07	29.16	31.46	16.59	23.56	18.7	-0.68617	0.023419
ENSMUSG00000003444	Med29	120.5	94.71	115.91	91.57	82.12	56.51	-0.524466	0.11199
ENSMUSG00000003458	Ncstn	304.05	367.31	300.41	333.13	319.43	284.29	-0.0527968	0.956817
ENSMUSG00000003464	Pex19	51.14	46.46	54.16	37.07	32.39	22.87	-0.71692	0.0202574
ENSMUSG00000003500	Impdh1	14.57	9.77	9.73	6.86	7.95	8.02	-0.577571	0.11521
ENSMUSG00000003518	Dusp3	119.27	106.24	157.45	144.87	106.64	93.68	-0.149803	0.630035
ENSMUSG00000003526	Prodh	10.45	9.88	9.75	8.07	6.96	12.2	-0.143608	0.102529
ENSMUSG00000003527	Ess2	12.37	8.23	13.23	6.92	7.94	5.95	-0.701026	0.0555735
ENSMUSG00000003528	Slc25a1	81.13	70.5	68.71	57.15	64.93	44.6	-0.40265	0.159563
ENSMUSG00000003531	Dgcr6	44.43	51.4	44.7	47.5	47.91	26.2	-0.208616	0.734888
ENSMUSG00000003534	Ddr1	37.4	39.73	29.23	26.65	19.05	20.56	-0.682746	0.0177817
ENSMUSG00000003546	Klc4	19.1	12.09	17.7	12.37	11.78	10.88	-0.480948	0.154182
ENSMUSG00000003549	Ercc1	36.57	25.88	28.13	21.74	14.5	19.95	-0.688879	0.00964254
ENSMUSG00000003555	Cyp17a1	4464.74	3125.98	2845.26	4308.36	6354.39	5381.92	0.620528	0.0554344
ENSMUSG00000003559	As3mt	26.7	19.31	16.03	11.24	13.25	12.02	-0.764907	0.029549
ENSMUSG00000003573	Homer3	3.27	4.19	9.89	4.59	7.46	1.97	-0.307449	0.533647
ENSMUSG00000003575	Crtc1	4.49	2.42	2.71	2.23	2.37	1.57	-0.640766	0.230058
ENSMUSG00000003581	Rnf215	18	18.54	18.43	20.07	16.11	12.46	-0.176501	0.757572
ENSMUSG00000003604	Aven	64	63.61	79.18	70.15	46.56	41.88	-0.382865	0.348682
ENSMUSG00000003617	Cp	109	158.21	96.62	155.69	167.52	106.76	0.240971	0.835625
ENSMUSG00000003623	Crot	17.62	16.83	18.56	9.88	11.19	9.3	-0.803618	0.00538353
ENSMUSG00000003644	Rps6ka1	7.93	7.68	12.96	11.34	5.3	4.48	-0.435891	0.443638
ENSMUSG00000003660	Snrnp200	26.39	28.28	25	19.12	16.5	14.99	-0.654614	0.019362
ENSMUSG00000003662	Ciao1	44.97	51.17	44.05	27.67	25.12	21.69	-0.912458	0.00204085
ENSMUSG00000003680	Taf6l	8.86	6.6	8.34	6.76	4.87	4	-0.606644	0.111699
ENSMUSG00000003721	Insig2	60.84	67.88	84.23	81.44	67	57.19	-0.050464	0.989576
ENSMUSG00000003731	Kpna6	111.33	123.45	126.48	89.36	69.57	75.6	-0.623265	0.0703345
ENSMUSG00000003752	Itpkc	3.74	2.97	2.75	2.29	1.73	1.21	-0.855029	0.0755875
ENSMUSG00000003762	Coq8b	4.61	3.6	7.08	2.73	3.18	3.22	-0.743902	0.177338
ENSMUSG00000003778	Brd8	13.7	13.52	12.74	13.29	9.94	8.06	-0.352855	0.333365
ENSMUSG00000003779	Kif20a	18.05	19.45	19.34	15.18	8.85	7.39	-0.855223	0.020927
ENSMUSG00000003808	Farsa	43.26	34.24	37.74	29.2	24.19	18.23	-0.686207	0.0186843
ENSMUSG00000003809	Gcdh	19.52	26.5	24.52	11.28	19.49	12.68	-0.699085	0.30452
ENSMUSG00000003810	Mast2	6.2	4.4	5.76	6.81	4.94	4.22	-0.0348084	1
ENSMUSG00000003813	Rad23a	44.58	46.57	57.66	56.5	42.38	28.71	-0.221956	0.440035
ENSMUSG00000003814	Calr	6249.69	6860.33	6139.55	7193.71	6488.66	6835.23	0.0920358	0.848583
ENSMUSG00000003824	Syce2	221.23	163.24	230.46	172.57	157.73	131.43	-0.413373	0.138017
ENSMUSG00000003847	Nfat5	18.29	16.3	21.63	12.01	11.61	10.38	-0.725549	0.05183
ENSMUSG00000003848	Nob1	23.71	19.84	17.81	12.01	10.1	9.1	-0.97529	0.00391998
ENSMUSG00000003849	Nqo1	17.74	19.19	18.48	11.82	18	15.22	-0.29894	0.462311
ENSMUSG00000003868	Ruvbl2	131.64	107.31	126.03	83.73	72.73	61.75	-0.7421	0.019362
ENSMUSG00000003873	Bax	52.15	39.21	47.78	39.76	35.58	23.36	-0.495415	0.1582
ENSMUSG00000003923	Tfam	210.86	121.96	166.84	107.47	93.73	64.96	-0.908653	0.00951991
ENSMUSG00000003929	Zfp81	2.48	2.86	1.02	2.02	1.48	1.47	-0.355781	0.779954
ENSMUSG00000003955	Fam162a	52.59	66.36	56.5	53.84	62.15	37.42	-0.193667	0.505373
ENSMUSG00000003970	Rpl8	432.68	300.73	370.39	196.63	224.89	158.39	-0.928578	0.00251084
ENSMUSG00000003992	Ssbp2	11.39	7.88	12.5	7.35	6.24	4.94	-0.777802	0.0552333
ENSMUSG00000004018	Fancl	20.14	21.69	20.89	18.55	19.63	14.57	-0.249754	0.514036
ENSMUSG00000004032	Gstm5	3920.07	1592.56	3026.4	1218.51	2083.49	1174.13	-0.93182	0.0307604
ENSMUSG00000004035	Gstm7	442.18	347.02	401.89	225.39	296.11	219.41	-0.684912	0.0215268
ENSMUSG00000004040	Stat3	37.34	30.91	34.79	20.95	27.75	21.7	-0.549557	0.0684512
ENSMUSG00000004043	Stat5a	5.42	3.67	5.58	3.4	3.98	3.61	-0.416677	0.585607
ENSMUSG00000004044	Cavin1	91.47	58.47	83.1	70.42	80.64	71.37	-0.0672262	0.936021
ENSMUSG00000004054	Map3k11	2.8	1.47	2.4	5.53	2.88	1.95	0.635265	0.852208
ENSMUSG00000004056	Akt2	40.95	34.3	36.31	27.08	26.1	24.03	-0.53096	0.0623504
ENSMUSG00000004069	Dnaja3	36.55	29.38	34.09	22.63	24.05	19.34	-0.599313	0.0404445
ENSMUSG00000004070	Hmox2	528.94	319.91	479.56	257.05	279.86	202.62	-0.84502	0.00942516
ENSMUSG00000004071	Cdip1	15.54	13.48	17.44	11.58	10.98	6.58	-0.672988	0.140334
ENSMUSG00000004085	Map3k20	6.28	5.69	4.31	4.27	4.09	3.94	-0.404442	0.717978
ENSMUSG00000004096	Cwc15	177.76	190.51	200.77	168.2	142.59	99.2	-0.472941	0.154923
ENSMUSG00000004099	Dnmt1	9.65	7.06	6.21	5.36	3.45	3.83	-0.858611	0.00916295
ENSMUSG00000004100	Ppan	14.84	8.38	14.45	11.32	7.29	5.91	-0.619457	0.162635
ENSMUSG00000004127	Trmt10a	45.54	55.75	53.87	55.9	29.26	21.81	-0.53655	0.236557
ENSMUSG00000004151	Etv1	15.46	12.27	10.98	17.5	12.79	6.53	-0.0722167	0.24085
ENSMUSG00000004207	Psap	2406.8	2724.14	2250.29	2123.26	2428.31	2134.18	-0.142772	0.724437
ENSMUSG00000004221	Ikbkg	9.56	10.53	8.04	11.18	6.64	2.5	-0.469209	0.0303945
ENSMUSG00000004264	Phb2	53.39	44.81	47.76	38.54	38.31	31.59	-0.428676	0.162544
ENSMUSG00000004268	Emg1	53.78	57.33	61.41	47.86	33	22.75	-0.7356	0.0420567
ENSMUSG00000004270	Lpcat3	128.34	151.45	141.52	187.62	152.81	154.55	0.232488	0.495976
ENSMUSG00000004285	Atp6v1f	273.45	300	364.39	250.11	193.82	156.75	-0.642745	0.0432678
ENSMUSG00000004317	Clcn5	16.71	15.53	12.97	14.38	15.56	11.7	-0.118672	0.965582
ENSMUSG00000004319	Clcn3	20.29	24.77	24.82	30.44	19.94	22.69	0.0643996	0.914258
ENSMUSG00000004341	Gpx6	10.82	10.36	14.12	8.9	14.53	10.33	-0.0643533	0.976038
ENSMUSG00000004347	Pde1c	24.17	13.12	12.74	14.19	13.84	12.17	-0.315598	0.505892
ENSMUSG00000004356	Utp20	5.24	4.84	4.37	4.47	2.55	2.07	-0.668717	0.00621522
ENSMUSG00000004364	Cul3	188.86	161.96	172.18	145.76	142.81	110.51	-0.390133	0.102555
ENSMUSG00000004371	Il11	8.51	8.41	15.59	7.86	7.07	3.5	-0.818827	0.178189
ENSMUSG00000004383	Large1	1.65	1.49	1.31	1.9	2.26	1.4	0.32128	0.631342
ENSMUSG00000004393	Ddx56	16.28	11.16	11.57	8.99	9.06	7.17	-0.629276	0.0878788
ENSMUSG00000004394	Tmed4	405.55	371.73	408.74	487.24	422.68	388.12	0.130207	0.776715
ENSMUSG00000004415	Col26a1	5.5	2.93	3.5	5.61	4.84	6.24	0.48439	0.338514
ENSMUSG00000004446	Bid	10.06	5.45	7.91	2.95	4.58	4.72	-0.934959	0.0885505
ENSMUSG00000004451	Ralb	68.13	70.36	66.98	52.39	46.65	38.17	-0.582542	0.0479846
ENSMUSG00000004455	Ppp1cc	680.65	456.88	672.7	424.03	313.15	257.76	-0.863492	0.143516
ENSMUSG00000004460	Dnajb11	433.76	386.09	396.8	449.6	391.09	387.81	0.0139837	1
ENSMUSG00000004462	Tbccd1	8.79	7.69	4.76	6.23	3.21	6.29	-0.433265	0.5795
ENSMUSG00000004508	Gab2	12.33	12.79	15.32	12.02	8.43	6.77	-0.571116	0.108009
ENSMUSG00000004530	Coro1c	12.55	10.28	10.15	9.2	8.2	6.73	-0.450763	0.215082
ENSMUSG00000004535	Tax1bp1	124.55	109.07	123.43	87.2	71.76	61.34	-0.696657	0.0152127
ENSMUSG00000004558	Ndrg2	158.21	181.6	160.43	91.6	125.44	103.47	-0.642251	0.0553877
ENSMUSG00000004561	Mettl17	12.83	18.38	20.82	8.48	17.22	5.43	-0.741038	0.0552775
ENSMUSG00000004565	Pnpla6	11.17	6.9	7.53	9.82	8.12	7.13	-0.0301818	0.618259
ENSMUSG00000004567	Mcoln1	40.99	39.78	40.81	44.99	43.42	36.59	0.0400222	0.979659
ENSMUSG00000004568	Arhgef18	8.71	6.74	7.65	6.17	4.45	5.37	-0.530723	0.066576
ENSMUSG00000004591	Pkn2	18.83	26.01	26.27	15.84	13.7	14.23	-0.70011	0.0399677
ENSMUSG00000004609	Cd33	4.99	4.54	4.55	3.55	3.15	2.32	-0.642448	0.208199
ENSMUSG00000004610	Etfb	182.35	158.52	195.35	132.85	138.25	120.99	-0.45164	0.0365763
ENSMUSG00000004626	Stxbp2	30.25	35.84	36.92	36.84	26.96	26.23	-0.194307	0.434315
ENSMUSG00000004631	Sgce	29.13	37.46	31.92	32.48	37.74	28.45	0.00234133	1
ENSMUSG00000004633	Chn2	78.27	56.5	82.01	74.76	45.2	38.94	-0.448113	0.273161
ENSMUSG00000004637	Wwox	29.67	28.5	32.78	22.05	21.26	10.12	-0.767424	0.0643886
ENSMUSG00000004642	Slbp	374.38	330.88	445.1	255.49	164.49	119.17	-1.09333	0.00316381
ENSMUSG00000004661	Arid3b	11.91	5.64	15.19	14.15	9.68	19.14	0.392275	0.596449
ENSMUSG00000004665	Cnn2	17.22	7.26	11.56	12.2	13.77	9.89	-0.00722352	1
ENSMUSG00000004667	Polr2e	100.47	73.33	98.22	63.4	58.51	40.47	-0.744339	0.0209468
ENSMUSG00000004677	Myo9b	3.01	1.6	2.32	2.6	1.66	1.77	-0.200697	0.599769
ENSMUSG00000004730	Adgre1	23.98	42.95	30.96	37.21	47.71	34.85	0.291033	0.322629
ENSMUSG00000004748	Mtfp1	9.33	9.17	8.56	8.41	9.75	6.68	-0.123497	0.896177
ENSMUSG00000004768	Rab23	10.45	8.12	8.55	6.49	5.46	6.3	-0.571461	0.21534
ENSMUSG00000004771	Rab11a	384.12	367.54	370.08	205.64	237.34	166.92	-0.879094	0.00337369
ENSMUSG00000004788	Eif2b2	35.68	26.6	35.27	19.57	18.69	13.31	-0.91961	0.00414107
ENSMUSG00000004789	Dlst	41.82	37.26	36.88	23.88	25.41	18.74	-0.769384	0.00838786
ENSMUSG00000004798	Ulk2	4.83	4.04	4.12	4.89	4.5	4.07	0.051277	0.982764
ENSMUSG00000004843	Chmp2b	182.29	158.61	208.55	153.02	121.02	89.9	-0.594288	0.070383
ENSMUSG00000004846	Plod3	70.02	69.67	52.87	60.77	79.95	88.99	0.254506	0.616383
ENSMUSG00000004849	Ap1s1	101.65	102.26	149.85	80.9	65.76	54.52	-0.814284	0.0145933
ENSMUSG00000004865	Srpk1	101.8	76.77	104.54	89.17	59.97	52.28	-0.491156	0.0700096
ENSMUSG00000004880	Lbr	116	86.21	117.86	97.15	55.62	55.28	-0.621457	0.279563
ENSMUSG00000004895	Prcc	15.27	12.63	14.48	9.79	7.68	5.88	-0.859961	0.0110425
ENSMUSG00000004896	Rrnad1	6.17	4.27	5.08	5.15	2.53	1.46	-0.763862	0.438313
ENSMUSG00000004897	Hdgf	108.51	98.76	111.83	97.36	78.12	55.79	-0.46443	0.170705
ENSMUSG00000004902	Slc25a18	25.29	16.79	18.93	10.18	13.26	9.44	-0.891835	0.0101407
ENSMUSG00000004929	Thop1	58.96	33.28	45.54	33.89	30.96	27.15	-0.582661	0.0805629
ENSMUSG00000004931	Apba3	3.91	2.67	2.99	5.18	3.3	2.03	0.135172	0.810104
ENSMUSG00000004934	Pias4	47.38	36.06	48.85	41.35	25.45	25.73	-0.515711	0.142047
ENSMUSG00000004936	Map2k1	15.06	11.97	13.6	6.39	9.33	7.08	-0.833512	0.0154676
ENSMUSG00000004937	Sgta	63.69	47.6	60.92	42.42	38.66	31.06	-0.618868	0.0433475
ENSMUSG00000004945	Tmem242	40.49	63.16	37.95	55.95	33.74	30.63	-0.234945	0.683386
ENSMUSG00000004947	Dtx2	7.8	6.04	8.61	8.17	5.01	5.1	-0.296449	0.26112
ENSMUSG00000004951	Hspb1	337.98	200.96	318.89	152.99	186.54	116.71	-0.910899	0.00832828
ENSMUSG00000004961	Syt5	4.29	5.74	5.72	9.1	5.48	3.5	0.199043	0.804788
ENSMUSG00000004980	Hnrnpa2b1	966.98	859.19	893.22	458.27	469.29	381.73	-1.0545	0.000118999
ENSMUSG00000004994	Ccdc130	20.38	16.56	24.31	18.62	9.95	13.76	-0.533029	0.18743
ENSMUSG00000004996	Mri1	13.95	15.46	16.47	7.5	11.2	5.03	-0.951153	0.0352796
ENSMUSG00000005034	Prkacb	25.21	23.26	25.47	18.43	20.7	15.61	-0.43376	0.176212
ENSMUSG00000005043	Sgsh	32.31	21.69	32.99	20.52	39.28	33.16	0.0957605	0.922124
ENSMUSG00000005045	Chd5	26.89	14.06	25.88	34.6	18.11	20.3	0.127598	0.855405
ENSMUSG00000005054	Cstb	170.86	136.23	152.82	121.09	159.95	86.18	-0.324707	0.409562
ENSMUSG00000005069	Pex5	46.09	35.94	40.13	25.21	23.72	21.23	-0.800051	0.00478817
ENSMUSG00000005078	Jkamp	34.1	38.57	39.38	33.94	35.58	28.88	-0.187412	0.573518
ENSMUSG00000005089	Slc1a2	17.42	23.46	23.93	43.19	35.02	31.42	0.758354	0.0519412
ENSMUSG00000005102	Eif2ak4	2.08	1.86	1.66	1.9	1.37	2.04	-0.076715	1
ENSMUSG00000005103	Wdr1	38.35	26.5	32.19	23.76	27.84	18.75	-0.464029	0.198465
ENSMUSG00000005125	Ndrg1	33.95	30.6	29.85	13.16	27.28	16.34	-0.733404	0.00132564
ENSMUSG00000005131	4930550C14Rik	23.35	29.68	27	26.46	19.33	14.53	-0.407904	0.279771
ENSMUSG00000005142	Man2b1	158.53	193.83	140.36	153	215.18	202.38	0.211611	0.591737
ENSMUSG00000005150	Wdr83	9.22	14.36	12.68	7.84	7.78	4.21	-0.870694	0.0479311
ENSMUSG00000005161	Prdx2	482.15	318.53	414.31	242.01	277.36	219.45	-0.71765	0.0265635
ENSMUSG00000005198	Polr2a	25.39	25.65	23.96	19.02	15.52	16.03	-0.568609	0.0419109
ENSMUSG00000005202	Shbg	68.53	67.23	59.71	57.83	44.39	37.82	-0.481108	0.129469
ENSMUSG00000005204	Senp3	23.57	16.05	20.29	13.84	14.15	14.72	-0.488223	0.0122287
ENSMUSG00000005220	Corin	75.55	111.97	64.66	74.7	68.73	75.86	-0.201614	0.617601
ENSMUSG00000005225	Plekha8	7.35	7.98	7.49	7.02	5.84	5.01	-0.352759	0.452475
ENSMUSG00000005233	Spc25	43.75	48.74	50.12	31.58	24.51	12.85	-1.04866	0.00685148
ENSMUSG00000005237	Dnah2	5.17	6.64	5.85	8.9	5.18	7.78	0.307808	0.783053
ENSMUSG00000005262	Ufd1	66.84	51.61	59.47	46.89	43.96	30.6	-0.550866	0.0556423
ENSMUSG00000005268	Prlr	174.64	228.6	184.98	196.4	216.71	203.66	0.0683768	0.779954
ENSMUSG00000005299	Letm1	18.44	16.51	15.61	18.63	13.85	10.89	-0.221299	0.807044
ENSMUSG00000005312	Ubqln1	101.54	88.33	105.64	58.69	61.27	45.76	-0.834459	0.00398202
ENSMUSG00000005320	Fgfr4	5.22	3.14	3.2	5.02	8.61	6.98	0.834203	0.0377924
ENSMUSG00000005354	Txn2	47.29	55.72	52.32	39.75	40.16	28.43	-0.51977	0.103636
ENSMUSG00000005360	Slc1a3	10.07	12.13	7.53	9.17	12.21	11.4	0.140896	0.809959
ENSMUSG00000005362	Crbn	28.24	30.27	26.99	15.38	14.33	12.49	-1.01868	0.00965251
ENSMUSG00000005370	Msh6	13.94	11.31	11.73	7.29	6.53	6.31	-0.877398	0.00257158
ENSMUSG00000005371	Fbxo11	13.55	12.48	12.57	8.24	6.97	5.71	-0.883718	0.021161
ENSMUSG00000005373	Mlxipl	3.95	4.58	5.64	8.59	3.49	5.93	0.345958	0.728044
ENSMUSG00000005374	Tbl2	124.12	112.78	143.17	200.89	120.34	139.56	0.277844	0.21508
ENSMUSG00000005378	Bud23	59.37	48.12	82.96	53.96	34.51	28.89	-0.698472	0.0476046
ENSMUSG00000005397	Nid1	94.7	120.54	68.31	75.85	85.21	74.82	-0.26555	0.498663
ENSMUSG00000005410	Mcm5	17.91	13.21	13.56	5.62	5.61	5.26	-1.43804	2.06535e-06
ENSMUSG00000005413	Hmox1	65.87	26.54	32.95	23.27	35.7	28.36	-0.521528	0.267727
ENSMUSG00000005417	Mprip	38.31	25.98	39.83	46.9	24.31	21.92	-0.160929	0.843909
ENSMUSG00000005442	Cic	5.01	4.33	3.4	4.43	3.19	4.52	-0.0695969	0.806561
ENSMUSG00000005447	Pafah1b3	38.21	17.87	28.9	15.35	22.97	17.72	-0.600666	0.137939
ENSMUSG00000005469	Prkaca	167.88	167.02	175.35	150.64	143.6	110.22	-0.335207	0.282251
ENSMUSG00000005470	Asf1b	82.89	66.84	77.62	54.91	34.73	31.67	-0.906217	0.0065997
ENSMUSG00000005474	Myl10	69.37	94.46	103.76	89.33	65.11	46.55	-0.4129	0.307365
ENSMUSG00000005481	Ddx39	93	76.6	81.24	47.39	48.91	40.27	-0.877127	0.00188362
ENSMUSG00000005483	Dnajb1	86.63	79.89	89.88	83.81	50.68	49.17	-0.481359	0.0923576
ENSMUSG00000005493	Msh4	8.07	5.31	5.4	4.08	5.19	3.9	-0.511942	0.115901
ENSMUSG00000005501	Usp40	3.39	2.74	2.98	2.19	1.97	2.38	-0.47816	0.130919
ENSMUSG00000005505	Kbtbd4	5.89	6.08	7.29	3.73	4.29	3.81	-0.703158	0.0512694
ENSMUSG00000005506	Celf1	41.89	37.86	37.21	20.84	24.25	22.04	-0.800986	0.00444379
ENSMUSG00000005510	Ndufs3	295.54	338.7	343.47	262.01	258.24	181.36	-0.478737	0.119253
ENSMUSG00000005514	Por	180.71	133.94	152.65	172.82	170.8	175.52	0.151775	0.659051
ENSMUSG00000005533	Igf1r	20.43	17.53	15.83	19.21	18.63	20	0.10473	0.831848
ENSMUSG00000005534	Insr	11.35	19.09	11.84	15.01	13.78	13.76	0.00918376	1
ENSMUSG00000005566	Trim28	112.74	97.4	105.24	80.86	58.68	60.44	-0.657235	0.0224781
ENSMUSG00000005575	Ube2m	325.29	331.49	397.59	304.31	252.54	198.05	-0.482024	0.132862
ENSMUSG00000005580	Adcy9	9.52	11.19	7.96	8.92	8.59	7.89	-0.174713	0.584203
ENSMUSG00000005583	Mef2c	15.52	29.45	15.93	12.45	12.83	4.84	-1.01572	0.314167
ENSMUSG00000005610	Eif4g2	97.9	101.28	80.16	86.71	66.48	60.6	-0.385828	0.303108
ENSMUSG00000005615	Pcyt1a	65.54	65.06	66.47	51.11	45.58	38.05	-0.54853	0.0967847
ENSMUSG00000005621	Zfp592	1.46	1.3	1.59	1.76	1.71	1.2	0.102407	0.928984
ENSMUSG00000005625	Psmd4	286.67	223.63	284.81	170.83	170.31	134.89	-0.740102	0.00718164
ENSMUSG00000005656	Snx6	45.12	32.97	32.37	20.05	29.52	18.49	-0.698645	0.0264935
ENSMUSG00000005667	Mthfd2	24.35	22.41	20.56	13.59	15.91	11.35	-0.720699	0.0217521
ENSMUSG00000005672	Kit	80.9	111.02	73.01	78.72	114.04	106.35	0.175065	0.707704
ENSMUSG00000005674	Tomm40l	5.31	3.07	3.39	2.13	1.3	2.69	-0.943511	0.0803332
ENSMUSG00000005682	Pan2	3.44	3.83	3.74	4.24	1.63	2.14	-0.45894	0.372594
ENSMUSG00000005683	Cs	137.15	106.05	115.25	77.04	73.41	63.28	-0.745982	0.009146
ENSMUSG00000005687	Bcas2	342.4	366.37	442.52	343.08	283.02	203.7	-0.472416	0.163528
ENSMUSG00000005698	Ctcf	5.84	5.15	5.29	4.71	5.44	3.48	-0.256315	0.577932
ENSMUSG00000005699	Pard6a	12.57	9	14.85	13.09	8.19	5.92	-0.421124	0.410622
ENSMUSG00000005732	Ranbp1	192.17	203.35	221.87	165.23	132.74	118.43	-0.568212	0.0321514
ENSMUSG00000005774	Rfx5	4.41	2.45	4.94	4.19	1.87	1.79	-0.588022	0.819602
ENSMUSG00000005779	Psmb4	369.87	345.13	397	235.82	216.82	172.3	-0.831367	0.00358546
ENSMUSG00000005802	Slc30a4	16.16	13.29	13.02	21.84	20.56	15.16	0.438622	0.235573
ENSMUSG00000005804	Bloc1s6	28.5	32.34	30.54	24.56	18.63	13.86	-0.679652	0.0608254
ENSMUSG00000005813	Metap1	44.26	38.51	50.79	30.72	24.75	21.16	-0.801507	0.0374352
ENSMUSG00000005823	Gpr108	54.02	68.25	52.4	66.44	55.04	63.21	0.0804739	0.892349
ENSMUSG00000005846	Rsl1d1	36.94	27.33	25.71	16.12	19.14	14.47	-0.855488	0.00646475
ENSMUSG00000005871	Apc	3.25	5.81	2.86	2.03	2.23	2.23	-0.877094	1
ENSMUSG00000005873	Reep5	347.95	380.71	347.66	388.91	503.87	465.27	0.33543	0.340347
ENSMUSG00000005881	Ergic3	769.15	795.69	739.54	1027.75	975.41	1024.73	0.393934	0.214142
ENSMUSG00000005882	Uqcc1	47.67	31.4	60.68	50.94	38.33	28.31	-0.249206	0.0877789
ENSMUSG00000005883	Spo11	84.14	89.15	105.6	130.16	63.68	58.14	-0.146387	0.826556
ENSMUSG00000005886	Ncoa2	38.41	47.2	31.08	29.03	35.31	30.5	-0.299113	0.0224716
ENSMUSG00000005893	Nr2c2	5.32	5.9	5.77	5.65	5.81	4.41	-0.0983837	0.886737
ENSMUSG00000005897	Nr2c1	9.14	10.96	10.59	9.54	7.51	5.37	-0.452982	0.238946
ENSMUSG00000005899	Smpd4	23.86	21.24	23.62	22.35	17.62	15.53	-0.308242	0.158034
ENSMUSG00000005907	Pex1	6.55	5.43	6.84	1.42	3.41	1	-1.6907	0.0303089
ENSMUSG00000005936	Kctd20	27.31	22.69	27.5	21.37	28.54	19.2	-0.165302	0.192664
ENSMUSG00000005947	Itgae	1.18	1.74	1.73	2.29	2.44	2.83	0.701156	0.0893469
ENSMUSG00000005949	Ctns	18.15	22.14	15.82	21.35	14.55	18.92	-0.0335556	1
ENSMUSG00000005951	Shpk	2.59	3.22	1.75	1	1.35	2.04	-0.784165	0.276564
ENSMUSG00000005968	Tuft1	11.85	14.41	8.47	5.38	8.09	5.76	-0.852824	0.0762264
ENSMUSG00000005973	Rcn1	153.48	241.34	187	207.81	210.05	165.05	0.00270026	1
ENSMUSG00000005981	Trap1	76.38	78.33	78.89	50.81	47.25	42.63	-0.73152	0.00743241
ENSMUSG00000005982	Naa60	53	28.23	38.36	25.81	36.31	20.87	-0.527087	0.307518
ENSMUSG00000005983	1700037C18Rik	14.04	11.78	13.86	16.71	10.11	6.35	-0.258533	0.631935
ENSMUSG00000005986	Ankrd13d	1.4	2.43	1.46	2.48	1.41	1.33	-0.0192179	0.703735
ENSMUSG00000006005	Tpr	17.13	14.53	13.85	12.34	10.92	9.42	-0.477776	0.0689306
ENSMUSG00000006010	Odr4	14.13	15.59	11.45	9.66	13.17	10.54	-0.303042	0.490511
ENSMUSG00000006019	Dhx34	2.43	3.49	4.44	5.16	1.7	1.71	-0.273657	0.75557
ENSMUSG00000006021	Kptn	9.91	8.56	9.27	6.6	4.47	3.78	-0.901505	0.0195995
ENSMUSG00000006024	Napa	123.97	129.6	140.88	92.17	86.45	90.58	-0.551164	0.0273966
ENSMUSG00000006050	Sra1	86.05	66.44	84.87	55.92	82.61	45.89	-0.364082	0.247425
ENSMUSG00000006057	Atp5g1	236.19	181.78	256.62	173.85	159.88	111.08	-0.600822	0.0655682
ENSMUSG00000006058	Snf8	64.2	69.62	77.59	60.22	49.82	36.14	-0.532298	0.0969421
ENSMUSG00000006095	Tbcb	187.85	172.41	179.07	128.78	118.98	91.8	-0.667502	0.020986
ENSMUSG00000006127	Inpp5k	39.62	41.33	36.4	35.98	29.55	28.8	-0.315029	0.337143
ENSMUSG00000006134	Crkl	9.62	9.49	11.49	4.29	6.04	7.33	-0.793046	0.0332696
ENSMUSG00000006143	Upk3bl	1.61	2.22	2.68	2.86	1.26	3.76	0.275538	0.940181
ENSMUSG00000006169	Clint1	42.46	36.26	35.74	26.52	25.04	22.26	-0.63276	0.024739
ENSMUSG00000006191	Cdkal1	14.96	13	17	14.87	14.6	9.04	-0.223409	0.314167
ENSMUSG00000006205	Htra1	207.55	165.1	149.54	152.77	188.69	172.01	-0.0242948	1
ENSMUSG00000006215	Zbtb17	3.77	2.57	2.68	2.49	2.14	1.51	-0.554889	0.259647
ENSMUSG00000006219	Fblim1	6.27	2.68	4.76	4.48	4.68	2.08	-0.286587	0.869889
ENSMUSG00000006221	Hspb7	6.44	6.44	4.95	8.61	8.9	9.47	0.597584	0.224292
ENSMUSG00000006241	Ccdc159	35.2	29.85	48.7	39.93	24.32	22.54	-0.390266	0.506364
ENSMUSG00000006262	Mob1b	75.81	72.66	104.24	63.79	59.47	46.65	-0.572712	0.0740527
ENSMUSG00000006273	Atp6v1b2	48.54	49.47	47.05	29.43	30.17	24.47	-0.786987	0.00482989
ENSMUSG00000006276	Eps15l1	13.17	11.09	12.2	8.28	9.44	5.36	-0.659671	0.0476261
ENSMUSG00000006281	Tep1	1.75	3.3	2.58	2.28	3.04	2.11	-0.0383208	0.6848
ENSMUSG00000006288	Ttc5	18.43	19.29	21	10.29	10.07	5.75	-1.16925	0.00308249
ENSMUSG00000006289	Osgep	48.14	45.94	46.59	27.54	26.9	18.4	-0.949512	0.00887404
ENSMUSG00000006299	Aamp	226.09	184.36	280.73	158.34	109.11	97.79	-0.920217	0.00917852
ENSMUSG00000006301	Tmbim1	28.74	34.16	23.9	24.66	39.16	24.56	0.0260249	1
ENSMUSG00000006304	Arpc2	170.28	165.69	175.18	135.26	118.61	77.89	-0.623607	0.051349
ENSMUSG00000006307	Kmt2b	1.58	1.07	1.23	1.15	1.17	1.41	-0.056881	0.779654
ENSMUSG00000006310	Zbtb32	20	18.64	27.47	23.01	10.35	11.58	-0.556868	0.384386
ENSMUSG00000006315	Tmem147	305.46	334.73	296.6	384.38	368.23	339.16	0.220871	0.508682
ENSMUSG00000006333	Rps9	464.75	416.74	467.88	347.38	292.89	184.13	-0.71087	0.0218868
ENSMUSG00000006335	Tfpt	16.56	14.15	20.09	13.56	13.5	7.85	-0.541188	0.135996
ENSMUSG00000006342	Susd2	10.8	11.95	8.59	8.81	14.21	9.02	0.031869	1
ENSMUSG00000006356	Crip2	59.62	48.89	71.11	56.76	61.54	47.52	-0.11533	1
ENSMUSG00000006360	Crip1	62.73	39.66	57.86	24.55	54.71	27.28	-0.588929	0.205461
ENSMUSG00000006369	Fbln1	62.83	88.86	62.24	47.65	77.42	67.6	-0.151007	0.774573
ENSMUSG00000006373	Pgrmc1	1384.5	1375.9	1290.18	1607.7	1542.66	1316.23	0.141045	0.728782
ENSMUSG00000006390	Elovl1	22.09	23.96	18.93	25.75	27.74	20.6	0.189283	0.69282
ENSMUSG00000006392	Med8	67.38	54.42	72.06	54.43	46.68	29.21	-0.572957	0.0696523
ENSMUSG00000006398	Cdc20	80.35	72.51	76.11	50.92	38.98	36.64	-0.855565	0.00687875
ENSMUSG00000006412	Pfdn2	290.62	251.66	288.87	204.99	172.03	116.56	-0.751825	0.0189034
ENSMUSG00000006418	Rnf114	71.36	52.48	70.31	46.68	35.75	27.07	-0.826241	0.0140669
ENSMUSG00000006423	C330007P06Rik	13.49	12.37	10.08	8.08	8.81	8.05	-0.527129	0.203336
ENSMUSG00000006442	Srm	12.84	11.15	12.52	7.56	8.13	6.23	-0.736044	0.0401981
ENSMUSG00000006456	Rbm14	8.33	5.08	6.82	4.51	3.42	4.89	-0.6581	0.137136
ENSMUSG00000006457	Actn3	13.99	10.37	9.94	9.99	6.79	7	-0.52846	0.128268
ENSMUSG00000006463	Zdhhc24	12.43	13.95	12.97	16.58	14.33	11.18	0.0971139	0.944541
ENSMUSG00000006464	Bbs1	6.02	3.53	4.67	6.46	2.85	2.53	-0.264252	0.833657
ENSMUSG00000006476	Nsmf	1.9	1.09	1.59	3.16	1.27	1.29	0.320668	0.477524
ENSMUSG00000006494	Pdk1	14.12	10.88	11.93	7.91	7.86	7.65	-0.657052	0.0439957
ENSMUSG00000006498	Ptbp1	76.69	53.58	65.51	37.67	34.56	36.15	-0.853135	0.00335213
ENSMUSG00000006517	Mvd	11.58	6.87	6.89	6.18	5.58	4.24	-0.663345	0.124343
ENSMUSG00000006519	Cyba	48.35	49.7	51.33	51.85	63.12	40.74	0.0598746	0.963736
ENSMUSG00000006526	Stimate	11.09	10.9	11.78	16.44	9.88	13.82	0.249298	0.600351
ENSMUSG00000006527	Sfmbt1	17.35	12.89	13.44	11.71	10.11	10.66	-0.427421	0.183244
ENSMUSG00000006575	Rundc3a	6.76	5.3	9.14	8.73	5.91	5.55	-0.0704234	0.974525
ENSMUSG00000006589	Aprt	196.35	261.52	279.94	302.44	178.43	164.27	-0.193637	0.560243
ENSMUSG00000006599	Gtf2h1	30.73	38.47	43.25	35.69	24.34	35.93	-0.228779	0.034323
ENSMUSG00000006611	Hfe	40.83	47.42	47.48	59.87	50.68	52.18	0.261741	0.437928
ENSMUSG00000006641	Slc5a6	7.26	8.36	6.13	5.31	6.54	4.79	-0.38636	0.322429
ENSMUSG00000006651	Aplp1	11.01	12.47	19.7	16.58	12.83	12.54	-0.0416924	1
ENSMUSG00000006673	Qrich1	40.11	41.34	47.98	47.8	32.47	25.71	-0.28838	0.393098
ENSMUSG00000006675	P4htm	3.52	2.98	3.71	4.72	4.87	5.35	0.549197	0.138491
ENSMUSG00000006676	Usp19	41.65	37.15	35.17	25.38	23.37	21.34	-0.701374	0.0120589
ENSMUSG00000006699	Cdc42	577.15	498.3	581.23	352.54	375.97	290.22	-0.701523	0.011912
ENSMUSG00000006705	Pknox1	19.11	18.09	23.95	23.97	24.2	11.61	-0.0326896	0.521275
ENSMUSG00000006715	Gmnn	107.02	142.6	165.84	95.46	57.51	39.37	-1.11105	0.00791823
ENSMUSG00000006717	Acot13	135.03	107.81	124.13	81.64	109.65	74.84	-0.463531	0.150667
ENSMUSG00000006728	Cdk4	76.13	78.15	76.67	60.57	54.79	43.44	-0.54037	0.0722417
ENSMUSG00000006731	B4galnt1	26.67	29.72	25.88	33.24	30.61	30.18	0.192755	0.598365
ENSMUSG00000006732	Mettl1	30.24	17.97	22.16	16.09	7.65	11.58	-0.994475	0.0452889
ENSMUSG00000006736	Tspan31	135.72	165.35	144.41	188.79	179.58	159.4	0.244549	0.476251
ENSMUSG00000006740	Kif5b	44.73	37.61	36.19	30.98	33.41	26.73	-0.379413	0.221696
ENSMUSG00000006763	Saal1	14.18	15.16	17.6	14.07	9.56	7.87	-0.575466	0.116976
ENSMUSG00000006782	Cnp	11.72	10.33	12.08	6.12	8	7.65	-0.648699	0.0553496
ENSMUSG00000006784	Ttc25	37.53	31.43	42.08	34.92	27.5	20.94	-0.413652	0.242159
ENSMUSG00000006800	Sulf2	56.55	66.66	52.97	58.56	61.41	49.51	-0.0559351	0.95175
ENSMUSG00000006818	Sod2	188.65	161.89	177.84	124.06	144.18	102.71	-0.510351	0.0877596
ENSMUSG00000006850	Tmco6	2.88	4.17	6.69	3.21	3.09	1.65	-0.789355	0.163226
ENSMUSG00000006906	Stambp	22.55	23.06	22.45	17.17	15.28	13.73	-0.559539	0.0591382
ENSMUSG00000006920	Ezh1	11.28	9.16	8.99	4.32	6.97	4.22	-0.924089	0.00961513
ENSMUSG00000006930	Hap1	6.3	3.85	9.19	5.51	7.57	7.88	0.116051	1
ENSMUSG00000006931	P3h4	52.66	52.91	54.03	56.7	43.13	42.35	-0.166742	0.806913
ENSMUSG00000006932	Ctnnb1	235.9	209.01	174.71	139.4	130.94	137.78	-0.60239	0.0328364
ENSMUSG00000006941	Eif1b	501.46	408.51	495.98	334.62	266.1	217.07	-0.781743	0.0104955
ENSMUSG00000006998	Psmd2	194.09	159.44	171.52	103.51	103.79	82.08	-0.85949	0.00259426
ENSMUSG00000007029	Vars	47.97	31.71	42.59	37.8	24.26	22.59	-0.530488	0.351639
ENSMUSG00000007033	Hspa1l	14.83	13.52	15.96	11.11	8.74	7.88	-0.676185	0.0294321
ENSMUSG00000007035	Msh5	7.69	4.07	9.6	4.44	3.16	2.73	-1.04807	0.00900848
ENSMUSG00000007036	Abhd16a	32.8	32.29	33.33	40.63	36.47	27.94	0.0939154	0.868473
ENSMUSG00000007038	Neu1	28.62	22.05	25.01	23.98	35.65	32.82	0.288761	0.44386
ENSMUSG00000007039	Ddah2	29.36	21.17	22.53	18.64	14.2	12.88	-0.676256	0.0256579
ENSMUSG00000007050	Lsm2	194.26	190.41	187.71	139.69	118.39	88.08	-0.725534	0.0270545
ENSMUSG00000007080	Pole	13.82	10.85	14.46	11.74	7.37	7	-0.583673	0.241408
ENSMUSG00000007097	Atp1a2	65.37	140.37	88.23	77.1	33.76	26.23	-1.10055	0.0254281
ENSMUSG00000007107	Atp1a4	187.62	152.96	117.45	126.2	125.15	183.49	-0.0749574	0.928979
ENSMUSG00000007207	Stx1a	7.12	6.6	5.82	3.87	2.21	2.27	-1.22658	0.02157
ENSMUSG00000007279	Scube2	2.59	2.08	2.79	3.04	3.19	1.81	0.10802	0.871935
ENSMUSG00000007338	Mrpl49	55.48	47.58	51.88	31.61	36.52	26.04	-0.71837	0.0158924
ENSMUSG00000007411	Mark3	20.46	15.38	22.03	16.66	16.42	9.67	-0.436891	0.240328
ENSMUSG00000007415	Gatad1	19.77	20	18.25	16.66	15.41	13.29	-0.35513	0.330502
ENSMUSG00000007458	M6pr	264.1	234.85	229.21	254.23	250.65	233.76	0.0206159	1
ENSMUSG00000007476	Lrrc8a	10.87	8.99	8.96	11.45	10.09	6.99	-0.0145906	1
ENSMUSG00000007564	Ppp2r1a	70.98	57.74	52.73	33.98	36.2	31.65	-0.833409	0.00387364
ENSMUSG00000007589	Tinf2	27.73	17.46	24.38	19.55	11.57	13.3	-0.647256	0.150534
ENSMUSG00000007591	Tssk4	48.21	40.75	48.17	54.1	50.72	41.57	0.0942728	0.88706
ENSMUSG00000007603	Dus3l	9.27	7.94	8.26	5.26	6.2	4.77	-0.650136	0.0482009
ENSMUSG00000007610	Gtpbp3	5.24	3.15	3.41	1.96	2.48	1.73	-0.935444	0.270783
ENSMUSG00000007613	Tgfbr1	44.14	46.33	44.93	55.32	48.09	46.23	0.144268	0.739066
ENSMUSG00000007617	Homer1	8.87	8.99	10.04	13.12	16.24	14.39	0.649018	0.286363
ENSMUSG00000007646	Rad51c	12.22	11.14	9.99	10.94	8.16	6.47	-0.383235	0.590608
ENSMUSG00000007655	Cav1	117.48	135.51	119.57	100.17	80.73	56.39	-0.650821	0.0716878
ENSMUSG00000007656	Arpp19	225.1	204.98	214.57	191.34	163.44	112.2	-0.465155	0.203837
ENSMUSG00000007659	Bcl2l1	16.86	16.04	17.85	13.19	7.57	7.26	-0.856951	0.0321527
ENSMUSG00000007670	Khsrp	34.04	24.88	28.34	15.13	15.28	13.18	-1.00132	0.000837263
ENSMUSG00000007721	Ccdc124	87.68	51.97	75.68	44.74	48.05	31.03	-0.798305	0.02117
ENSMUSG00000007739	Cct4	138.85	119.03	121.21	83.75	80.73	64.84	-0.725178	0.00975197
ENSMUSG00000007783	Cpt1c	8.48	8.41	10.13	20.28	12.67	13.69	0.78754	0.0153037
ENSMUSG00000007812	Zfp655	13.24	14.41	13.77	8.47	10.81	7.25	-0.642703	0.0720898
ENSMUSG00000007815	Rhoa	543.5	459.24	524.8	324.61	371.33	271.72	-0.658638	0.0205952
ENSMUSG00000007833	Aldh16a1	12.61	23.31	12.5	15.67	10.96	9.21	-0.434032	0.0258883
ENSMUSG00000007837	Prrg2	19.86	24.21	27.4	27.21	15.89	13.43	-0.338321	0.547869
ENSMUSG00000007850	Hnrnph1	178.42	147.57	144.49	76.42	82.39	63.5	-1.08156	0.000148005
ENSMUSG00000007867	Ift43	278.51	236.4	294.85	195.22	161.99	128.17	-0.73838	0.0146979
ENSMUSG00000007880	Arid1a	5.38	4.35	4.73	6.17	3.73	3.76	-0.0821101	0.776963
ENSMUSG00000007888	Crlf1	32.87	18.75	19.9	22.59	23.92	21.83	-0.0656165	0.983436
ENSMUSG00000007891	Ctsd	958.69	888.95	789.83	823.51	956.26	810.9	-0.0258294	1
ENSMUSG00000007892	Rplp1	447.88	443.58	491.5	355.77	337.24	260.48	-0.53647	0.0663835
ENSMUSG00000007907	Cabs1	514.97	263.5	381.15	207.8	229.21	143.92	-0.997216	0.00552016
ENSMUSG00000007950	Abhd8	6.78	6.37	7.36	11.87	8.3	6.4	0.373471	0.405971
ENSMUSG00000007987	Ift22	71.54	83.51	87.86	81.1	42.49	29.75	-0.663688	0.102284
ENSMUSG00000007989	Fzd3	7.18	6.89	6.18	7.44	7.27	5.49	-0.00356662	1
ENSMUSG00000008028	1700008O03Rik	26.59	16.49	26.19	17.76	19.34	14.17	-0.434116	0.291301
ENSMUSG00000008035	Mid1ip1	27.45	25.3	23.5	21.29	20	10.52	-0.557507	0.179426
ENSMUSG00000008036	Ap2s1	169.53	149.39	177.66	141.18	121.71	83.27	-0.520587	0.124043
ENSMUSG00000008090	Fgfrl1	40.44	34.2	44.26	39.64	36.79	36.39	-0.0757259	0.990343
ENSMUSG00000008129	4930432K21Rik	9.62	7.46	8.97	6.93	4.06	4.11	-0.786735	0.143873
ENSMUSG00000008136	Fhl2	45.62	34.47	20.85	32.51	29.58	22.65	-0.252383	0.467445
ENSMUSG00000008140	Emc10	280.51	196.81	224.25	222.46	219.29	201.32	-0.125611	0.814431
ENSMUSG00000008153	Clstn3	23.93	21.96	15.47	13.59	22.6	18.73	-0.159967	0.553857
ENSMUSG00000008167	Fbxw9	17.73	16.59	20.54	17.27	12.25	10.44	-0.457198	0.205083
ENSMUSG00000008200	Fnbp4	4.9	4.99	5.58	8.59	4.61	5.13	0.244734	0.60209
ENSMUSG00000008226	Scrn3	13.11	13.19	11.21	6.74	6.15	8.03	-0.842392	0.0121125
ENSMUSG00000008301	Phax	38.88	28.81	31.77	16.63	21.43	16.16	-0.875291	0.00422488
ENSMUSG00000008305	Tle1	9.28	7.68	6.76	5.37	5.01	4.36	-0.686367	0.0769908
ENSMUSG00000008307	1700109H08Rik	528.13	322.36	351.38	282.87	555.25	409.16	0.0535045	0.857179
ENSMUSG00000008373	Prpf31	29.41	34.65	40.26	26.16	18.55	14.7	-0.812238	0.00493949
ENSMUSG00000008384	Sertad1	19.9	16.74	17.64	12.23	12.79	9.56	-0.650483	0.0648403
ENSMUSG00000008393	Carhsp1	311.81	181.45	271.53	161.46	213.92	109.77	-0.656633	0.0844984
ENSMUSG00000008429	Herpud2	38.09	29.48	30.47	30.42	28.47	25.69	-0.213054	0.579021
ENSMUSG00000008435	Rdh13	9.79	7.87	9.71	4.77	7.29	5.73	-0.621529	0.205688
ENSMUSG00000008450	Nutf2	59.34	46.39	44.92	30.83	39.6	22.43	-0.698071	0.0503868
ENSMUSG00000008475	Arpc5	187.86	158	172.35	134.59	135.05	110.69	-0.446285	0.133757
ENSMUSG00000008482	Rnf151	309.32	244.48	362.21	283.31	215.84	155.78	-0.484023	0.17742
ENSMUSG00000008489	Elavl2	8.21	4.74	5.14	2.54	1.57	3.71	-1.20995	0.000823601
ENSMUSG00000008540	Mgst1	606.28	657.46	586.2	595.99	602.13	435.88	-0.17907	0.673438
ENSMUSG00000008604	Ubqln4	8.06	7.07	6.73	4.75	4.3	4.8	-0.658407	0.0519412
ENSMUSG00000008668	Rps18	2.12	4.22	3.37	2.15	1.51	1.44	-0.928974	0.265432
ENSMUSG00000008682	Rpl10	191.55	186.94	165.63	127.49	155.27	129.72	-0.399601	0.182791
ENSMUSG00000008683	Rps15a	1006.11	771.12	870.31	584.81	621.43	430.27	-0.69403	0.0199926
ENSMUSG00000008690	Ncaph2	28.01	19.98	26.57	25.66	19.71	21.04	-0.167001	0.724059
ENSMUSG00000008730	Hipk1	9.93	8.82	10.16	11.81	9.54	7.73	0.00845866	0.943922
ENSMUSG00000008734	Gprc5b	71.69	77.82	62.09	82.55	66.17	76.55	0.0903156	0.870045
ENSMUSG00000008763	Man1a2	36.75	39.25	33.36	42.8	42.16	40.82	0.201817	0.637327
ENSMUSG00000008813	Tppp2	517.66	193.12	336.88	175.18	417.21	214.88	-0.376047	0.537518
ENSMUSG00000008822	Acyp1	686.18	968.47	1087.06	981.77	560.56	432.45	-0.473384	0.28585
ENSMUSG00000008843	Cldn13	1.19	3.13	6.31	1.64	1.85	2.35	-0.864101	0.369421
ENSMUSG00000008855	Hdac5	15.54	17.02	22.37	21.09	9.25	5.79	-0.604397	0.376365
ENSMUSG00000008859	Rala	30.66	23.82	31.42	21.97	19.49	12.17	-0.679618	0.0675475
ENSMUSG00000008892	Vdac3	437.5	374.08	410.87	272.24	269.14	208.05	-0.70591	0.0121107
ENSMUSG00000008958	Vps72	31.3	22.98	31.33	21.21	16.13	12.64	-0.776428	0.0220465
ENSMUSG00000008976	Gabpa	23.92	25.92	25.15	16.57	12.84	9.93	-0.930701	0.00384521
ENSMUSG00000009013	Dynll1	1260.36	1065.73	1218.43	893.64	983.19	597.82	-0.518366	0.106142
ENSMUSG00000009030	Pdcl	31.96	30.56	29.93	23.63	16.33	15.7	-0.732032	0.0139607
ENSMUSG00000009035	Tmem184b	7.28	8.04	6.52	7.38	7.85	4.69	-0.132755	0.720567
ENSMUSG00000009070	Rsph14	13.33	8.02	12.98	5.67	9.06	8.69	-0.551729	0.257069
ENSMUSG00000009073	Nf2	21.24	15.77	21.95	18.51	15.14	10.15	-0.428806	0.313589
ENSMUSG00000009076	Zmat5	50.36	43.04	65.11	52.19	38.35	26.5	-0.437572	0.290623
ENSMUSG00000009079	Ewsr1	111.3	94.12	109.38	83.65	75.44	65.73	-0.485665	0.0878384
ENSMUSG00000009090	Ap1b1	31.57	29.05	27.39	16.88	16.54	14.32	-0.882469	0.00195106
ENSMUSG00000009092	Derl3	70.02	67.59	58.18	62.45	63.33	60.59	-0.0711374	0.906704
ENSMUSG00000009093	Gstt4	100.19	85.35	108.5	82.08	71.44	46.78	-0.55385	0.0945351
ENSMUSG00000009097	Tbx1	3.67	10.87	8.86	11.11	2.25	1.34	-0.670692	0.20056
ENSMUSG00000009112	Bcl2l13	15.18	13.05	14.93	10.77	9.04	8.66	-0.600252	0.059202
ENSMUSG00000009115	Spatc1l	30.62	24.07	32.61	27.83	21.91	16.92	-0.38916	0.29636
ENSMUSG00000009207	Lnpk	70.9	72.05	77.9	116.75	87.46	105.39	0.487339	0.102536
ENSMUSG00000009281	Rarres2	50.93	53.96	66.58	56.08	50.33	36.77	-0.260126	0.522963
ENSMUSG00000009291	Pttg1ip	1139.49	983.64	1095.06	1259.17	1305.16	1284.41	0.258137	0.48516
ENSMUSG00000009293	Ube2g2	83.31	55.78	79.25	60.11	78.56	46.97	-0.234069	0.59804
ENSMUSG00000009350	Mpo	2.65	2.32	6.46	4.14	2.76	1.42	-0.45817	0.52832
ENSMUSG00000009470	Tnpo1	43.59	45.31	40.01	29.07	30.05	26.18	-0.595747	0.0300206
ENSMUSG00000009535	Rnmt	30.41	24.11	22.68	12.76	15.85	12.47	-0.910165	0.00880069
ENSMUSG00000009549	Srp14	751.87	792.27	902.97	682.82	516.24	352.39	-0.657462	0.0498154
ENSMUSG00000009555	Cdk9	77.26	54.79	82.14	33.45	34.37	26.4	-1.18479	0.00270314
ENSMUSG00000009563	Tor2a	35.59	40.12	33.62	42.61	34.59	38.77	0.0850623	0.614046
ENSMUSG00000009566	Fpgs	8.31	8.27	8.46	7.65	4.61	4.6	-0.57063	0.207838
ENSMUSG00000009569	Mrtfb	6.76	6.84	9.1	4.31	4.28	2.93	-0.978552	0.00796485
ENSMUSG00000009575	Cbx5	112.24	116.2	125.38	90.11	87.37	70.59	-0.512268	0.0775034
ENSMUSG00000009585	Apobec3	12.43	9.89	12.88	5.08	3.65	10.87	-0.844722	0.00114436
ENSMUSG00000009596	Taf7l	62.51	41.23	45.72	20.62	22.55	16.32	-1.32904	1.62756e-05
ENSMUSG00000009614	Sardh	11.54	31.87	22.62	20.02	14.28	11.64	-0.523371	0.283401
ENSMUSG00000009621	Vav2	2.17	2.23	2.26	3.62	2.11	2.09	0.231646	0.751115
ENSMUSG00000009628	Tex15	12.38	15.49	13.43	14.26	8.37	14.47	-0.154723	0.681871
ENSMUSG00000009630	Ppp2cb	36.25	40.52	33.01	34.06	27.35	21.27	-0.409005	0.239901
ENSMUSG00000009640	Dmap1	42.11	35.17	48.09	28.29	20.05	17.62	-0.926529	0.00431313
ENSMUSG00000009647	Mcu	12.26	11.45	12.2	16.89	9.76	12.59	0.127939	0.899122
ENSMUSG00000009654	Oit3	38.42	36.82	29.22	20.1	21.71	19.59	-0.76664	0.00780149
ENSMUSG00000009670	Tex11	11.61	9.64	9.8	4.69	5.21	4.27	-1.13175	0.000118999
ENSMUSG00000009681	Bcr	5.65	8.97	7.48	4.63	3.34	2.73	-1.04644	0.0697136
ENSMUSG00000009733	Tfcp2	10.39	9.19	10.44	5.11	4.4	5.14	-1.03502	0.00263325
ENSMUSG00000009739	Pou6f1	5.35	6.17	6.37	7.89	5.01	4.01	-0.0812767	0.941915
ENSMUSG00000009741	Ubp1	6.99	7.17	9.78	9.67	6.94	5.61	-0.107564	0.899441
ENSMUSG00000009772	Nuak2	7.3	5.1	6.19	3.35	2.81	2.37	-1.12391	0.00397081
ENSMUSG00000009828	Ick	4.12	4.43	3.05	3.13	2.51	3.44	-0.353361	0.587799
ENSMUSG00000009863	Sdhb	255.06	222.03	249.06	163.37	158.69	122.69	-0.707273	0.0121107
ENSMUSG00000009894	Snap47	59.26	47.67	49.33	30.77	32.7	23.75	-0.841218	0.0048623
ENSMUSG00000009905	Kdsr	38.05	47.61	48.02	26.5	29.07	21.72	-0.79043	0.00838314
ENSMUSG00000009907	Vps4b	36.26	35.18	37.35	21	21.64	15.49	-0.904191	0.00253329
ENSMUSG00000009927	Rps25	682.37	531.71	631.42	422.43	424.08	272.27	-0.722085	0.0230948
ENSMUSG00000009941	Nxf2	11.32	7	7.16	5.07	4.03	4.58	-0.897297	0.0148511
ENSMUSG00000009995	Taz	36.48	34.77	32.25	20.36	21.89	18.41	-0.770813	0.062481
ENSMUSG00000010025	Aldh3a2	25.72	23.67	18.21	14.43	18.28	13.13	-0.560416	0.0675794
ENSMUSG00000010044	Zmynd10	71.09	78.54	91.64	108.16	63.6	40.18	-0.186993	0.168336
ENSMUSG00000010045	Tmem115	41.03	46.42	39.38	53.04	46.49	42.03	0.158518	0.706174
ENSMUSG00000010047	Hyal2	13.7	14.28	12.64	14.73	19.22	14.31	0.248638	0.427568
ENSMUSG00000010048	Ifrd2	3.57	3.31	2.61	2.38	1.82	2.57	-0.487252	0.296458
ENSMUSG00000010057	Nprl2	18	20.43	17.23	15.6	14.53	12.12	-0.39769	0.143603
ENSMUSG00000010067	Rassf1	16.46	17.63	19.22	16.18	9.28	12.83	-0.477439	0.231059
ENSMUSG00000010095	Slc3a2	1741.4	2174.28	1788.76	1929.9	2163.55	1986.13	0.0918864	0.589255
ENSMUSG00000010097	Nxf1	41	36.48	39.17	26.85	26.48	17.18	-0.726287	0.0171839
ENSMUSG00000010110	Stx5a	86.92	83.85	106.6	50.46	57.08	32.04	-0.99072	0.0123913
ENSMUSG00000010136	Pifo	65.64	69.58	72.02	64.66	62.54	45.64	-0.261865	0.465818
ENSMUSG00000010154	Spire2	6.56	6.6	9.13	8.55	2.94	3.54	-0.568552	0.353278
ENSMUSG00000010205	Raver1	5.69	4.94	4.71	3.95	3.49	3.09	-0.542793	0.14745
ENSMUSG00000010277	2610507B11Rik	14.01	13.48	13.63	21.75	14.61	14.96	0.319681	0.177874
ENSMUSG00000010290	AI597479	12.43	11.37	12.31	11.74	9.12	6.15	-0.418905	0.387868
ENSMUSG00000010307	Tmem86a	177.42	177.55	136.7	184.46	189.11	173.09	0.152953	0.717713
ENSMUSG00000010342	Tex14	11.03	12.31	11.42	11.77	6.25	6.83	-0.484182	0.49788
ENSMUSG00000010358	Ifi35	7.3	9.95	8.2	6.72	4.96	5.9	-0.533731	0.1008
ENSMUSG00000010376	Nedd8	476.57	464.95	535.52	366.32	307.65	225.93	-0.714872	0.0395254
ENSMUSG00000010392	Gosr1	33.03	33.3	33.88	26.52	20.92	17.06	-0.635655	0.046659
ENSMUSG00000010406	Mrpl52	170.79	124.22	168.81	120.87	135.04	62.86	-0.541049	0.205045
ENSMUSG00000010435	Spaca7	512.2	533.76	619.46	919.03	1058.63	1069.83	0.871735	0.00171858
ENSMUSG00000010453	Kansl3	51.17	39.95	35.49	32.85	25.62	24.45	-0.610599	0.0999673
ENSMUSG00000010461	Eya4	2.63	7.55	14.7	8.28	3.7	3.12	-0.720438	0.779954
ENSMUSG00000010517	Faf1	28.2	22.06	26.23	17.56	13.92	11.52	-0.830934	0.00762732
ENSMUSG00000010538	Tsacc	24.73	17.7	12.08	15.76	21.61	13.65	-0.095458	0.948388
ENSMUSG00000010554	Mettl16	21.61	16.29	19.23	11.36	16.02	9.74	-0.622052	0.00538738
ENSMUSG00000010592	Dazl	289.53	297.09	249.86	118.27	115.77	85.67	-1.38757	2.13483e-06
ENSMUSG00000010607	Pigyl	13.31	15.25	18.76	15.96	14.56	6.37	-0.35922	0.641539
ENSMUSG00000010608	Rbm25	67.04	51.02	75.59	56.91	35.22	38.39	-0.569181	0.0360437
ENSMUSG00000010609	Psen2	23.89	29.75	28.9	27.5	24.76	18.99	-0.212203	0.600365
ENSMUSG00000010660	Plcd1	11.06	7.73	7.38	4.51	4.76	4.07	-0.972155	0.00665008
ENSMUSG00000010663	Fads1	868.64	770.77	828.83	1006.05	1116.2	1117.47	0.392386	0.162664
ENSMUSG00000010721	Lmbr1	22.36	21.45	19.48	31.87	24.44	22.75	0.32097	0.337887
ENSMUSG00000010755	Cars	13.32	11.26	15.24	10.68	9.67	6.5	-0.568571	0.0865038
ENSMUSG00000010796	Asz1	29.38	27.89	31.77	16.43	13	13.82	-1.04175	0.000562156
ENSMUSG00000010830	Kdelr3	16	12.12	11.95	15.92	17.52	17.45	0.34486	0.404256
ENSMUSG00000010841	Cfap97d1	355.48	293.28	476.12	293.27	242.98	148.88	-0.715321	0.0639569
ENSMUSG00000010911	Apip	52.86	47.24	47.72	27.23	25.08	21.23	-1.00724	0.0006945
ENSMUSG00000010914	Pdhx	40.45	38.01	44.76	26.42	24.68	21.79	-0.757444	0.00752026
ENSMUSG00000010936	Vac14	6.66	6.48	5.89	3.43	3.93	2.74	-0.91392	0.0122127
ENSMUSG00000011096	Akt1s1	38.46	38.58	43.63	40.37	19.94	22.47	-0.543713	0.013054
ENSMUSG00000011114	Tbrg1	188.89	136.26	199.61	116.18	106.31	84.19	-0.774924	0.0146979
ENSMUSG00000011154	Cfap161	60.43	54.85	57.37	55.7	47.17	29.45	-0.383819	0.303552
ENSMUSG00000011158	Brf1	13.45	11.75	14.35	19.65	12.36	12.08	0.156774	0.767643
ENSMUSG00000011179	Odc1	73.98	69.14	69.21	73.48	62.45	47.37	-0.212101	0.700104
ENSMUSG00000011254	Thg1l	11.36	11.29	10.36	8.35	8.63	6	-0.522524	0.170732
ENSMUSG00000011263	Exoc3l2	38.04	24.27	34.18	22.34	16.37	18.03	-0.766013	0.0401377
ENSMUSG00000011305	Plin5	7.41	6.01	5.03	5.44	7.44	5.27	-0.0236513	1
ENSMUSG00000011306	Sugp1	24.41	22.29	25.97	19.27	14.8	10.83	-0.694644	0.0347957
ENSMUSG00000011349	Dmrtc2	37.25	31.49	39.7	28.08	15.73	18.23	-0.805626	0.0177267
ENSMUSG00000011486	Slc25a41	4.02	3.03	5.22	5.54	4.19	4.84	0.247866	0.730497
ENSMUSG00000011658	Fuz	13.35	17.48	20.8	23.73	10.39	10.86	-0.198926	0.600788
ENSMUSG00000011751	Sptbn4	1.11	1.18	1.25	1.57	1.31	1.08	0.161751	0.797495
ENSMUSG00000011752	Pgam1	402.8	345.61	402.55	236.01	297.28	245.86	-0.562865	0.0450028
ENSMUSG00000011831	Evi5	8.26	8.3	7.56	7.47	8.2	5.4	-0.19504	0.712496
ENSMUSG00000011832	Evi5l	16.28	10.44	12.64	13.38	10.42	7.97	-0.309065	0.528822
ENSMUSG00000011837	Snapc2	25.38	17.88	19.2	17.32	10.55	16.42	-0.495952	0.0119159
ENSMUSG00000011877	Git1	41.3	29.52	43.74	48.65	33.14	29.36	-0.0435954	1
ENSMUSG00000011884	Gltp	9.34	13.48	11.88	9.53	9.37	7.11	-0.415869	0.390062
ENSMUSG00000011958	Bnip2	72.66	60.7	67.75	46.5	47.19	42.13	-0.566289	0.0303715
ENSMUSG00000011960	Ccnt1	6.92	6.83	5.1	4.45	5.24	5.16	-0.344102	0.286405
ENSMUSG00000012042	4930579F01Rik	15.24	12.49	15.48	10.78	9.35	9.96	-0.522081	0.131498
ENSMUSG00000012076	Brms1l	25.38	26.66	21.48	15.77	11.3	14.76	-0.813599	0.0108432
ENSMUSG00000012114	Med15	7.41	8.43	6.96	8.34	5.41	6.04	-0.204262	0.359884
ENSMUSG00000012117	Dhdds	39.62	38.63	43.51	27.37	22.76	16.94	-0.860301	0.00804969
ENSMUSG00000012126	Ubxn11	40.78	26.94	48.09	50.31	34.47	33.03	0.0247022	0.783709
ENSMUSG00000012211	Tex22	116.6	104	130.76	122.69	104.91	85.49	-0.166373	0.707507
ENSMUSG00000012296	Tjap1	6.59	7.41	8.13	10.2	3.64	2.29	-0.456257	0.047383
ENSMUSG00000012405	Rpl15	289.51	201.09	282.07	149.32	165.75	114.58	-0.84669	0.00703613
ENSMUSG00000012422	Tmem167	108.83	99.65	122.55	103.14	104.24	68.41	-0.263392	0.668536
ENSMUSG00000012429	Mplkip	65.04	64.2	67.96	51.96	46.25	30.07	-0.620363	0.0552377
ENSMUSG00000012443	Kif11	8.6	9.64	9.11	7.13	5.13	5.06	-0.659102	0.0347749
ENSMUSG00000012483	Rpa3	69.78	46.37	86.76	38.91	45.45	26.09	-0.877447	0.0223834
ENSMUSG00000012519	Mlkl	5.45	3.82	5.92	3.77	4.32	4.03	-0.325732	0.595596
ENSMUSG00000012535	Tnpo3	24.64	18.56	21.89	14.64	15.37	11.43	-0.651412	0.0134562
ENSMUSG00000012609	Ttll5	23.75	33.49	33.97	44.21	15.03	21.08	-0.183433	0.858618
ENSMUSG00000012819	Cdh23	7.3	12.72	6.05	6.71	5.17	5.35	-0.597468	0.123198
ENSMUSG00000012848	Rps5	234.98	194.75	209.09	131.44	148.75	100.1	-0.748309	0.0138378
ENSMUSG00000013033	Adgrl1	24.85	21.48	20.77	26.02	22	22.45	0.0706964	0.971953
ENSMUSG00000013076	Amotl1	7.85	6.13	10.51	10.97	7.33	6.2	0.000588975	1
ENSMUSG00000013083	2200002J24Rik	99.03	118.85	119.9	140.2	101.91	98.44	0.0117827	1
ENSMUSG00000013089	Etv5	55.08	56.82	61.57	34.96	32.96	20.53	-0.971752	0.00109568
ENSMUSG00000013091	Tmem190	1090.1	999.5	1366.67	1869.53	1974.54	2066.94	0.774189	0.00577089
ENSMUSG00000013150	Gfod2	2.79	2.34	2.27	1.3	2.75	1.67	-0.37151	0.700014
ENSMUSG00000013155	Enkd1	38.92	42.48	42.94	45.43	23.16	25.12	-0.408016	0.300807
ENSMUSG00000013158	4933405L10Rik	18.01	14.82	20.84	18.37	14.34	9.22	-0.356133	0.439927
ENSMUSG00000013160	Atp6v0d1	101.07	82.26	88.32	54.98	58.82	49.78	-0.731753	0.00935474
ENSMUSG00000013236	Ptprs	10.8	11.91	11.14	11.85	10.33	10.25	-0.0618268	0.898681
ENSMUSG00000013275	Slc41a1	21.74	21.72	20.77	19.94	18.75	17.14	-0.202207	0.587576
ENSMUSG00000013353	4931406B18Rik	7.46	11.75	9.11	12.35	7.59	13.71	0.248785	0.572995
ENSMUSG00000013415	Igf2bp1	3.07	3	3.09	3.03	1.53	1.26	-0.654328	0.263696
ENSMUSG00000013465	Nelfb	12.86	10.23	12.51	8.85	6.27	4.81	-0.836936	0.0037156
ENSMUSG00000013495	Tmem175	22.98	20.18	16.92	24.41	27.51	26.55	0.385256	0.25011
ENSMUSG00000013539	Tango2	13.24	14.49	13.78	6.33	9.54	7.96	-0.80068	0.133482
ENSMUSG00000013584	Aldh1a2	42.75	57.15	47.54	31.31	32.34	25.99	-0.717913	0.0144145
ENSMUSG00000013593	Ndufs2	170.37	142.49	180.36	104.66	115.54	106.69	-0.593426	0.0452628
ENSMUSG00000013622	Atraid	201.86	225.27	185.15	217.03	215.57	176.26	-0.00808102	1
ENSMUSG00000013629	Cad	21.71	24.26	19.92	13.57	14.84	13.31	-0.65932	0.0352585
ENSMUSG00000013646	Sh3bp5l	3.57	3	3.19	3.61	2.04	1.98	-0.355198	0.609062
ENSMUSG00000013662	Atad1	155.55	163.46	161.31	178.11	152.65	138.31	-0.0341926	0.975003
ENSMUSG00000013663	Pten	20.94	16.13	21.58	18.62	23.98	15.6	-0.011112	1
ENSMUSG00000013668	4933402N03Rik	26.68	12.99	25	15.45	14.24	9.6	-0.718934	0.0833589
ENSMUSG00000013698	Pea15a	120.42	67.01	68.92	46.02	90	67.59	-0.332306	0.441908
ENSMUSG00000013701	Timm23	126.38	129.08	133.67	112.25	97.22	64.28	-0.507393	0.127765
ENSMUSG00000013736	Trnt1	94.31	96.63	88.23	62.23	62.49	57.31	-0.616968	0.045853
ENSMUSG00000013787	Ehmt2	19.01	11.92	14.17	15.27	13.04	12.42	-0.147036	0.347611
ENSMUSG00000013822	Elof1	303.39	314.01	408.68	290.99	284.69	191.12	-0.420221	0.224086
ENSMUSG00000013833	Med16	16.96	18.54	14.3	19.84	12.16	10.31	-0.235147	0.553003
ENSMUSG00000013846	St3gal1	10.69	5.42	7.29	10.73	14.62	13.87	0.745081	0.0696099
ENSMUSG00000013858	Tmem259	41.55	41.76	47.58	64.5	46	46.05	0.258269	0.482969
ENSMUSG00000013878	Rnf170	7.14	10.69	5.28	8.4	7.99	8.18	0.0883806	0.796786
ENSMUSG00000013973	Dedd	31.33	27.45	32.74	28.87	22.45	17.31	-0.415248	0.245164
ENSMUSG00000013997	Nit1	23.49	34.07	28.54	27.51	15.11	19.77	-0.464698	0.077896
ENSMUSG00000014074	Rnf168	3.96	3.28	3.31	3.74	2.42	1.63	-0.437548	0.45779
ENSMUSG00000014075	Tctex1d2	229.26	242.58	259.5	251.28	167.53	134.4	-0.402715	0.255512
ENSMUSG00000014077	Chp1	90.53	77.53	89.4	57.73	60.19	50.69	-0.610658	0.0432597
ENSMUSG00000014177	Tvp23b	42.43	55.69	40.2	56.23	49.03	48.9	0.156419	0.731735
ENSMUSG00000014195	Dnajc7	217.58	172.4	190.53	122.97	121.48	102.1	-0.744257	0.00960128
ENSMUSG00000014226	Cacybp	158.19	104.09	129.5	79.06	83.44	55.88	-0.843203	0.00911616
ENSMUSG00000014232	Cluap1	51.49	55.4	66.66	49.73	34.73	26.24	-0.648696	0.0735488
ENSMUSG00000014243	Zswim7	33.3	27.46	33.37	24.98	18.14	18.98	-0.600061	0.0880856
ENSMUSG00000014245	Pigl	8.28	6.44	8.57	6.46	4.68	3.96	-0.625162	0.211329
ENSMUSG00000014294	Ndufa2	352.31	344.45	360.07	318.81	272.87	185.74	-0.442977	0.187646
ENSMUSG00000014301	Pam16	42.11	26.79	24.44	52.11	63.92	28.57	0.6315	0.652588
ENSMUSG00000014313	Cox6c	2196.63	2092.42	2477.01	1870.61	1875.71	1022.85	-0.504578	0.154923
ENSMUSG00000014329	Bicc1	2.36	2.18	3.6	2.06	2.33	2.31	-0.280868	0.5463
ENSMUSG00000014349	Ube2z	69.17	50.15	57.55	35.29	36.69	32.05	-0.76569	0.00887644
ENSMUSG00000014353	Tmem87b	37.99	44.92	38.05	37.49	35.87	29.97	-0.227271	0.53615
ENSMUSG00000014355	Anapc1	13.61	14.93	9.81	9.62	9.15	7.47	-0.547459	0.0888042
ENSMUSG00000014361	Mertk	12.47	20.9	16.46	15.39	12.61	10.6	-0.368414	0.332453
ENSMUSG00000014402	Tsg101	101.8	93.51	118.17	69.2	56.94	41.28	-0.904902	0.019404
ENSMUSG00000014418	Hps5	6.67	8.6	6.33	6.04	3.71	6.97	-0.369456	0.109818
ENSMUSG00000014426	Map3k4	5.33	3.07	3.67	3.06	2.91	2.36	-0.535037	0.239796
ENSMUSG00000014444	Piezo1	2.23	1.97	1.75	2.06	1.77	1.38	-0.191606	0.703735
ENSMUSG00000014470	Rnf166	9.34	9.2	5.35	9.3	8.28	6.72	0.0245495	1
ENSMUSG00000014496	Ankrd28	9.16	7.83	9.07	8.36	5.93	4.66	-0.459639	0.142524
ENSMUSG00000014498	Ankrd52	5.47	4.46	5.13	4.06	4.07	3.05	-0.429802	0.381331
ENSMUSG00000014503	Pkd2l2	43.75	44.78	46.71	63.94	61.85	71.02	0.541282	0.0492346
ENSMUSG00000014504	Srp19	48.98	47.85	44.1	40.37	30.74	21.06	-0.61261	0.0967847
ENSMUSG00000014529	Tmbim7	99.39	105.08	92.3	126.96	120.99	109.54	0.268558	0.310998
ENSMUSG00000014547	Wdfy2	8.24	6.89	8.2	7.09	7.69	9.29	0.0450498	1
ENSMUSG00000014550	Rbsn	6.52	3.43	3.69	3.43	2.82	3.06	-0.550991	0.248722
ENSMUSG00000014551	Mrps25	44.97	29.09	39.22	19.69	24.49	17.79	-0.870251	0.0117882
ENSMUSG00000014554	Dguok	32.78	21.69	24.79	14.44	19.25	11.7	-0.804218	0.0211479
ENSMUSG00000014592	Camta1	77.96	72.93	74.7	65.25	49.52	27.21	-0.668015	0.126481
ENSMUSG00000014599	Csf1	31.07	32.69	28.63	30.02	36.67	34.64	0.133253	0.90191
ENSMUSG00000014601	Strip1	10.22	8.73	8.3	6.37	6	4.79	-0.667207	0.0347992
ENSMUSG00000014602	Kif1a	4.79	4.46	6.56	7.94	4.8	3.8	0.0651219	0.55948
ENSMUSG00000014606	Slc25a11	23.3	18.91	18.83	22.69	16.32	11.67	-0.268338	0.22143
ENSMUSG00000014633	Cmc2	76.05	77.42	65.31	65.74	53.38	45.9	-0.40684	0.281201
ENSMUSG00000014668	Chfr	10.63	13.86	11.21	11.92	10.78	8.8	-0.180572	0.291931
ENSMUSG00000014747	Ankrd53	11.08	10.06	12.78	13.14	11.3	9.98	0.0211109	1
ENSMUSG00000014748	Tex261	28.5	31.51	28.64	40.33	35.9	43.48	0.433351	0.165551
ENSMUSG00000014763	Fam120b	11.22	12.14	11.31	10.16	7.05	6.7	-0.536074	0.105051
ENSMUSG00000014767	Tbp	65.4	72.74	70.19	64.29	47.87	32.12	-0.529999	0.149871
ENSMUSG00000014769	Psmb1	344.81	325.56	305.49	223.8	214.06	166.47	-0.691338	0.0123558
ENSMUSG00000014771	Pdcd2	30.41	26.72	21.18	17.15	16.69	13.44	-0.727967	0.0224039
ENSMUSG00000014778	Fhod1	2.31	1.69	1.66	2.64	1.7	1.48	0.0402171	1
ENSMUSG00000014786	Slc9a5	1.29	1.76	1.52	2.64	1.71	1.95	0.463158	0.372352
ENSMUSG00000014837	4931428F04Rik	19.79	18.77	24.11	27.86	13.47	13.51	-0.192546	0.754267
ENSMUSG00000014846	Tppp3	19.07	23.55	29.89	29.1	17.13	11.34	-0.332863	0.570033
ENSMUSG00000014850	Msh3	5.76	5.34	8.25	3.49	5.88	4.2	-0.511913	0.0982623
ENSMUSG00000014856	Tmem208	138.68	142.42	153.2	133.78	130.55	93.14	-0.28087	0.466928
ENSMUSG00000014859	E2f4	12.37	8.5	14.3	11.32	7.8	7.09	-0.424228	0.340779
ENSMUSG00000014867	Surf4	476.36	457.66	476.27	531.77	493.45	444.72	0.0597654	0.887004
ENSMUSG00000014873	Surf2	16.24	9.17	14.34	9.85	8.88	5.05	-0.741206	0.112717
ENSMUSG00000014905	Dnajb9	362.2	384.61	453.99	554.33	459.55	490.63	0.325298	0.298946
ENSMUSG00000014907	Naf1	6.2	6.65	5.66	5.74	3.78	3.48	-0.509793	0.221245
ENSMUSG00000014932	Yes1	12.84	12.74	13.2	11.27	9.44	8.8	-0.394109	0.237957
ENSMUSG00000014959	Gorasp2	112.04	103.02	126.85	103.91	85.67	63.81	-0.432257	0.184099
ENSMUSG00000014980	Tsen15	26.57	17.41	26.04	10.18	16.75	14.71	-0.749797	0.112717
ENSMUSG00000015002	Efr3a	29.61	28.59	32.71	27.99	25.97	14.39	-0.411498	0.109841
ENSMUSG00000015013	Trappc2l	101.62	88.9	103.66	76.49	83.82	59.34	-0.421493	0.189131
ENSMUSG00000015016	Acsf3	4.01	4.16	3.95	4.11	3.15	2.54	-0.306536	0.651022
ENSMUSG00000015023	Ddx19a	19.65	16.08	15.57	9.48	8.45	8.41	-0.961703	0.00207065
ENSMUSG00000015027	Galns	9.61	7.28	7.34	8.51	8.65	7.65	0.0341273	0.983869
ENSMUSG00000015083	C8g	14.18	12.47	13.42	13.35	14.22	9.73	-0.103347	0.867811
ENSMUSG00000015085	Entpd2	19.55	21.29	20.08	16.13	22.29	18.8	-0.0903964	0.876633
ENSMUSG00000015087	Rabl6	10.08	8.8	9.82	8.22	6.8	6.08	-0.443808	0.178861
ENSMUSG00000015090	Ptgds	2653.8	3185.08	2764.39	2594.8	4770.63	4345.05	0.444843	0.209467
ENSMUSG00000015092	Edf1	384.43	336.6	465.09	342.05	253.1	199.27	-0.578276	0.0816879
ENSMUSG00000015094	Npdc1	31.42	42.98	40.49	48.14	47.45	41.5	0.25487	0.526022
ENSMUSG00000015095	Fbxw5	26.48	31.06	33.31	39.87	25.16	18.07	-0.128638	0.550846
ENSMUSG00000015112	Slc25a13	9.24	10.26	9.04	5.47	6.38	6.16	-0.664187	0.031617
ENSMUSG00000015120	Ube2i	260.74	249.99	316.72	222.89	176.21	125.12	-0.6585	0.0477649
ENSMUSG00000015126	Tsr3	22.12	15.95	21.2	12.72	9.95	11.44	-0.797107	0.0158356
ENSMUSG00000015127	Unkl	1.89	1.81	1.91	1.31	2.36	3.18	0.288103	0.600204
ENSMUSG00000015134	Aldh1a3	6.81	4.43	6.59	4.3	5.02	3.58	-0.466936	0.300807
ENSMUSG00000015143	Actn1	10.2	8.99	8.77	10.01	9.85	7.08	-0.0536145	0.976802
ENSMUSG00000015149	Sirt2	63.29	47.66	64.62	42.58	33.73	22.43	-0.83034	0.0144251
ENSMUSG00000015165	Hnrnpl	134.3	120.01	115.6	76.38	74.02	62.87	-0.794493	0.00322935
ENSMUSG00000015176	Nolc1	13.39	11.98	13.1	10.81	7.38	7.02	-0.609738	0.0364933
ENSMUSG00000015189	Casd1	5.38	9.15	5.65	7.86	5.63	6.38	-0.0223343	0.87445
ENSMUSG00000015202	Cnksr3	11.53	11.07	10.53	7.16	8.26	8.22	-0.486908	0.119586
ENSMUSG00000015217	Hmgb3	145.57	98.33	105.85	75.72	71.19	53.07	-0.806468	0.0104227
ENSMUSG00000015222	Map2	22.55	13.81	23.82	14.28	23.64	32.42	0.225061	0.647785
ENSMUSG00000015242	Nipsnap3a	28.29	26.81	28.27	32.94	31.07	20.9	0.0264061	1
ENSMUSG00000015243	Abca1	96.06	248.19	183.56	154.48	151.03	156.89	-0.190877	0.74675
ENSMUSG00000015247	Nipsnap3b	29.8	26.25	29.33	17.62	25.46	17.44	-0.496486	0.153667
ENSMUSG00000015289	Lage3	13	9.53	10.97	6.27	11.23	4.13	-0.631127	0.215189
ENSMUSG00000015290	Ubl4a	53.67	45.98	58.35	40.78	38.38	23.72	-0.618962	0.0707997
ENSMUSG00000015291	Gdi1	22.89	18.89	30.1	15.13	16.5	15.41	-0.611702	0.0452628
ENSMUSG00000015305	Sash1	8.65	7.37	8.2	5.33	5.65	5.41	-0.563383	0.0324934
ENSMUSG00000015312	Gadd45b	17.98	11.16	15.4	7.46	12.64	4.88	-0.834328	0.10459
ENSMUSG00000015335	Zdhhc12	110.84	115.51	123.67	171.96	112.63	108.64	0.167936	0.718846
ENSMUSG00000015341	Golga7	53.9	48.8	52.38	43.32	42.56	25.84	-0.473125	0.190706
ENSMUSG00000015342	Xk	9.56	12.94	8.53	16.2	15.8	17.32	0.668509	0.0382073
ENSMUSG00000015357	Clpx	49.57	53.55	61.55	40.46	30.39	25.35	-0.775469	0.0123558
ENSMUSG00000015363	Trabd	8.07	13.34	9.68	8.84	6.95	6.31	-0.492404	0.784809
ENSMUSG00000015365	Mov10l1	40.74	26.37	31.68	27.68	21.73	20.56	-0.497629	0.0966203
ENSMUSG00000015443	Gzmn	17.9	14.84	16.89	24.68	36.19	29.37	0.862555	0.0109547
ENSMUSG00000015461	Atf6b	19.78	18.6	19.79	26.51	15.39	17.65	0.0338262	1
ENSMUSG00000015474	Ppt2	25.23	28.39	21.93	19.72	28.23	22.81	-0.0944977	0.886687
ENSMUSG00000015478	Rnf5	8.46	6.91	5.56	4.79	4.96	6.91	-0.329184	0.636122
ENSMUSG00000015488	Cacfd1	22.1	19.8	16.67	26.06	21.12	27	0.340868	0.844924
ENSMUSG00000015522	Arnt	13.08	11.53	11.11	5.52	8.46	6.75	-0.785012	0.00332219
ENSMUSG00000015536	Mocs2	55.81	39.51	47.74	35.58	35.03	30.1	-0.506413	0.152674
ENSMUSG00000015542	Nat9	89.68	61.09	97.7	63.27	52.94	35.01	-0.716423	0.045853
ENSMUSG00000015575	Atp6v0e	519.93	625.53	626.03	583.44	541.83	441.19	-0.177455	0.661205
ENSMUSG00000015597	Zfp318	9.93	8.8	8.93	9.92	8.04	6.01	-0.206571	0.519183
ENSMUSG00000015599	Ttbk1	2.61	2.11	4.99	6.63	3.88	4.96	0.67193	0.179779
ENSMUSG00000015605	Srf	2.21	2.84	2.83	2.77	2.23	2.08	-0.154446	0.872463
ENSMUSG00000015653	Steap2	2.64	2.6	2.5	3.68	2.28	1.94	0.0295191	1
ENSMUSG00000015656	Hspa8	172.31	254.24	126.01	88.19	100.14	90.68	-0.985814	0.00646475
ENSMUSG00000015659	Serac1	5.52	3.95	5.2	3.56	2.86	3.15	-0.616278	0.111196
ENSMUSG00000015668	Pdzd11	119.28	96.19	125.51	69.56	81.26	54.08	-0.734767	0.0183681
ENSMUSG00000015671	Psma2	167.32	146.32	146.95	98.88	114.77	88.25	-0.609412	0.0323183
ENSMUSG00000015672	Mrpl32	57.47	59.05	65.83	54.91	40.02	31.77	-0.525294	0.124787
ENSMUSG00000015697	Setdb1	15.23	12.35	14.53	11.79	6.97	7.45	-0.684046	0.0389656
ENSMUSG00000015702	Anxa9	19.19	16.94	18.57	10.8	10.26	7.68	-0.928481	0.0266908
ENSMUSG00000015709	Arnt2	3.42	4.94	1.17	2.54	2.83	3.26	-0.143116	0.704378
ENSMUSG00000015711	Prune1	20.86	15.28	15.79	10.44	10.67	7.76	-0.846997	0.0102078
ENSMUSG00000015714	Cers2	117.5	129.7	99.4	135.47	128.62	112.38	0.119263	1
ENSMUSG00000015733	Capza2	81.94	84.66	81.18	58.33	66.48	54.94	-0.463068	0.0721895
ENSMUSG00000015745	Plekho1	5.61	4.79	6.72	5.85	4.48	4.56	-0.201339	0.370297
ENSMUSG00000015747	Vps45	17.33	12.53	13.52	9.5	9.67	6.51	-0.756385	0.0240579
ENSMUSG00000015748	Prpf3	25.48	22.42	17.68	11.84	17.03	11.82	-0.688582	0.0138378
ENSMUSG00000015749	Anp32e	97.42	76.83	83.96	54.69	58.88	54.72	-0.617595	0.0121254
ENSMUSG00000015750	Aph1a	48.09	47.63	42.69	59.53	53.81	43.53	0.180621	0.692997
ENSMUSG00000015755	Tab2	3.71	2.81	3.31	4.27	2.16	2.81	-0.0892986	0.959469
ENSMUSG00000015757	Ppil4	24.58	24.65	22.37	16.04	13.05	10.97	-0.837797	0.00811687
ENSMUSG00000015759	Cnih1	139.19	170.02	117.01	149.17	170.18	136.83	0.0980049	0.865305
ENSMUSG00000015766	Eps8	26.8	20.36	16.37	9.81	11.05	9.5	-1.06527	0.00126105
ENSMUSG00000015776	Med22	40.12	29.45	36.02	28.08	27.93	17.02	-0.531912	0.136673
ENSMUSG00000015790	Surf1	39.87	28.92	29.8	31.74	31.08	15.61	-0.330036	0.312921
ENSMUSG00000015804	Med28	257.8	246.68	297.8	265.66	217.53	143.34	-0.356722	0.360039
ENSMUSG00000015806	Qdpr	89.57	73	79.84	57.81	61.2	45.49	-0.559362	0.0495816
ENSMUSG00000015837	Sqstm1	206.81	134.92	176.12	110.22	143.63	111.2	-0.50444	0.111267
ENSMUSG00000015839	Nfe2l2	18.94	19.29	15.64	13.89	15.58	12.62	-0.356005	0.275539
ENSMUSG00000015846	Rxra	15.83	11.9	19.18	14.01	12.46	10.37	-0.348622	0.452475
ENSMUSG00000015852	Fcrls	15.41	21.57	15.83	14.89	20.83	15.68	-0.0390428	0.945326
ENSMUSG00000015869	Prpsap1	47.66	33.29	33.11	25.11	23.87	18.99	-0.746823	0.0321527
ENSMUSG00000015880	Ncapg	14.08	16.53	14.44	11.06	8.52	6.53	-0.786925	0.0139641
ENSMUSG00000015882	Lcorl	20.49	21.28	12.67	19.95	11.13	14.66	-0.251211	0.102529
ENSMUSG00000015889	Lta4h	26.68	22.52	19.93	13.24	14.24	11.27	-0.835116	0.00538353
ENSMUSG00000015932	Dstn	498.29	360.64	417.09	268.25	302.38	206.38	-0.715646	0.0183646
ENSMUSG00000015937	H2afy	41.09	34.85	40.49	27.46	25.07	17.89	-0.725406	0.0192761
ENSMUSG00000015942	Gtf2ird2	2.5	2.01	3.71	1.84	1.4	1.18	-0.895092	0.231673
ENSMUSG00000015961	Adss	30.84	27.73	25.82	19.49	18.1	15.42	-0.670808	0.0218133
ENSMUSG00000015962	1700016C15Rik	46.51	38.86	64.03	38.37	28.97	22.95	-0.726542	0.0505851
ENSMUSG00000015966	Il17rb	12	23.29	21.26	23.9	29.55	20.99	0.396551	0.370297
ENSMUSG00000015968	Cacna1d	2.21	2	2.07	3.16	2.47	2.85	0.4333	0.66785
ENSMUSG00000015970	Chdh	11.85	12.64	15.99	10.24	12.05	11.09	-0.278225	0.450554
ENSMUSG00000015971	Actr8	13.43	14.69	17.41	13.49	10.27	9.57	-0.449996	0.182632
ENSMUSG00000015980	Lrrc27	34.16	31.57	40.11	48.65	26.78	26.43	-0.0552973	1
ENSMUSG00000015994	Fnta	63.3	49.2	57.37	36.44	39.55	26.04	-0.735438	0.0176687
ENSMUSG00000016018	Mtrex	54.71	58.32	43.24	32.84	37.35	32.95	-0.599437	0.0380941
ENSMUSG00000016024	Lbp	135.56	284.73	169.97	194.67	131.76	100.69	-0.466709	0.183036
ENSMUSG00000016181	Utp25	4.24	3.9	3.58	2.01	2.14	1.65	-1.01485	0.0484459
ENSMUSG00000016200	Syt14	5.99	7.42	5.72	9.25	7.16	7.2	0.303561	1
ENSMUSG00000016239	Lonrf3	25.58	19.13	15.85	13.52	11.18	8.8	-0.854204	0.00811687
ENSMUSG00000016252	Atp5e	1806.77	1693.35	2399.34	1730.07	1464.77	1034.73	-0.480072	0.163655
ENSMUSG00000016253	Nelfcd	29.46	22.77	30.24	15.67	12.2	11.76	-1.05728	0.000637221
ENSMUSG00000016256	Ctsz	82.52	92.4	85.41	92.18	103.69	84.72	0.108122	0.817304
ENSMUSG00000016257	Prelid3b	54.76	62.18	56.55	48.22	43.27	28.32	-0.534104	0.0443772
ENSMUSG00000016308	Ube2a	50.09	37.34	45.27	36.55	36.2	28.79	-0.38612	0.325286
ENSMUSG00000016319	Slc25a5	249.71	212.42	207.88	121.8	162.29	132.63	-0.685104	0.0158924
ENSMUSG00000016344	Ppdpf	6.7	7.22	4.67	4.34	8.48	1.1	-0.417368	0.714816
ENSMUSG00000016356	Col20a1	57.52	32.41	54.52	33.33	30.66	28.85	-0.637752	0.209893
ENSMUSG00000016382	Pls3	30.22	25.04	24.13	15.95	20.25	16.4	-0.593894	0.0455361
ENSMUSG00000016427	Ndufa1	1244.27	1219.69	1264.48	1159.69	1190.16	913.87	-0.192055	0.599615
ENSMUSG00000016458	Wt1	65.62	44.9	54.37	43.18	32.07	26.3	-0.699314	0.0357055
ENSMUSG00000016477	E2f3	2.81	1.61	1.43	1.41	1.91	1.39	-0.31271	0.661205
ENSMUSG00000016481	Cr1l	78.38	101.37	67.36	74.96	98.87	98.1	0.138082	0.965959
ENSMUSG00000016487	Ppfibp1	19.26	18.91	20.4	18.27	18.48	14.26	-0.199382	0.234967
ENSMUSG00000016493	Cd46	59.11	72.73	73.03	118.15	93.73	113.13	0.665775	0.0117437
ENSMUSG00000016494	Cd34	48.33	59.32	54.28	45.93	50.51	33.93	-0.312758	0.392058
ENSMUSG00000016503	Gtf3a	4.93	3.87	4.55	4.77	2.44	3.41	-0.330056	0.623292
ENSMUSG00000016510	Mtif3	15.47	9.67	13.33	11	7.86	7.26	-0.558579	0.195328
ENSMUSG00000016520	Lnx2	2.61	2.01	3.42	1.3	1.23	1.24	-1.09263	0.0248707
ENSMUSG00000016526	Dyrk3	27.83	25.63	24.88	26.98	21.99	17.75	-0.23163	0.552046
ENSMUSG00000016528	Mapkapk2	59.87	42.72	59.47	42.09	53.86	37.84	-0.276558	0.428952
ENSMUSG00000016534	Lamp2	374.43	352.58	261.28	333.05	483.81	512.15	0.427346	0.214502
ENSMUSG00000016541	Atxn10	137.24	131.21	130.03	89.71	77.91	63.08	-0.788489	0.00547705
ENSMUSG00000016554	Eif3d	52.7	43.4	50.05	38.1	33.61	30.03	-0.522563	0.145588
ENSMUSG00000016559	H3f3b	1170.15	956.26	1331.55	844.55	617.37	453.29	-0.852419	0.0111183
ENSMUSG00000016619	Nup50	42.89	38.26	54.04	43.93	32.59	27.73	-0.374941	0.303057
ENSMUSG00000016626	Nlrp14	13.6	15.46	15.13	18.86	16.69	12.92	0.133372	0.879277
ENSMUSG00000016637	Ift27	38.92	43.93	46.4	34.78	28.8	22.77	-0.581896	0.0715244
ENSMUSG00000016664	Pacsin2	41.54	32.19	45.8	33.53	21.11	20.04	-0.678579	0.0969161
ENSMUSG00000016757	Ttll12	16.99	15.03	16.1	9.19	10.82	9.68	-0.69666	0.00646475
ENSMUSG00000016831	Tox4	28.98	30.12	28.32	20.51	16.21	13.83	-0.790252	0.00796406
ENSMUSG00000016833	Mrps18c	139.2	105.52	146.16	95.32	83.26	57.31	-0.728612	0.0307521
ENSMUSG00000016918	Sulf1	56.79	58.58	36.12	35.89	41.27	35.63	-0.425583	0.303314
ENSMUSG00000016921	Srsf6	90.78	59.08	75.85	46.05	49.49	33.33	-0.808554	0.0121432
ENSMUSG00000016933	Plcg1	5.24	4.1	4.96	3.51	3.97	4.01	-0.315636	0.382109
ENSMUSG00000016940	Kctd2	12.12	10.01	9.33	7.09	7.49	6.97	-0.545831	0.186936
ENSMUSG00000016946	Kctd5	19.8	16.9	15.46	13.3	11.69	7.06	-0.70262	0.0813253
ENSMUSG00000016982	Pom121l2	15.16	16.18	14.05	17.87	10.8	10.89	-0.198332	0.882746
ENSMUSG00000017009	Sdc4	462.48	457.66	487.45	490.58	327.11	253.1	-0.394552	0.286437
ENSMUSG00000017049	Ccdc70	56.19	62.9	75.97	77.46	36.67	30.14	-0.435147	0.372368
ENSMUSG00000017057	Il13ra1	10	14.86	13.31	11.23	10.75	14.69	-0.0578389	0.976038
ENSMUSG00000017119	Nbr1	76.48	58.63	87.33	71.67	55.3	42.42	-0.393068	0.244709
ENSMUSG00000017132	Cyth1	22.78	23.5	24.91	17.43	17.08	14.76	-0.530965	0.141359
ENSMUSG00000017144	Rnd3	6.26	5.45	5.87	4.4	4.18	2.59	-0.654306	0.227111
ENSMUSG00000017176	Nt5c3b	56.75	47.1	46.23	29.34	34.59	27.47	-0.715466	0.0158811
ENSMUSG00000017188	Coa3	49.19	49.78	45.58	39.36	38.29	27.27	-0.462279	0.164099
ENSMUSG00000017195	Zpbp2	203.15	248.19	235.99	376.81	365.09	400.98	0.733599	0.00940041
ENSMUSG00000017204	Gsdma	1.6	3.79	4.4	4.71	1.53	1.88	-0.269829	0.826525
ENSMUSG00000017210	Med24	18.15	25.11	27.11	27.5	11.52	12.52	-0.449268	0.351741
ENSMUSG00000017221	Psmd3	65.08	55.44	52.19	34.64	34.91	25.23	-0.865697	0.00350889
ENSMUSG00000017264	Exosc10	28.51	26.97	31.16	26.31	15.03	14.02	-0.646189	0.0748488
ENSMUSG00000017286	Glod4	164.76	118.84	175.17	85.45	100.39	76.71	-0.805179	0.0123558
ENSMUSG00000017288	Vps53	30.83	27.77	28.46	13.15	18.22	13.82	-0.946006	0.0120676
ENSMUSG00000017291	Taok1	8.27	6.08	5.9	5.78	5.23	5.43	-0.300712	0.423494
ENSMUSG00000017299	Dnttip1	53.61	32.47	44.56	26.32	25.54	21.92	-0.824295	0.0101326
ENSMUSG00000017307	Acot8	11.94	9.7	9.63	8.34	7.69	7.36	-0.418887	0.386519
ENSMUSG00000017376	Nlk	2.28	2.4	2.98	2.8	3.05	1.03	-0.154936	0.772975
ENSMUSG00000017390	Aldoc	61.17	39.49	43.24	26.31	36.93	31.47	-0.603478	0.0664414
ENSMUSG00000017404	Rpl19	458.27	328.88	447.18	237.31	261.02	165.1	-0.895712	0.0048625
ENSMUSG00000017417	Plxdc1	8.66	11.88	8.15	11.04	8.39	7.27	-0.103708	0.892074
ENSMUSG00000017418	Arl5b	21.11	22.52	20.74	15.79	19.02	16.1	-0.338439	0.362881
ENSMUSG00000017421	Zfp207	106.22	71.83	83.8	37	48.34	36.57	-1.10292	0.00213752
ENSMUSG00000017428	Psmd11	46.05	30.67	29.17	21.29	30.18	19.85	-0.570188	0.183116
ENSMUSG00000017466	Timp2	1313.51	1384.28	1286.44	1597.06	1192.5	990.23	-0.0759949	0.887457
ENSMUSG00000017478	Zc3h18	15.15	11.44	15.86	13.98	10.35	8.11	-0.387991	0.300527
ENSMUSG00000017485	Top2b	23.44	18.84	17.05	8.46	12.48	10.85	-0.900189	0.0106348
ENSMUSG00000017493	Igfbp4	53.99	70.09	73.47	122.6	97.25	86.16	0.631361	0.08254
ENSMUSG00000017499	Cdc6	2.27	2.05	3.55	2.77	2.46	1.3	-0.269281	0.776715
ENSMUSG00000017548	Suz12	10.94	6.39	5.4	9.02	5.51	5.17	-0.206402	0.431268
ENSMUSG00000017561	Crlf3	13.67	10.15	13.32	6.62	7.06	7.97	-0.778607	0.057852
ENSMUSG00000017615	Tnfaip1	10.69	8.66	8.47	7.54	7.4	3.5	-0.593284	0.222353
ENSMUSG00000017631	Abr	20.53	13.28	15.17	11.19	12.81	10.15	-0.520307	0.0756776
ENSMUSG00000017639	Rab11fip4	7.14	5.29	7.08	5.59	5.21	4.3	-0.369665	0.368356
ENSMUSG00000017664	Slc35c2	11.41	11.35	9.59	17.14	14.66	10.65	0.391999	0.496101
ENSMUSG00000017670	Elmo2	8.73	7.4	7.86	5.83	4.86	5.03	-0.609832	0.0223834
ENSMUSG00000017677	Wsb1	12.15	10.19	12.23	5.83	6.28	4.18	-1.08553	0.00810471
ENSMUSG00000017679	Ttpal	5.4	7.29	3.89	4.16	7.56	2.72	-0.199373	0.773714
ENSMUSG00000017686	Rhot1	19.45	17.85	17.05	15.99	11.24	14.33	-0.387084	0.247639
ENSMUSG00000017697	Ada	19.38	19.18	23.52	11.29	11.53	8.71	-0.977403	0.00252832
ENSMUSG00000017707	Serinc3	1986.56	2517.44	1930.27	2157.98	2159.42	1628.82	-0.113804	0.81607
ENSMUSG00000017715	Pgs1	7.32	5.24	7.04	5.3	5.6	6.25	-0.192645	0.583581
ENSMUSG00000017716	Birc5	61.29	56.87	65.27	57.64	41.61	30.8	-0.496163	0.180775
ENSMUSG00000017718	Afmid	3.11	2.85	3.13	2.11	2.64	1.21	-0.608968	0.440794
ENSMUSG00000017720	Trp53tg5	94.89	58.27	113.93	70.99	57.86	35.02	-0.704774	0.0852862
ENSMUSG00000017721	Pigt	162.41	170.54	151.21	206.11	180.9	163.43	0.185101	0.584533
ENSMUSG00000017733	Eppin	803.28	764.13	741.49	831.73	703.95	572.95	-0.1309	0.778623
ENSMUSG00000017734	Dbndd2	11.55	7.63	9.08	7.19	5.18	5.35	-0.673383	0.299764
ENSMUSG00000017740	Slc12a5	1.76	1.97	1.1	1.1	1.72	2	-0.00299004	0.72423
ENSMUSG00000017754	Pltp	147.81	149.04	151.39	124.28	223.25	192.83	0.269649	0.309987
ENSMUSG00000017756	Slc12a7	14.61	18.79	12.37	10.89	9.99	10.47	-0.545937	0.0805629
ENSMUSG00000017760	Ctsa	170.59	212.24	177.74	182.63	217.41	192.78	0.0806996	0.835012
ENSMUSG00000017764	Zswim1	3.01	2.6	2.36	2.28	2.46	2.31	-0.176956	0.8372
ENSMUSG00000017765	Slc12a4	9.35	10.2	6.29	8.86	7.39	6.18	-0.204176	1
ENSMUSG00000017767	Spata25	47.48	55.86	71.84	68.54	38.97	36.35	-0.284173	0.552157
ENSMUSG00000017774	Myo1c	12.25	9.11	11.54	8.85	9.2	8.28	-0.32138	0.371201
ENSMUSG00000017776	Crk	22.07	18.94	27.4	22.63	21.89	18.67	-0.114511	0.876027
ENSMUSG00000017778	Cox7c	1549.17	1794.91	2329.41	1844.46	1359.46	820.06	-0.495613	0.225762
ENSMUSG00000017781	Pitpna	91.8	82.69	103.14	73.62	74.51	54.32	-0.455598	0.146884
ENSMUSG00000017801	Mlx	12.71	10.13	10.02	9.24	9.9	6.51	-0.357374	0.44312
ENSMUSG00000017802	Retreg3	102.71	100.82	103.38	158.95	128.32	145.14	0.494584	0.113681
ENSMUSG00000017830	Dhx58	11.99	9.51	12.73	11.15	8.81	7.96	-0.293962	0.451483
ENSMUSG00000017831	Rab5a	62.17	67.73	66.82	47.11	47.41	40.28	-0.545323	0.0570654
ENSMUSG00000017832	Hspb9	212.78	124.09	208.33	129.94	183.82	103.3	-0.386531	0.35657
ENSMUSG00000017837	Nkiras2	31.04	37.93	49.48	32.35	30.53	24.13	-0.445025	0.219972
ENSMUSG00000017843	Ppp2r5c	25.95	22.57	26.89	25.41	13.47	13.05	-0.538188	0.183116
ENSMUSG00000017858	Ift52	21.62	22.76	20.26	15.27	14.18	10.92	-0.679144	0.0374524
ENSMUSG00000017929	B4galt5	15	15.75	19.03	28.9	14.5	18.97	0.325286	0.49977
ENSMUSG00000017969	Ptgis	22	15.47	16.63	19.2	20.27	10.78	-0.106505	0.884916
ENSMUSG00000017999	Ddx27	19.04	16.03	22.49	14.77	9.49	10.37	-0.733044	0.0361712
ENSMUSG00000018001	Cyth3	39.95	27.85	35.23	28.97	33.93	20.4	-0.306676	0.155447
ENSMUSG00000018040	Rrp7a	218.61	150.48	205.7	102.88	107.47	89.66	-0.938024	0.0101326
ENSMUSG00000018042	Cyb5r3	294.72	215.57	254.03	188.9	226.24	177.62	-0.366729	0.252928
ENSMUSG00000018068	Ints2	6.8	7.98	5.86	5.24	3.46	3.96	-0.705166	0.0760758
ENSMUSG00000018102	Hist1h2bc	251.35	155.94	192.92	106.3	108.19	59.92	-1.12913	0.00201403
ENSMUSG00000018143	Mafk	9.78	5.87	9.31	7.64	7.62	4.37	-0.346558	0.636129
ENSMUSG00000018160	Med1	7.13	9.35	8.7	8.64	6.67	4.91	-0.316495	0.584138
ENSMUSG00000018167	Stard3	7.95	9	7.87	10.16	6.91	5.93	-0.109869	0.892349
ENSMUSG00000018171	Vmp1	130.4	158.75	161.31	139.53	142.85	106.38	-0.212519	0.763116
ENSMUSG00000018189	Uchl5	62.41	47.24	57.78	38.23	41.83	28.13	-0.629991	0.0415173
ENSMUSG00000018196	Glrx2	27.68	28.1	26.83	29.07	27.56	21.44	-0.0815482	0.769673
ENSMUSG00000018209	Stk4	30.97	21.47	31.37	20.61	18.35	14.92	-0.637373	0.0218327
ENSMUSG00000018217	Pmp22	45.08	45.77	33.52	43.88	47.32	37.83	0.053068	0.977895
ENSMUSG00000018239	Zcchc10	23.68	14.39	26.9	13.01	10.65	5.15	-1.1732	0.0969228
ENSMUSG00000018286	Psmb6	286.49	206.15	264.91	158.21	173.09	110.26	-0.778732	0.0142168
ENSMUSG00000018287	Spag7	70.53	61.77	62.66	51.79	46.18	35.34	-0.548393	0.0763234
ENSMUSG00000018293	Pfn1	896.31	791.24	999.62	694.55	649.77	500.59	-0.542537	0.0787271
ENSMUSG00000018322	Tomm34	139.21	101.69	104.85	70.47	61.68	53.49	-0.897222	0.0031494
ENSMUSG00000018326	Ywhab	294.27	273.87	272.4	158.98	182.06	151.13	-0.77216	0.00482118
ENSMUSG00000018339	Gpx3	39.39	40.95	38.78	43.91	68.8	43.19	0.388205	0.25973
ENSMUSG00000018340	Anxa6	36.46	40.79	40.13	31.56	30.74	26.64	-0.400282	0.174555
ENSMUSG00000018347	Zkscan6	4.73	4.8	6.57	4.12	3.6	4.16	-0.438526	0.316417
ENSMUSG00000018362	Kpna2	183.79	264.69	229.34	150.02	111.77	87.78	-0.955321	0.00384521
ENSMUSG00000018363	Smurf2	3.47	3.59	2.7	3.09	2.69	3.48	-0.075869	0.961347
ENSMUSG00000018372	Cep95	10.29	6.45	12.31	14.92	8.87	11.95	0.299001	0.848979
ENSMUSG00000018377	Vezf1	5.97	5.35	3.8	3.73	5.12	3.62	-0.277997	0.599615
ENSMUSG00000018379	Srsf1	135.35	96.94	107.76	69.79	60.93	49.44	-0.916468	0.00999391
ENSMUSG00000018395	Kif3a	51.3	61.31	59.52	44.03	28.3	31.19	-0.733589	0.0170757
ENSMUSG00000018398	2021-09-08	13.96	11.16	12.33	7.42	9.93	9.27	-0.492455	0.179286
ENSMUSG00000018401	Mtmr4	8.91	7.91	8.69	6.29	6.38	6.88	-0.383894	0.214332
ENSMUSG00000018405	Mrm1	3.34	1.94	2.84	1.38	1.98	1.68	-0.688056	0.29184
ENSMUSG00000018412	Kansl1	3.44	3.2	3.38	4.38	3.21	2.98	0.0770929	0.952868
ENSMUSG00000018415	Gid4	38.04	40.25	46.8	59.53	36.51	34.59	0.0625198	0.958151
ENSMUSG00000018417	Myo1b	4.51	8.1	6.55	3.64	5.38	3.64	-0.59782	0.12884
ENSMUSG00000018425	Dhx40	46.87	47.78	46.31	34.98	28.5	24.43	-0.681187	0.0184899
ENSMUSG00000018427	Ypel2	8.53	12.77	11.38	10.35	7.27	2.29	-0.714915	0.394308
ENSMUSG00000018428	Akap1	240.33	185.17	229.63	283.6	304.85	389.71	0.578289	0.0519412
ENSMUSG00000018433	Nol11	9.63	7.62	8.49	5.31	6.06	5.03	-0.650316	0.0395946
ENSMUSG00000018442	Derl2	133.38	157.52	129.82	148	142.82	142.81	0.0436042	1
ENSMUSG00000018446	C1qbp	108.82	90.36	100.48	62.59	81.8	64.2	-0.522657	0.0786174
ENSMUSG00000018449	Rpain	33.62	25.92	40.96	27.87	18.09	14.96	-0.722208	0.11943
ENSMUSG00000018474	Chd3	3.41	1.71	2.59	5	3.09	2.09	0.400935	0.90573
ENSMUSG00000018476	Kdm6b	1.57	1.19	1.15	1.8	1.17	1.16	0.0789732	0.96171
ENSMUSG00000018479	1700125H20Rik	25.37	28.13	29.06	26.46	25.48	22.5	-0.149365	0.562187
ENSMUSG00000018481	Appbp2	73.09	84.63	74.04	44.89	48.24	40.48	-0.794604	0.00441592
ENSMUSG00000018501	Ncor1	8.94	12.13	10.52	14.87	11.91	12.91	0.329308	0.766626
ENSMUSG00000018509	Cenpv	106.41	99.46	110.52	100.07	77.06	60.19	-0.41487	0.223338
ENSMUSG00000018541	Cwc25	9.16	5.72	7.62	5.26	5.21	5.45	-0.499085	0.234412
ENSMUSG00000018543	1700001P01Rik	176.38	134.36	191.19	137.62	155.39	88.82	-0.394556	0.296685
ENSMUSG00000018547	Pip4k2b	7.72	5.17	5.81	4.13	5.48	4.47	-0.409391	0.386237
ENSMUSG00000018548	Trim37	67.56	54.2	68.3	84.13	52.25	42.44	-0.0879468	0.822547
ENSMUSG00000018554	Ybx2	327.33	214.19	291.02	267.88	178.85	144.05	-0.494899	0.19959
ENSMUSG00000018559	Ctdnep1	17.42	12.97	11.33	12.55	10.62	14.28	-0.155773	0.799278
ENSMUSG00000018565	Elp5	97.33	154.68	121.49	94.8	58.5	56.98	-0.828797	0.0382048
ENSMUSG00000018567	Gabarap	1017.62	881.32	1021.4	681.17	820.54	504.97	-0.541326	0.0864768
ENSMUSG00000018570	2810408A11Rik	66.7	61.02	95.61	83.94	65.52	42.62	-0.21747	0.678361
ENSMUSG00000018572	Phf23	34.42	25.97	37.5	20.35	19.92	13.94	-0.852602	0.0217702
ENSMUSG00000018574	Acadvl	52.21	56.41	56.84	32.98	36.06	31.77	-0.714844	0.00828845
ENSMUSG00000018583	G3bp1	60.8	42.35	52.41	33.41	31.82	30.63	-0.69847	0.0172004
ENSMUSG00000018585	Atox1	300.89	343.06	389.51	324.49	278.78	198.9	-0.365503	0.306179
ENSMUSG00000018593	Sparc	5942.65	10455.1	9062.34	9174.75	6277.17	5503.52	-0.280912	0.531187
ENSMUSG00000018599	Mief2	8.38	7.35	9.4	6.2	6.44	5.3	-0.486231	0.198496
ENSMUSG00000018651	Tada2a	13.5	11.12	14.18	6.95	8.62	7.61	-0.743176	0.0343457
ENSMUSG00000018659	Pnpo	15.25	12.54	15.32	12.14	8.26	7.84	-0.610282	0.291956
ENSMUSG00000018661	Cog1	15.95	11.23	14.47	13.33	9.54	8.55	-0.406633	0.378866
ENSMUSG00000018666	Cbx1	86.59	65.84	74.87	38.7	43.31	34.79	-0.960557	0.00308804
ENSMUSG00000018669	Cdk5rap3	34.82	32.95	35.39	28.82	25.41	22.45	-0.427961	0.164733
ENSMUSG00000018672	Copz2	77.27	72.47	98.91	54.62	58.89	50.26	-0.602445	0.206099
ENSMUSG00000018677	Slc25a39	121.51	141.65	160.79	183.94	131.35	108.13	-0.00180471	1
ENSMUSG00000018697	Aatf	45.05	40.38	41.48	30.28	18.77	17.71	-0.92675	0.00467698
ENSMUSG00000018707	Dync1h1	17.8	14.7	15.48	21.37	12.42	16.11	0.0566067	0.978879
ENSMUSG00000018727	Cpsf4l	3.48	4.6	4.27	4.91	3.98	4.56	0.123095	0.941991
ENSMUSG00000018733	Pex12	7.88	6.74	5.12	5.91	6.65	4.6	-0.202072	0.836545
ENSMUSG00000018736	Ndel1	27.96	18.34	25.86	21.52	17.89	13.64	-0.443847	0.235438
ENSMUSG00000018740	Slc25a35	18.42	24.34	14.85	16.2	18.47	14.85	-0.218308	0.640143
ENSMUSG00000018761	Mpdu1	166.65	138.91	193.32	133.07	113.31	82.09	-0.602931	0.164331
ENSMUSG00000018765	Fxr2	37.36	25.86	31.66	22.41	19.22	16.92	-0.696435	0.02294
ENSMUSG00000018770	Atp5g3	726.73	627.41	748.05	419.99	536.56	389.53	-0.643129	0.0254499
ENSMUSG00000018774	Cd68	26.97	43.19	30.67	32.1	45.05	42.66	0.248823	0.561418
ENSMUSG00000018776	Slc35g3	108.57	99.91	118.03	170.82	169.93	189.96	0.700797	0.00942516
ENSMUSG00000018796	Acsl1	85.96	40.57	70.07	50.64	100.29	48.94	0.0237986	1
ENSMUSG00000018800	Abca5	30.4	46.66	29.5	37.28	34.82	36.23	0.0237668	0.865305
ENSMUSG00000018809	Smyd4	2.81	2.37	3.11	1.61	2.28	1.03	-0.752714	0.126555
ENSMUSG00000018820	Zfyve27	36.68	30.92	33.52	35.14	33.22	26.83	-0.0871864	0.881349
ENSMUSG00000018821	Avpi1	16.42	11.31	16.6	13.11	15.84	8.18	-0.255698	0.710772
ENSMUSG00000018830	Myh11	15.44	11.35	10.77	23.6	17.48	9.39	0.426229	0.352582
ENSMUSG00000018841	Rad51d	6.48	6.77	8.03	11.04	18.66	18.01	1.16479	0.27802
ENSMUSG00000018844	Fndc8	39.33	29.18	39.75	34.83	24.84	17.78	-0.483163	0.212531
ENSMUSG00000018846	Pank3	57.99	59.99	54.33	35.07	37.68	28.38	-0.768795	0.00739604
ENSMUSG00000018848	Rars	31.24	30.46	27.69	17.13	20.29	13.45	-0.813298	0.00668143
ENSMUSG00000018858	Mrpl58	65.4	43.08	54.54	36.64	45.22	24.13	-0.621121	0.101058
ENSMUSG00000018861	Fdxr	125.58	141.6	134.23	93.11	102.39	84.01	-0.522177	0.058623
ENSMUSG00000018882	Mrpl45	33.88	31.47	31.53	24.61	21.1	18.19	-0.600383	0.0461252
ENSMUSG00000018899	Irf1	12.69	12.48	11.49	5.01	9.67	3.88	-0.98201	0.152771
ENSMUSG00000018900	Slc22a5	85.9	58.54	57.12	94.87	118.86	88.96	0.586632	0.0303715
ENSMUSG00000018906	P4ha2	40.9	46.4	40.87	35.63	58.16	58.93	0.25283	0.574269
ENSMUSG00000018909	Arrb1	14.85	10.42	12.14	10.08	10.64	11.6	-0.210997	0.513942
ENSMUSG00000018921	Pelp1	14.87	13.18	15.57	11.95	9.08	8.6	-0.557931	0.0700218
ENSMUSG00000018923	Med11	40.84	40.99	48.14	34.91	42.17	25	-0.348478	0.399731
ENSMUSG00000018925	Heatr9	6.93	4.45	7.6	4.5	3.68	3.95	-0.6459	0.121232
ENSMUSG00000018931	Natd1	14.82	20.05	19.28	12.81	12.91	10.64	-0.574609	0.210454
ENSMUSG00000018932	Map2k3	19.39	19.4	26.68	21.12	17.88	13.39	-0.321543	0.460576
ENSMUSG00000018965	Ywhah	173.91	143.81	156.57	92.28	106.49	76.6	-0.784398	0.0071141
ENSMUSG00000018974	Sart3	10.42	8.91	6.91	5.43	5.32	4.01	-0.830075	0.0121518
ENSMUSG00000018995	Nars2	8.48	7.07	7.8	4.6	11.88	5.92	-0.0599238	0.121512
ENSMUSG00000018999	Slc35b4	20.53	22.06	17.82	22.63	22.68	17.12	0.0474521	0.998443
ENSMUSG00000019027	Dnah1	5.48	6.1	5.87	8.07	3.8	4.72	-0.0729132	0.950432
ENSMUSG00000019039	Dalrd3	18.98	19.52	20.37	22.65	16.6	14.89	-0.120838	0.58679
ENSMUSG00000019054	Fis1	114.33	118.34	141.25	113.06	102.82	69.68	-0.388936	0.291931
ENSMUSG00000019055	Plod1	50.94	55.78	50.11	51.66	50.01	45.46	-0.0921101	0.77245
ENSMUSG00000019066	Rab3d	11.74	13.33	16.91	12.06	11.19	9.28	-0.367931	0.372368
ENSMUSG00000019080	Mfsd3	10.87	11.66	11.19	9.98	9.7	9.44	-0.211594	0.616604
ENSMUSG00000019082	Slc25a22	16.33	10.71	6.92	6.05	16.8	11.07	-0.00170029	0.628074
ENSMUSG00000019087	Atp6ap1	204.04	214.15	196.73	196.73	225.27	193.97	0.00246136	0.971129
ENSMUSG00000019124	Scrn1	37.25	29.29	28.8	19.71	16.45	17.97	-0.816653	0.0031693
ENSMUSG00000019132	BC005537	22.89	27.83	27.58	31.38	24.02	19.01	-0.0735158	1
ENSMUSG00000019139	Isyna1	249.51	183.56	187.43	141.77	134.75	125.29	-0.626918	0.017618
ENSMUSG00000019143	Hars2	11.23	8.79	7.68	5.47	4.77	5.32	-0.832044	0.0147574
ENSMUSG00000019173	Rab5c	88.38	82.84	80.99	59.43	63.49	39.18	-0.637741	0.0269575
ENSMUSG00000019178	Styxl1	34.31	27.71	36.86	33.62	27.1	17.01	-0.347207	0.598612
ENSMUSG00000019179	Mdh2	135.39	96.81	109.41	68.35	78.31	68.73	-0.665399	0.02251
ENSMUSG00000019188	H13	148.64	151.31	152.32	156.02	160.34	135.32	-0.00188327	1
ENSMUSG00000019189	Rnf145	16.42	19.84	16.65	17.96	16.98	12	-0.172723	0.707575
ENSMUSG00000019210	Atp6v1e1	92.08	76.84	78.48	44.58	45.69	41.63	-0.907401	0.00139699
ENSMUSG00000019214	Chtf18	5.77	3.52	8.78	6.58	4.3	4.74	-0.210202	0.426243
ENSMUSG00000019254	Ppp1r12c	14.78	10.18	13.24	9.28	9.06	6.41	-0.626144	0.0528796
ENSMUSG00000019261	Map1s	7.31	8.02	5.8	8.08	3.79	5.09	-0.317157	0.0864446
ENSMUSG00000019278	Dpep1	60.92	69.49	63.01	55.71	54.18	36.25	-0.404386	0.241212
ENSMUSG00000019295	Tmem129	49.02	39.65	49.49	50.23	36.1	41.81	-0.108619	0.837663
ENSMUSG00000019297	Nop9	50.59	51.23	62.09	49.27	37.91	31.22	-0.469235	0.152132
ENSMUSG00000019302	Atp6v0a1	44.98	48.96	39.69	39	40.57	37.68	-0.188656	0.609012
ENSMUSG00000019303	Psmc3ip	181.57	195.89	221.22	182.84	117.58	96.16	-0.594173	0.0895899
ENSMUSG00000019326	Aoc3	19.74	25.1	17.63	20.95	24.17	18.23	0.0201811	0.998443
ENSMUSG00000019338	Zfp687	5.09	3.21	4.31	3.38	3.05	2.81	-0.448604	0.277253
ENSMUSG00000019362	D8Ertd738e	157.78	141.49	194.07	132.96	122.46	75.87	-0.574488	0.100314
ENSMUSG00000019368	Sec14l4	6.14	11.01	11.29	5.06	3.25	3.52	-1.26547	0.00443759
ENSMUSG00000019370	Calm3	1313.26	1495.13	1503.97	1235.98	949.69	725.35	-0.566953	0.0649232
ENSMUSG00000019373	Cops3	54.91	52.34	43.29	31.29	30.41	26.85	-0.765583	0.00394744
ENSMUSG00000019428	Fkbp8	107.64	111.95	104.91	96.21	70.95	42.86	-0.627692	0.0737458
ENSMUSG00000019432	Ddx39b	123.92	102.37	106.32	59.09	57.28	45.99	-1.03464	0.000392959
ENSMUSG00000019433	Gipc1	14.38	16.02	19.27	16.54	12.52	8.6	-0.399342	0.159667
ENSMUSG00000019437	Tlcd1	32.03	34.72	29.63	40.84	44.35	41.09	0.38982	0.243258
ENSMUSG00000019461	Plscr3	5.6	6.15	7.42	4.15	3.07	3.85	-0.792195	0.0950574
ENSMUSG00000019467	Arhgef25	4.62	3.89	3.42	5.74	2.71	2	-0.191091	0.219176
ENSMUSG00000019470	Xab2	41.09	33.6	34.99	28.69	25.46	21.4	-0.537797	0.0646695
ENSMUSG00000019471	Cdc37	95.81	79.87	94.38	60.02	60	50.74	-0.66131	0.0183424
ENSMUSG00000019478	Rab4a	28.63	28.87	30.06	25.57	24.16	17.29	-0.38568	0.218582
ENSMUSG00000019487	Trip10	6.19	12.95	8.21	5.17	4.64	3.24	-1.06749	0.0569438
ENSMUSG00000019494	Cops6	164.09	147.72	160.15	127.2	117.21	86.77	-0.511049	0.0543104
ENSMUSG00000019505	Ubb	4437.09	3293.06	4177.27	2683.43	2184.16	1833.08	-0.829484	0.00647399
ENSMUSG00000019518	Ap4m1	9.07	10.57	12.89	11.22	6.02	4.79	-0.562301	0.224307
ENSMUSG00000019528	Gyg	13.99	14.66	11.18	8.56	7.87	8.98	-0.648459	0.0569254
ENSMUSG00000019539	Rcn3	162.28	146.04	134.76	164.1	164.82	149.19	0.109775	0.733478
ENSMUSG00000019564	Arid3a	4.85	8.44	6.91	10.12	9.38	6.1	0.341789	0.936457
ENSMUSG00000019578	Ubxn6	89.73	61.67	89.39	85.43	68.76	49.04	-0.244662	0.3156
ENSMUSG00000019579	Mydgf	221.19	237.79	263.87	266.85	251.33	208.74	0.0081003	1
ENSMUSG00000019590	Cyb561	29.72	29.74	29.8	35.4	29.9	26.29	0.0371763	0.964916
ENSMUSG00000019659	Ccdc12	96.62	100.79	150.68	92.04	47.8	43.82	-0.922423	0.0238115
ENSMUSG00000019689	Fmc1	108.59	74.22	94.49	71.59	77.9	40.65	-0.544386	0.15561
ENSMUSG00000019699	Akt3	7.9	8.18	8.15	11.58	13.39	8.79	0.47852	0.180775
ENSMUSG00000019710	Mrpl24	179.45	179.13	169.82	126.82	116.92	83.23	-0.692472	0.0104259
ENSMUSG00000019715	Gle1	12.87	11.66	15.91	10.62	8.78	5.52	-0.698479	0.0545176
ENSMUSG00000019731	Slc35e1	3.43	4.45	3.2	4.26	2.83	3.64	-0.0463078	1
ENSMUSG00000019732	Calr3	1196.83	1483.83	1636.61	2305.03	1900.15	2480.74	0.631007	0.0299794
ENSMUSG00000019738	Polr2i	154.18	130.65	154.41	109.97	103.05	70.99	-0.629068	0.0543104
ENSMUSG00000019763	Rmnd1	14.21	10.44	12.45	16.14	11.69	7.2	-0.0828282	0.495976
ENSMUSG00000019767	Ccdc170	8.13	7.82	5.18	4.38	3.58	4.17	-0.800713	0.0349782
ENSMUSG00000019768	Esr1	22.51	21.08	21.16	10.1	17.68	13.2	-0.65996	0.0451167
ENSMUSG00000019777	Hdac2	65.93	63.12	52.21	36.46	35.68	28.11	-0.854458	0.0037156
ENSMUSG00000019782	Rwdd1	37.67	37.25	34	27.73	36.52	22.29	-0.33183	0.371735
ENSMUSG00000019790	Stxbp5	2.37	2.2	2.27	2.9	1.92	1.81	-0.0449875	0.510332
ENSMUSG00000019791	Hint3	99.58	108.35	143.15	85.32	88.45	52.96	-0.630825	0.0865418
ENSMUSG00000019792	Trmt11	10.35	6.88	5.75	5.31	4.76	1.7	-0.965264	0.0740651
ENSMUSG00000019794	Katna1	33.15	28.02	56.1	38.39	24.16	15.84	-0.581092	0.0186712
ENSMUSG00000019795	Pcmt1	154.61	153.29	180.81	167.12	114.44	112.58	-0.31027	0.446571
ENSMUSG00000019796	Lrp11	2.24	1.91	3.1	3.12	3.53	1.86	0.231178	1
ENSMUSG00000019797	1700021F05Rik	33.56	33.23	32.07	33.38	22.24	19.93	-0.387955	0.299928
ENSMUSG00000019802	Sec63	103.5	113.08	99.01	115.31	95.42	87.84	-0.0799823	0.888754
ENSMUSG00000019804	Snx3	423.46	418.51	503.64	329.65	302.17	238.11	-0.629289	0.0289716
ENSMUSG00000019808	Adat2	10	12.09	12.1	16.54	12.81	12.56	0.29372	0.548084
ENSMUSG00000019809	Pex3	72.44	62.98	84.52	88.15	66.96	61.16	-0.0242765	1
ENSMUSG00000019810	Fuca2	149.4	139.93	142.04	100.32	152.88	120.05	-0.208784	0.92773
ENSMUSG00000019813	Cep57l1	21.1	17.03	25.19	23.22	11.01	12.71	-0.431843	0.127475
ENSMUSG00000019814	Ltv1	44.64	41.09	50.24	32.17	24.65	19.32	-0.836562	0.00838314
ENSMUSG00000019817	Plagl1	1.82	3.51	2.18	1.01	1.7	1.91	-0.70092	0.322288
ENSMUSG00000019818	Cd164	307.52	271.9	229.21	326.37	318.06	282.08	0.196327	0.567659
ENSMUSG00000019820	Utrn	3.18	5.08	4.95	4.69	5.3	3.21	-0.00109254	0.29145
ENSMUSG00000019822	Smpd2	10.2	9.61	10.7	7.34	7.06	9.61	-0.345647	0.242125
ENSMUSG00000019826	Zbtb24	8.38	9.25	9.32	5.26	5.15	4.6	-0.844361	0.0267805
ENSMUSG00000019831	Wasf1	7.05	4.59	5.71	4.42	3.9	1.89	-0.764953	0.108178
ENSMUSG00000019834	Slc22a16	229.99	284.07	272.1	409.72	358.2	404.52	0.576619	0.0377388
ENSMUSG00000019837	Gtf3c6	55.67	37.48	49.23	32.07	27.74	25.07	-0.74625	0.0502226
ENSMUSG00000019838	Slc16a10	8.24	10.49	7.83	8.05	7.14	5.84	-0.336806	0.47022
ENSMUSG00000019841	Rev3l	1.43	5.42	2	1.86	1.81	2.12	-0.612114	0.814431
ENSMUSG00000019843	Fyn	46.04	34.66	34.16	25.15	22.39	20.14	-0.763075	0.0106813
ENSMUSG00000019849	Prep	23.43	18.42	15.33	9.34	13.14	9.48	-0.839243	0.0103428
ENSMUSG00000019853	Hebp2	9.19	11.4	16.01	8.62	7.22	8.35	-0.597433	0.310943
ENSMUSG00000019854	Reps1	14.47	15.61	11.96	13.63	11.45	8.89	-0.307501	0.0726249
ENSMUSG00000019856	Fam184a	4.35	8.36	5.23	19.58	7.6	9.33	1.02511	0.43295
ENSMUSG00000019857	Asf1a	48.03	40.01	46.34	33.04	39.62	24.47	-0.46833	0.0883297
ENSMUSG00000019861	Gopc	24.94	27.02	32.44	24.17	25.73	12.56	-0.43431	0.145487
ENSMUSG00000019863	Qrsl1	5.43	6.28	6.74	3.62	3.14	2.72	-0.960662	0.0123281
ENSMUSG00000019864	Rtn4ip1	6.06	5.24	6.32	3.35	4.1	4.05	-0.61558	0.124223
ENSMUSG00000019865	Nmbr	1.56	2.08	1.04	5.32	3.17	3.7	1.38112	0.949775
ENSMUSG00000019868	Vta1	36.56	42.94	46.18	26.99	18.93	23.18	-0.862997	0.0145282
ENSMUSG00000019872	Smpdl3a	29.36	29.99	28.36	26.68	52.41	43.7	0.48538	0.131898
ENSMUSG00000019873	Reep3	30.43	31.39	26.04	31.47	44.1	39.26	0.386221	0.251268
ENSMUSG00000019876	Pkib	199.1	148.54	166.44	125.45	139.52	74.89	-0.597052	0.0934601
ENSMUSG00000019877	Serinc1	433.43	489.24	402.62	389.28	393.63	317.04	-0.26887	0.411075
ENSMUSG00000019878	Hsf2	22.21	23.48	20.9	18.35	12.43	12.18	-0.632312	0.0571047
ENSMUSG00000019883	Echdc1	33.73	33	36.73	22.06	18	16.26	-0.877354	0.00350889
ENSMUSG00000019888	Mgat4c	2.26	6.52	5.69	7.81	4.28	5.47	0.279228	0.718001
ENSMUSG00000019889	Ptprk	5.95	10.62	5.88	6.13	7.22	7.25	-0.124071	0.841642
ENSMUSG00000019891	Dcbld1	13.33	12.13	11.81	13.23	11.23	10.2	-0.104743	0.769248
ENSMUSG00000019892	Lrriq1	12.51	14.03	13.85	10.73	12.18	9.79	-0.304708	0.491428
ENSMUSG00000019897	Ccdc59	36.72	29.6	39.46	23.71	20.93	14.53	-0.838129	0.0125186
ENSMUSG00000019899	Lama2	43.57	81.01	34.68	33.82	46.29	34.36	-0.476414	0.346466
ENSMUSG00000019906	Lin7a	20.47	26.41	32.75	35.76	14.8	14.05	-0.301555	0.555029
ENSMUSG00000019907	Ppp1r12a	36.48	23.91	28.22	22.45	17.98	15.76	-0.657156	0.0323347
ENSMUSG00000019916	P4ha1	216.7	244.42	186.38	180.25	193.61	173.99	-0.241099	0.467583
ENSMUSG00000019917	2021-09-10	127.88	143.55	144.24	136.43	100.25	75.41	-0.413476	0.170637
ENSMUSG00000019920	Lims1	18.98	18.54	13.89	14.62	15.18	8.04	-0.442137	0.227437
ENSMUSG00000019923	Zwint	282.77	216.66	271.17	142.69	126.55	114.78	-1.0048	0.000644336
ENSMUSG00000019927	Ube2d1	36.55	22.32	35.39	23.08	29.57	23.1	-0.3154	0.484688
ENSMUSG00000019929	Dcn	483.03	728.29	550.33	509.17	576.61	454.93	-0.193332	0.638151
ENSMUSG00000019936	Epyc	48.75	48.73	50.89	69.08	57.86	59.97	0.333144	0.279487
ENSMUSG00000019942	Cdk1	126.67	167.2	176.06	118.35	70.48	59.76	-0.918678	0.0104797
ENSMUSG00000019943	Atp2b1	40	45.95	39.83	33.61	30.77	20.59	-0.565877	0.203336
ENSMUSG00000019944	Rhobtb1	10.59	9.29	10.99	10.09	5.73	6.31	-0.480202	0.183688
ENSMUSG00000019945	Cabcoco1	111.68	118.54	124.28	102.66	82.05	65	-0.505532	0.10691
ENSMUSG00000019947	Arid5b	10.48	9.14	7.97	5.53	5.45	5.34	-0.757504	0.00621522
ENSMUSG00000019948	Actr6	24.23	33.69	32.07	21.46	14.2	10.09	-0.975993	0.00589285
ENSMUSG00000019951	Uhrf1bp1l	8.76	10	12.47	13.23	9.66	8.23	-0.00509051	0.777676
ENSMUSG00000019952	Poc1b	11.03	12.3	16.38	18.07	11.9	9.17	-0.0208586	1
ENSMUSG00000019960	Dusp6	21.98	21.1	16.92	13.08	12.51	8.68	-0.808016	0.0149986
ENSMUSG00000019961	Tmpo	23.86	16.38	15.93	11.5	13.47	11.32	-0.630228	0.0491208
ENSMUSG00000019966	Kitl	25.16	41.31	29.33	30.41	17.43	15.36	-0.600101	0.129004
ENSMUSG00000019969	Psen1	75.67	80.75	92.64	88.92	69	68.55	-0.137173	0.769673
ENSMUSG00000019970	Sgk1	14.34	17.71	15.89	5.28	8.34	5.38	-1.33523	0.0006945
ENSMUSG00000019971	Cep290	15.88	13.63	15.62	17	11.4	9.3	-0.259522	0.585763
ENSMUSG00000019975	Ikbip	79.65	97.94	77.4	79.52	98.58	77.7	0.00457559	1
ENSMUSG00000019977	Hbs1l	32.53	25.49	38.02	34.06	24.74	30.2	-0.10983	0.17722
ENSMUSG00000019978	Epb41l2	128.19	91.54	91.91	91.69	82.67	71.85	-0.339991	0.0593963
ENSMUSG00000019984	Med23	31.58	47.36	31.12	23.55	16.84	18.28	-0.907595	0.0100911
ENSMUSG00000019986	Ahi1	27.25	27.52	28.19	34.57	21.68	21.41	-0.0952442	0.678442
ENSMUSG00000019988	Nedd1	9.46	11.7	12.13	9.04	6.3	5.43	-0.680588	0.0498154
ENSMUSG00000019992	Mtfr2	5.45	5.97	6.46	7.42	5.71	3.92	-0.068575	1
ENSMUSG00000019996	Map7	120.12	109.79	184.81	164.89	108.12	95.87	-0.168986	0.798244
ENSMUSG00000019997	Ccn2	135.94	140.04	131.3	155.28	160.47	89.21	-0.00824156	1
ENSMUSG00000019998	Stx7	33.75	28.36	29.73	24.11	24.29	17.24	-0.484547	0.14443
ENSMUSG00000020003	Pex7	29.07	28.86	31.13	20.75	24.96	15.29	-0.545968	0.083756
ENSMUSG00000020009	Ifngr1	82.29	98.31	73.49	85.98	73.55	58.05	-0.223794	0.573518
ENSMUSG00000020014	Cfap54	6.5	7.57	5.61	7.38	3.08	7.16	-0.159516	0.761467
ENSMUSG00000020015	Cdk17	16.53	16.22	17.21	20.2	14.62	7.47	-0.240457	0.0248775
ENSMUSG00000020018	Snrpf	454.48	405.54	467.21	289.39	286.66	169.04	-0.832932	0.0100252
ENSMUSG00000020019	Ntn4	20.01	22.18	18.83	22.83	22.03	15.41	-0.0178421	1
ENSMUSG00000020020	Usp44	24.49	24.58	29.05	36.16	23.73	23.27	0.0901978	0.887614
ENSMUSG00000020021	Fgd6	3.51	2.78	3.74	3.14	1.98	1.94	-0.506582	0.214502
ENSMUSG00000020022	Ndufa12	627.42	476.03	635.97	388.37	490.47	287.25	-0.576927	0.154667
ENSMUSG00000020023	Tmcc3	7.69	6.86	5.43	5.67	7.9	5.19	-0.0908968	0.711588
ENSMUSG00000020024	Cep83	6.36	4.23	6.16	8.34	5.08	4.34	0.0844705	0.945062
ENSMUSG00000020029	Nudt4	157.38	165.21	167.52	175.24	142.19	102.43	-0.223197	0.586408
ENSMUSG00000020034	Tcp11l2	22.23	22.19	20.14	11.78	10.8	10.06	-0.984	0.00072942
ENSMUSG00000020037	Rfx4	26.17	29.23	38.32	33.69	16.06	14.31	-0.548933	0.229473
ENSMUSG00000020038	Cry1	16.66	16.5	17.79	14.06	10.77	10.77	-0.517205	0.0559857
ENSMUSG00000020048	Hsp90b1	3359.6	4525.9	3479.74	3996.48	3581.35	3867.02	0.0100704	1
ENSMUSG00000020053	Igf1	52.07	55.01	46.69	49.37	65.94	49.65	0.101342	0.823546
ENSMUSG00000020056	Washc3	115.88	125	135.08	96.77	67.22	50.99	-0.806377	0.0136337
ENSMUSG00000020057	Dram1	37.88	42.09	35.03	62.3	50.24	51.72	0.514347	0.11746
ENSMUSG00000020059	Sycp3	650.55	546.62	624.75	308.26	284.61	199.96	-1.20038	0.000326161
ENSMUSG00000020063	Sirt1	19.57	24.01	19.06	10.55	7.88	10.59	-1.11004	0.00255894
ENSMUSG00000020064	Herc4	29.22	28.55	25.34	19.57	19.64	13.55	-0.655578	0.173885
ENSMUSG00000020069	Hnrnph3	156.82	116.19	143.47	108.98	83.37	60.68	-0.718939	0.00495934
ENSMUSG00000020074	Ccar1	17.84	15.64	19.43	19.21	11.27	13.36	-0.271293	0.501639
ENSMUSG00000020075	Ddx21	29.54	19.36	21.64	14.43	13.09	11.63	-0.849429	0.00621522
ENSMUSG00000020076	Ddx50	16.46	20.08	15.08	10.88	9.47	7.78	-0.875821	0.0222987
ENSMUSG00000020078	Vps26a	153.99	187.09	187.72	198.02	136.06	128.54	-0.192895	0.650018
ENSMUSG00000020079	Supv3l1	8.77	8.52	9.88	7.33	6.13	5.74	-0.500908	0.161831
ENSMUSG00000020083	Fam241b	49.74	26.9	45.44	12.7	19.63	17.5	-1.29274	0.0334474
ENSMUSG00000020085	Aifm2	12.5	11.95	14.49	9.56	9.3	10.94	-0.385941	0.287494
ENSMUSG00000020086	H2afy2	6.79	5.76	4.39	2.85	3.96	4.26	-0.613779	0.207821
ENSMUSG00000020087	Tysnd1	9.03	6.77	8.58	5.77	7.31	4.68	-0.457067	0.15845
ENSMUSG00000020088	Sar1a	185.99	202.76	178.1	174.54	173.03	130.82	-0.24478	0.349651
ENSMUSG00000020089	Ppa1	29.07	21.12	24.47	16.79	16.07	14.36	-0.660937	0.0351396
ENSMUSG00000020091	Eif4ebp2	16.23	17.29	21.28	14.15	16.63	16.99	-0.198071	0.754119
ENSMUSG00000020096	Tbata	54.56	38.26	59.71	72.51	28.92	24.33	-0.27842	0.438834
ENSMUSG00000020097	Sgpl1	85.16	88.75	85.45	68.37	60.28	43.82	-0.588611	0.0587118
ENSMUSG00000020100	Slc29a3	13.73	15.4	11.1	11.9	14.65	11.99	-0.0619152	0.974573
ENSMUSG00000020102	Slc16a7	392.42	365.53	401	560.05	550.8	578.22	0.543411	0.0422891
ENSMUSG00000020105	Lrig3	8.07	9.29	6.98	5.75	6.83	4.92	-0.475974	0.151496
ENSMUSG00000020107	Anapc16	76.12	60.1	70.58	50.42	46.5	24.79	-0.764788	0.0442941
ENSMUSG00000020108	Ddit4	59.96	62.83	49.8	29.73	26.31	25.04	-1.08993	0.000268744
ENSMUSG00000020109	Dnajb12	24.78	17.73	23.57	22.65	19.09	16.74	-0.17627	0.711397
ENSMUSG00000020111	Micu1	42.57	37.76	38.28	23.62	25.54	20.49	-0.76803	0.00502594
ENSMUSG00000020114	Cand1	47.85	45.06	34.99	29.7	24.87	24.32	-0.697102	0.0123626
ENSMUSG00000020115	Tbk1	13.2	10.95	16.58	7.83	7.09	6.41	-0.933208	0.0159007
ENSMUSG00000020116	Pno1	70.25	50.46	60.02	40.78	38.09	26.77	-0.77468	0.0155127
ENSMUSG00000020121	Srgap1	1.57	2.01	2.29	3.19	1.26	1.2	-0.0551096	1
ENSMUSG00000020122	Egfr	32.45	47.8	33.4	30.31	48.47	51.64	0.198567	0.900735
ENSMUSG00000020124	Usp15	45.02	40.83	47.28	48.56	33.55	33.19	-0.207443	0.605613
ENSMUSG00000020128	Vps54	1.57	1.14	1.65	2.11	1.72	1.53	0.297905	0.526524
ENSMUSG00000020130	Tbc1d15	35.45	37.04	33.12	25.89	20.57	18.07	-0.710705	0.0154676
ENSMUSG00000020131	Pcsk4	40.9	46.5	51.67	73.17	65.01	83.64	0.673578	0.0183424
ENSMUSG00000020132	Rab21	53.48	51.47	58.61	43.13	34	32.36	-0.579021	0.0537364
ENSMUSG00000020133	2310011J03Rik	22.26	16.35	20.86	15.2	13.36	8.7	-0.674534	0.152443
ENSMUSG00000020134	Peli1	5.19	4.52	4.68	2.9	2.68	1.54	-1.01512	0.0312857
ENSMUSG00000020149	Rab1a	148.99	144.26	153.69	81.07	104.13	81.29	-0.746	0.00785578
ENSMUSG00000020150	Gamt	130.41	119.63	118.52	72.15	81.91	61.76	-0.772071	0.00685148
ENSMUSG00000020152	Actr2	95.44	93.04	94.69	55.18	74.27	55.13	-0.617422	0.0327467
ENSMUSG00000020153	Ndufs7	121.07	115.6	150.75	96.39	67.6	47.57	-0.872832	0.0126054
ENSMUSG00000020154	Ptprb	1.43	1.41	1.12	2.32	1.86	1.04	0.398549	0.421198
ENSMUSG00000020156	Pwwp3a	79.08	79.51	107.25	76.15	54.15	48.98	-0.568344	0.12032
ENSMUSG00000020160	Meis1	6.84	5.5	5.8	4.17	5.24	3.6	-0.479553	0.353346
ENSMUSG00000020163	Uqcr11	1205.24	900.69	1221.02	846.6	861.12	538.62	-0.566624	0.0864927
ENSMUSG00000020166	Cnot2	21.57	19.66	21.87	25.68	18.72	14.47	-0.100107	0.233438
ENSMUSG00000020167	Tcf3	7.39	5.16	7.61	3.68	3.49	2.89	-1.00287	0.00729872
ENSMUSG00000020170	Frs2	8.18	5.52	6.6	4.33	6.01	3.81	-0.520678	0.225622
ENSMUSG00000020171	Yeats4	31.72	36.89	34.61	33.08	24.78	22.69	-0.357766	0.136583
ENSMUSG00000020175	Rab36	12.31	9.8	13.21	6.77	9.94	5.54	-0.66668	0.0312854
ENSMUSG00000020176	Grb10	12.91	10.59	8.7	6.37	8.31	6.09	-0.632559	0.0290698
ENSMUSG00000020180	Snrpd3	334.06	247.01	318.45	166.05	191.23	113.9	-0.932877	0.00441715
ENSMUSG00000020184	Mdm2	34.69	34.05	34.87	36.31	19.86	19.97	-0.444437	0.286405
ENSMUSG00000020185	E2f7	1.32	1.53	1.31	2.06	1.29	1.13	0.106915	0.780138
ENSMUSG00000020186	Csrp2	36.31	31.87	40.56	36.12	29.36	19.08	-0.362835	0.379626
ENSMUSG00000020189	Osbpl8	9.9	10.16	10.92	8.83	6.5	6.17	-0.527	0.102524
ENSMUSG00000020190	Mknk2	44.83	27.92	25.81	13.23	17.44	11.22	-1.2344	0.0518705
ENSMUSG00000020191	Spata48	53.46	48.74	61.81	60.09	40.26	19.78	-0.449187	0.44817
ENSMUSG00000020193	Zpbp	308.9	367.96	375.67	620.96	568.01	694.8	0.839761	0.00270595
ENSMUSG00000020196	Cabin1	3.75	8.09	3.25	3.91	3.17	6.09	-0.196337	0.0792008
ENSMUSG00000020198	Ap3d1	46.83	31.46	43.26	29.37	21.52	16.48	-0.851372	0.137464
ENSMUSG00000020211	Sf3a2	130.95	102.68	92.64	59.89	75.83	48.03	-0.828322	0.101175
ENSMUSG00000020212	Mdm1	20.07	16.7	22.86	19.19	10.77	12.77	-0.480789	0.186503
ENSMUSG00000020213	Glipr1l1	447.6	472.37	462.89	688.08	799.2	859.31	0.762911	0.00509069
ENSMUSG00000020214	Glipr1l2	152.97	206.45	246.55	304.79	162.33	138.88	7.14223e-05	1
ENSMUSG00000020219	Timm13	220.96	201.13	234.46	166.01	154.09	120.04	-0.576942	0.0503267
ENSMUSG00000020220	Vps13d	2.79	2.72	2.46	3	2.01	2.24	-0.136599	0.300834
ENSMUSG00000020224	Llph	231.29	187.59	253.8	136.72	145.42	98.16	-0.822782	0.00811687
ENSMUSG00000020225	Tmbim4	388.33	469.55	364.06	542.44	528.81	559.66	0.416504	0.155068
ENSMUSG00000020227	Irak3	4.56	5.56	4.92	6.04	3.73	2.42	-0.303106	0.746533
ENSMUSG00000020230	Prmt2	14.74	10.9	9.53	7.48	10.13	4.97	-0.6393	0.0731109
ENSMUSG00000020231	Dip2a	3.93	4.17	2.37	5.28	3.49	6.63	0.556669	0.499209
ENSMUSG00000020232	Hmg20b	53.2	34.29	53.53	29.19	29.02	19.58	-0.858243	0.0112232
ENSMUSG00000020234	4930404N11Rik	48.34	41.96	55.43	48.41	39.22	28.16	-0.331787	0.381748
ENSMUSG00000020235	Fzr1	30.01	29.25	30.61	27.48	23.74	16.62	-0.405703	0.256041
ENSMUSG00000020238	Ncln	62.29	58.63	60.33	76.14	61.5	65.89	0.16726	0.654395
ENSMUSG00000020241	Col6a2	16.63	21.18	13.9	14.35	16.55	11.62	-0.282302	0.46582
ENSMUSG00000020246	Hcfc2	23.51	26.89	27.57	26.67	18.08	13.45	-0.4219	0.194814
ENSMUSG00000020248	Nfyb	11.52	11.77	9.99	5.91	6.78	4.46	-0.956447	0.0180914
ENSMUSG00000020250	Txnrd1	29.41	24.29	21.68	20.37	23.48	15.21	-0.352	0.508643
ENSMUSG00000020251	Glt8d2	4.65	4.52	4.24	3.52	4.31	3.07	-0.298981	0.619213
ENSMUSG00000020253	Ppm1m	32.15	29.05	29.78	35.53	25.8	14.33	-0.266019	0.419081
ENSMUSG00000020255	D10Wsu102e	49.91	38.74	46.65	22.31	25.01	25.35	-0.89673	0.00350889
ENSMUSG00000020257	Wdr82	70.15	55.54	69.73	35.56	35.65	31.2	-0.932222	0.00518178
ENSMUSG00000020260	Pofut2	64.13	83.31	81.28	125.83	101.69	114.18	0.579148	0.111189
ENSMUSG00000020261	Slc36a1	9.85	9.41	12.85	11.95	8.03	8.77	-0.159461	0.860533
ENSMUSG00000020263	Appl2	134.15	113.11	101.52	41.74	79.77	53.03	-0.99876	0.000500074
ENSMUSG00000020265	Sumo3	63.32	39.7	58.22	74.67	42.08	47.81	0.029404	0.945062
ENSMUSG00000020267	Hint1	395.55	333.96	388.86	289.64	301.08	193.11	-0.512785	0.109702
ENSMUSG00000020268	Lyrm7	14.68	16.45	16	16.51	13.04	9.72	-0.263218	0.521404
ENSMUSG00000020270	Smim23	480.16	458.52	534.07	624	386.26	399.52	-0.0630425	0.950297
ENSMUSG00000020271	Fbxw11	22.33	14.72	20.02	11.16	17.45	13.56	-0.436516	0.229013
ENSMUSG00000020272	Stk10	10.3	7	7.65	7.53	6.63	5.68	-0.330628	0.386898
ENSMUSG00000020273	Papolg	10.41	10.51	9.78	6.73	6.5	5.25	-0.732274	0.0158906
ENSMUSG00000020275	Rel	3.51	2.47	2.31	1.16	1.99	1.39	-0.86868	0.0968169
ENSMUSG00000020277	Pfkl	30.29	37.28	29.49	28	20.21	14.58	-0.628342	0.0123048
ENSMUSG00000020280	Pus10	11.84	14.33	11.44	10.72	8.76	6.26	-0.547104	0.0111756
ENSMUSG00000020284	Cfap410	12.49	10.96	9.69	12.38	8.37	5.92	-0.313356	0.581698
ENSMUSG00000020286	1700093K21Rik	87.46	80.6	104.69	165.33	138.49	156.87	0.756217	0.00817817
ENSMUSG00000020287	Mpg	20.05	18.17	19.59	15.53	15.67	11.71	-0.430005	0.198073
ENSMUSG00000020288	Ahsa2	22.67	14.91	20.95	10.84	16.8	12.79	-0.53375	0.134292
ENSMUSG00000020289	Nprl3	6.71	9.64	7.31	5.75	5.27	2.51	-0.806288	0.139951
ENSMUSG00000020290	Xpo1	26.14	30.63	20.68	13.19	16.42	12.15	-0.891144	0.00505329
ENSMUSG00000020299	4930524B15Rik	58.38	55.51	59.43	41.8	42.24	27.06	-0.641579	0.0456299
ENSMUSG00000020300	Cpeb4	11.73	8.97	11.72	11.33	5.93	7.6	-0.383058	0.632197
ENSMUSG00000020305	Asb3	14.38	13.92	14.55	9.96	8.5	9.46	-0.617996	0.0422863
ENSMUSG00000020307	Cdc34	236.42	131.34	220.95	191.13	167.74	147.53	-0.21728	0.33141
ENSMUSG00000020308	Tpgs1	19.62	13.16	19.11	10.73	10.59	8.52	-0.798209	0.0241916
ENSMUSG00000020311	Erlec1	184.92	227.53	223.77	278.44	268.53	229.8	0.287962	0.377179
ENSMUSG00000020312	Shc2	4.14	2.93	4.41	2.7	2.32	2.02	-0.705475	0.128515
ENSMUSG00000020315	Sptbn1	18.46	17.65	17.12	18.64	15.52	16.55	-0.0699693	0.993912
ENSMUSG00000020317	Theg	80.69	37.69	79.44	47.18	44.49	36.06	-0.631091	0.108154
ENSMUSG00000020319	Wdpcp	20.21	27.28	31.23	29.52	18.69	18.52	-0.238395	0.741172
ENSMUSG00000020321	Mdh1	179.58	161.82	159.95	88.35	119.65	102.25	-0.692387	0.0255229
ENSMUSG00000020325	Fstl3	88.03	66.04	72.2	63.55	71.79	52.07	-0.271847	0.456218
ENSMUSG00000020326	Ccng1	16.82	15.77	14.03	7.96	13.86	7.4	-0.673993	0.0907044
ENSMUSG00000020328	Nudcd2	34.66	23.67	29.89	24.79	23.71	16.76	-0.434907	0.27057
ENSMUSG00000020329	Polrmt	6.96	5.59	7.81	6	2.72	3.54	-0.731779	0.22281
ENSMUSG00000020330	Hmmr	4.71	3.38	4.72	2.9	2.95	2.07	-0.693698	0.0878018
ENSMUSG00000020332	Meikin	10.96	12.73	11.23	11.19	8.98	7.18	-0.352513	0.371798
ENSMUSG00000020333	Acsl6	124.01	133.85	164.75	259.82	146.98	191.07	0.500505	0.198496
ENSMUSG00000020340	Cyfip2	4.38	3.35	3.91	3.05	3.5	2.94	-0.294611	0.459716
ENSMUSG00000020346	Mgat1	10.07	9.49	10.7	13.18	14.51	12.13	0.396081	0.240632
ENSMUSG00000020349	Ppp2ca	119.88	96.07	108.57	62.3	77.44	47.1	-0.796504	0.0107409
ENSMUSG00000020357	Flt4	1.06	1.84	2.61	4.46	1.28	2.35	0.554087	0.406374
ENSMUSG00000020358	Hnrnpab	318.94	248	306.63	193.67	192.32	150.13	-0.704367	0.0138783
ENSMUSG00000020359	Phykpl	5.32	3.84	6.28	2.54	4.11	3.63	-0.586832	0.32986
ENSMUSG00000020361	Hspa4	115.83	110.43	104.83	87.56	81	64.9	-0.504048	0.0799078
ENSMUSG00000020362	Cnot6	7.76	6.7	7.99	7	6.99	4.87	-0.251386	0.579751
ENSMUSG00000020366	Mapk9	37.05	31.15	31.02	26.52	23.89	20.04	-0.494031	0.0936809
ENSMUSG00000020368	Canx	812.02	879.45	759.67	851.61	791.74	844.06	0.0211914	1
ENSMUSG00000020372	Rack1	179.64	159.35	154.8	95.42	104.01	84.51	-0.798312	0.00443319
ENSMUSG00000020375	Rufy1	6.26	5.81	5.46	3.36	2.95	3.07	-0.902166	0.00890244
ENSMUSG00000020376	Rnf130	76.48	99.74	71.68	100.35	104.46	78.81	0.194201	0.632653
ENSMUSG00000020377	Ltc4s	2.9	5.36	2.94	2.82	4.08	2.17	-0.304324	0.762649
ENSMUSG00000020380	Rad50	7.24	6.19	5.71	5.02	4.26	4.3	-0.495107	0.277621
ENSMUSG00000020381	Mrnip	26.68	24.85	30.06	19.03	18.5	9.33	-0.800035	0.033052
ENSMUSG00000020385	Clk4	20.73	21.54	23.21	23.29	14.34	15.24	-0.308605	0.405598
ENSMUSG00000020386	Sar1b	248.43	215.33	247.67	158.23	157.15	107.9	-0.749109	0.0125641
ENSMUSG00000020387	Jade2	2.49	2.71	3.72	2.43	1.96	2.13	-0.452172	0.188382
ENSMUSG00000020388	Pdlim4	18.79	10.97	11.98	7.56	9.75	7.68	-0.74008	0.041241
ENSMUSG00000020389	Cdkl3	133.8	124.86	164.25	163.62	108.12	83.92	-0.249852	0.58885
ENSMUSG00000020390	Ube2b	360.92	321.51	395.63	250.26	258.55	176.57	-0.653461	0.0303945
ENSMUSG00000020392	Cdkn2aipnl	17.99	16.58	20.9	16.28	13.92	8.76	-0.509714	0.311472
ENSMUSG00000020393	Kremen1	5.48	4.35	4.77	5.63	4.49	7.55	0.275334	1
ENSMUSG00000020397	Med7	23.89	24.32	27.63	24.14	22.88	10.96	-0.387404	0.399731
ENSMUSG00000020400	Tnip1	9.22	6.75	8.67	6.11	6.37	4.54	-0.533771	0.12032
ENSMUSG00000020401	Fam71b	68.78	63.23	100.3	107.15	48.17	47.24	-0.197702	0.77171
ENSMUSG00000020402	Vdac1	277.38	200.89	220.03	153.85	183.06	154.87	-0.505834	0.0883867
ENSMUSG00000020409	Slu7	33.04	34.06	36.39	33.12	18.73	18.59	-0.555025	0.0154676
ENSMUSG00000020412	Ascc2	16.89	13.54	14.51	11.73	9	11.51	-0.479148	0.129469
ENSMUSG00000020415	Pttg1	172.18	140.63	177.86	110.86	92.12	59.9	-0.900349	0.00387364
ENSMUSG00000020419	Hormad2	25.06	24.89	27.99	18.75	15.2	12.14	-0.75791	0.00391998
ENSMUSG00000020422	Tns3	5.17	4.96	4.71	3.66	3.17	3.35	-0.543754	0.0699812
ENSMUSG00000020424	Castor1	15.75	14.58	9.85	8.7	10.2	8.02	-0.577799	0.132841
ENSMUSG00000020430	Pes1	41.04	33.75	37.97	26.46	21.99	19.83	-0.72372	0.0128904
ENSMUSG00000020432	Tcn2	330.76	400.51	341.74	382.24	428.18	401.76	0.17594	0.635992
ENSMUSG00000020434	4921536K21Rik	128.44	76.48	130.7	79.58	70.13	45.05	-0.785131	0.0331612
ENSMUSG00000020435	Osbp2	59.13	36.66	69.09	107.85	83.32	72.77	0.678794	0.196418
ENSMUSG00000020439	Smtn	11.08	7.37	9.96	7.9	6.17	3.97	-0.655199	0.144553
ENSMUSG00000020440	Arf5	105.38	111.61	106.93	98.09	85.29	62.41	-0.398211	0.231534
ENSMUSG00000020441	2310033P09Rik	30.96	21.1	29.14	21.84	19.23	14.1	-0.557596	0.120663
ENSMUSG00000020444	Guk1	32.46	28.28	30.37	26.65	27	15.26	-0.402896	0.307887
ENSMUSG00000020448	Rnf185	29.44	24.83	32.81	20.53	25.31	19.08	-0.423678	0.198936
ENSMUSG00000020451	Limk2	8.3	5.97	10.05	7.19	6.27	4.68	-0.422969	0.284039
ENSMUSG00000020454	Eif4enif1	17.2	19.4	19.88	18.07	8.56	5.77	-0.801746	0.0498154
ENSMUSG00000020455	Trim11	6.5	5.4	6.06	5.6	3.95	3.92	-0.415037	0.270599
ENSMUSG00000020456	Ogdh	65.18	53.02	47.51	38.19	42.47	36.18	-0.504126	0.160658
ENSMUSG00000020457	Drg1	101.16	87.67	86.83	56.82	49.93	47.5	-0.837619	0.00304457
ENSMUSG00000020458	Rtn4	89.78	81.13	71.19	84.06	85.09	69.59	-0.0201628	0.945996
ENSMUSG00000020459	Mtif2	9.16	8.45	7.2	7.15	5.89	4	-0.541996	0.287687
ENSMUSG00000020460	Rps27a	705.27	535.19	641.77	384.53	389.06	270.41	-0.850321	0.00478817
ENSMUSG00000020461	Clhc1	4.86	4.24	4.54	4.07	4.95	4.08	-0.0582768	0.980586
ENSMUSG00000020462	Cfap36	317.97	324.3	336.12	280.24	262.17	172.12	-0.453415	0.161858
ENSMUSG00000020463	Ppp4r3b	18.07	19.3	20.43	15.7	13.38	10.26	-0.555073	0.092846
ENSMUSG00000020464	Pnpt1	9.17	8.23	7.99	5.51	6.15	4.78	-0.62705	0.0447034
ENSMUSG00000020467	Efemp1	37.75	63.67	39.34	38.61	51.16	43.58	-0.0780196	0.830325
ENSMUSG00000020471	Pold2	12.63	9.12	11.44	5.27	6.11	5.06	-1.01354	0.00320341
ENSMUSG00000020472	Zkscan17	5.8	5.08	5.21	7.56	4.34	4.14	-0.00449018	1
ENSMUSG00000020473	Aebp1	73.36	81.24	55.21	81.47	78.41	72.94	0.150132	0.733478
ENSMUSG00000020475	Pgam2	739.39	483.28	621.59	439.83	359.44	321.55	-0.718487	0.0196327
ENSMUSG00000020476	Dbnl	28.34	18.68	23.92	13.28	14.72	12.85	-0.796263	0.0111303
ENSMUSG00000020477	Mrps24	29.09	27.44	25.12	23.72	28.15	15.43	-0.278846	0.553315
ENSMUSG00000020481	Ankrd36	100.47	95.6	138.19	110.01	60.62	50.77	-0.594315	0.259647
ENSMUSG00000020482	Ccdc117	30.11	25.48	23.87	19.81	16.39	11.69	-0.730504	0.0321527
ENSMUSG00000020483	Dynll2	704.69	563.96	616.43	467.39	556.63	380.55	-0.424497	0.17722
ENSMUSG00000020484	Xbp1	172.95	148.04	155.53	101.24	134.31	92.59	-0.538225	0.0864476
ENSMUSG00000020485	Supt4a	132.19	88.85	147.15	70.98	57.92	33.83	-1.17797	0.00263325
ENSMUSG00000020486	2021-09-04	14.18	12.11	13.92	18.55	8.81	8.95	-0.147187	0.788242
ENSMUSG00000020490	Btnl10	56.49	50.8	40.1	38.88	33.7	21.67	-0.645074	0.0533823
ENSMUSG00000020491	2810021J22Rik	14.51	11.5	14.44	34.58	11.85	23.43	0.788327	0.426129
ENSMUSG00000020492	Ska2	16.5	10.76	9.12	10.21	13.8	5.04	-0.324607	0.698762
ENSMUSG00000020493	Prr11	8.94	6.63	7.29	6.89	4.76	3.94	-0.552204	0.234412
ENSMUSG00000020495	Smg8	10.08	10.59	11.15	8.32	5.93	7	-0.582471	0.0562787
ENSMUSG00000020496	Rnf187	123.52	104.07	107.32	91.17	80.19	77.37	-0.429193	0.148889
ENSMUSG00000020513	Tubd1	10.99	13.38	12.03	9.06	8.66	6.92	-0.562936	0.0883867
ENSMUSG00000020514	Mrpl22	107.21	105.17	129.75	78.63	64.96	45.79	-0.853261	0.00796406
ENSMUSG00000020515	Cnot8	47.23	39.68	43.37	30.05	28.17	23.15	-0.679047	0.0212516
ENSMUSG00000020516	Rps6kb1	14.27	10.56	11.96	7.07	13.23	9.37	-0.310309	0.70701
ENSMUSG00000020519	Sap30l	5.73	4.43	6.09	4.41	4.68	2.7	-0.462876	0.500952
ENSMUSG00000020520	Galnt10	45.7	35.75	37.68	45.46	53.64	35.69	0.178177	0.301952
ENSMUSG00000020521	Rnft1	42.78	68.25	62.34	87.04	67.4	76.7	0.414913	0.223948
ENSMUSG00000020522	Mfap3	62.1	72.19	57.98	55	53.72	53.62	-0.244115	0.476251
ENSMUSG00000020523	Fam114a2	25.83	23.34	25.58	21.38	14.33	11.09	-0.675565	0.0517501
ENSMUSG00000020525	Ppm1d	80.92	74.79	88.15	82.09	57.8	54.94	-0.323837	0.373016
ENSMUSG00000020526	Znhit3	39.24	47.99	52.09	42.38	26.62	17.62	-0.68563	0.0976273
ENSMUSG00000020528	Prpsap2	21.61	17.62	14.65	10.7	10.79	7.68	-0.885264	0.0102078
ENSMUSG00000020530	Ggnbp2	133.58	115.91	136.05	131.22	88.83	81.32	-0.355345	0.293527
ENSMUSG00000020532	Acaca	13.29	22.39	15.44	16.48	23.13	22.85	0.289045	0.0675475
ENSMUSG00000020534	Shmt1	33.68	29.47	32.21	18.96	21.14	17.98	-0.715343	0.00995675
ENSMUSG00000020536	Llgl1	7.04	5.66	5.45	4.96	4.62	3.82	-0.437737	0.201099
ENSMUSG00000020537	Drg2	29.95	26.26	30.29	22.17	17.18	14.45	-0.685094	0.0291061
ENSMUSG00000020538	Srebf1	14.05	13.65	14.4	14.48	11.43	10.67	-0.202765	0.560362
ENSMUSG00000020541	Tom1l1	18.76	16.17	14.83	12.09	7.48	8.79	-0.811129	0.00474021
ENSMUSG00000020544	Cox11	22.64	20.32	20.73	20.72	15.01	14.81	-0.333641	0.587631
ENSMUSG00000020545	Lrrc72	10.1	17.82	17.82	19.17	5.9	6.27	-0.545451	0.23003
ENSMUSG00000020547	Bzw2	7.98	9.4	6.19	7.93	5.69	5.02	-0.33855	0.0644168
ENSMUSG00000020549	Elac2	16.39	12.13	12.25	9.06	8.61	8.36	-0.647333	0.0449451
ENSMUSG00000020553	Pctp	13.89	15.52	17.93	15.25	12.41	9.73	-0.340407	0.458838
ENSMUSG00000020561	Twistnb	12.4	9.66	13.6	7.74	7.1	6.01	-0.774259	0.0355822
ENSMUSG00000020562	Efcab10	217.47	280.68	334.6	279.45	233.89	158.24	-0.310324	0.453648
ENSMUSG00000020564	Atxn7l1	13.2	8	10.74	9.52	6.76	4.36	-0.629921	0.568214
ENSMUSG00000020570	Sypl	434.74	386.6	377.06	451.75	491.63	417.65	0.183589	0.61462
ENSMUSG00000020571	Pdia6	1213.16	1132.58	1162.28	1236.23	1144.53	1175.44	0.0196795	1
ENSMUSG00000020572	Nampt	49.84	46.69	51.5	31.87	35.95	29.76	-0.601232	0.0282657
ENSMUSG00000020573	Pik3cg	1.84	2.24	1.39	1.58	1.43	1.75	-0.200579	0.747665
ENSMUSG00000020576	Nbas	8.6	10.71	11.4	18.95	9.48	10.22	0.33176	0.451927
ENSMUSG00000020577	Tspan13	34.96	40.28	38.87	53.14	71.23	70.63	0.773049	0.00925567
ENSMUSG00000020580	Rock2	11.56	11.22	16.4	7.61	9.85	8.33	-0.603306	0.0556044
ENSMUSG00000020585	Laptm4a	930.01	1198.61	1096.79	1291.91	1064.44	1145.59	0.118672	0.787195
ENSMUSG00000020590	Snx13	9.65	11.2	9.56	10.97	9.83	8.99	-0.0297177	1
ENSMUSG00000020592	Sdc1	32.64	20.35	21.55	24.51	41.18	25.96	0.29812	0.387868
ENSMUSG00000020593	Lpin1	26.48	15.85	30.65	29.07	24.06	17.83	-0.0404951	1
ENSMUSG00000020594	Pum2	23.35	21.1	19.68	21.61	20.2	21.48	-0.0190218	0.983869
ENSMUSG00000020601	Trib2	8.37	7.39	5.55	5.39	6.98	4.63	-0.325996	0.741628
ENSMUSG00000020608	Smc6	20.07	26.05	21.76	19.82	17.42	15.5	-0.364089	0.503197
ENSMUSG00000020610	Amz2	31.06	27.32	30.99	41.18	39.02	24.4	0.22702	0.597964
ENSMUSG00000020611	Gna13	24.45	21.67	23.15	20.49	16.03	16.87	-0.375661	0.173898
ENSMUSG00000020612	Prkar1a	330.03	271.45	291.58	211.14	216.6	188.16	-0.536061	0.0525404
ENSMUSG00000020617	1700012B07Rik	32.31	32.54	35.16	54.57	31.02	36.4	0.286619	0.456877
ENSMUSG00000020622	Nt5c1b	61.78	28.86	57.45	44.72	32.69	29.05	-0.476163	0.257506
ENSMUSG00000020628	Trappc12	14.41	13.09	12.28	7.24	8.17	6.53	-0.85848	0.00443319
ENSMUSG00000020629	Adi1	65.07	67.95	72.69	44.32	50.01	36.77	-0.649944	0.0272435
ENSMUSG00000020630	Rnaseh1	10.32	8.6	11.06	7.28	6.38	4.58	-0.716895	0.0883297
ENSMUSG00000020633	Dcdc2c	21.38	23.46	37.02	35.22	20.35	18.31	-0.147975	1
ENSMUSG00000020634	Ubxn2a	6.97	5.4	7.91	4.85	6.5	5.94	-0.23012	0.967275
ENSMUSG00000020636	Allc	143.97	85.1	112.5	97.59	81.85	62.66	-0.496578	0.166017
ENSMUSG00000020639	Pfn4	37.92	45.55	50.4	40.64	37.86	23.6	-0.39085	0.34019
ENSMUSG00000020640	Itsn2	7.5	4.24	5.59	5.47	5.14	3	-0.348605	0.779954
ENSMUSG00000020642	Rnf144a	23.46	19.99	24.89	21.84	15.98	11.81	-0.461518	0.231534
ENSMUSG00000020646	Mboat2	61.1	68.69	52.49	54.05	54.26	48.71	-0.215208	0.779954
ENSMUSG00000020647	Ncoa1	9.17	10.81	9.11	2.13	7.4	10.43	-0.543412	0.0133121
ENSMUSG00000020649	Rrm2	27.73	20.59	18.96	9.69	14.99	8.72	-1.01033	0.00355583
ENSMUSG00000020650	Bcap29	431.72	492.14	483.08	653.58	540.17	626.02	0.371195	0.209206
ENSMUSG00000020652	Cenpo	11.29	8.02	10.57	8.3	6.04	3.48	-0.745683	0.173885
ENSMUSG00000020653	Klf11	3.45	3.57	2.86	2.64	4.23	1.96	-0.162098	0.434672
ENSMUSG00000020654	Adcy3	2.58	2.77	2.8	3.25	2.52	2.97	0.100833	0.884662
ENSMUSG00000020657	Dnajc27	5.07	6.21	7	6.73	2.75	3.55	-0.488429	0.446571
ENSMUSG00000020659	Cbll1	7.39	8.8	8.3	7.63	5.15	3.96	-0.548893	0.174686
ENSMUSG00000020660	Pomc	2.71	2.53	3.23	3.58	3	3.11	0.194135	0.851016
ENSMUSG00000020661	Dnmt3a	12.07	9.9	6.47	10.51	4.7	9.8	-0.185416	0.0751524
ENSMUSG00000020664	Dld	99.87	96.23	96.06	59.42	56.57	53.08	-0.789138	0.00375978
ENSMUSG00000020669	Sh3yl1	2.64	5.99	5.14	4.85	4.33	3.78	-0.0874628	0.976249
ENSMUSG00000020671	Rab10	89	79.49	87.01	65.96	68.65	52.28	-0.451134	0.135611
ENSMUSG00000020674	Pxdn	18.11	22.19	15.59	13.68	16.09	12.73	-0.395127	0.297603
ENSMUSG00000020677	Ddx52	16.27	15.03	14.48	10.86	9.23	8.49	-0.679712	0.0229396
ENSMUSG00000020680	Taf15	23.94	20.41	20.16	14.44	13.16	12.89	-0.671957	0.0133519
ENSMUSG00000020681	Ace	662.18	723.79	716.9	789.19	755.79	923.36	0.231181	0.514159
ENSMUSG00000020687	Cdc27	12.29	10.33	11.52	11.28	8.54	6.64	-0.36765	0.321745
ENSMUSG00000020690	Efcab3	38.87	29.01	39.85	33.53	22.89	20.46	-0.48674	0.173008
ENSMUSG00000020691	Mettl2	11.54	11.17	10.93	10.93	8.21	5.03	-0.47696	0.283942
ENSMUSG00000020692	Nle1	2.86	2.39	2.17	2.07	2.36	1.52	-0.31853	0.141674
ENSMUSG00000020694	Tlk2	24.35	22.54	16.71	18.05	19.57	16.19	-0.241152	0.30326
ENSMUSG00000020696	Rffl	8.61	5.71	8.21	8.59	4.95	3.99	-0.362021	0.482389
ENSMUSG00000020697	Lig3	23.87	15.86	21.87	18.84	13.48	11.14	-0.503242	0.0685898
ENSMUSG00000020698	Cct6b	45.67	41.96	44.9	48.16	35.2	32.28	-0.196678	0.587799
ENSMUSG00000020700	Map3k3	5.09	3.74	4.28	3.38	3.8	3.27	-0.327165	0.481571
ENSMUSG00000020705	Ddx42	25.65	21	19.02	11.67	13.09	11.99	-0.83749	0.00407887
ENSMUSG00000020706	Ftsj3	29.7	22.85	23.51	14.18	15.22	14.11	-0.805791	0.00518178
ENSMUSG00000020707	Rnf135	13.49	8.32	10.88	4.96	7.28	4.87	-0.93401	0.0161654
ENSMUSG00000020708	Psmc5	161.27	136.01	151.92	98.48	102.71	78.27	-0.684716	0.0150169
ENSMUSG00000020712	Tcam1	368.26	431.01	392.97	492.99	430.65	498.46	0.254348	0.404338
ENSMUSG00000020715	Ern1	23.79	30.28	31.33	29.1	25.09	21.11	-0.181586	0.990105
ENSMUSG00000020716	Nf1	4.26	3.91	4.45	5.68	3.75	4.78	0.171195	1
ENSMUSG00000020719	Ddx5	663.19	692.81	629.42	366.09	322.31	268.35	-1.05323	0.0031494
ENSMUSG00000020720	Psmd12	101.79	86.87	85.55	54.64	63.16	44.87	-0.753333	0.00998963
ENSMUSG00000020721	Helz	9.24	9.63	6.52	6.51	5.75	5.02	-0.555157	0.0833589
ENSMUSG00000020728	Cep112	52.58	43.15	57.99	53.28	48.4	33.45	-0.185957	0.768351
ENSMUSG00000020733	Slc9a3r1	38.19	23.79	30.28	22.69	17.53	19.67	-0.62339	0.0591382
ENSMUSG00000020736	Nt5c	87.42	59.66	82.7	55.98	60.71	49.57	-0.466812	0.150534
ENSMUSG00000020737	Jpt1	359.68	261.67	377.91	231.46	188.85	152.96	-0.801645	0.011509
ENSMUSG00000020738	Sumo2	973.93	807.46	1157.08	730.14	609.6	508.36	-0.669022	0.0352317
ENSMUSG00000020739	Nup85	28.29	38.99	35.66	22.42	13.22	13.89	-1.05543	0.00218044
ENSMUSG00000020740	Gga3	5.34	3.64	3.71	2.51	2.84	2.57	-0.68012	0.327069
ENSMUSG00000020741	Cluh	23.56	19.29	20.5	15.11	15.7	14.41	-0.486384	0.0885505
ENSMUSG00000020743	Mif4gd	213.79	196.61	190.6	147.95	164.89	104.64	-0.525658	0.0708058
ENSMUSG00000020744	Slc25a19	3.73	3.62	4.55	4.12	2.62	2.64	-0.343302	0.511635
ENSMUSG00000020745	Pafah1b1	86.84	79.94	82.83	72.79	62.95	49.15	-0.433009	0.166236
ENSMUSG00000020747	Tmem94	19.76	13.3	25.84	20.4	15.36	19.74	-0.0857799	0.552398
ENSMUSG00000020752	Recql5	3.65	3.04	3.26	2.78	2.38	2.2	-0.434991	0.101058
ENSMUSG00000020755	Sap30bp	27.73	24.9	26.11	15.51	15.31	12.19	-0.872425	0.00446243
ENSMUSG00000020766	Galk1	23.74	19.53	23.67	16.19	19.14	14.04	-0.439234	0.183025
ENSMUSG00000020773	Trim47	9.36	8.3	7.22	4.28	4.15	3.85	-1.01868	0.00253503
ENSMUSG00000020774	Aspa	1.62	2.01	2.33	1.86	1.47	1.56	-0.285478	1
ENSMUSG00000020775	Mrpl38	73.91	55.89	78.84	51.61	41.45	30.81	-0.752189	0.0222
ENSMUSG00000020776	Fbf1	5.42	4.68	3.4	8.06	2.13	2.25	-0.117973	0.696067
ENSMUSG00000020777	Acox1	65.41	82.33	77.01	51.77	59.45	56.46	-0.42261	0.155524
ENSMUSG00000020778	Ten1	15.32	17.41	16.62	14.48	10.75	11.52	-0.425306	0.333085
ENSMUSG00000020780	Srp68	34.78	24.27	28.18	19.94	15.15	12.83	-0.864196	0.00748042
ENSMUSG00000020783	Ncbp3	11.89	10.29	10.7	5.86	7.21	5.49	-0.825014	0.00883746
ENSMUSG00000020790	Ankfy1	7.05	6.04	6.24	4.39	5.45	3.79	-0.504056	0.175377
ENSMUSG00000020792	Exoc7	36.67	39.22	42.07	32.04	30.5	21.98	-0.480933	0.170732
ENSMUSG00000020794	Ube2g1	50.35	55.03	54.66	38.39	39.24	17.15	-0.755778	0.0353064
ENSMUSG00000020799	Tekt1	246.9	195.37	271.78	176.96	161.04	123.5	-0.629694	0.0383573
ENSMUSG00000020801	Med31	77.17	91.81	87.04	69.3	48.32	28.65	-0.807623	0.0356377
ENSMUSG00000020802	Ube2o	10.65	7.08	7.41	7.1	4.93	6.3	-0.455778	0.201607
ENSMUSG00000020803	Txndc17	67.48	58.84	51.5	51.71	43.24	40.03	-0.397672	0.245743
ENSMUSG00000020805	Slc13a5	19.75	21.33	23.49	29.3	19.81	25.11	0.200944	0.625873
ENSMUSG00000020806	Rhbdf2	4.13	4.34	3.81	4.31	4.37	3.04	-0.067338	0.954734
ENSMUSG00000020807	4933427D14Rik	1.45	1.43	1.48	1.67	1.01	1.07	-0.217438	0.800475
ENSMUSG00000020810	Cygb	14.24	15.43	18.19	13.6	20.7	16.08	0.0740307	0.961698
ENSMUSG00000020814	Mxra7	83.88	79.36	110.06	118.25	103.88	107.38	0.269837	0.47586
ENSMUSG00000020817	Rabep1	32.83	25.83	32.3	25.66	26.72	16.8	-0.394877	0.264191
ENSMUSG00000020818	Mfsd11	54.65	70.06	62.54	78.68	72.5	69.89	0.239538	0.491773
ENSMUSG00000020821	Kif1c	4.81	4.89	4.09	3.59	5.57	5	0.0381988	1
ENSMUSG00000020823	Sec14l1	34.36	36.89	40.27	35.31	32.93	27.82	-0.215295	0.55852
ENSMUSG00000020827	Mink1	5.42	3.56	4.53	3.46	2.5	2.15	-0.736254	0.120873
ENSMUSG00000020829	Slc46a1	21.8	22.62	23.72	23.63	21.99	16.69	-0.129038	0.787621
ENSMUSG00000020831	0610010K14Rik	60.4	48.6	52.76	46.85	39.82	36.39	-0.394493	0.127829
ENSMUSG00000020832	Eral1	11.23	10.69	10.56	5.82	6.78	5.66	-0.830865	0.0115155
ENSMUSG00000020840	Blmh	60.03	67.12	47.74	34.24	31.02	35.07	-0.801695	0.000123407
ENSMUSG00000020841	Cpd	31.84	43.57	31.29	38.78	40.51	43.15	0.198515	0.603557
ENSMUSG00000020843	Timm22	26.18	23.08	22.08	20.25	18.86	21.24	-0.241357	0.36747
ENSMUSG00000020844	Nxn	47.15	40.25	51.29	42.89	34.53	32.85	-0.330823	0.321983
ENSMUSG00000020848	Doc2b	7.05	5.89	5.91	4.23	3.49	3.53	-0.74464	0.0686756
ENSMUSG00000020849	Ywhae	938.51	749.38	876.73	476.8	543.58	410.03	-0.842316	0.00443319
ENSMUSG00000020850	Prpf8	34.86	40.21	33.09	36.43	23.3	25.23	-0.348311	0.47586
ENSMUSG00000020857	Nme2	986.52	785.14	914.23	502.99	631.07	416.79	-0.792341	0.00803318
ENSMUSG00000020859	Spag9	14.37	11.18	13.76	12.36	9.69	9.05	-0.337982	0.431259
ENSMUSG00000020863	Luc7l3	87.88	61.35	74.08	41.92	39.64	34.25	-0.947288	0.0006945
ENSMUSG00000020864	Ankrd40	7.23	4.76	6.35	4.35	3.95	4.46	-0.523365	0.275705
ENSMUSG00000020865	Abcc3	14.71	15.33	13.2	15.96	14.79	16.31	0.122135	0.779954
ENSMUSG00000020867	Spata20	195.58	114.94	182.22	138.13	99.53	98.71	-0.550778	0.111686
ENSMUSG00000020868	Xylt2	7.69	7.57	7.07	8.05	7.55	7.94	0.0761311	1
ENSMUSG00000020869	Lrrc59	51.63	37.55	45.19	35.03	26.32	22.5	-0.680328	0.035735
ENSMUSG00000020873	Slc35b1	103.09	117.39	132.79	154.79	128.14	111.06	0.157388	0.679122
ENSMUSG00000020876	Snx11	5.85	6.38	6.98	3.87	4.22	2.53	-0.855074	0.0761046
ENSMUSG00000020877	Scrn2	18.72	13.19	15.32	7.31	7.43	7.17	-1.10811	0.000785343
ENSMUSG00000020878	Lrrc46	642.75	619.93	710.66	650.03	482.76	387.07	-0.376701	0.273578
ENSMUSG00000020882	Cacnb1	7.56	5.1	6.13	9.57	6.41	3.94	0.0842526	0.89248
ENSMUSG00000020883	Fbxl20	17.42	20.44	18.88	11.3	13.1	9.16	-0.757623	0.0120589
ENSMUSG00000020888	Dvl2	11.8	7.75	9.81	5.12	5.96	4.27	-0.935613	0.00627879
ENSMUSG00000020889	Nr1d1	7.74	4.3	5.27	4.85	3.98	3.26	-0.517791	0.262445
ENSMUSG00000020893	Per1	11.61	9.45	10.84	9.3	6.8	5.04	-0.593581	0.307019
ENSMUSG00000020894	Vamp2	50.79	48.73	56.61	39.29	42.67	25.2	-0.542981	0.121512
ENSMUSG00000020895	Tmem107	32.81	36.96	38.54	48.7	28.02	26.02	-0.0761685	0.955315
ENSMUSG00000020897	Aurkb	10.88	9.69	13.15	5.46	5.07	5.27	-1.09368	0.00322941
ENSMUSG00000020898	Ctc1	7.19	7.3	6.73	7.16	4.67	8.47	-0.0639449	0.340382
ENSMUSG00000020899	Pfas	4.97	4.1	4.75	3.52	3.4	3.84	-0.36108	0.122351
ENSMUSG00000020900	Myh10	7.94	8.87	10.06	17.47	7.53	8.5	0.318165	0.521745
ENSMUSG00000020902	Ntn1	7.9	9.61	8.4	12.82	11.74	10.16	0.422258	0.197761
ENSMUSG00000020903	Stx8	54.22	34.41	49.56	32.1	24.6	20.25	-0.84466	0.00868747
ENSMUSG00000020904	Cfap52	27.38	33.35	34.44	33.75	21.64	19.25	-0.350558	0.365558
ENSMUSG00000020910	Adprm	3.55	3.2	2.75	1.82	2.57	1.68	-0.646231	0.28266
ENSMUSG00000020914	Top2a	31.9	39.19	33.65	27.25	15.13	15.13	-0.864928	0.0120017
ENSMUSG00000020917	Acly	103.81	81.85	86.77	56.73	76.23	71.76	-0.412234	0.297603
ENSMUSG00000020918	Kat2a	7.1	5.28	6.32	5.58	2.7	3.06	-0.721618	0.0871103
ENSMUSG00000020919	Stat5b	4	3.06	3.57	2.23	4.32	3.22	-0.121711	0.883594
ENSMUSG00000020921	Tmem101	52.64	52.6	51.07	53.98	42.73	37.22	-0.222931	0.565625
ENSMUSG00000020922	Lsm12	62.25	54.4	60.79	50.53	50.08	34.16	-0.396832	0.189637
ENSMUSG00000020923	Ubtf	49.4	38.04	32.52	20.38	23.68	22.36	-0.852864	0.0141382
ENSMUSG00000020925	Ccdc43	21.55	17.13	30.56	17.07	22.38	11.78	-0.434617	0.350868
ENSMUSG00000020929	Eftud2	84.18	102.94	92.44	54.27	73.5	23.48	-0.886223	0.0204252
ENSMUSG00000020930	Ccdc103	40.2	35.2	44.47	34.77	28.38	20.53	-0.518516	0.156516
ENSMUSG00000020935	Dcakd	69.33	39.83	49.33	21.27	38.11	25.09	-0.907881	0.00777435
ENSMUSG00000020936	Nmt1	72.63	66.16	80.05	65.26	57.71	39.73	-0.427662	0.205783
ENSMUSG00000020937	Plcd3	4.23	2.46	2.5	1.41	2.16	1.61	-0.827113	0.0905297
ENSMUSG00000020940	1700023F06Rik	35.54	26.84	40.18	38.98	20.48	17.3	-0.418042	0.395671
ENSMUSG00000020945	Lyzl6	504.28	659.74	664.85	1132.53	1108.6	1382.05	0.986304	0.000717776
ENSMUSG00000020946	Gosr2	133.23	89.31	120.81	76.8	83.66	54.53	-0.67541	0.0396715
ENSMUSG00000020948	Klhl28	11.3	10.58	10.63	7.04	8.1	7.52	-0.520736	0.0969421
ENSMUSG00000020949	Fkbp3	178.6	130.39	152.83	75.76	116.1	53.44	-0.912783	0.00577102
ENSMUSG00000020952	Scfd1	27.81	36.4	35	25.83	21.96	17.02	-0.614269	0.0351396
ENSMUSG00000020954	Strn3	24.43	21.31	21.76	20.87	22.14	15.87	-0.19711	0.652988
ENSMUSG00000020955	Ap4s1	31.96	17.95	24.95	13.72	32.6	20.51	-0.163699	0.831438
ENSMUSG00000020961	Ston2	3.58	2.57	4.76	5.86	2.49	3.91	0.168308	0.828489
ENSMUSG00000020962	Gtf2a1	27.47	27.49	25.4	20.67	16.24	13.66	-0.668196	0.0319489
ENSMUSG00000020964	Sel1l	123.76	157.25	121.69	139.61	143.35	142.39	0.078945	0.892349
ENSMUSG00000020973	Dnaaf2	7.71	7.1	7.61	6.64	5.11	4.76	-0.441446	0.202821
ENSMUSG00000020978	Klhdc2	54.7	61.32	65	56.25	37.78	40.13	-0.432195	0.186936
ENSMUSG00000020982	Nemf	16.99	19.58	13.13	10.04	7.71	7.72	-0.964447	0.0264935
ENSMUSG00000020986	Sec23a	50.21	42.98	46.72	42.44	30.97	29	-0.450142	0.159863
ENSMUSG00000020988	L2hgdh	4.17	7.27	6.06	7.03	4.4	3.58	-0.221431	0.770066
ENSMUSG00000020990	Cdkl1	4.54	4.86	4.43	6.19	4.07	1.82	-0.195181	0.864677
ENSMUSG00000020993	Trappc6b	32.34	41.95	47.31	37.63	26.01	19.07	-0.55601	0.197455
ENSMUSG00000020994	Pnn	21.49	20.47	17.13	36.94	16.1	12.21	0.143064	0.313589
ENSMUSG00000021000	Mia2	50.23	54.79	56.35	60.23	55.8	54.93	0.0832864	0.993779
ENSMUSG00000021003	Galc	32.13	39.33	28.85	34.56	39.25	41.47	0.200677	0.663119
ENSMUSG00000021007	Spata7	44.66	34.22	52.51	39.02	27.69	20.72	-0.587655	0.119601
ENSMUSG00000021009	Ptpn21	6.18	4.48	4.43	3.45	2.69	3.1	-0.707628	0.039194
ENSMUSG00000021012	Zc3h14	99.1	105.53	109.54	96.4	86.1	60.53	-0.370411	0.255737
ENSMUSG00000021013	Ttc8	12.5	10.8	15.46	9.66	9.23	7.16	-0.573285	0.193598
ENSMUSG00000021018	Polr2h	63.08	49.98	57.36	37.58	44.49	28.93	-0.618535	0.0685748
ENSMUSG00000021023	Prorp	3.03	2.46	3.01	2.61	2	2.05	-0.351941	0.385255
ENSMUSG00000021024	Psma6	456.03	339.48	410.11	265.3	288.21	227.47	-0.626418	0.027663
ENSMUSG00000021025	Nfkbia	80.66	59.08	65.13	37.82	41.55	28.85	-0.920742	0.00325505
ENSMUSG00000021027	Ralgapa1	5.22	4.75	4.12	6.66	7.3	2.99	0.266614	0.406796
ENSMUSG00000021028	Mbip	19.75	16.95	17.84	12.5	8.86	8.09	-0.889047	0.00911934
ENSMUSG00000021033	Gstz1	22.55	28.09	27.87	20.02	25.14	15.31	-0.376657	0.342105
ENSMUSG00000021036	Sptlc2	80.41	76.49	84.38	75.1	62.44	47.81	-0.380456	0.252344
ENSMUSG00000021037	Ahsa1	100.58	89.2	98.16	76.6	70.05	50.62	-0.545597	0.0760758
ENSMUSG00000021038	Vipas39	17.37	16.2	14.63	11.07	9.89	7.97	-0.736467	0.0185253
ENSMUSG00000021039	Snw1	43.68	38.76	37.85	30.39	25.5	19.99	-0.664725	0.0281488
ENSMUSG00000021044	Adck1	9.65	7.77	9.82	6.57	5.66	5.44	-0.624425	0.0685748
ENSMUSG00000021048	Mthfd1	15.17	10.21	11.42	9.61	9.26	7.84	-0.462326	0.201986
ENSMUSG00000021051	Ppp2r5e	24.68	29.55	29.88	26.03	22.74	15.43	-0.389704	0.291678
ENSMUSG00000021054	Sgpp1	72.18	80.58	60.73	64.81	63.44	54.79	-0.22201	0.550433
ENSMUSG00000021056	Tex21	48.96	49.43	60.98	52.97	40.26	32.19	-0.345613	0.32981
ENSMUSG00000021065	Fut8	50.47	53.69	50.6	58.6	60.33	51.48	0.138977	0.741649
ENSMUSG00000021069	Pygl	8.66	7.26	6.42	3.82	6.06	5.12	-0.574667	0.10449
ENSMUSG00000021072	Tmx1	174.71	191.63	179.95	245.92	208.85	205.65	0.273717	0.378297
ENSMUSG00000021076	Actr10	221.72	226.76	277.06	231.53	180.9	130.61	-0.417997	0.234081
ENSMUSG00000021078	Tomm20l	104.74	120.62	165.05	139.05	159.52	122.69	0.109721	0.731404
ENSMUSG00000021079	Timm9	48.99	54.16	48.76	41.34	37.73	22.72	-0.577621	0.228056
ENSMUSG00000021086	Ccdc175	26.21	19.34	28.35	28.97	22.99	20.7	-0.024413	1
ENSMUSG00000021087	Rtn1	23.89	32.92	28.24	44.98	29.57	32.35	0.329879	0.779954
ENSMUSG00000021090	Lrrc9	12.91	12.81	12.43	20.9	11.58	11.1	0.191983	0.788401
ENSMUSG00000021094	Dhrs7	252.17	299.28	245.71	235.54	251.62	157.1	-0.307226	0.661817
ENSMUSG00000021096	Ppm1a	74.95	57.6	78.03	64.61	69.8	47.45	-0.21154	0.581883
ENSMUSG00000021097	Clmn	38.25	29.7	32.89	34.27	31.6	24.12	-0.164231	0.631342
ENSMUSG00000021098	4930447C04Rik	10.79	10.75	12.51	6	5.89	5.34	-0.982732	0.00446811
ENSMUSG00000021102	Glrx5	45.92	42.45	51.04	37.49	45.11	28.79	-0.323714	0.393098
ENSMUSG00000021103	Mnat1	21.82	19.59	18.46	8.67	6.41	9.01	-1.3134	0.000626266
ENSMUSG00000021109	Hif1a	21.96	17.4	15.29	13.01	12.32	9.4	-0.654039	0.0374524
ENSMUSG00000021111	Papola	50.44	48.39	59.79	43.8	41.03	27.64	-0.496034	0.25315
ENSMUSG00000021112	Mpp5	28.46	26.47	25.99	18.22	16.84	16.05	-0.662891	0.210454
ENSMUSG00000021113	Snapc1	48.78	48.73	53.01	27.19	28.9	22.4	-0.939374	0.00126317
ENSMUSG00000021114	Atp6v1d	166	142.46	148.93	94.37	82.41	61.94	-0.938105	0.00203146
ENSMUSG00000021115	Vrk1	33.72	42.12	33.22	16.86	14.82	14.62	-1.23604	0.000429325
ENSMUSG00000021116	Eif2s1	91.98	89.66	86.52	69.35	55.01	45.71	-0.656965	0.0278031
ENSMUSG00000021120	Pigh	26.26	21.35	21.04	20.6	17.13	21.65	-0.209283	0.679161
ENSMUSG00000021124	Vti1b	61.36	44.99	63.07	42.93	42.12	34.45	-0.503594	0.278178
ENSMUSG00000021127	Zfp36l1	16.29	28.67	17.46	9.65	13.64	10.93	-0.867169	0.0199412
ENSMUSG00000021131	Erh	505.99	416.99	480.54	346.27	323.97	190.99	-0.704579	0.0396244
ENSMUSG00000021133	Susd6	46.88	47.84	46.7	53.24	43.7	49.38	0.0491408	0.965193
ENSMUSG00000021134	Srsf5	535.97	404.24	449.31	216.8	260.63	214.92	-1.00501	0.00316381
ENSMUSG00000021136	Smoc1	72.66	58.7	52.97	64.96	82.35	76.1	0.277403	0.429481
ENSMUSG00000021139	Gm20498	17.39	9.39	20.71	17.72	12.27	13.98	-0.111104	0.618725
ENSMUSG00000021140	Pcnx	17.55	15.5	17.59	27.19	17.39	19.52	0.340047	0.218407
ENSMUSG00000021143	Pacs2	22.29	24.54	35.46	36.14	21.95	19.04	-0.093425	0.914804
ENSMUSG00000021144	Mta1	10.8	8.73	10.49	9.26	8.56	5.54	-0.361884	0.365059
ENSMUSG00000021147	Wdr37	26.17	24.39	27.9	20.89	22.81	16.4	-0.384592	0.222281
ENSMUSG00000021149	Gtpbp4	35.19	25.16	25.79	14.01	15.01	11.3	-1.09519	0.000506158
ENSMUSG00000021156	Zmynd11	12.18	11.66	8.9	7.37	6.46	8.29	-0.565703	0.0878018
ENSMUSG00000021171	Esyt2	20.89	22.04	21.89	26.16	14.85	13.34	-0.254159	0.89248
ENSMUSG00000021176	Efcab11	12.08	9.89	13.2	5.27	5.46	4.82	-1.17743	0.0150182
ENSMUSG00000021177	Tdp1	19.07	17.92	17.92	14.04	11.18	10.3	-0.628437	0.0359063
ENSMUSG00000021178	Psmc1	174.42	158.6	170.37	101.11	102.86	82.22	-0.814703	0.00336889
ENSMUSG00000021179	Nrde2	4.83	4.84	5.56	2.74	1.77	2.24	-1.17396	0.0976756
ENSMUSG00000021180	Rps6ka5	5.7	6.71	6.29	4.31	5.12	3.52	-0.530086	0.134926
ENSMUSG00000021182	Ccdc88c	8.43	9.57	7.28	10	5.32	6.52	-0.211024	0.973377
ENSMUSG00000021186	Fbln5	61.66	66.87	47.54	59.56	55.23	39.11	-0.194156	0.659051
ENSMUSG00000021187	Tc2n	4.52	4.42	5.22	5.43	4.62	5.18	0.105095	1
ENSMUSG00000021188	Trip11	6.63	7.33	13.75	6.91	5.86	4.96	-0.644214	0.506624
ENSMUSG00000021189	Atxn3	80.51	64.66	95.99	91.07	53.27	56.65	-0.262867	0.375035
ENSMUSG00000021190	Lgmn	634.88	756.37	737.45	625.35	646.01	568.81	-0.210134	0.545169
ENSMUSG00000021192	Golga5	20.54	17.19	24.98	19.38	17.02	11.78	-0.380261	0.20022
ENSMUSG00000021193	Pitrm1	25.35	23.49	22.78	13.2	18.44	12.37	-0.702531	0.0636096
ENSMUSG00000021194	Chga	65.7	57.59	65.56	52.93	39.03	33.18	-0.593698	0.0581619
ENSMUSG00000021196	Pfkp	57.85	60.41	77.34	34.1	33.22	32.59	-0.969205	0.0125346
ENSMUSG00000021203	Otub2	159.75	132.65	153.02	125.47	109.01	79.44	-0.504769	0.118993
ENSMUSG00000021209	Ppp4r4	4.8	5.56	6.55	9.66	5.53	4.68	0.232715	0.679205
ENSMUSG00000021213	Akr1c13	24.55	13.56	18.51	13.17	6.59	6	-1.13618	0.0138164
ENSMUSG00000021215	Net1	11.67	11.09	15.74	12.88	12.14	9.71	-0.148676	0.542381
ENSMUSG00000021218	Gdi2	242.76	260.36	264.28	191.12	171.31	141.11	-0.607872	0.038349
ENSMUSG00000021223	Papln	4.35	8.53	4.91	7.12	4.54	4.78	-0.113856	0.888754
ENSMUSG00000021224	Numb	12.29	7.88	8.98	7.68	9.73	3.7	-0.465569	0.142103
ENSMUSG00000021234	Fam161b	4.41	3.98	4.13	5.21	2.53	2.72	-0.259352	0.705316
ENSMUSG00000021235	Coq6	10.93	11.03	10.88	9.17	7.9	6.25	-0.493886	0.157012
ENSMUSG00000021236	Entpd5	47.04	47.93	43.69	61.74	63.42	63.34	0.443013	0.117032
ENSMUSG00000021238	Aldh6a1	41.8	49.72	37.95	21.46	29.52	21.96	-0.827836	0.00627788
ENSMUSG00000021241	Isca2	48.9	48.89	58.23	56.07	48.68	30.66	-0.204397	0.618253
ENSMUSG00000021242	Npc2	407.39	386.13	335.34	327.75	356.09	242.27	-0.285611	0.414083
ENSMUSG00000021243	Fcf1	128.04	101.9	133.96	90.92	89.78	55.7	-0.622312	0.0602417
ENSMUSG00000021244	Ylpm1	8.6	7.22	8.07	8.75	6.13	6.49	-0.16082	0.841614
ENSMUSG00000021245	Mlh3	3.07	2.62	3.59	2.93	1.66	2.08	-0.476438	0.457745
ENSMUSG00000021248	Tmed10	945.03	771.36	870.2	934.69	988.62	844.02	0.0974433	0.8372
ENSMUSG00000021252	Erg28	78.24	95.54	79.91	90.68	67.2	58.95	-0.226502	0.584238
ENSMUSG00000021253	Tgfb3	11.16	10.19	10.16	11.05	8.15	8.13	-0.205324	0.6687
ENSMUSG00000021254	Gpatch2l	14.59	13.58	13.53	13.44	10.6	10.19	-0.284786	0.548116
ENSMUSG00000021257	Angel1	35.08	28.38	39.36	48.18	28.37	26.06	-0.00294958	1
ENSMUSG00000021258	Ccnk	14.93	14.08	15.35	17.98	12.24	9.66	-0.153594	0.779954
ENSMUSG00000021259	Cyp46a1	7.04	5.99	7.74	9.14	7.06	6.39	0.121183	0.829238
ENSMUSG00000021262	Evl	24.28	22.85	23.36	21.09	13.21	11.29	-0.628701	0.279771
ENSMUSG00000021264	Yy1	25.93	24.76	22.22	18.97	15.06	15.77	-0.549971	0.0681503
ENSMUSG00000021266	Wars	28.88	20.3	26.7	17.79	21.95	15.71	-0.452532	0.181039
ENSMUSG00000021270	Hsp90aa1	1080.8	1020.58	969.38	642.32	568.84	477.54	-0.862683	0.00214751
ENSMUSG00000021271	Zfp839	5.78	4.49	4.71	3.29	3.23	2.56	-0.722273	0.0321527
ENSMUSG00000021273	Fdft1	150.37	176.41	150.61	169.9	146.13	135.33	-0.0808898	0.910352
ENSMUSG00000021275	Tecpr2	1.91	1.89	2.37	1.92	2.01	1.31	-0.235704	1
ENSMUSG00000021276	Cinp	64.31	31.57	40.27	26.14	35.53	15.62	-0.816843	0.033659
ENSMUSG00000021279	Cdc42bpb	18.45	11.69	11.96	14.04	11.21	10.19	-0.248442	0.525662
ENSMUSG00000021281	Tnfaip2	18.59	16.74	23.96	23.85	17.46	13.3	-0.118624	0.830414
ENSMUSG00000021282	Eif5	89.59	79.64	88.06	65.82	60.6	51.74	-0.530222	0.067059
ENSMUSG00000021285	Ppp1r13b	6.32	5.18	5.45	5.08	3.78	3.32	-0.476771	0.182867
ENSMUSG00000021286	Zfyve21	44.36	34.62	40.95	25.38	22.2	19.6	-0.836089	0.01986
ENSMUSG00000021288	Klc1	16.36	13.76	15.97	10.45	12.48	9.77	-0.495163	0.108946
ENSMUSG00000021290	Atp5mpl	251.93	200.45	238.91	176.69	159.28	91.77	-0.692557	0.0490332
ENSMUSG00000021301	Hecw1	2.5	2.14	3.04	3.57	1.73	2.02	-0.0692627	0.996765
ENSMUSG00000021302	Ggps1	10.57	13.27	10.34	9.72	16.62	2.92	-0.224223	0.383164
ENSMUSG00000021311	Mtr	18.59	17.63	15.64	11.15	9.8	10.46	-0.723398	0.00171685
ENSMUSG00000021326	Trim27	48.25	41.08	51.19	43.37	40.51	32.88	-0.267229	0.373577
ENSMUSG00000021327	Zkscan3	12.53	9.01	10.69	11.47	7.46	6.28	-0.354408	0.129225
ENSMUSG00000021337	Scgn	28.93	42.81	70.6	45.59	24.03	33.98	-0.458317	0.381112
ENSMUSG00000021338	Carmil1	21.7	19.73	20.46	12.25	15.49	10.45	-0.696511	0.00559489
ENSMUSG00000021339	Mrs2	13.49	13.96	17.99	17.32	14.1	11.65	-0.0772795	0.927703
[truncated: 8,497 more rows]

## Sheet: Translational Efficiency
Translational Efficiency of 6W WT and SDKO testes. TE = FPKM of ribosome seq/ FPKM of mRNA seq
id	Symbol	TE_WT_TE	TE_SDKO_TE	log2FC	pvalue	FDR	sigs
ENSMUSG00000000001	Gnai3	5.34426	2.58577	-1.0474	0.00081794	0.00953925	yes
ENSMUSG00000000028	Cdc45	0.733943	0.399622	-0.877032	0.0167302	0.0845191	no
ENSMUSG00000000037	Scml2	4.18034	1.1374	-1.87788	9.78289e-08	8.20368e-06	yes
ENSMUSG00000000049	Apoh	2.41941	2.5869	0.096571	0.183087	0.403927	no
ENSMUSG00000000056	Narf	1.59497	0.92598	-0.784478	0.18433	0.405804	no
ENSMUSG00000000078	Klf6	7.11984	2.2181	-1.68252	7.61234e-05	0.00153827	yes
ENSMUSG00000000085	Scmh1	0.104267	0.125646	0.269082	0.00299815	0.0249242	no
ENSMUSG00000000088	Cox5a	4.32393	3.5198	-0.296848	0.873693	0.94441	no
ENSMUSG00000000127	Fer	1.94188	2.21836	0.192041	0.0982671	0.274506	no
ENSMUSG00000000131	Xpo6	0.212366	0.279941	0.39857	0.0188788	0.0916555	no
ENSMUSG00000000134	Tfe3	2.17303	1.62148	-0.422396	0.282609	0.523141	no
ENSMUSG00000000148	Brat1	1.53277	0.860113	-0.833543	0.0566105	0.193236	no
ENSMUSG00000000149	Gna12	0.891496	0.857617	-0.055895	0.291642	0.532413	no
ENSMUSG00000000154	Slc22a18	3.59379	6.05927	0.753638	0.0034328	0.0274174	no
ENSMUSG00000000167	Pih1d2	3.36013	2.63558	-0.350396	0.989534	0.996402	no
ENSMUSG00000000168	Dlat	1.16551	0.613736	-0.925275	0.000493461	0.00651307	no
ENSMUSG00000000171	Sdhd	3.28833	2.33073	-0.496572	0.236354	0.471483	no
ENSMUSG00000000184	Ccnd2	3.79625	1.50686	-1.33303	0.00180004	0.0173025	yes
ENSMUSG00000000194	Gpr107	2.06726	1.77441	-0.220376	0.000697866	0.00855113	no
ENSMUSG00000000253	Gmpr	4.06805	2.30072	-0.822255	0.131773	0.330255	no
ENSMUSG00000000275	Trim25	2.92252	2.49491	-0.228228	0.892632	0.954974	no
ENSMUSG00000000276	Dgke	2.64721	2.20114	-0.266222	0.534883	0.740493	no
ENSMUSG00000000278	Scpep1	11.1784	14.3509	0.360426	0.000744199	0.00893777	no
ENSMUSG00000000295	Hddc2	8.49659	4.24696	-1.00045	0.0245612	0.110068	no
ENSMUSG00000000296	Tpd52l1	14.1361	6.66975	-1.08368	0.0315269	0.130309	no
ENSMUSG00000000301	Pemt	1.39049	1.93911	0.479806	1.13677e-05	0.000344984	no
ENSMUSG00000000320	Alox12	2.81628	1.71547	-0.715186	0.307025	0.548356	no
ENSMUSG00000000325	Arvcf	0.430325	0.280524	-0.617302	0.942535	0.976984	no
ENSMUSG00000000326	Comt	3.08325	2.69474	-0.194309	0.528753	0.735778	no
ENSMUSG00000000339	Rtca	1.43057	0.978339	-0.548186	0.254228	0.492461	no
ENSMUSG00000000340	Dbt	18.982	10.3474	-0.875362	0.0167351	0.0845191	no
ENSMUSG00000000346	Dazap2	1.68069	0.908874	-0.8869	0.0343242	0.137801	no
ENSMUSG00000000365	Rnf17	0.436163	0.24481	-0.833205	0.0446885	0.16554	no
ENSMUSG00000000374	Trappc10	0.296448	0.183811	-0.689556	0.200033	0.425067	no
ENSMUSG00000000378	Ccm2	0.903017	0.698742	-0.369993	0.656421	0.823273	no
ENSMUSG00000000384	Tbrg4	0.332302	0.257867	-0.365868	0.992096	0.997562	no
ENSMUSG00000000399	Ndufa9	1.2472	0.833566	-0.581326	0.114054	0.302015	no
ENSMUSG00000000411	Tssk3	0.56905	0.611703	0.104276	0.0446337	0.165425	no
ENSMUSG00000000420	Galnt1	4.47997	3.33896	-0.42409	0.691447	0.845725	no
ENSMUSG00000000439	Mkrn2	0.529954	0.296761	-0.836566	0.443804	0.668984	no
ENSMUSG00000000441	Raf1	0.670737	0.577111	-0.216898	0.159875	0.371426	no
ENSMUSG00000000530	Acvrl1	5.81376	7.37273	0.342727	0.0970538	0.27242	no
ENSMUSG00000000532	Acvr1b	1.55641	1.70704	0.13327	0.0537818	0.186704	no
ENSMUSG00000000538	Tom1l2	1.62683	1.00605	-0.693362	0.256244	0.495116	no
ENSMUSG00000000552	Zfp385a	5.17044	3.87783	-0.415037	0.831591	0.922127	no
ENSMUSG00000000562	Adora3	0.911871	1.05872	0.215421	0.139643	0.342101	no
ENSMUSG00000000563	Atp5f1	8.68457	5.1724	-0.747619	0.0245496	0.110067	no
ENSMUSG00000000567	Sox9	5.12565	2.075	-1.30462	0.000743629	0.00893727	yes
ENSMUSG00000000568	Hnrnpd	8.83739	5.325	-0.730838	0.00907918	0.0547337	no
ENSMUSG00000000581	C1d	14.5638	8.75223	-0.734659	0.105255	0.287493	no
ENSMUSG00000000594	Gm2a	84.5757	92.8222	0.134227	0.00391539	0.0298933	no
ENSMUSG00000000600	Krit1	3.53088	1.32781	-1.41098	0.00394732	0.0300287	yes
ENSMUSG00000000605	Clcn4	2.02639	1.71305	-0.24234	0.696611	0.848346	no
ENSMUSG00000000628	Hk2	1.784	0.890638	-1.0022	0.00333501	0.0269442	yes
ENSMUSG00000000631	Myo18a	0.357852	0.534	0.577477	2.31181e-06	9.69231e-05	no
ENSMUSG00000000708	Kat2b	2.10317	1.3778	-0.6102	0.0186271	0.0908498	no
ENSMUSG00000000711	Rab5b	1.32594	0.918606	-0.5295	0.276632	0.516783	no
ENSMUSG00000000738	Spg7	3.421	3.53733	0.048244	0.0104229	0.0607158	no
ENSMUSG00000000740	Rpl13	1.9155	1.3049	-0.553776	0.289071	0.529583	no
ENSMUSG00000000743	Chmp1a	1.67419	1.253	-0.418071	0.643768	0.814701	no
ENSMUSG00000000751	Rpa1	0.503809	0.383442	-0.393869	0.759767	0.884375	no
ENSMUSG00000000753	Serpinf1	19.9388	19.0675	-0.064461	0.365646	0.6015	no
ENSMUSG00000000759	Tubgcp3	0.826978	0.516935	-0.677866	0.350264	0.587606	no
ENSMUSG00000000776	Polr3d	2.37003	0.99466	-1.25263	0.00152083	0.0153938	yes
ENSMUSG00000000787	Ddx3x	6.76955	3.17868	-1.09063	0.00139592	0.014449	yes
ENSMUSG00000000804	Usp32	0.48585	0.229144	-1.08426	0.00081241	0.00948783	yes
ENSMUSG00000000811	Txnrd3	0.369239	0.281321	-0.392338	0.715072	0.857284	no
ENSMUSG00000000823	Zfp512b	0.090699	0.202532	1.15899	0.00176621	0.0171201	yes
ENSMUSG00000000826	Dnajc5	3.3547	1.87611	-0.838435	0.00906812	0.054716	no
ENSMUSG00000000827	Tpd52l2	13.1262	6.347	-1.04831	1.9551e-05	0.000531423	yes
ENSMUSG00000000838	Fmr1	3.34718	1.19865	-1.48153	0.000356555	0.00514302	yes
ENSMUSG00000000881	Dlg3	1.24573	1.82511	0.550991	0.0178068	0.0883461	no
ENSMUSG00000000884	Gnb1l	0.555231	0.381921	-0.539814	0.808881	0.911532	no
ENSMUSG00000000901	Mmp11	7.03559	4.74009	-0.569757	0.800991	0.907152	no
ENSMUSG00000000902	Smarcb1	1.35373	0.937209	-0.530503	0.345402	0.582597	no
ENSMUSG00000000915	Hip1r	0.293382	0.438066	0.578368	3.83788e-05	0.000893489	no
ENSMUSG00000000916	Nsun5	3.05485	1.58194	-0.94941	0.318492	0.559591	no
ENSMUSG00000000934	Top1mt	0.835975	0.563177	-0.569871	0.504854	0.718444	no
ENSMUSG00000000942	Hoxa4	0.398674	0.426063	0.095857	0.156746	0.366115	no
ENSMUSG00000000957	Mmp14	7.22427	6.52724	-0.146379	0.322211	0.561611	no
ENSMUSG00000000958	Slc7a7	1.44272	2.42435	0.748802	0.00273329	0.023412	no
ENSMUSG00000000959	Oxa1l	3.78547	4.16006	0.136134	0.367091	0.602824	no
ENSMUSG00000001016	Ilf2	1.55296	0.792168	-0.971147	9.90609e-05	0.00187221	no
ENSMUSG00000001017	Chtop	2.41353	1.31143	-0.879998	0.00691332	0.0448608	no
ENSMUSG00000001018	Snapin	6.98508	6.25411	-0.159473	0.833154	0.922745	no
ENSMUSG00000001025	S100a6	26.3018	28.0633	0.09352	0.061061	0.203025	no
ENSMUSG00000001034	Mapk7	0.985089	0.940442	-0.066915	0.853381	0.932577	no
ENSMUSG00000001036	Epn2	0.372978	0.303514	-0.297327	0.923637	0.969075	no
ENSMUSG00000001039	B9d1	1.07333	0.974071	-0.139996	0.550379	0.752143	no
ENSMUSG00000001052	Sec24b	0.116767	0.087782	-0.411636	0.774848	0.892665	no
ENSMUSG00000001053	N4bp3	0.965323	0.478807	-1.01157	0.0848215	0.25002	no
ENSMUSG00000001054	Rmnd5b	0.941437	0.460225	-1.03252	0.00854862	0.0523174	no
ENSMUSG00000001056	Nhp2	6.13299	2.64341	-1.21419	0.000610106	0.00768716	yes
ENSMUSG00000001082	Mfsd10	9.23961	8.68171	-0.089853	0.173159	0.390175	no
ENSMUSG00000001089	Luzp1	1.02327	1.03706	0.019312	0.620652	0.800303	no
ENSMUSG00000001098	Kctd10	0.904119	0.696635	-0.37611	0.89601	0.956505	no
ENSMUSG00000001100	Poldip2	0.983215	0.691105	-0.508602	0.305961	0.547689	no
ENSMUSG00000001105	Ift20	6.63083	5.66782	-0.226393	0.541156	0.74486	no
ENSMUSG00000001119	Col6a1	5.75098	7.32704	0.349421	0.00479306	0.0347307	no
ENSMUSG00000001120	Pcbp3	0.316501	0.253786	-0.318598	0.299966	0.541884	no
ENSMUSG00000001123	Lgals9	6.0884	5.4656	-0.155684	0.545888	0.748508	no
ENSMUSG00000001127	Araf	2.52266	1.97389	-0.353904	0.936846	0.974713	no
ENSMUSG00000001134	Uxt	14.4036	10.2068	-0.496896	0.829463	0.921844	no
ENSMUSG00000001138	Cnnm3	4.12674	3.75088	-0.137774	0.377699	0.614288	no
ENSMUSG00000001143	Lman2l	5.52896	6.62743	0.261441	0.298574	0.540316	no
ENSMUSG00000001150	Mcm3ap	0.398953	0.56152	0.493119	0.0461742	0.168734	no
ENSMUSG00000001151	Pcnt	0.988648	1.357	0.456895	0.168743	0.383541	no
ENSMUSG00000001156	Mxd1	1.7535	1.18422	-0.566303	0.462668	0.684622	no
ENSMUSG00000001157	Gmcl1	1.1845	0.923027	-0.359836	0.846915	0.929672	no
ENSMUSG00000001158	Snrnp27	9.8442	5.95734	-0.724605	0.177029	0.395595	no
ENSMUSG00000001173	Ocrl	2.64208	1.58401	-0.738091	0.194842	0.418774	no
ENSMUSG00000001175	Calm1	12.208	7.178	-0.766171	0.00812394	0.0505775	no
ENSMUSG00000001211	Agpat3	0.713871	1.00961	0.50007	2.20331e-05	0.000576675	no
ENSMUSG00000001228	Uhrf1	0.347663	0.24688	-0.49388	0.309183	0.550373	no
ENSMUSG00000001229	Dpp9	0.357399	0.409239	0.195408	0.026247	0.115296	no
ENSMUSG00000001240	Ramp2	7.07972	9.29199	0.392294	0.131482	0.329768	no
ENSMUSG00000001247	Lsr	3.60236	2.52154	-0.514636	0.321353	0.561415	no
ENSMUSG00000001248	Gramd1a	3.93883	2.45677	-0.681005	0.0123672	0.0687095	no
ENSMUSG00000001270	Ckb	5.88837	4.87729	-0.271789	0.887011	0.951396	no
ENSMUSG00000001280	Sp1	0.543599	0.263828	-1.04295	0.0869561	0.254193	no
ENSMUSG00000001285	Myg1	2.19744	1.46041	-0.58945	0.591782	0.78181	no
ENSMUSG00000001289	Pfdn5	2.94088	2.0206	-0.541468	0.113423	0.301099	no
ENSMUSG00000001300	Efnb2	2.6122	1.43182	-0.867417	0.682602	0.840362	no
ENSMUSG00000001305	Rrp15	7.01152	3.54725	-0.983026	0.022358	0.103359	no
ENSMUSG00000001313	Rnd2	1.50341	1.04137	-0.529762	0.481817	0.700082	no
ENSMUSG00000001323	Srr	0.433771	0.305171	-0.507316	0.950365	0.980999	no
ENSMUSG00000001334	Fndc5	2.86345	3.05545	0.093629	0.282712	0.523217	no
ENSMUSG00000001348	Acp5	8.61248	17.1839	0.996552	0.00408529	0.0307879	no
ENSMUSG00000001349	Cnn1	7.25031	6.19041	-0.228008	0.496623	0.712153	no
ENSMUSG00000001366	Fbxo9	1.32975	0.909179	-0.548522	0.281198	0.521685	no
ENSMUSG00000001376	Vps50	2.00618	1.04522	-0.940648	0.00420446	0.031448	no
ENSMUSG00000001380	Hars	3.18453	1.34432	-1.2442	1.04119e-07	8.60073e-06	yes
ENSMUSG00000001383	Zmat2	24.4493	13.621	-0.843957	0.0393516	0.151278	no
ENSMUSG00000001403	Ube2c	7.51113	2.87745	-1.38424	0.001071	0.0118615	yes
ENSMUSG00000001415	Smg5	0.061308	0.075198	0.294619	0.0073749	0.047159	no
ENSMUSG00000001416	Cct3	1.63182	1.06473	-0.615989	0.00153148	0.0154094	no
ENSMUSG00000001418	Glmp	8.3774	10.1707	0.279852	0.00179155	0.0172572	no
ENSMUSG00000001419	Mef2d	2.18789	1.72093	-0.346352	0.273939	0.514231	no
ENSMUSG00000001424	Snd1	1.69749	1.27231	-0.415954	0.462953	0.684685	no
ENSMUSG00000001435	Col18a1	12.1396	10.1525	-0.257895	0.284227	0.52473	no
ENSMUSG00000001440	Kpnb1	0.819508	0.512945	-0.675954	0.028639	0.122685	no
ENSMUSG00000001441	Npepps	0.337317	0.362322	0.103167	0.716845	0.858308	no
ENSMUSG00000001445	Mrpl10	2.04682	1.4244	-0.52303	0.365043	0.600742	no
ENSMUSG00000001467	Cyp51	7.8661	8.49212	0.110476	0.0153577	0.0797508	no
ENSMUSG00000001472	Tcf25	1.20885	1.17293	-0.043515	0.974828	0.990083	no
ENSMUSG00000001473	Tubb6	1.46796	1.90315	0.374572	0.32209	0.561543	no
ENSMUSG00000001482	Def8	3.71781	3.2276	-0.203994	0.412939	0.644014	no
ENSMUSG00000001506	Col1a1	4.03618	4.65687	0.20637	0.11196	0.298666	no
ENSMUSG00000001507	Itga3	5.81803	4.22919	-0.460149	0.151168	0.358526	no
ENSMUSG00000001508	Sgca	0.904435	2.86022	1.66104	1.80216e-08	2.10468e-06	yes
ENSMUSG00000001517	Foxm1	0.238876	0.259884	0.121606	0.00906989	0.054716	no
ENSMUSG00000001518	Itfg2	1.70272	1.08484	-0.650362	0.0095552	0.0569144	no
ENSMUSG00000001521	Tulp3	2.00839	1.39585	-0.524899	0.41853	0.648426	no
ENSMUSG00000001524	Gtf2h4	1.02945	0.744716	-0.467113	0.131749	0.330255	no
ENSMUSG00000001525	Tubb5	3.47355	2.05307	-0.75863	0.101862	0.281483	no
ENSMUSG00000001542	Ell2	1.4162	1.84334	0.380296	0.0705684	0.221792	no
ENSMUSG00000001552	Jup	0.736572	0.550088	-0.421164	0.88786	0.952066	no
ENSMUSG00000001555	Fkbp10	12.0129	13.8194	0.202117	0.0523197	0.183515	no
ENSMUSG00000001558	Klhl10	0.273949	0.377513	0.462619	0.0123637	0.0687095	no
ENSMUSG00000001576	Ergic1	3.37175	5.35804	0.668206	1.31288e-06	6.33398e-05	no
ENSMUSG00000001627	Ifrd1	2.12149	1.16593	-0.863595	0.00712347	0.0458951	no
ENSMUSG00000001630	Stk38l	2.5897	1.0318	-1.32763	0.00109606	0.0120493	yes
ENSMUSG00000001632	Brpf1	0.338013	0.215278	-0.650878	0.309152	0.550373	no
ENSMUSG00000001642	Akr1b3	2.35007	1.49051	-0.656898	0.183706	0.404956	no
ENSMUSG00000001663	Gstt1	9.79613	3.45993	-1.50147	0.00181342	0.0173691	yes
ENSMUSG00000001665	Gstt3	0.5657	0.514542	-0.136748	0.339858	0.578175	no
ENSMUSG00000001666	Ddt	7.62867	5.86464	-0.379387	0.778207	0.894829	no
ENSMUSG00000001674	Ddx18	2.69388	1.58955	-0.761071	0.412654	0.643925	no
ENSMUSG00000001687	Ubl3	0.771487	0.678955	-0.184326	0.905279	0.960948	no
ENSMUSG00000001700	Gramd3	1.20481	0.794326	-0.600999	0.0829003	0.24635	no
ENSMUSG00000001707	Eef1e1	15.0315	7.66135	-0.972316	0.0138233	0.0743359	no
ENSMUSG00000001729	Akt1	1.05581	0.979552	-0.108158	0.317859	0.559001	no
ENSMUSG00000001751	Naglu	6.2264	11.054	0.828101	2.48265e-06	0.000102376	no
ENSMUSG00000001755	Coasy	1.7468	1.23552	-0.499595	0.261658	0.501295	no
ENSMUSG00000001761	Smo	1.5814	1.33521	-0.244127	0.721765	0.862089	no
ENSMUSG00000001763	Tspan33	1.34939	4.04355	1.58331	5.53211e-10	1.23711e-07	yes
ENSMUSG00000001767	Crnkl1	3.76944	1.71816	-1.13349	0.000127498	0.00229199	yes
ENSMUSG00000001774	Chordc1	2.33894	0.919474	-1.34698	0.000445277	0.00603226	yes
ENSMUSG00000001783	Rtcb	1.88306	1.23136	-0.612827	0.212261	0.441484	no
ENSMUSG00000001785	Pwp1	1.36142	0.89007	-0.613118	0.0589563	0.198601	no
ENSMUSG00000001786	Fbxo7	0.855845	0.484659	-0.820379	0.0180534	0.0890522	no
ENSMUSG00000001794	Capns1	13.9979	8.33565	-0.747846	0.0359876	0.142476	no
ENSMUSG00000001827	Folr1	50.0854	41.4337	-0.273586	0.87082	0.94317	no
ENSMUSG00000001829	Clpb	0.30214	0.357039	0.240864	0.00375147	0.0290743	no
ENSMUSG00000001844	Zdhhc4	0.10722	0.170482	0.669045	0.000253941	0.00392715	no
ENSMUSG00000001847	Rac1	7.06448	5.75997	-0.294521	0.993946	0.998272	no
ENSMUSG00000001855	Nup214	0.290735	0.25056	-0.214549	0.631909	0.807058	no
ENSMUSG00000001870	Ltbp1	6.84996	6.23357	-0.136037	0.705024	0.851985	no
ENSMUSG00000001891	Ugp2	2.16563	0.937958	-1.20719	2.03997e-05	0.000552271	yes
ENSMUSG00000001909	Trmt1	0.358074	0.312551	-0.196166	0.764959	0.887627	no
ENSMUSG00000001910	Nacc1	0.585101	0.372057	-0.653162	0.263149	0.502489	no
ENSMUSG00000001918	Slc1a5	5.88851	3.63457	-0.696119	0.298587	0.540316	no
ENSMUSG00000001924	Uba1	12.8805	11.04	-0.222457	0.689089	0.84418	no
ENSMUSG00000001930	Vwf	0.333628	0.269728	-0.306735	0.130048	0.328054	no
ENSMUSG00000001942	Siae	10.3546	16.1195	0.638527	0.00683404	0.0446308	no
ENSMUSG00000001946	Esam	3.67947	3.75832	0.03059	0.439475	0.665479	no
ENSMUSG00000001948	Spa17	22.9592	14.3582	-0.6772	0.174043	0.391453	no
ENSMUSG00000001962	Fam50a	9.87572	5.82446	-0.761762	0.225706	0.458837	no
ENSMUSG00000001964	Emd	5.22864	3.08972	-0.758957	0.0421536	0.15877	no
ENSMUSG00000001983	Taco1	3.58053	2.35661	-0.603462	0.527573	0.734684	no
ENSMUSG00000001995	Sipa1l2	0.237175	0.176625	-0.425262	0.703182	0.851035	no
ENSMUSG00000001998	Ap4e1	1.15893	0.675581	-0.778598	0.0511582	0.180632	no
ENSMUSG00000001999	Blvra	5.76843	4.51349	-0.353933	0.978875	0.991932	no
ENSMUSG00000002010	Idh3g	3.90187	3.47104	-0.168798	0.605661	0.790342	no
ENSMUSG00000002014	Ssr4	13.5094	17.4681	0.37076	0.00345144	0.0275044	no
ENSMUSG00000002015	Bcap31	32.5712	33.8244	0.054466	0.0184562	0.0904334	no
ENSMUSG00000002017	Fam98a	0.602211	0.426034	-0.4993	0.476673	0.69616	no
ENSMUSG00000002020	Ltbp2	3.17162	4.13456	0.382516	0.0639361	0.208692	no
ENSMUSG00000002031	Ift46	1.38035	0.953481	-0.533756	0.185524	0.407318	no
ENSMUSG00000002043	Trappc6a	5.31061	4.37421	-0.279856	0.709305	0.854112	no
ENSMUSG00000002052	Supt6	0.709177	0.574991	-0.302606	0.829031	0.921566	no
ENSMUSG00000002055	Spag5	0.441318	0.315767	-0.482958	0.418816	0.64864	no
ENSMUSG00000002058	Unc119	2.95607	1.90671	-0.632595	0.110798	0.296606	no
ENSMUSG00000002064	Sdf2	17.3271	20.2126	0.222225	0.325638	0.564442	no
ENSMUSG00000002068	Ccne1	1.13384	0.722807	-0.649536	0.427551	0.655751	no
ENSMUSG00000002076	Hsf2bp	1.49881	0.834266	-0.845238	0.0153392	0.0797193	no
ENSMUSG00000002102	Psmc3	0.831972	0.588966	-0.498351	0.507071	0.719985	no
ENSMUSG00000002103	Acp2	7.8112	7.28548	-0.100519	0.260135	0.49956	no
ENSMUSG00000002105	Slc39a13	1.53701	2.46575	0.6819	3.84115e-05	0.000893489	no
ENSMUSG00000002107	Celf2	3.18614	1.5133	-1.07412	0.000196858	0.00323335	yes
ENSMUSG00000002108	Nr1h3	1.63636	1.6256	-0.009518	0.558865	0.758259	no
ENSMUSG00000002109	Ddb2	1.87531	0.655101	-1.51734	0.00219014	0.0198756	yes
ENSMUSG00000002129	Sf3a1	1.09325	0.701486	-0.640136	0.081894	0.244541	no
ENSMUSG00000002147	Stat6	2.12923	1.42391	-0.580474	0.367545	0.602985	no
ENSMUSG00000002190	Clgn	9.75933	12.931	0.405984	0.000850037	0.00984577	no
ENSMUSG00000002205	Vrk3	0.430235	0.375937	-0.194634	0.493422	0.709003	no
ENSMUSG00000002210	Smg9	0.401772	0.37424	-0.102413	0.269322	0.508731	no
ENSMUSG00000002222	Rmnd5a	2.56035	1.91628	-0.418032	0.968001	0.987498	no
ENSMUSG00000002227	Mov10	0.976177	0.469664	-1.05551	0.0315035	0.130244	no
ENSMUSG00000002228	Ppm1j	0.255092	0.210568	-0.276731	0.859367	0.935918	no
ENSMUSG00000002233	Rhoc	12.8601	8.18326	-0.652153	0.807235	0.910707	no
ENSMUSG00000002240	Prr27	21.0547	43.703	1.05359	1.75295e-08	2.06142e-06	yes
ENSMUSG00000002279	Lmf1	3.49096	5.4948	0.654441	2.93707e-06	0.000116524	no
ENSMUSG00000002280	Ciao3	0.637611	0.42838	-0.573785	0.314236	0.555514	no
ENSMUSG00000002289	Angptl4	23.9247	16.4945	-0.536522	0.425759	0.654366	no
ENSMUSG00000002297	Dbf4	1.08292	0.519008	-1.06109	0.0237099	0.107584	no
ENSMUSG00000002307	Daxx	0.641375	0.506856	-0.339592	0.46616	0.687027	no
ENSMUSG00000002308	Cd320	3.42225	4.29744	0.328533	3.10844e-05	0.000749931	no
ENSMUSG00000002319	Ipo4	0.18374	0.140399	-0.388133	0.747953	0.877091	no
ENSMUSG00000002320	Tm9sf1	7.3383	8.38701	0.19271	0.00721134	0.0462969	no
ENSMUSG00000002324	Rec8	0.61969	0.539569	-0.199739	0.722175	0.862191	no
ENSMUSG00000002325	Irf9	4.47287	3.96375	-0.174336	0.607292	0.791588	no
ENSMUSG00000002326	Gmpr2	0.722692	0.430316	-0.747984	0.357099	0.593319	no
ENSMUSG00000002329	Mdp1	20.5924	14.9786	-0.459216	0.601466	0.787524	no
ENSMUSG00000002332	Dhrs1	0.345142	0.280142	-0.301032	0.894289	0.955642	no
ENSMUSG00000002342	Tmem161a	11	10.2236	-0.105606	0.371131	0.606986	no
ENSMUSG00000002343	Armc6	1.08108	0.786638	-0.458703	0.171792	0.388141	no
ENSMUSG00000002345	Borcs8	3.75869	2.72503	-0.463958	0.557278	0.757136	no
ENSMUSG00000002346	Slc25a42	2.40436	2.24359	-0.099845	0.501484	0.715608	no
ENSMUSG00000002365	Snx9	2.15904	1.45352	-0.570841	0.192061	0.415426	no
ENSMUSG00000002372	Ranbp3	0.294559	0.240106	-0.294885	0.837282	0.924687	no
ENSMUSG00000002379	Ndufa11	6.68368	5.51665	-0.27685	0.841089	0.926494	no
ENSMUSG00000002395	Use1	3.2419	2.82419	-0.199003	0.362136	0.5977	no
ENSMUSG00000002396	Ocel1	0.505553	0.280437	-0.850186	0.0601047	0.201104	no
ENSMUSG00000002409	Dyrk1b	0.164467	0.262437	0.674173	0.00180137	0.0173025	no
ENSMUSG00000002413	Braf	0.328606	0.267089	-0.299038	0.987096	0.995108	no
ENSMUSG00000002416	Ndufb2	14.2319	9.32807	-0.609482	0.166692	0.380628	no
ENSMUSG00000002428	Hltf	2.79325	1.6562	-0.754069	0.14224	0.34563	no
ENSMUSG00000002455	Prpf6	0.775016	0.448874	-0.787916	0.00925965	0.0555842	no
ENSMUSG00000002458	Rgs19	2.8553	2.80283	-0.026758	0.24707	0.483574	no
ENSMUSG00000002475	Abhd3	18.0376	20.0055	0.149389	0.133391	0.33228	no
ENSMUSG00000002477	Snrpd1	12.414	6.60469	-0.910406	0.0132906	0.072043	no
ENSMUSG00000002486	Tchp	0.292721	0.282096	-0.05334	0.290752	0.531247	no
ENSMUSG00000002489	Tiam1	1.35304	0.739862	-0.87088	0.243103	0.47984	no
ENSMUSG00000002496	Tsc2	0.705011	0.350398	-1.00865	0.0420369	0.158448	no
ENSMUSG00000002504	Slc9a3r2	3.36228	2.53032	-0.410121	0.95618	0.98288	no
ENSMUSG00000002524	Puf60	1.0873	0.557463	-0.963807	0.00067273	0.00833969	no
ENSMUSG00000002546	Golga2	2.12702	1.68967	-0.332089	0.766374	0.888341	no
ENSMUSG00000002550	Uck1	0.937529	0.697004	-0.427696	0.601608	0.787524	no
ENSMUSG00000002580	Mien1	0.918972	0.757006	-0.279716	0.832717	0.92267	no
ENSMUSG00000002602	Axl	8.42822	8.32417	-0.017922	0.285124	0.525442	no
ENSMUSG00000002603	Tgfb1	7.31579	6.79049	-0.107498	0.345413	0.582597	no
ENSMUSG00000002608	Ccdc97	1.26993	1.10309	-0.203193	0.415264	0.646206	no
ENSMUSG00000002625	Akap8l	1.73095	1.31862	-0.392542	0.57269	0.768784	no
ENSMUSG00000002635	Pdcd2l	1.17058	0.896576	-0.384723	0.811678	0.913044	no
ENSMUSG00000002658	Gtf2f1	1.10306	0.914933	-0.269776	0.842262	0.927197	no
ENSMUSG00000002660	Clpp	2.09823	1.93666	-0.115603	0.252729	0.490568	no
ENSMUSG00000002661	Alkbh7	2.4432	2.37236	-0.042447	0.192317	0.415767	no
ENSMUSG00000002679	Med6	4.8708	1.80496	-1.43219	8.07999e-08	7.01675e-06	yes
ENSMUSG00000002718	Cse1l	0.961086	0.523921	-0.875316	0.0432649	0.161768	no
ENSMUSG00000002728	Naa20	3.16875	1.62102	-0.967012	0.0517524	0.182123	no
ENSMUSG00000002731	Prkra	3.06342	1.25639	-1.28586	0.00162325	0.0160938	yes
ENSMUSG00000002732	Fkbp7	9.51718	9.95709	0.06519	0.154354	0.362429	no
ENSMUSG00000002733	Plekha3	0.65183	0.53895	-0.274344	0.780193	0.895704	no
ENSMUSG00000002741	Ykt6	1.94927	1.51579	-0.362862	0.966344	0.986917	no
ENSMUSG00000002748	Baz1b	1.21985	0.642821	-0.924215	0.0123458	0.0687031	no
ENSMUSG00000002763	Pex6	0.304934	0.349149	0.195346	0.0574476	0.195355	no
ENSMUSG00000002767	Mrpl2	3.62389	2.60593	-0.475741	0.475299	0.695215	no
ENSMUSG00000002768	Mea1	2.13924	1.81173	-0.239733	0.788967	0.900537	no
ENSMUSG00000002778	Kdelr1	5.64804	6.1516	0.123212	0.0352646	0.140544	no
ENSMUSG00000002781	Tmem143	2.36339	2.47358	0.065745	0.403087	0.635984	no
ENSMUSG00000002797	Ggct	10.2985	11.9301	0.212169	0.0765379	0.23429	no
ENSMUSG00000002799	Jag2	0.829323	1.41779	0.773642	6.56246e-06	0.000222212	no
ENSMUSG00000002804	Nudt14	2.0535	1.64113	-0.323401	0.681131	0.839528	no
ENSMUSG00000002812	Flii	2.04001	1.41866	-0.524047	0.439699	0.665581	no
ENSMUSG00000002814	Top3a	0.403629	0.320622	-0.332156	0.691764	0.845777	no
ENSMUSG00000002820	Atg4d	0.465458	0.390449	-0.253517	0.502768	0.71664	no
ENSMUSG00000002825	Qtrt1	1.29604	0.490058	-1.40308	0.0753185	0.231681	no
ENSMUSG00000002833	Hdgfl2	0.870287	0.807032	-0.108865	0.435175	0.662168	no
ENSMUSG00000002835	Chaf1a	2.91744	2.10471	-0.471081	0.97315	0.989273	no
ENSMUSG00000002844	Adprh	6.71895	6.98036	0.055064	0.0219169	0.101878	no
ENSMUSG00000002845	Tmem39a	0.838798	0.596349	-0.492167	0.927005	0.970326	no
ENSMUSG00000002846	Timmdc1	2.04103	1.52804	-0.417615	0.848693	0.930633	no
ENSMUSG00000002870	Mcm2	1.46585	0.543388	-1.43168	0.00041138	0.00568679	yes
ENSMUSG00000002871	Tpra1	2.29406	1.79936	-0.350419	0.794335	0.903328	no
ENSMUSG00000002881	Nab1	2.66473	1.6264	-0.712307	0.134556	0.33421	no
ENSMUSG00000002885	Adgre5	11.5121	10.8318	-0.087873	0.219253	0.450751	no
ENSMUSG00000002897	Il17ra	3.40814	3.78496	0.151293	0.516518	0.727544	no
ENSMUSG00000002900	Lamb1	8.85967	11.2895	0.349658	0.0481905	0.173851	no
ENSMUSG00000002910	Arrdc2	0.725869	0.498774	-0.541323	0.670821	0.832897	no
ENSMUSG00000002944	Cd36	54.8624	63.3238	0.206929	0.0146149	0.0771474	no
ENSMUSG00000002948	Map2k7	0.787872	0.682818	-0.20646	0.627339	0.804462	no
ENSMUSG00000002949	Timm44	0.786934	0.471897	-0.737771	0.0125032	0.0690441	no
ENSMUSG00000002957	Ap2a2	1.7135	1.20324	-0.51002	0.187092	0.40933	no
ENSMUSG00000002963	Pnkp	1.1263	1.06949	-0.074663	0.370529	0.606576	no
ENSMUSG00000002968	Med25	0.576943	0.378803	-0.606981	0.44627	0.670851	no
ENSMUSG00000002980	Bcam	4.30683	4.18953	-0.039838	0.353549	0.59055	no
ENSMUSG00000002981	Clptm1	2.95629	3.45352	0.224281	0.0125989	0.0693769	no
ENSMUSG00000002983	Relb	1.37386	0.99	-0.472735	0.6979	0.848767	no
ENSMUSG00000002984	Tomm40	1.64218	1.07342	-0.613403	0.295677	0.53723	no
ENSMUSG00000002985	Apoe	79.7911	95.6125	0.260971	0.0154455	0.0800596	no
ENSMUSG00000002996	Hbp1	1.7417	0.804939	-1.11355	4.48636e-07	2.72092e-05	yes
ENSMUSG00000002997	Prkar2b	6.895	7.14968	0.052327	0.295833	0.537345	no
ENSMUSG00000003031	Cdkn1b	55.2586	28.9174	-0.934262	0.0255848	0.113047	no
ENSMUSG00000003032	Klf4	1.11528	0.974071	-0.195312	0.760323	0.884901	no
ENSMUSG00000003033	Ap1m1	0.76779	0.544237	-0.496477	0.481642	0.700036	no
ENSMUSG00000003037	Rab8a	7.00614	4.97231	-0.494704	0.369175	0.6049	no
ENSMUSG00000003038	Hmgn2	3.61774	1.77909	-1.02395	0.0117904	0.0665083	no
ENSMUSG00000003039	Fam32a	16.394	9.74876	-0.749878	0.0690448	0.219404	no
ENSMUSG00000003062	Stard3nl	4.66254	4.67115	0.002661	0.471255	0.691589	no
ENSMUSG00000003068	Stk11	0.41405	0.366757	-0.17498	0.128718	0.32592	no
ENSMUSG00000003072	Atp5d	2.83723	2.16194	-0.392153	0.827465	0.920888	no
ENSMUSG00000003099	Ppp5c	0.988726	0.569247	-0.796516	0.0319775	0.131357	no
ENSMUSG00000003119	Cdk12	0.280523	0.181239	-0.630226	0.137562	0.338686	no
ENSMUSG00000003123	Lipe	0.194697	0.174264	-0.159956	0.499731	0.714347	no
ENSMUSG00000003131	Pafah1b2	1.39139	1.02307	-0.443626	0.24394	0.480336	no
ENSMUSG00000003134	Tbc1d8	1.78309	1.18101	-0.594351	0.398063	0.632129	no
ENSMUSG00000003135	Cnot11	1.91383	0.935132	-1.03322	0.0118761	0.0668137	no
ENSMUSG00000003153	Slc2a3	2.09529	2.21414	0.079599	0.193195	0.416706	no
ENSMUSG00000003161	Sri	25.4802	16.6932	-0.61012	0.266913	0.506436	no
ENSMUSG00000003166	Dgcr2	0.639146	1.04466	0.708815	9.07619e-07	4.74371e-05	no
ENSMUSG00000003184	Irf3	0.763512	0.489913	-0.640125	0.854021	0.932972	no
ENSMUSG00000003190	Bcl2l12	0.631586	0.527418	-0.260032	0.178615	0.397648	no
ENSMUSG00000003199	Mpnd	2.26942	1.52672	-0.571887	0.439111	0.665272	no
ENSMUSG00000003200	Sh3gl1	0.899026	0.711567	-0.337363	0.972678	0.988926	no
ENSMUSG00000003208	Yju2	2.37738	2.11499	-0.168724	0.661733	0.826751	no
ENSMUSG00000003226	Ranbp2	0.513415	0.226223	-1.18238	0.00264553	0.0228919	yes
ENSMUSG00000003228	Grk5	0.724041	0.799823	0.143609	0.654015	0.821606	no
ENSMUSG00000003233	Dvl3	1.09457	0.716469	-0.611391	0.182641	0.403134	no
ENSMUSG00000003234	Abcf3	1.27454	0.960232	-0.408524	0.111226	0.297363	no
ENSMUSG00000003235	Eif2b5	0.349697	0.293327	-0.253596	0.982584	0.993615	no
ENSMUSG00000003269	Cyth2	3.43047	2.90468	-0.240027	0.733804	0.868786	no
ENSMUSG00000003279	Dlgap1	0.887946	1.15166	0.37517	0.407777	0.64027	no
ENSMUSG00000003299	Mrpl4	3.73308	2.61765	-0.512095	0.815809	0.915683	no
ENSMUSG00000003308	Keap1	0.196798	0.265406	0.431485	0.00626087	0.0421557	no
ENSMUSG00000003309	Ap1m2	3.69399	1.49786	-1.30227	0.000631677	0.0079177	yes
ENSMUSG00000003316	Glg1	12.8974	9.83743	-0.390726	0.91107	0.963434	no
ENSMUSG00000003341	Atp8b3	0.309826	0.555203	0.841557	0.000233099	0.00367874	no
ENSMUSG00000003344	Btbd2	0.901982	0.680479	-0.406548	0.798492	0.905664	no
ENSMUSG00000003345	Csnk1g2	0.182946	0.386924	1.08063	1.35561e-05	0.000400453	yes
ENSMUSG00000003346	Abhd17a	0.32598	0.356807	0.13036	0.0416149	0.157301	no
ENSMUSG00000003348	Mob3a	0.794428	0.537604	-0.563373	0.429495	0.657277	no
ENSMUSG00000003354	Ccdc65	1.01596	0.862095	-0.236928	0.721287	0.861677	no
ENSMUSG00000003360	Ddx23	1.11481	1.06607	-0.064494	0.457714	0.680411	no
ENSMUSG00000003363	Pld3	21.0773	31.4508	0.577411	1.83271e-05	0.000507941	no
ENSMUSG00000003378	Grik5	0.215361	0.318055	0.562519	0.00334379	0.0269637	no
ENSMUSG00000003380	Rabac1	5.60087	6.7577	0.270881	5.57632e-05	0.00119409	no
ENSMUSG00000003382	Etv3	1.31899	0.54818	-1.26671	0.0918196	0.263359	no
ENSMUSG00000003402	Prkcsh	7.26294	7.70845	0.085887	0.004624	0.0337512	no
ENSMUSG00000003411	Rab3b	7.27553	3.16924	-1.19891	0.00604383	0.0411633	yes
ENSMUSG00000003420	Fcgrt	23.7127	31.6356	0.415894	0.00161385	0.0160099	no
ENSMUSG00000003421	Nosip	3.5462	2.294	-0.628409	0.145146	0.349183	no
ENSMUSG00000003423	Pih1d1	3.42249	2.33785	-0.549865	0.369108	0.6049	no
ENSMUSG00000003429	Rps11	2.61648	1.63541	-0.677975	0.0493744	0.176431	no
ENSMUSG00000003435	Supt5	1.19302	0.879384	-0.440057	0.729158	0.866252	no
ENSMUSG00000003436	Dll3	5.02285	4.54887	-0.142996	0.414943	0.645951	no
ENSMUSG00000003437	Paf1	2.23662	1.69888	-0.396738	0.824094	0.919417	no
ENSMUSG00000003438	Timm50	2.61864	1.9633	-0.415539	0.619346	0.799634	no
ENSMUSG00000003444	Med29	8.31751	6.52864	-0.349368	0.913997	0.964753	no
ENSMUSG00000003458	Ncstn	9.21284	8.29126	-0.152053	0.311519	0.552717	no
ENSMUSG00000003464	Pex19	2.36202	1.45792	-0.696112	0.0708809	0.222296	no
ENSMUSG00000003500	Impdh1	6.30926	4.90968	-0.361842	0.948309	0.979904	no
ENSMUSG00000003518	Dusp3	4.24014	3.49125	-0.280368	0.627693	0.804767	no
ENSMUSG00000003526	Prodh	8.17391	5.28738	-0.628474	0.210957	0.440197	no
ENSMUSG00000003527	Ess2	0.910633	0.757554	-0.265521	0.757928	0.883097	no
ENSMUSG00000003528	Slc25a1	2.80688	2.59021	-0.115898	0.364839	0.600552	no
ENSMUSG00000003531	Dgcr6	0.341332	0.383089	0.166504	0.0264672	0.115933	no
ENSMUSG00000003534	Ddr1	8.9907	4.07754	-1.14074	0.00109008	0.0120101	yes
ENSMUSG00000003546	Klc4	1.29888	0.949065	-0.452694	0.689557	0.844626	no
ENSMUSG00000003549	Ercc1	1.50315	1.13149	-0.409763	0.204611	0.431546	no
ENSMUSG00000003555	Cyp17a1	11.7966	31.4803	1.41607	1.58576e-08	1.87785e-06	yes
ENSMUSG00000003559	As3mt	2.31616	1.57506	-0.556325	0.575323	0.770647	no
ENSMUSG00000003573	Homer3	3.53361	2.21136	-0.676209	0.14536	0.349351	no
ENSMUSG00000003575	Crtc1	1.16043	0.869014	-0.417213	0.824396	0.919598	no
ENSMUSG00000003581	Rnf215	3.93768	4.70862	0.257958	0.00281214	0.0237866	no
ENSMUSG00000003604	Aven	0.727417	0.644439	-0.174739	0.151108	0.358435	no
ENSMUSG00000003617	Cp	28.3357	26.923	-0.073781	0.563491	0.761605	no
ENSMUSG00000003623	Crot	3.63331	1.57848	-1.20275	0.000401568	0.00559931	yes
ENSMUSG00000003644	Rps6ka1	0.54192	0.332756	-0.703615	0.317559	0.55863	no
ENSMUSG00000003660	Snrnp200	0.313859	0.188667	-0.734274	0.00472228	0.0343354	no
ENSMUSG00000003662	Ciao1	2.64659	1.43617	-0.881905	0.000910817	0.0103724	no
ENSMUSG00000003680	Taf6l	0.356021	0.38813	0.124578	0.0784334	0.237857	no
ENSMUSG00000003721	Insig2	1.94351	1.61646	-0.265823	0.767232	0.888546	no
ENSMUSG00000003731	Kpna6	0.665856	0.477259	-0.480438	0.856015	0.934306	no
ENSMUSG00000003752	Itpkc	0.436347	0.260718	-0.742986	0.143251	0.347012	no
ENSMUSG00000003762	Coq8b	0.489593	0.291042	-0.750356	0.308675	0.550136	no
ENSMUSG00000003778	Brd8	0.79904	0.51069	-0.64582	0.0262756	0.115392	no
ENSMUSG00000003779	Kif20a	0.34929	0.17833	-0.969876	0.0025112	0.0219652	no
ENSMUSG00000003808	Farsa	1.76532	1.1546	-0.612532	0.118838	0.309969	no
ENSMUSG00000003809	Gcdh	8.07094	5.28589	-0.61059	0.816223	0.915965	no
ENSMUSG00000003810	Mast2	0.116882	0.131451	0.169472	0.020724	0.0980556	no
ENSMUSG00000003813	Rad23a	0.891024	0.72647	-0.294561	0.826696	0.920762	no
ENSMUSG00000003814	Calr	23.4244	30.341	0.37326	7.10932e-05	0.00146103	no
ENSMUSG00000003824	Syce2	1.6936	1.79896	0.087065	0.154027	0.362098	no
ENSMUSG00000003847	Nfat5	3.00856	1.50709	-0.997306	0.0175364	0.087393	no
ENSMUSG00000003848	Nob1	2.35366	1.15635	-1.02533	0.00768745	0.0486106	yes
ENSMUSG00000003849	Nqo1	10.435	8.99002	-0.215038	0.666178	0.830356	no
ENSMUSG00000003868	Ruvbl2	0.968785	0.757463	-0.355001	0.716772	0.858308	no
ENSMUSG00000003873	Bax	8.37447	5.78886	-0.53272	0.428809	0.656908	no
ENSMUSG00000003923	Tfam	3.04022	1.8103	-0.747948	0.123941	0.318533	no
ENSMUSG00000003929	Zfp81	0.630952	0.334906	-0.913774	0.392978	0.628225	no
ENSMUSG00000003955	Fam162a	1.49167	1.41958	-0.07146	0.39121	0.62681	no
ENSMUSG00000003970	Rpl8	1.28498	0.735805	-0.804354	0.0282379	0.12115	no
ENSMUSG00000003992	Ssbp2	1.83487	0.827232	-1.14932	0.00829488	0.0512461	no
ENSMUSG00000004018	Fancl	3.34507	2.29149	-0.545752	0.247378	0.483729	no
ENSMUSG00000004032	Gstm5	1.64974	0.95037	-0.795681	0.291395	0.532019	no
ENSMUSG00000004035	Gstm7	6.62969	4.71424	-0.491916	0.466353	0.687132	no
ENSMUSG00000004040	Stat3	1.98957	1.14286	-0.799814	0.170213	0.385449	no
ENSMUSG00000004043	Stat5a	2.52496	1.93486	-0.38403	0.620431	0.800224	no
ENSMUSG00000004044	Cavin1	11.5309	12.917	0.163758	0.0527252	0.184435	no
ENSMUSG00000004054	Map3k11	0.410714	0.635583	0.629946	0.906367	0.961259	no
ENSMUSG00000004056	Akt2	0.58534	0.396518	-0.561889	0.213373	0.442952	no
ENSMUSG00000004069	Dnaja3	1.48134	0.966759	-0.615674	0.174944	0.39246	no
ENSMUSG00000004070	Hmox2	1.07301	0.793664	-0.435065	0.74271	0.873649	no
ENSMUSG00000004071	Cdip1	0.651796	0.447207	-0.543478	0.429012	0.657099	no
ENSMUSG00000004085	Map3k20	2.65147	1.74716	-0.601779	0.872306	0.943934	no
ENSMUSG00000004096	Cwc15	24.6342	15.2636	-0.690568	0.174238	0.391617	no
ENSMUSG00000004099	Dnmt1	0.64819	0.334923	-0.952587	0.0140147	0.075021	no
ENSMUSG00000004100	Ppan	0.78316	0.764816	-0.034194	0.348531	0.58559	no
ENSMUSG00000004127	Trmt10a	4.13126	3.13236	-0.399332	0.50745	0.719985	no
ENSMUSG00000004151	Etv1	8.79773	5.69814	-0.626639	0.0302653	0.127137	no
ENSMUSG00000004207	Psap	21.9293	23.3141	0.088343	0.0386934	0.149579	no
ENSMUSG00000004221	Ikbkg	2.42083	1.57032	-0.624436	0.000382126	0.00541953	no
ENSMUSG00000004264	Phb2	1.1045	0.786823	-0.489285	0.319529	0.560093	no
ENSMUSG00000004268	Emg1	2.28534	1.45153	-0.654835	0.152416	0.360174	no
ENSMUSG00000004270	Lpcat3	1.4668	2.09042	0.511117	1.89431e-06	8.39746e-05	no
ENSMUSG00000004285	Atp6v1f	3.8122	2.55693	-0.576212	0.190596	0.413789	no
ENSMUSG00000004317	Clcn5	2.49641	2.71624	0.121757	0.161342	0.373367	no
ENSMUSG00000004319	Clcn3	1.68304	1.61125	-0.062896	0.204053	0.430744	no
ENSMUSG00000004341	Gpx6	0.415392	0.584488	0.4927	0.00449233	0.0330465	no
ENSMUSG00000004347	Pde1c	0.299994	0.339012	0.176403	0.098481	0.275013	no
ENSMUSG00000004356	Utp20	0.537175	0.1865	-1.52622	2.77334e-13	1.67727e-10	yes
ENSMUSG00000004364	Cul3	1.62589	1.11737	-0.541117	0.0862932	0.252993	no
ENSMUSG00000004371	Il11	4.50277	2.05463	-1.13194	0.0645484	0.20975	no
ENSMUSG00000004383	Large1	0.529132	0.751351	0.505859	0.00416042	0.0312064	no
ENSMUSG00000004393	Ddx56	0.497513	0.333907	-0.575288	0.479159	0.698167	no
ENSMUSG00000004394	Tmed4	7.77922	9.44427	0.279813	1.0592e-07	8.66499e-06	no
ENSMUSG00000004415	Col26a1	1.22863	3.27898	1.4162	0.00974745	0.0576741	no
ENSMUSG00000004446	Bid	3.94276	2.50511	-0.654331	0.984666	0.994236	no
ENSMUSG00000004451	Ralb	3.98893	2.84491	-0.48762	0.340315	0.57828	no
ENSMUSG00000004455	Ppp1cc	1.3523	0.801224	-0.755138	0.77459	0.892473	no
ENSMUSG00000004460	Dnajb11	16.5126	17.861	0.113244	0.00423579	0.0315986	no
ENSMUSG00000004462	Tbccd1	0.525482	0.433333	-0.278165	0.301373	0.542987	no
ENSMUSG00000004508	Gab2	0.881238	0.520957	-0.758367	0.076174	0.233602	no
ENSMUSG00000004530	Coro1c	1.08273	0.78625	-0.461615	0.540359	0.744409	no
ENSMUSG00000004535	Tax1bp1	0.862867	0.449656	-0.940316	0.00469339	0.0341693	no
ENSMUSG00000004558	Ndrg2	19.2771	14.5488	-0.405986	0.871557	0.943635	no
ENSMUSG00000004561	Mettl17	3.50843	1.5388	-1.18902	0.129972	0.32801	no
ENSMUSG00000004565	Pnpla6	2.39925	1.9196	-0.321776	0.530651	0.737106	no
ENSMUSG00000004567	Mcoln1	7.20688	8.45166	0.22986	0.0031012	0.0254947	no
ENSMUSG00000004568	Arhgef18	1.30141	0.915283	-0.507784	0.405683	0.63851	no
ENSMUSG00000004591	Pkn2	0.958098	0.367908	-1.38083	5.35717e-05	0.00115418	yes
ENSMUSG00000004609	Cd33	2.95798	1.59929	-0.887181	0.0978593	0.273773	no
ENSMUSG00000004610	Etfb	9.1256	8.4393	-0.112795	0.612302	0.795424	no
ENSMUSG00000004626	Stxbp2	1.40724	1.30087	-0.113395	0.27113	0.510881	no
ENSMUSG00000004631	Sgce	6.58049	5.26187	-0.322621	0.961142	0.984985	no
ENSMUSG00000004633	Chn2	0.526203	0.496252	-0.084547	0.444976	0.66956	no
ENSMUSG00000004637	Wwox	2.74276	2.21978	-0.305215	0.651009	0.819399	no
ENSMUSG00000004642	Slbp	9.92117	4.2738	-1.21499	0.000124821	0.00224864	yes
ENSMUSG00000004661	Arid3b	0.585658	0.876223	0.58124	0.350882	0.587854	no
ENSMUSG00000004665	Cnn2	6.11885	6.79167	0.150506	0.226562	0.459639	no
ENSMUSG00000004667	Polr2e	3.85516	2.6203	-0.557058	0.349081	0.586326	no
ENSMUSG00000004677	Myo9b	0.200811	0.348555	0.795548	0.0043322	0.0320916	no
ENSMUSG00000004730	Adgre1	13.5221	12.321	-0.134201	0.229353	0.463358	no
ENSMUSG00000004748	Mtfp1	1.57692	1.38926	-0.182794	0.403978	0.636903	no
ENSMUSG00000004768	Rab23	1.11284	1.07479	-0.050191	0.208225	0.436883	no
ENSMUSG00000004771	Rab11a	3.84685	2.33504	-0.720227	0.00178469	0.0172107	no
ENSMUSG00000004788	Eif2b2	1.4841	0.916963	-0.694655	0.0838531	0.248073	no
ENSMUSG00000004789	Dlst	0.79159	0.486972	-0.700915	0.0465716	0.169747	no
ENSMUSG00000004798	Ulk2	0.065759	0.060364	-0.1235	0.239334	0.475151	no
ENSMUSG00000004843	Chmp2b	5.04175	3.92081	-0.362772	0.789571	0.900983	no
ENSMUSG00000004846	Plod3	7.81177	11.7434	0.588124	0.000943807	0.010655	no
ENSMUSG00000004849	Ap1s1	6.93375	4.08716	-0.762537	0.122412	0.315997	no
ENSMUSG00000004865	Srpk1	1.01967	0.711797	-0.518557	0.203308	0.429385	no
ENSMUSG00000004880	Lbr	7.70534	4.29303	-0.843865	0.303643	0.545445	no
ENSMUSG00000004895	Prcc	0.980111	0.600566	-0.706622	0.082857	0.246331	no
ENSMUSG00000004896	Rrnad1	0.678618	0.444985	-0.608843	0.818575	0.916895	no
ENSMUSG00000004897	Hdgf	0.984785	0.964348	-0.030255	0.186707	0.408978	no
ENSMUSG00000004902	Slc25a18	8.67852	5.14554	-0.754127	0.173546	0.390724	no
ENSMUSG00000004929	Thop1	0.339101	0.325514	-0.058995	0.269713	0.509008	no
ENSMUSG00000004931	Apba3	0.218095	0.242781	0.154699	0.582291	0.77532	no
ENSMUSG00000004934	Pias4	0.888986	0.73735	-0.269811	0.798462	0.905664	no
ENSMUSG00000004936	Map2k1	3.04117	1.74445	-0.801851	0.0783339	0.237683	no
ENSMUSG00000004937	Sgta	0.685195	0.531343	-0.366871	0.857947	0.93557	no
ENSMUSG00000004945	Tmem242	2.34826	1.64067	-0.517311	0.534816	0.74046	no
ENSMUSG00000004947	Dtx2	0.350179	0.316482	-0.145969	0.942772	0.976984	no
ENSMUSG00000004951	Hspb1	10.3479	6.24986	-0.72744	0.216855	0.447558	no
ENSMUSG00000004961	Syt5	3.53933	4.48635	0.342068	0.0161972	0.0828149	no
ENSMUSG00000004980	Hnrnpa2b1	10.7541	4.53254	-1.2465	1.06745e-09	2.00847e-07	yes
ENSMUSG00000004994	Ccdc130	0.603151	0.431763	-0.48228	0.633353	0.807925	no
ENSMUSG00000004996	Mri1	8.03503	4.17047	-0.946091	0.501144	0.715305	no
ENSMUSG00000005034	Prkacb	5.07481	3.19685	-0.666705	0.218906	0.450511	no
ENSMUSG00000005043	Sgsh	4.87066	10.2154	1.06855	0.00134155	0.0140147	yes
ENSMUSG00000005045	Chd5	0.555666	0.771857	0.474116	0.0125272	0.069113	no
ENSMUSG00000005054	Cstb	42.9822	35.4792	-0.276766	0.933645	0.973509	no
ENSMUSG00000005069	Pex5	1.80978	1.11454	-0.699371	0.0550672	0.189573	no
ENSMUSG00000005078	Jkamp	9.13948	7.60433	-0.265291	0.751378	0.878761	no
ENSMUSG00000005089	Slc1a2	2.74852	3.81853	0.474364	0.0438893	0.163453	no
ENSMUSG00000005102	Eif2ak4	0.570265	0.466608	-0.289421	0.425033	0.653725	no
ENSMUSG00000005103	Wdr1	0.878588	0.809551	-0.118065	0.47916	0.698167	no
ENSMUSG00000005125	Ndrg1	3.88797	2.49035	-0.642669	0.039028	0.150581	no
ENSMUSG00000005131	4930550C14Rik	2.05627	1.24422	-0.724783	0.107208	0.290938	no
ENSMUSG00000005142	Man2b1	11.5256	15.5083	0.428196	0.00682209	0.0445871	no
ENSMUSG00000005150	Wdr83	1.28719	0.692039	-0.895294	0.0770513	0.235436	no
ENSMUSG00000005161	Prdx2	7.66652	4.96219	-0.627596	0.29661	0.538291	no
ENSMUSG00000005198	Polr2a	0.363214	0.233041	-0.640236	0.0707177	0.222095	no
ENSMUSG00000005202	Shbg	11.4847	6.84743	-0.746081	0.0362184	0.143074	no
ENSMUSG00000005204	Senp3	0.593286	0.428428	-0.469675	0.0531333	0.185441	no
ENSMUSG00000005220	Corin	4.911	3.28672	-0.579369	0.712275	0.855679	no
ENSMUSG00000005225	Plekha8	0.326934	0.237886	-0.458729	0.41966	0.649394	no
ENSMUSG00000005233	Spc25	4.54317	1.94416	-1.22455	0.000104789	0.00196295	yes
ENSMUSG00000005237	Dnah2	0.811581	0.968972	0.25572	0.00270152	0.0232102	no
ENSMUSG00000005262	Ufd1	0.707098	0.570911	-0.308644	0.334123	0.57257	no
ENSMUSG00000005268	Prlr	27.9838	28.1626	0.009185	0.402466	0.635463	no
ENSMUSG00000005299	Letm1	4.33619	3.2609	-0.411158	0.278995	0.519023	no
ENSMUSG00000005312	Ubqln1	2.79425	1.52106	-0.87738	0.00125212	0.0133691	no
ENSMUSG00000005320	Fgfr4	2.10565	5.12687	1.28381	4.18389e-05	0.000948711	yes
ENSMUSG00000005354	Txn2	0.834793	0.66263	-0.333215	0.83102	0.92188	no
ENSMUSG00000005360	Slc1a3	6.19375	5.97086	-0.052875	0.356846	0.593132	no
ENSMUSG00000005362	Crbn	0.860767	0.214181	-2.00679	7.02058e-06	0.000233111	yes
ENSMUSG00000005370	Msh6	0.369652	0.212409	-0.799323	0.00312083	0.0255923	no
ENSMUSG00000005371	Fbxo11	1.21767	0.511366	-1.25169	0.000791347	0.00931249	yes
ENSMUSG00000005373	Mlxipl	1.98738	2.84968	0.519936	0.122431	0.315997	no
ENSMUSG00000005374	Tbl2	2.67542	3.94598	0.560621	8.63044e-06	0.000276272	no
ENSMUSG00000005378	Bud23	5.45233	3.18108	-0.777357	0.227165	0.460475	no
ENSMUSG00000005397	Nid1	7.73459	7.9284	0.035706	0.167184	0.381292	no
ENSMUSG00000005410	Mcm5	0.876766	0.30742	-1.51198	2.37384e-07	1.64748e-05	yes
ENSMUSG00000005413	Hmox1	4.90262	4.59148	-0.094593	0.52403	0.732776	no
ENSMUSG00000005417	Mprip	0.214812	0.21694	0.014221	0.176253	0.394431	no
ENSMUSG00000005442	Cic	0.304785	0.316393	0.053926	0.204476	0.431403	no
ENSMUSG00000005447	Pafah1b3	2.17063	2.30049	0.083832	0.318066	0.559235	no
ENSMUSG00000005469	Prkaca	1.90605	1.8008	-0.081949	0.0730158	0.226762	no
ENSMUSG00000005470	Asf1b	3.02006	1.70571	-0.824205	0.00268193	0.0231241	no
ENSMUSG00000005474	Myl10	20.7756	20.8269	0.003559	0.288596	0.529013	no
ENSMUSG00000005481	Ddx39	1.09351	0.643348	-0.765294	0.0134223	0.0725943	no
ENSMUSG00000005483	Dnajb1	0.659126	0.470923	-0.485063	0.200365	0.425718	no
ENSMUSG00000005493	Msh4	1.1564	0.80748	-0.518147	0.480154	0.699134	no
ENSMUSG00000005501	Usp40	0.290776	0.184433	-0.656811	0.114716	0.302917	no
ENSMUSG00000005505	Kbtbd4	0.211648	0.099079	-1.09502	0.029289	0.124423	no
ENSMUSG00000005506	Celf1	3.95269	2.0281	-0.962707	0.00217028	0.0197483	no
ENSMUSG00000005510	Ndufs3	6.64122	4.479	-0.568272	0.152672	0.360578	no
ENSMUSG00000005514	Por	20.3439	22.7593	0.161859	0.0858468	0.252252	no
ENSMUSG00000005533	Igf1r	3.15114	3.05547	-0.044481	0.137142	0.338093	no
ENSMUSG00000005534	Insr	2.82809	2.58759	-0.12822	0.597189	0.784729	no
ENSMUSG00000005566	Trim28	0.287937	0.190185	-0.59835	0.292413	0.533189	no
ENSMUSG00000005575	Ube2m	3.72941	3.42369	-0.123396	0.139831	0.342168	no
ENSMUSG00000005580	Adcy9	1.90372	1.6199	-0.232917	0.766048	0.888206	no
ENSMUSG00000005583	Mef2c	8.08765	4.14876	-0.96304	0.316803	0.557898	no
ENSMUSG00000005610	Eif4g2	2.96823	1.90069	-0.643077	0.223482	0.456453	no
ENSMUSG00000005615	Pcyt1a	1.75673	1.33604	-0.394925	0.452272	0.675959	no
ENSMUSG00000005621	Zfp592	0.451713	0.353788	-0.352521	0.964886	0.986321	no
ENSMUSG00000005625	Psmd4	2.38653	1.74181	-0.454324	0.335622	0.573925	no
ENSMUSG00000005656	Snx6	4.29304	3.18932	-0.428754	0.709307	0.854112	no
ENSMUSG00000005667	Mthfd2	1.4066	1.15985	-0.278274	0.628979	0.8055	no
ENSMUSG00000005672	Kit	9.61633	10.171	0.080907	0.165014	0.378791	no
ENSMUSG00000005674	Tomm40l	0.882309	0.340568	-1.37334	0.0292774	0.124423	no
ENSMUSG00000005682	Pan2	0.323824	0.250704	-0.369225	0.889049	0.952933	no
ENSMUSG00000005683	Cs	3.45594	2.09498	-0.722141	0.0633075	0.207479	no
ENSMUSG00000005687	Bcas2	4.43879	3.24983	-0.449802	0.537072	0.741704	no
ENSMUSG00000005698	Ctcf	1.34992	1.40082	0.053403	0.789831	0.901098	no
ENSMUSG00000005699	Pard6a	0.387076	0.335595	-0.205896	0.560201	0.759158	no
ENSMUSG00000005732	Ranbp1	10.9799	9.56142	-0.199568	0.599968	0.786585	no
ENSMUSG00000005774	Rfx5	0.735202	0.448571	-0.712804	0.63569	0.80926	no
ENSMUSG00000005779	Psmb4	2.90304	1.55953	-0.896452	7.48829e-05	0.00151864	no
ENSMUSG00000005802	Slc30a4	2.1858	2.90267	0.409224	0.0239706	0.10839	no
ENSMUSG00000005804	Bloc1s6	3.49045	2.10984	-0.726282	0.202264	0.428166	no
ENSMUSG00000005813	Metap1	4.05711	2.19885	-0.883701	0.0420619	0.158495	no
ENSMUSG00000005823	Gpr108	1.63457	2.0802	0.347811	0.00208416	0.0192335	no
ENSMUSG00000005846	Rsl1d1	1.575	0.76063	-1.05009	0.00270287	0.0232102	yes
ENSMUSG00000005871	Apc	0.57696	0.190323	-1.60002	0.568724	0.765501	no
ENSMUSG00000005873	Reep5	42.1755	82.4053	0.966331	7.73603e-07	4.23955e-05	no
ENSMUSG00000005881	Ergic3	4.49278	7.03585	0.647118	1.29338e-08	1.62342e-06	no
ENSMUSG00000005882	Uqcc1	1.4574	1.50013	0.04169	0.264713	0.503952	no
ENSMUSG00000005883	Spo11	6.14185	4.86636	-0.335831	0.851256	0.931689	no
ENSMUSG00000005886	Ncoa2	2.51758	1.52411	-0.724075	4.58845e-06	0.000165692	no
ENSMUSG00000005893	Nr2c2	0.261385	0.1816	-0.525412	0.324013	0.563517	no
ENSMUSG00000005897	Nr2c1	0.689508	0.687098	-0.005051	0.0786005	0.238166	no
ENSMUSG00000005899	Smpd4	0.77852	0.586805	-0.407853	0.371012	0.606908	no
ENSMUSG00000005907	Pex1	2.03021	0.472447	-2.1034	0.00655501	0.0433761	yes
ENSMUSG00000005936	Kctd20	1.18665	1.1633	-0.028669	0.933236	0.973495	no
ENSMUSG00000005947	Itgae	0.129671	0.252758	0.962901	2.92676e-06	0.000116524	no
ENSMUSG00000005949	Ctns	4.49239	4.19113	-0.100145	0.288624	0.529013	no
ENSMUSG00000005951	Shpk	1.25166	0.770175	-0.70058	0.592244	0.781911	no
ENSMUSG00000005968	Tuft1	0.69809	0.405269	-0.784533	0.76392	0.887397	no
ENSMUSG00000005973	Rcn1	48.6837	41.2527	-0.238951	0.711731	0.855148	no
ENSMUSG00000005981	Trap1	1.4642	0.903017	-0.697293	0.00726838	0.0465693	no
ENSMUSG00000005982	Naa60	1.48154	1.26915	-0.223231	0.564372	0.762359	no
ENSMUSG00000005983	1700037C18Rik	0.177802	0.1799	0.016924	0.381829	0.617977	no
ENSMUSG00000005986	Ankrd13d	1.30296	1.47042	0.174443	0.678482	0.837726	no
ENSMUSG00000006005	Tpr	1.58241	0.819619	-0.949094	0.00153875	0.015455	no
ENSMUSG00000006010	Odr4	3.69238	1.83352	-1.00994	0.215556	0.445528	no
ENSMUSG00000006019	Dhx34	0.211818	0.180611	-0.229939	0.849784	0.931183	no
ENSMUSG00000006021	Kptn	0.900065	0.453574	-0.988691	0.0114106	0.0650885	no
ENSMUSG00000006024	Napa	2.80787	2.22553	-0.335329	0.660528	0.826183	no
ENSMUSG00000006050	Sra1	3.25075	3.66713	0.173878	0.107412	0.291254	no
ENSMUSG00000006057	Atp5g1	3.08008	2.24171	-0.45837	0.584143	0.776444	no
ENSMUSG00000006058	Snf8	1.77253	1.36966	-0.371996	0.760977	0.88554	no
ENSMUSG00000006095	Tbcb	4.26247	2.86419	-0.57356	0.0884539	0.25711	no
ENSMUSG00000006127	Inpp5k	0.604056	0.484041	-0.319553	0.969033	0.987757	no
ENSMUSG00000006134	Crkl	1.39091	0.746616	-0.89759	0.0333568	0.13507	no
ENSMUSG00000006143	Upk3bl	0.510188	0.649094	0.347398	0.257698	0.496456	no
ENSMUSG00000006169	Clint1	2.77009	1.94212	-0.512299	0.199847	0.425021	no
ENSMUSG00000006191	Cdkal1	0.733562	0.390054	-0.911245	0.00287543	0.024177	no
ENSMUSG00000006205	Htra1	14.8775	25.448	0.774419	8.30521e-05	0.0016386	no
ENSMUSG00000006215	Zbtb17	0.168693	0.125281	-0.429232	0.864713	0.93956	no
ENSMUSG00000006219	Fblim1	2.98693	2.76847	-0.109572	0.430097	0.657631	no
ENSMUSG00000006221	Hspb7	0.76458	1.00747	0.397995	0.0109848	0.0632282	no
ENSMUSG00000006241	Ccdc159	1.81651	1.51943	-0.257638	0.575169	0.770616	no
ENSMUSG00000006262	Mob1b	15.0333	8.65512	-0.796537	0.0580694	0.196866	no
ENSMUSG00000006273	Atp6v1b2	1.74982	0.846541	-1.04755	1.02821e-05	0.000316577	yes
ENSMUSG00000006276	Eps15l1	3.45592	2.15499	-0.681387	0.101446	0.2807	no
ENSMUSG00000006281	Tep1	0.662326	0.55991	-0.242347	0.576719	0.771353	no
ENSMUSG00000006288	Ttc5	1.67274	0.718888	-1.21838	0.000249683	0.00388258	yes
ENSMUSG00000006289	Osgep	1.8314	0.835513	-1.13221	0.000224445	0.00358224	yes
ENSMUSG00000006299	Aamp	3.30645	1.81126	-0.868291	0.0565515	0.19319	no
ENSMUSG00000006301	Tmbim1	10.5468	10.2055	-0.04745	0.394661	0.629658	no
ENSMUSG00000006304	Arpc2	1.87888	1.11722	-0.749955	0.00759815	0.0482261	no
ENSMUSG00000006307	Kmt2b	0.105693	0.112723	0.092902	0.302763	0.544613	no
ENSMUSG00000006310	Zbtb32	1.21637	0.906963	-0.423472	0.364048	0.599506	no
ENSMUSG00000006315	Tmem147	6.56298	8.21737	0.324326	6.77484e-05	0.0014094	no
ENSMUSG00000006333	Rps9	3.55312	2.32714	-0.610529	0.114497	0.3027	no
ENSMUSG00000006335	Tfpt	1.6727	1.43899	-0.217121	0.688786	0.84411	no
ENSMUSG00000006342	Susd2	7.28837	7.05507	-0.046937	0.276306	0.516541	no
ENSMUSG00000006356	Crip2	1.71393	1.86545	0.122216	0.0056148	0.0390958	no
ENSMUSG00000006360	Crip1	12.1863	13.6941	0.168292	0.284058	0.524677	no
ENSMUSG00000006369	Fbln1	10.1775	11.3737	0.160322	0.139874	0.342168	no
ENSMUSG00000006373	Pgrmc1	25.8328	32.3755	0.325698	1.84023e-06	8.2223e-05	no
ENSMUSG00000006378	Gcat	2.7211	1.22568	-1.15061	0.000965754	0.0108449	yes
ENSMUSG00000006390	Elovl1	8.06203	9.39037	0.220038	0.0191794	0.0927153	no
ENSMUSG00000006392	Med8	2.58136	1.73621	-0.572188	0.137087	0.338006	no
ENSMUSG00000006398	Cdc20	0.512191	0.362828	-0.497396	0.544507	0.74734	no
ENSMUSG00000006412	Pfdn2	58.9475	27.6975	-1.08967	1.38856e-05	0.000406815	yes
ENSMUSG00000006418	Rnf114	1.25598	0.72483	-0.793104	0.0231041	0.105542	no
ENSMUSG00000006423	C330007P06Rik	5.60686	3.07901	-0.864727	0.0531033	0.185413	no
ENSMUSG00000006442	Srm	2.47358	1.61652	-0.613708	0.24164	0.478364	no
ENSMUSG00000006456	Rbm14	0.297281	0.220502	-0.431036	0.924215	0.969306	no
ENSMUSG00000006457	Actn3	1.85506	1.41548	-0.390176	0.825401	0.919887	no
ENSMUSG00000006463	Zdhhc24	4.28649	5.04072	0.233832	0.0147846	0.0778006	no
ENSMUSG00000006464	Bbs1	0.343727	0.281637	-0.287426	0.566034	0.763398	no
ENSMUSG00000006471	Ndor1	1.52355	0.624069	-1.28766	0.000521937	0.00682508	yes
ENSMUSG00000006476	Nsmf	0.258903	0.380826	0.55672	0.00627687	0.0422456	no
ENSMUSG00000006494	Pdk1	1.19592	0.746811	-0.679306	0.473703	0.693618	no
ENSMUSG00000006498	Ptbp1	0.87566	0.488616	-0.84167	0.0148072	0.0778712	no
ENSMUSG00000006517	Mvd	2.25445	1.69851	-0.408501	0.755555	0.881715	no
ENSMUSG00000006519	Cyba	14.998	20.4076	0.444337	0.0113813	0.0649582	no
ENSMUSG00000006526	Stimate	3.14725	3.88953	0.305505	0.000109763	0.00203147	no
ENSMUSG00000006527	Sfmbt1	0.419839	0.346379	-0.277485	0.95278	0.981771	no
ENSMUSG00000006575	Rundc3a	0.319903	0.379583	0.246781	0.0522747	0.183506	no
ENSMUSG00000006589	Aprt	1.28172	1.33683	0.060739	0.257629	0.496381	no
ENSMUSG00000006599	Gtf2h1	1.2683	0.776124	-0.708535	0.00332927	0.0269107	no
ENSMUSG00000006611	Hfe	8.50972	9.74431	0.195449	0.00599457	0.0409158	no
ENSMUSG00000006641	Slc5a6	4.2815	2.67524	-0.678446	0.960165	0.984923	no
ENSMUSG00000006651	Aplp1	2.72257	2.09855	-0.375579	0.939199	0.975195	no
ENSMUSG00000006673	Qrich1	0.357808	0.303894	-0.235617	0.692066	0.845803	no
ENSMUSG00000006675	P4htm	1.36863	4.08197	1.57653	1.89039e-11	6.66913e-09	yes
ENSMUSG00000006676	Usp19	0.458521	0.296226	-0.63029	0.0510482	0.180497	no
ENSMUSG00000006699	Cdc42	12.792	8.22543	-0.637076	0.0506404	0.179544	no
ENSMUSG00000006705	Pknox1	0.57027	0.48507	-0.233452	0.538327	0.742814	no
ENSMUSG00000006715	Gmnn	8.26129	2.7182	-1.60371	9.33818e-05	0.00179086	yes
ENSMUSG00000006717	Acot13	21.9611	14.1709	-0.632016	0.293569	0.534836	no
ENSMUSG00000006728	Cdk4	2.59349	1.70204	-0.607632	0.0678165	0.21668	no
ENSMUSG00000006731	B4galnt1	3.45092	4.73464	0.456273	0.00657794	0.043459	no
ENSMUSG00000006732	Mettl1	5.97368	3.2553	-0.87583	0.107804	0.291902	no
ENSMUSG00000006736	Tspan31	18.3552	22.886	0.318276	3.37947e-05	0.000801511	no
ENSMUSG00000006740	Kif5b	5.43466	3.07838	-0.82002	0.0231407	0.105681	no
ENSMUSG00000006763	Saal1	10.8157	6.49484	-0.735756	0.0923236	0.264045	no
ENSMUSG00000006782	Cnp	3.40619	2.35606	-0.531781	0.542768	0.745877	no
ENSMUSG00000006784	Ttc25	0.475729	0.343017	-0.47186	0.448033	0.67189	no
ENSMUSG00000006800	Sulf2	7.34696	6.7788	-0.116117	0.262511	0.501847	no
ENSMUSG00000006818	Sod2	36.3148	22.6875	-0.678661	0.255212	0.49386	no
ENSMUSG00000006850	Tmco6	1.94342	1.06	-0.874536	0.190817	0.414004	no
ENSMUSG00000006906	Stambp	9.68137	7.70952	-0.32857	0.960653	0.984942	no
ENSMUSG00000006920	Ezh1	0.893443	0.514599	-0.795927	0.236785	0.471953	no
ENSMUSG00000006930	Hap1	0.402665	0.922129	1.19539	0.000225761	0.00359646	yes
ENSMUSG00000006931	P3h4	18.6667	18.8056	0.010695	0.0704559	0.221642	no
ENSMUSG00000006932	Ctnnb1	3.04168	1.85256	-0.715348	0.144904	0.348898	no
ENSMUSG00000006941	Eif1b	8.73044	7.74991	-0.171876	0.436776	0.663411	no
ENSMUSG00000006998	Psmd2	0.660532	0.364363	-0.858252	0.000737892	0.00890624	no
ENSMUSG00000007029	Vars	0.239581	0.208006	-0.203888	0.270714	0.510328	no
ENSMUSG00000007033	Hspa1l	0.057846	0.043261	-0.41915	0.769268	0.889485	no
ENSMUSG00000007035	Msh5	1.03891	0.689586	-0.59127	0.289203	0.529605	no
ENSMUSG00000007036	Abhd16a	0.522704	0.589857	0.174371	0.000199511	0.00327059	no
ENSMUSG00000007038	Neu1	12.5091	16.5089	0.40027	0.0293701	0.124525	no
ENSMUSG00000007039	Ddah2	2.76115	1.73379	-0.671341	0.160146	0.371571	no
ENSMUSG00000007050	Lsm2	1.65037	1.32706	-0.314553	0.958274	0.984076	no
ENSMUSG00000007080	Pole	0.662659	0.405435	-0.708796	0.213874	0.443515	no
ENSMUSG00000007097	Atp1a2	6.8381	1.75531	-1.96187	7.63178e-05	0.00153853	yes
ENSMUSG00000007107	Atp1a4	0.676329	0.74749	0.144329	0.131487	0.329768	no
ENSMUSG00000007207	Stx1a	3.4341	1.66004	-1.04871	0.05813	0.196993	no
ENSMUSG00000007279	Scube2	1.66147	1.64082	-0.018047	0.269477	0.508731	no
ENSMUSG00000007338	Mrpl49	5.80082	4.35771	-0.412689	0.422234	0.651712	no
ENSMUSG00000007411	Mark3	1.23496	0.729771	-0.758943	0.137953	0.339301	no
ENSMUSG00000007415	Gatad1	0.309787	0.247761	-0.322327	0.670746	0.832897	no
ENSMUSG00000007440	Pcdha11	0.201439	0.01199	-4.07044	0.0134629	0.0727674	no
ENSMUSG00000007458	M6pr	12.4493	13.8969	0.158697	0.00225174	0.0203583	no
ENSMUSG00000007476	Lrrc8a	1.1302	1.20076	0.087372	0.0574622	0.195355	no
ENSMUSG00000007564	Ppp2r1a	2.03853	1.21125	-0.751032	0.0579977	0.19673	no
ENSMUSG00000007589	Tinf2	1.07047	0.726767	-0.558682	0.900664	0.958754	no
ENSMUSG00000007591	Tssk4	0.644953	0.834654	0.371984	6.57746e-05	0.00137633	no
ENSMUSG00000007603	Dus3l	0.726262	0.501235	-0.535003	0.333833	0.572368	no
ENSMUSG00000007610	Gtpbp3	1.51476	0.845205	-0.841719	0.51655	0.727544	no
ENSMUSG00000007613	Tgfbr1	2.60335	2.3828	-0.127707	0.25343	0.491422	no
ENSMUSG00000007617	Homer1	1.08814	1.58342	0.541178	0.0213907	0.100346	no
ENSMUSG00000007646	Rad51c	0.846877	0.679692	-0.317271	0.410338	0.641921	no
ENSMUSG00000007655	Cav1	22.1235	17.2575	-0.358361	0.135561	0.335957	no
ENSMUSG00000007656	Arpp19	34.363	20.0498	-0.777268	0.0154844	0.0801872	no
ENSMUSG00000007659	Bcl2l1	0.273496	0.149019	-0.876023	0.0288514	0.123221	no
ENSMUSG00000007670	Khsrp	0.787474	0.483581	-0.703475	0.129995	0.328018	no
ENSMUSG00000007721	Ccdc124	22.8588	16.0181	-0.513046	0.59553	0.783825	no
ENSMUSG00000007739	Cct4	0.654484	0.338335	-0.951905	4.98532e-05	0.00109213	no
ENSMUSG00000007783	Cpt1c	0.302406	0.612717	1.01873	1.46018e-09	2.52313e-07	yes
ENSMUSG00000007812	Zfp655	2.28461	1.06333	-1.10336	0.00432259	0.0320415	yes
ENSMUSG00000007815	Rhoa	15.6286	10.3167	-0.599207	0.197854	0.422455	no
ENSMUSG00000007833	Aldh16a1	2.43561	1.83932	-0.405111	0.0647262	0.210097	no
ENSMUSG00000007837	Prrg2	3.68592	3.10093	-0.249323	0.589879	0.780815	no
ENSMUSG00000007850	Hnrnph1	3.05249	1.12928	-1.43458	3.38486e-06	0.000131165	yes
ENSMUSG00000007867	Ift43	5.47098	4.01497	-0.44641	0.494303	0.70948	no
ENSMUSG00000007880	Arid1a	0.637004	0.592111	-0.105435	0.38643	0.622627	no
ENSMUSG00000007888	Crlf1	1.71758	3.36153	0.968744	2.07008e-05	0.000555544	no
ENSMUSG00000007891	Ctsd	15.0705	16.9544	0.16993	0.0155988	0.0806072	no
ENSMUSG00000007892	Rplp1	1.7167	1.61056	-0.092069	0.126769	0.32296	no
ENSMUSG00000007907	Cabs1	2.48707	1.23497	-1.00996	0.0365327	0.143674	no
ENSMUSG00000007950	Abhd8	0.066313	0.093927	0.502248	3.9865e-05	0.000917221	no
ENSMUSG00000007987	Ift22	2.10622	1.15215	-0.870322	0.103565	0.284472	no
ENSMUSG00000007989	Fzd3	3.55888	2.22958	-0.674649	0.851401	0.931689	no
ENSMUSG00000008028	1700008O03Rik	1.53083	1.34638	-0.185232	0.580821	0.774214	no
ENSMUSG00000008035	Mid1ip1	2.64941	1.73742	-0.60872	0.305193	0.547056	no
ENSMUSG00000008036	Ap2s1	1.8439	1.46022	-0.336571	0.966583	0.986947	no
ENSMUSG00000008090	Fgfrl1	12.1658	9.46476	-0.362194	0.964599	0.986265	no
ENSMUSG00000008129	4930432K21Rik	0.288259	0.184461	-0.64405	0.597812	0.784866	no
ENSMUSG00000008136	Fhl2	5.68356	5.90523	0.055198	0.403737	0.636699	no
ENSMUSG00000008140	Emc10	10.8118	18.4044	0.76744	2.80675e-05	0.000698964	no
ENSMUSG00000008153	Clstn3	6.26122	10.2846	0.715975	0.0241574	0.108972	no
ENSMUSG00000008167	Fbxw9	0.457892	0.391343	-0.226574	0.621929	0.801276	no
ENSMUSG00000008200	Fnbp4	0.550338	0.571206	0.053693	0.0331918	0.134756	no
ENSMUSG00000008226	Scrn3	5.72672	2.40736	-1.25025	0.0137125	0.0738575	no
ENSMUSG00000008301	Phax	8.85663	4.63815	-0.933208	0.0279014	0.120041	no
ENSMUSG00000008305	Tle1	0.581515	0.371753	-0.645472	0.0792773	0.239468	no
ENSMUSG00000008307	1700109H08Rik	31.7622	34.1718	0.105497	0.0702379	0.22145	no
ENSMUSG00000008373	Prpf31	2.27823	1.40184	-0.70059	0.0151839	0.0791854	no
ENSMUSG00000008384	Sertad1	1.73529	1.07158	-0.695435	0.192889	0.416524	no
ENSMUSG00000008393	Carhsp1	25.6986	15.9796	-0.68546	0.24871	0.485439	no
ENSMUSG00000008429	Herpud2	0.75161	0.874909	0.219149	0.027553	0.119026	no
ENSMUSG00000008435	Rdh13	4.13444	1.51921	-1.44437	0.0391296	0.150836	no
ENSMUSG00000008450	Nutf2	31.7827	18.7976	-0.757695	0.304061	0.545802	no
ENSMUSG00000008475	Arpc5	15.0293	9.79954	-0.616992	0.0880111	0.256123	no
ENSMUSG00000008482	Rnf151	1.22604	1.1496	-0.092865	0.325938	0.564879	no
ENSMUSG00000008489	Elavl2	2.36162	0.863135	-1.45212	6.28349e-05	0.0013218	yes
ENSMUSG00000008540	Mgst1	13.786	13.8228	0.003846	0.0125337	0.069113	no
ENSMUSG00000008604	Ubqln4	0.577543	0.491832	-0.231763	0.713254	0.856128	no
ENSMUSG00000008668	Rps18	0.017816	0.010052	-0.825691	0.397615	0.631939	no
ENSMUSG00000008682	Rpl10	4.60338	4.48885	-0.036351	0.306986	0.548356	no
ENSMUSG00000008683	Rps15a	4.58062	2.86584	-0.676584	0.104809	0.286681	no
ENSMUSG00000008690	Ncaph2	1.38228	1.35593	-0.027762	0.143596	0.347429	no
ENSMUSG00000008730	Hipk1	0.151163	0.153537	0.022481	0.232665	0.467032	no
ENSMUSG00000008734	Gprc5b	6.36582	8.03352	0.335686	0.0201861	0.0959933	no
ENSMUSG00000008763	Man1a2	1.66327	1.59074	-0.064323	0.0514839	0.181517	no
ENSMUSG00000008813	Tppp2	1.76106	2.42122	0.459295	0.0966392	0.27159	no
ENSMUSG00000008822	Acyp1	12.5981	9.359	-0.428777	0.704987	0.851985	no
ENSMUSG00000008843	Cldn13	1.93273	0.646018	-1.58099	0.0710976	0.222792	no
ENSMUSG00000008855	Hdac5	3.95749	2.14617	-0.882824	0.0642092	0.209094	no
ENSMUSG00000008859	Rala	5.66997	3.12711	-0.858509	0.0116353	0.0659189	no
ENSMUSG00000008892	Vdac3	1.35274	0.75632	-0.838819	0.002185	0.0198396	no
ENSMUSG00000008958	Vps72	2.32889	1.54737	-0.589826	0.33453	0.572967	no
ENSMUSG00000008976	Gabpa	3.95308	1.65294	-1.25794	5.85533e-07	3.47909e-05	yes
ENSMUSG00000009013	Dynll1	4.44498	3.68302	-0.271289	0.854848	0.93361	no
ENSMUSG00000009030	Pdcl	11.302	4.58107	-1.30282	0.00156211	0.0156064	yes
ENSMUSG00000009035	Tmem184b	2.37391	2.24072	-0.083305	0.853238	0.932577	no
ENSMUSG00000009070	Rsph14	0.812929	0.85381	0.070786	0.0265824	0.116275	no
ENSMUSG00000009073	Nf2	0.647059	0.588789	-0.136147	0.211047	0.440241	no
ENSMUSG00000009076	Zmat5	7.78154	6.83246	-0.187651	0.698365	0.848784	no
ENSMUSG00000009079	Ewsr1	0.968496	0.488421	-0.987621	0.649741	0.818654	no
ENSMUSG00000009090	Ap1b1	0.975937	0.54798	-0.832665	0.00567551	0.039445	no
ENSMUSG00000009092	Derl3	5.30596	6.41549	0.273945	0.00438749	0.032402	no
ENSMUSG00000009093	Gstt4	1.30539	1.16677	-0.161961	0.507347	0.719985	no
ENSMUSG00000009097	Tbx1	3.67347	1.00479	-1.87026	0.00141334	0.0145581	yes
ENSMUSG00000009112	Bcl2l13	0.892104	0.398135	-1.16395	0.0507224	0.179594	no
ENSMUSG00000009115	Spatc1l	0.313747	0.302959	-0.050479	0.186212	0.408408	no
ENSMUSG00000009207	Lnpk	4.74356	5.6743	0.258474	0.0214434	0.100476	no
ENSMUSG00000009281	Rarres2	17.136	15.8912	-0.108799	0.353908	0.590577	no
ENSMUSG00000009291	Pttg1ip	11.3625	18.1072	0.672282	1.34562e-06	6.43693e-05	no
ENSMUSG00000009293	Ube2g2	4.03064	4.60302	0.191572	0.0863404	0.253088	no
ENSMUSG00000009350	Mpo	3.06434	2.24259	-0.450413	0.612989	0.795792	no
ENSMUSG00000009470	Tnpo1	0.726909	0.388712	-0.903073	0.0018367	0.0175424	no
ENSMUSG00000009535	Rnmt	2.84661	1.21718	-1.22569	0.00109457	0.0120438	yes
ENSMUSG00000009549	Srp14	6.48673	4.14508	-0.646092	0.111306	0.297436	no
ENSMUSG00000009555	Cdk9	3.39499	1.57991	-1.10357	0.0149956	0.0784961	no
ENSMUSG00000009563	Tor2a	3.69358	4.4707	0.275481	0.00328234	0.0265853	no
ENSMUSG00000009566	Fpgs	0.944906	0.722056	-0.38806	0.914105	0.964753	no
ENSMUSG00000009569	Mrtfb	1.49146	0.82227	-0.85904	0.0647872	0.210174	no
ENSMUSG00000009575	Cbx5	6.18566	4.20244	-0.557702	0.181015	0.400537	no
ENSMUSG00000009585	Apobec3	7.66885	2.8739	-1.416	1.6275e-06	7.44866e-05	yes
ENSMUSG00000009596	Taf7l	3.9613	1.51182	-1.38969	4.58066e-06	0.000165692	yes
ENSMUSG00000009614	Sardh	5.84336	1.96745	-1.57047	0.000743077	0.00893698	yes
ENSMUSG00000009621	Vav2	0.486131	0.906141	0.89839	0.000292273	0.00440333	no
ENSMUSG00000009628	Tex15	1.17664	0.471283	-1.32001	0.0117023	0.0661215	no
ENSMUSG00000009630	Ppp2cb	6.6695	3.83844	-0.797059	0.301997	0.543582	no
ENSMUSG00000009640	Dmap1	0.826379	0.377951	-1.1286	7.16922e-05	0.00147156	yes
ENSMUSG00000009647	Mcu	3.56958	4.47434	0.325921	0.0566088	0.193236	no
ENSMUSG00000009654	Oit3	14.5487	11.0432	-0.397741	0.820199	0.917691	no
ENSMUSG00000009670	Tex11	2.37204	0.741885	-1.67686	3.84623e-06	0.000144098	yes
ENSMUSG00000009681	Bcr	0.914735	0.46441	-0.977955	0.299397	0.541029	no
ENSMUSG00000009733	Tfcp2	1.24461	0.469702	-1.40588	2.89161e-05	0.000713799	yes
ENSMUSG00000009739	Pou6f1	0.186626	0.201549	0.110981	0.0702106	0.22145	no
ENSMUSG00000009741	Ubp1	0.582907	0.404368	-0.527597	0.706911	0.853535	no
ENSMUSG00000009772	Nuak2	1.25101	0.593598	-1.07553	0.00638188	0.0427264	yes
ENSMUSG00000009828	Ick	0.730479	0.591146	-0.305328	0.706866	0.853535	no
ENSMUSG00000009863	Sdhb	2.75265	1.77329	-0.634399	0.0595132	0.199643	no
ENSMUSG00000009894	Snap47	2.89478	1.60125	-0.854255	0.012404	0.0688607	no
ENSMUSG00000009905	Kdsr	25.4144	13.212	-0.943804	0.00760238	0.0482348	no
ENSMUSG00000009907	Vps4b	4.54808	1.64628	-1.46605	1.01871e-08	1.31686e-06	yes
ENSMUSG00000009927	Rps25	6.90452	3.83163	-0.849583	0.0246451	0.110284	no
ENSMUSG00000009941	Nxf2	0.999216	0.43762	-1.19112	0.00763067	0.048378	yes
ENSMUSG00000009995	Taz	11.9653	7.99209	-0.582213	0.583583	0.776125	no
ENSMUSG00000010025	Aldh3a2	1.83845	1.37298	-0.421185	0.554395	0.755	no
ENSMUSG00000010044	Zmynd10	0.313126	0.324653	0.052155	0.517014	0.727895	no
ENSMUSG00000010045	Tmem115	1.68836	2.24094	0.408475	6.6005e-06	0.000222212	no
ENSMUSG00000010047	Hyal2	3.67935	5.8497	0.668912	0.000451587	0.00610236	no
ENSMUSG00000010048	Ifrd2	0.541976	0.611011	0.172969	0.267421	0.506942	no
ENSMUSG00000010057	Nprl2	1.11879	0.759755	-0.558338	0.112393	0.299382	no
ENSMUSG00000010067	Rassf1	0.341009	0.28848	-0.241339	0.552274	0.753299	no
ENSMUSG00000010095	Slc3a2	22.3275	29.0071	0.377585	0.000276892	0.00421284	no
ENSMUSG00000010097	Nxf1	0.836501	0.475988	-0.813442	0.0148807	0.0780854	no
ENSMUSG00000010110	Stx5a	2.4874	1.28067	-0.957742	0.0151576	0.0791484	no
ENSMUSG00000010136	Pifo	0.626273	0.514328	-0.284103	0.784282	0.898249	no
ENSMUSG00000010154	Spire2	0.353697	0.158728	-1.15596	0.0418051	0.157949	no
ENSMUSG00000010205	Raver1	0.276845	0.217562	-0.347652	0.97054	0.988222	no
ENSMUSG00000010277	2610507B11Rik	0.11434	0.152811	0.418418	2.22959e-07	1.56664e-05	no
ENSMUSG00000010290	AI597479	1.56659	0.950722	-0.720536	0.0934142	0.26613	no
ENSMUSG00000010307	Tmem86a	9.69572	13.0809	0.43204	0.000563437	0.00723918	no
ENSMUSG00000010342	Tex14	0.689819	0.444703	-0.633376	0.703017	0.850992	no
ENSMUSG00000010358	Ifi35	6.11779	4.05069	-0.594842	0.163835	0.377261	no
ENSMUSG00000010376	Nedd8	5.35159	3.64801	-0.552861	0.335494	0.573913	no
ENSMUSG00000010392	Gosr1	3.52976	2.26475	-0.640222	0.0716399	0.224118	no
ENSMUSG00000010406	Mrpl52	15.9828	9.85379	-0.697767	0.250241	0.487246	no
ENSMUSG00000010435	Spaca7	17.6255	44.4688	1.33513	1.1171e-11	4.29929e-09	yes
ENSMUSG00000010453	Kansl3	0.612382	0.398013	-0.621616	0.680204	0.839164	no
ENSMUSG00000010461	Eya4	1.10235	0.342481	-1.68648	0.0641894	0.209094	no
ENSMUSG00000010517	Faf1	0.653593	0.311026	-1.07136	3.05081e-05	0.00074549	yes
ENSMUSG00000010538	Tsacc	0.12105	0.17018	0.491458	0.0155055	0.0802476	no
ENSMUSG00000010554	Mettl16	2.1739	1.42386	-0.610477	0.00354391	0.028004	no
ENSMUSG00000010592	Dazl	8.04472	2.95891	-1.44298	7.69775e-07	4.23226e-05	yes
ENSMUSG00000010607	Pigyl	1.65454	0.996219	-0.7319	0.26756	0.506977	no
ENSMUSG00000010608	Rbm25	4.25698	2.18846	-0.959912	0.00489043	0.0352066	no
ENSMUSG00000010609	Psen2	8.3712	7.28528	-0.20045	0.84979	0.931183	no
ENSMUSG00000010660	Plcd1	2.2816	1.19427	-0.933919	0.0566545	0.193308	no
ENSMUSG00000010663	Fads1	25.5592	43.9039	0.780508	3.8858e-09	6.03689e-07	no
ENSMUSG00000010721	Lmbr1	1.35903	1.46815	0.111425	0.0383263	0.148687	no
ENSMUSG00000010755	Cars	0.960676	0.641424	-0.582772	0.197994	0.422571	no
ENSMUSG00000010796	Asz1	3.45921	0.995855	-1.79643	4.01272e-06	0.000149344	yes
ENSMUSG00000010830	Kdelr3	8.38284	13.0487	0.638396	0.00188041	0.0178591	no
ENSMUSG00000010841	Cfap97d1	28.8283	21.2972	-0.436824	0.518187	0.728879	no
ENSMUSG00000010911	Apip	5.70734	3.07956	-0.890091	0.00948313	0.0566307	no
ENSMUSG00000010914	Pdhx	0.934689	0.502898	-0.894221	0.00279224	0.0236827	no
ENSMUSG00000010936	Vac14	1.26951	0.912376	-0.476575	0.540634	0.744559	no
ENSMUSG00000011096	Akt1s1	3.8223	3.51358	-0.121498	0.934838	0.974008	no
ENSMUSG00000011114	Tbrg1	1.89924	1.1408	-0.735373	0.0402904	0.15377	no
ENSMUSG00000011154	Cfap161	0.890775	0.797625	-0.15935	0.46128	0.683584	no
ENSMUSG00000011158	Brf1	2.25228	2.66566	0.243107	0.0758855	0.232925	no
ENSMUSG00000011179	Odc1	0.289997	0.248779	-0.221173	0.355043	0.591125	no
ENSMUSG00000011254	Thg1l	1.61339	1.15943	-0.476675	0.515548	0.726617	no
ENSMUSG00000011263	Exoc3l2	1.64378	1.16152	-0.501011	0.780792	0.896038	no
ENSMUSG00000011305	Plin5	4.01961	3.9978	-0.00785	0.318984	0.559816	no
ENSMUSG00000011306	Sugp1	0.799538	0.564567	-0.502022	0.412639	0.643925	no
ENSMUSG00000011349	Dmrtc2	1.02913	0.658459	-0.644267	0.178774	0.397648	no
ENSMUSG00000011486	Slc25a41	0.386578	0.590357	0.610828	0.000948363	0.0106921	no
ENSMUSG00000011658	Fuz	1.00643	0.653874	-0.622167	0.259403	0.498886	no
ENSMUSG00000011751	Sptbn4	0.263001	0.39759	0.596213	2.82156e-05	0.000701619	no
ENSMUSG00000011752	Pgam1	9.38257	7.41403	-0.339726	0.940667	0.97598	no
ENSMUSG00000011831	Evi5	0.715727	0.408571	-0.808823	0.189408	0.412055	no
ENSMUSG00000011832	Evi5l	0.150996	0.128551	-0.232169	0.725311	0.863985	no
ENSMUSG00000011837	Snapc2	1.57449	1.24725	-0.336129	0.167022	0.381024	no
ENSMUSG00000011877	Git1	0.171028	0.174118	0.025833	0.168737	0.383541	no
ENSMUSG00000011884	Gltp	4.57181	4.00154	-0.192209	0.658844	0.824968	no
ENSMUSG00000011958	Bnip2	2.2984	1.17685	-0.965702	8.22427e-05	0.00162889	no
ENSMUSG00000011960	Ccnt1	0.606304	0.474138	-0.354734	0.366578	0.602507	no
ENSMUSG00000012042	4930579F01Rik	1.12438	1.05951	-0.085739	0.342525	0.580263	no
ENSMUSG00000012076	Brms1l	3.62168	2.04049	-0.827743	0.0604105	0.201643	no
ENSMUSG00000012114	Med15	0.570999	0.569988	-0.002557	0.360201	0.595723	no
ENSMUSG00000012117	Dhdds	2.60616	1.31355	-0.988453	0.000593762	0.00754296	no
ENSMUSG00000012126	Ubxn11	0.189526	0.251548	0.408438	0.0462366	0.168853	no
ENSMUSG00000012211	Tex22	1.88842	2.401	0.346452	0.000343442	0.00499819	no
ENSMUSG00000012296	Tjap1	0.482766	0.431514	-0.161917	0.297577	0.539238	no
ENSMUSG00000012405	Rpl15	1.59956	0.93571	-0.773546	0.0617504	0.20442	no
ENSMUSG00000012422	Tmem167	52.9648	31.8453	-0.733955	0.168899	0.383593	no
ENSMUSG00000012429	Mplkip	2.14115	1.27619	-0.746542	0.0160491	0.0822067	no
ENSMUSG00000012443	Kif11	1.39755	0.513185	-1.44535	5.3942e-05	0.00115921	yes
ENSMUSG00000012483	Rpa3	30.0607	14.8255	-1.0198	0.0803024	0.241492	no
ENSMUSG00000012519	Mlkl	3.52436	2.24444	-0.651004	0.748686	0.87757	no
ENSMUSG00000012535	Tnpo3	0.941968	0.511037	-0.88225	0.00346094	0.0275671	no
ENSMUSG00000012609	Ttll5	0.28571	0.250382	-0.190421	0.0413925	0.156775	no
ENSMUSG00000012819	Cdh23	1.33967	0.836002	-0.6803	0.785249	0.898916	no
ENSMUSG00000012848	Rps5	0.822501	0.535492	-0.619152	0.119162	0.310349	no
ENSMUSG00000013033	Adgrl1	1.21668	1.19339	-0.027881	0.15741	0.367181	no
ENSMUSG00000013076	Amotl1	0.438025	0.476376	0.121088	0.115501	0.304276	no
ENSMUSG00000013083	2200002J24Rik	6.96885	9.05237	0.377375	0.000542369	0.00700036	no
ENSMUSG00000013089	Etv5	4.89199	2.7107	-0.851758	0.00251751	0.0220055	no
ENSMUSG00000013091	Tmem190	55.478	140.741	1.34306	8.78853e-10	1.79769e-07	yes
ENSMUSG00000013150	Gfod2	0.710855	0.869301	0.2903	0.718269	0.859467	no
ENSMUSG00000013155	Enkd1	0.798895	0.850595	0.090466	0.120211	0.312216	no
ENSMUSG00000013158	4933405L10Rik	0.584259	0.489322	-0.255824	0.778793	0.89526	no
ENSMUSG00000013160	Atp6v0d1	2.74044	2.00049	-0.454056	0.544863	0.747575	no
ENSMUSG00000013236	Ptprs	0.50864	0.549678	0.111942	0.0251948	0.111952	no
ENSMUSG00000013275	Slc41a1	2.48568	2.32625	-0.095635	0.155771	0.365098	no
ENSMUSG00000013353	4931406B18Rik	3.17489	3.7809	0.252024	0.280919	0.521548	no
ENSMUSG00000013415	Igf2bp1	0.485169	0.240397	-1.01307	0.0860083	0.252517	no
ENSMUSG00000013465	Nelfb	0.589697	0.309894	-0.928199	0.000106654	0.00198907	no
ENSMUSG00000013495	Tmem175	0.391554	0.752277	0.942053	1.02176e-06	5.16492e-05	no
ENSMUSG00000013539	Tango2	1.92711	0.93451	-1.04416	0.0911861	0.262431	no
ENSMUSG00000013584	Aldh1a2	0.793083	0.530477	-0.580182	0.345416	0.582597	no
ENSMUSG00000013593	Ndufs2	2.08175	1.38027	-0.592846	0.126352	0.322334	no
ENSMUSG00000013622	Atraid	12.9473	10.8413	-0.256113	0.355866	0.592026	no
ENSMUSG00000013629	Cad	1.89285	1.22562	-0.62705	0.337438	0.575851	no
ENSMUSG00000013646	Sh3bp5l	0.419966	0.289234	-0.538035	0.594144	0.782845	no
ENSMUSG00000013662	Atad1	2.24774	1.99774	-0.170105	0.411549	0.642793	no
ENSMUSG00000013663	Pten	1.21959	1.0634	-0.197707	0.591625	0.781718	no
ENSMUSG00000013668	4933402N03Rik	1.53346	0.948118	-0.693652	0.324249	0.563691	no
ENSMUSG00000013698	Pea15a	6.24634	7.83718	0.327323	0.0927431	0.26479	no
ENSMUSG00000013701	Timm23	1.81252	1.23206	-0.55692	0.222904	0.455657	no
ENSMUSG00000013736	Trnt1	4.15803	2.07323	-1.00402	0.00960937	0.0571366	no
ENSMUSG00000013787	Ehmt2	0.230927	0.293169	0.344296	0.0305557	0.127767	no
ENSMUSG00000013822	Elof1	0.660747	0.52927	-0.320094	0.7394	0.871578	no
ENSMUSG00000013833	Med16	0.197729	0.212784	0.105865	0.0743159	0.229647	no
ENSMUSG00000013846	St3gal1	2.9771	6.90493	1.21372	2.49587e-05	0.000640623	yes
ENSMUSG00000013858	Tmem259	1.14125	1.27892	0.164313	0.0257185	0.11339	no
ENSMUSG00000013878	Rnf170	1.62861	1.50306	-0.11574	0.172252	0.388714	no
ENSMUSG00000013973	Dedd	0.448188	0.405687	-0.143737	0.469188	0.690049	no
ENSMUSG00000013997	Nit1	0.781307	0.555427	-0.492292	0.0692037	0.21965	no
ENSMUSG00000014074	Rnf168	0.476083	0.321901	-0.564596	0.710702	0.85476	no
ENSMUSG00000014075	Tctex1d2	3.34893	2.30813	-0.536976	0.272417	0.512283	no
ENSMUSG00000014077	Chp1	5.45718	4.07246	-0.422255	0.591666	0.781718	no
ENSMUSG00000014177	Tvp23b	5.22751	4.79801	-0.123689	0.490383	0.706736	no
ENSMUSG00000014195	Dnajc7	19.0456	8.00693	-1.25014	0.0331296	0.134663	no
ENSMUSG00000014226	Cacybp	10.0379	5.08428	-0.981344	0.0331645	0.134692	no
ENSMUSG00000014232	Cluap1	1.56591	0.800608	-0.967835	0.0281147	0.120775	no
ENSMUSG00000014243	Zswim7	1.2629	1.02138	-0.306209	0.838149	0.924994	no
ENSMUSG00000014245	Pigl	3.05643	1.87578	-0.70436	0.256923	0.495753	no
ENSMUSG00000014294	Ndufa2	12.6872	9.52696	-0.413281	0.612838	0.795721	no
ENSMUSG00000014301	Pam16	1.8811	3.69916	0.975623	0.000307498	0.00459592	no
ENSMUSG00000014313	Cox6c	9.93932	7.67045	-0.373836	0.813762	0.914464	no
ENSMUSG00000014329	Bicc1	1.41565	0.858793	-0.721084	0.192709	0.416347	no
ENSMUSG00000014349	Ube2z	3.01312	1.8547	-0.700073	0.0922961	0.264011	no
ENSMUSG00000014353	Tmem87b	8.58481	6.58992	-0.381525	0.597682	0.784866	no
ENSMUSG00000014355	Anapc1	0.3845	0.206079	-0.899786	0.0352354	0.140527	no
ENSMUSG00000014361	Mertk	6.31559	4.02083	-0.651423	0.232435	0.466881	no
ENSMUSG00000014402	Tsg101	21.8453	15.5586	-0.489615	0.428407	0.65641	no
ENSMUSG00000014418	Hps5	0.318913	0.234469	-0.443766	0.156721	0.366115	no
ENSMUSG00000014426	Map3k4	0.465484	0.356898	-0.38322	0.915722	0.965322	no
ENSMUSG00000014444	Piezo1	1.61247	1.45125	-0.15197	0.379659	0.616172	no
ENSMUSG00000014470	Rnf166	0.107715	0.13728	0.349902	0.016606	0.0842026	no
ENSMUSG00000014496	Ankrd28	0.32817	0.181253	-0.856438	0.0199748	0.0952557	no
ENSMUSG00000014498	Ankrd52	1.85012	1.07397	-0.784672	0.711812	0.855184	no
ENSMUSG00000014503	Pkd2l2	3.22384	5.00152	0.633589	1.85926e-06	8.27213e-05	no
ENSMUSG00000014504	Srp19	2.24892	1.33367	-0.753831	0.0753547	0.231715	no
ENSMUSG00000014529	Tmbim7	0.567533	0.749031	0.400321	3.26193e-07	2.13272e-05	no
ENSMUSG00000014547	Wdfy2	1.29683	1.30744	0.011755	0.146078	0.350578	no
ENSMUSG00000014550	Rbsn	0.553796	0.350395	-0.660372	0.267113	0.506642	no
ENSMUSG00000014551	Mrps25	22.5209	12.9231	-0.801313	0.130285	0.328407	no
ENSMUSG00000014554	Dguok	4.57886	3.99912	-0.195305	0.118168	0.30871	no
ENSMUSG00000014592	Camta1	13.7639	3.664	-1.9094	0.0362181	0.143074	no
ENSMUSG00000014599	Csf1	17.4981	18.6268	0.090184	0.265013	0.504291	no
ENSMUSG00000014601	Strip1	0.830539	0.512698	-0.695939	0.0666635	0.214346	no
ENSMUSG00000014602	Kif1a	3.89409	3.46025	-0.170409	0.517782	0.728612	no
ENSMUSG00000014606	Slc25a11	1.07389	0.881851	-0.284242	0.615166	0.797033	no
ENSMUSG00000014633	Cmc2	26.1074	19.0334	-0.455922	0.418984	0.648781	no
ENSMUSG00000014668	Chfr	0.656733	0.649485	-0.016011	0.469428	0.690252	no
ENSMUSG00000014747	Ankrd53	0.371808	0.524375	0.496041	3.10903e-05	0.000749931	no
ENSMUSG00000014748	Tex261	8.13303	15.6076	0.940381	0.000108402	0.0020106	no
ENSMUSG00000014763	Fam120b	0.676884	0.426964	-0.664794	0.0536506	0.186472	no
ENSMUSG00000014767	Tbp	1.08229	0.789062	-0.455871	0.342909	0.580682	no
ENSMUSG00000014769	Psmb1	51.6055	23.0393	-1.16343	0.000109887	0.00203147	yes
ENSMUSG00000014771	Pdcd2	4.4268	2.92693	-0.596872	0.282057	0.522635	no
ENSMUSG00000014778	Fhod1	0.174799	0.269569	0.624958	0.000775681	0.00920639	no
ENSMUSG00000014786	Slc9a5	0.534503	0.837766	0.648349	0.000353263	0.00510858	no
ENSMUSG00000014837	4931428F04Rik	0.987396	1.05706	0.09835	0.32843	0.567109	no
ENSMUSG00000014846	Tppp3	6.23474	5.70565	-0.127938	0.908731	0.96238	no
ENSMUSG00000014850	Msh3	0.930288	0.495617	-0.908452	0.0452581	0.166863	no
ENSMUSG00000014856	Tmem208	14.1052	11.1706	-0.33652	0.976939	0.991156	no
ENSMUSG00000014859	E2f4	0.859482	0.543907	-0.660107	0.238858	0.474856	no
ENSMUSG00000014867	Surf4	5.51778	6.47542	0.230885	1.57911e-06	7.28628e-05	no
ENSMUSG00000014873	Surf2	3.29056	1.99497	-0.72197	0.337365	0.575851	no
ENSMUSG00000014905	Dnajb9	13.6239	16.314	0.259974	0.000492651	0.00651174	no
ENSMUSG00000014907	Naf1	0.864146	0.581916	-0.570464	0.304475	0.546131	no
ENSMUSG00000014932	Yes1	1.50719	0.985967	-0.61225	0.199936	0.425021	no
ENSMUSG00000014959	Gorasp2	1.57497	1.36224	-0.209344	0.449607	0.673492	no
ENSMUSG00000014980	Tsen15	5.22148	2.95739	-0.820135	0.341595	0.579443	no
ENSMUSG00000015002	Efr3a	0.71148	0.335049	-1.08645	0.000130852	0.00234729	yes
ENSMUSG00000015013	Trappc2l	7.62519	6.91593	-0.14085	0.321604	0.561543	no
ENSMUSG00000015016	Acsf3	0.3632	0.323967	-0.164917	0.519297	0.729361	no
ENSMUSG00000015023	Ddx19a	4.83962	2.95955	-0.709516	0.153707	0.361712	no
ENSMUSG00000015027	Galns	3.67678	4.48644	0.287126	0.0160765	0.0823224	no
ENSMUSG00000015083	C8g	2.95501	3.29505	0.157136	0.1072	0.290938	no
ENSMUSG00000015085	Entpd2	7.06025	9.02524	0.354245	0.0151756	0.0791854	no
ENSMUSG00000015087	Rabl6	0.281317	0.240538	-0.225932	0.353892	0.590577	no
ENSMUSG00000015090	Ptgds	41.172	65.9449	0.679597	0.0159115	0.0817988	no
ENSMUSG00000015092	Edf1	18.7915	15.6501	-0.263907	0.834497	0.923501	no
ENSMUSG00000015094	Npdc1	6.54271	7.33102	0.164125	0.0721877	0.225166	no
ENSMUSG00000015095	Fbxw5	0.149821	0.15921	0.087691	0.175994	0.394109	no
ENSMUSG00000015112	Slc25a13	3.26919	1.64776	-0.988428	0.0172892	0.0864666	no
ENSMUSG00000015120	Ube2i	1.71585	1.23859	-0.470218	0.412736	0.643994	no
ENSMUSG00000015126	Tsr3	3.0999	2.30941	-0.424694	0.789355	0.900859	no
ENSMUSG00000015127	Unkl	0.557654	0.99564	0.836254	0.68846	0.844017	no
ENSMUSG00000015134	Aldh1a3	4.3701	2.74468	-0.671027	0.23253	0.466935	no
ENSMUSG00000015143	Actn1	2.22966	2.76025	0.30797	0.00140229	0.014506	no
ENSMUSG00000015149	Sirt2	1.66876	1.00335	-0.733945	0.217192	0.44809	no
ENSMUSG00000015165	Hnrnpl	0.755473	0.468344	-0.689812	0.00464557	0.0338786	no
ENSMUSG00000015176	Nolc1	2.41646	2.1808	-0.148039	0.859142	0.935909	no
ENSMUSG00000015189	Casd1	2.43133	1.56457	-0.635979	0.609635	0.793205	no
ENSMUSG00000015202	Cnksr3	2.11829	1.94408	-0.123811	0.478173	0.697568	no
ENSMUSG00000015217	Hmgb3	9.66962	5.39757	-0.841148	0.0294268	0.124681	no
ENSMUSG00000015222	Map2	4.50786	5.05679	0.165779	0.506521	0.719523	no
ENSMUSG00000015242	Nipsnap3a	0.751555	0.887623	0.240068	0.00946211	0.0565589	no
ENSMUSG00000015243	Abca1	10.5816	6.89253	-0.618451	0.485448	0.703215	no
ENSMUSG00000015247	Nipsnap3b	8.58954	4.71707	-0.86469	0.1014	0.280645	no
ENSMUSG00000015289	Lage3	4.68532	4.24118	-0.143682	0.82905	0.921566	no
ENSMUSG00000015290	Ubl4a	7.84119	5.47817	-0.517379	0.270189	0.509627	no
ENSMUSG00000015291	Gdi1	6.65556	4.33149	-0.619695	0.0980683	0.274132	no
ENSMUSG00000015305	Sash1	2.68217	1.92823	-0.47612	0.444	0.669052	no
ENSMUSG00000015312	Gadd45b	6.0027	3.07257	-0.966164	0.108958	0.293757	no
ENSMUSG00000015335	Zdhhc12	4.49332	4.73588	0.075849	0.0468553	0.170524	no
ENSMUSG00000015341	Golga7	2.2826	1.56712	-0.542564	0.223722	0.456776	no
ENSMUSG00000015342	Xk	5.1803	9.34091	0.850527	4.19748e-05	0.000948711	no
ENSMUSG00000015357	Clpx	1.50921	0.777751	-0.956414	0.00226417	0.0204488	no
ENSMUSG00000015363	Trabd	0.680306	0.577023	-0.237555	0.0471266	0.17107	no
ENSMUSG00000015365	Mov10l1	2.39201	2.78543	0.219677	0.135158	0.335266	no
ENSMUSG00000015443	Gzmn	1.14408	4.59237	2.00506	8.54872e-15	8.51553e-12	yes
ENSMUSG00000015461	Atf6b	1.47453	1.69128	0.197866	0.0170002	0.0854248	no
ENSMUSG00000015474	Ppt2	2.52845	2.2492	-0.168836	0.397576	0.631939	no
ENSMUSG00000015478	Rnf5	0.944069	0.966357	0.033664	0.243009	0.47984	no
ENSMUSG00000015488	Cacfd1	2.98218	3.08569	0.049227	0.615467	0.797361	no
ENSMUSG00000015522	Arnt	4.70619	2.45036	-0.941569	0.00153608	0.0154466	no
ENSMUSG00000015536	Mocs2	7.38565	4.51412	-0.71028	0.312228	0.553302	no
ENSMUSG00000015542	Nat9	1.45236	1.12624	-0.366888	0.864365	0.939243	no
ENSMUSG00000015575	Atp6v0e	13.8539	11.2331	-0.302543	0.827941	0.920998	no
ENSMUSG00000015597	Zfp318	0.159617	0.149597	-0.093533	0.763896	0.887397	no
ENSMUSG00000015599	Ttbk1	0.057432	0.117037	1.02704	0.000465643	0.00625052	yes
ENSMUSG00000015605	Srf	0.411918	0.343023	-0.264052	0.556995	0.756812	no
ENSMUSG00000015653	Steap2	0.601866	0.509021	-0.241717	0.75554	0.881715	no
ENSMUSG00000015656	Hspa8	0.802871	0.390513	-1.0398	0.0245932	0.110149	no
ENSMUSG00000015659	Serac1	1.01242	0.798831	-0.341849	0.648254	0.817693	no
ENSMUSG00000015668	Pdzd11	18.4813	10.7104	-0.787054	0.0850221	0.250413	no
ENSMUSG00000015671	Psma2	9.1514	5.79463	-0.659277	0.0696832	0.220407	no
ENSMUSG00000015672	Mrpl32	8.36468	6.03333	-0.471355	0.455993	0.679175	no
ENSMUSG00000015697	Setdb1	0.540357	0.348908	-0.631066	0.150977	0.358225	no
ENSMUSG00000015702	Anxa9	6.67073	3.46265	-0.945968	0.117825	0.308193	no
ENSMUSG00000015709	Arnt2	1.86497	1.92205	0.043492	0.467374	0.688278	no
ENSMUSG00000015711	Prune1	1.58227	1.01798	-0.63628	0.174748	0.392361	no
ENSMUSG00000015714	Cers2	11.9765	14.0056	0.225795	0.0124933	0.0690441	no
ENSMUSG00000015733	Capza2	8.65154	5.21166	-0.731214	0.0269097	0.117153	no
ENSMUSG00000015745	Plekho1	0.306097	0.37337	0.286617	0.0884134	0.25711	no
ENSMUSG00000015747	Vps45	1.2097	0.780784	-0.631659	0.00429515	0.0319149	no
ENSMUSG00000015748	Prpf3	1.67595	1.24434	-0.429597	0.0466111	0.169781	no
ENSMUSG00000015749	Anp32e	8.67058	5.47997	-0.66196	0.0773442	0.235887	no
ENSMUSG00000015750	Aph1a	4.81594	6.35318	0.399662	0.00242154	0.0214918	no
ENSMUSG00000015755	Tab2	1.68034	1.67695	-0.002914	0.320937	0.561276	no
ENSMUSG00000015757	Ppil4	5.92715	2.2493	-1.39786	5.27867e-05	0.00114308	yes
ENSMUSG00000015759	Cnih1	20.9239	19.4285	-0.106982	0.336089	0.574534	no
ENSMUSG00000015766	Eps8	3.483	1.95997	-0.829498	0.90673	0.961347	no
ENSMUSG00000015776	Med22	1.35598	1.02269	-0.406971	0.7138	0.856479	no
ENSMUSG00000015790	Surf1	3.71897	3.13054	-0.248494	0.692207	0.845898	no
ENSMUSG00000015804	Med28	7.3416	5.69719	-0.365844	0.719904	0.860571	no
ENSMUSG00000015806	Qdpr	3.9857	2.90021	-0.458673	0.38775	0.623626	no
ENSMUSG00000015837	Sqstm1	3.9441	3.15405	-0.322489	0.934505	0.973901	no
ENSMUSG00000015839	Nfe2l2	12.1079	8.5898	-0.495249	0.693946	0.847156	no
ENSMUSG00000015846	Rxra	1.59125	1.52231	-0.063893	0.310347	0.551601	no
ENSMUSG00000015852	Fcrls	11.948	11.3717	-0.071319	0.284165	0.524703	no
ENSMUSG00000015869	Prpsap1	2.26624	2.06721	-0.132615	0.183842	0.405047	no
ENSMUSG00000015880	Ncapg	1.4942	0.662354	-1.17369	0.012069	0.0676519	no
ENSMUSG00000015882	Lcorl	2.35671	1.45253	-0.698211	0.0318995	0.131304	no
ENSMUSG00000015889	Lta4h	1.46586	0.751552	-0.963803	0.00414454	0.0311374	no
ENSMUSG00000015932	Dstn	16.0931	10.1437	-0.665851	0.1108	0.296606	no
ENSMUSG00000015937	H2afy	4.4712	3.45365	-0.372538	0.825741	0.920182	no
ENSMUSG00000015942	Gtf2ird2	0.747273	0.222111	-1.75036	0.242498	0.479614	no
ENSMUSG00000015961	Adss	1.89513	1.25319	-0.596688	0.205861	0.433373	no
ENSMUSG00000015962	1700016C15Rik	1.31237	0.94594	-0.472352	0.661157	0.82652	no
ENSMUSG00000015966	Il17rb	13.8603	12.5743	-0.140477	0.639289	0.811705	no
ENSMUSG00000015968	Cacna1d	0.59508	1.04177	0.80788	0.000401746	0.00559931	no
ENSMUSG00000015970	Chdh	0.88967	0.669878	-0.409372	0.99444	0.998272	no
ENSMUSG00000015971	Actr8	4.66018	4.77507	0.035136	0.0377308	0.147118	no
ENSMUSG00000015980	Lrrc27	0.404031	0.593763	0.555421	0.0825119	0.245823	no
ENSMUSG00000015994	Fnta	0.857453	0.522775	-0.713867	0.041982	0.158405	no
ENSMUSG00000016018	Mtrex	1.3908	0.655982	-1.08418	0.0204315	0.0969421	no
ENSMUSG00000016024	Lbp	43.6906	20.1752	-1.11474	0.00634741	0.042586	yes
ENSMUSG00000016181	Utp25	1.00861	0.433807	-1.21724	0.00922337	0.055445	no
ENSMUSG00000016200	Syt14	3.54259	3.50817	-0.014086	0.285005	0.525346	no
ENSMUSG00000016239	Lonrf3	3.03255	1.44272	-1.07174	0.00357757	0.0282042	yes
ENSMUSG00000016252	Atp5e	38.642	33.1779	-0.219948	0.646703	0.81665	no
ENSMUSG00000016253	Nelfcd	1.75917	0.833438	-1.07775	0.000325387	0.00479557	yes
ENSMUSG00000016256	Ctsz	12.3029	17.4931	0.507787	0.00040853	0.00566125	no
ENSMUSG00000016257	Prelid3b	4.62887	2.69176	-0.782113	0.00688243	0.0448008	no
ENSMUSG00000016308	Ube2a	4.21537	4.51289	0.09839	0.0652348	0.211181	no
ENSMUSG00000016319	Slc25a5	6.11946	3.82689	-0.677233	0.187219	0.409439	no
ENSMUSG00000016344	Ppdpf	1.90276	1.42916	-0.412931	0.624499	0.803043	no
ENSMUSG00000016356	Col20a1	9.8668	12.8055	0.376111	0.401122	0.634289	no
ENSMUSG00000016382	Pls3	4.77103	2.74335	-0.798364	0.0964071	0.271257	no
ENSMUSG00000016427	Ndufa1	72.4956	79.5437	0.133855	0.0280239	0.120477	no
ENSMUSG00000016458	Wt1	3.59629	2.31691	-0.634311	0.286569	0.527003	no
ENSMUSG00000016477	E2f3	1.76205	1.1924	-0.563379	0.473829	0.693742	no
[truncated: 9,418 more rows]

## Sheet: chromatin related TEdown target
Sin3a
Top2a
Hnrnpu
Rif1
Spc25
Seh1l
Smarca5
[truncated: 23 more rows]
