# Supplementary material for: PUM1 and PUM2 promote translation of chromatin regulators to ensure mammalian spermatogenesis
Source: Sci Adv. 2026 Jul 17;12(29):eaed5708. doi: 10.1126/sciadv.aed5708 (PMC13378543; doi:10.1126/sciadv.aed5708)
Supplement: Supplementary file 2 — Tables S1 to S10 [file sciadv.aed5708_tables_s1_to_s10.zip › aed5708_Suppl. Excel_seq5_v3.xlsx]

## Sheet: Read me
Table S5. Overlap analysis of TE down genes and RNA down genes in germ cells.

## Sheet: Sheet1
TE down genes with unchanged RNA levels (796)
Symbol	log2FC of SDKO vs WT TE	FDR	sigs
Gnai3	-1.0474	0.00953925	yes
Scml2	-1.87788	8.20368e-06	yes
Ccnd2	-1.33303	0.0173025	yes
Krit1	-1.41098	0.0300287	yes
Polr3d	-1.25263	0.0153938	yes
Usp32	-1.08426	0.00948783	yes
Tpd52l2	-1.04831	0.000531423	yes
Fmr1	-1.48153	0.00514302	yes
Nhp2	-1.21419	0.00768716	yes
Hars	-1.2442	8.60073e-06	yes
Ube2c	-1.38424	0.0118615	yes
Stk38l	-1.32763	0.0120493	yes
Gstt1	-1.50147	0.0173691	yes
Crnkl1	-1.13349	0.00229199	yes
Chordc1	-1.34698	0.00603226	yes
Ugp2	-1.20719	0.000552271	yes
Celf2	-1.07412	0.00323335	yes
Ddb2	-1.51734	0.0198756	yes
Med6	-1.43219	7.01675e-06	yes
Prkra	-1.28586	0.0160938	yes
Mcm2	-1.43168	0.00568679	yes
Hbp1	-1.11355	2.72092e-05	yes
Ranbp2	-1.18238	0.0228919	yes
Ap1m2	-1.30227	0.0079177	yes
Rab3b	-1.19891	0.0411633	yes
Ddr1	-1.14074	0.0120101	yes
Crot	-1.20275	0.00559931	yes
Nob1	-1.02533	0.0486106	yes
Utp20	-1.52622	1.67727e-10	yes
Pkn2	-1.38083	0.00115418	yes
Slbp	-1.21499	0.00224864	yes
Hnrnpa2b1	-1.2465	2.00847e-07	yes
Spc25	-1.22455	0.00196295	yes
Crbn	-2.00679	0.000233111	yes
Fbxo11	-1.25169	0.00931249	yes
Mcm5	-1.51198	1.64748e-05	yes
Rsl1d1	-1.05009	0.0232102	yes
Pex1	-2.1034	0.0433761	yes
Atp6v1b2	-1.04755	0.000316577	yes
Ttc5	-1.21838	0.00388258	yes
Osgep	-1.13221	0.00358224	yes
Gcat	-1.15061	0.0108449	yes
Pfdn2	-1.08967	0.000406815	yes
Ndor1	-1.28766	0.00682508	yes
Gmnn	-1.60371	0.00179086	yes
Zfp655	-1.10336	0.0320415	yes
Hnrnph1	-1.43458	0.000131165	yes
Elavl2	-1.45212	0.0013218	yes
Gabpa	-1.25794	3.47909e-05	yes
Pdcl	-1.30282	0.0156064	yes
Tbx1	-1.87026	0.0145581	yes
Rnmt	-1.22569	0.0120438	yes
Taf7l	-1.38969	0.000165692	yes
Dmap1	-1.1286	0.00147156	yes
Tex11	-1.67686	0.000144098	yes
Tfcp2	-1.40588	0.000713799	yes
Vps4b	-1.46605	1.31686e-06	yes
Nxf2	-1.19112	0.048378	yes
Faf1	-1.07136	0.00074549	yes
Dazl	-1.44298	4.23226e-05	yes
Asz1	-1.79643	0.000149344	yes
Kif11	-1.44535	0.00115921	yes
Psmb1	-1.16343	0.00203147	yes
Efr3a	-1.08645	0.00234729	yes
Ppil4	-1.39786	0.00114308	yes
Nelfcd	-1.07775	0.00479557	yes
Zfp207	-1.1868	0.0413504	yes
Wsb1	-1.53703	0.00172783	yes
Ada	-1.20734	0.0292724	yes
Kpna2	-1.54868	6.79727e-05	yes
Srsf1	-1.12089	0.036611	yes
Kif3a	-1.0967	0.0235985	yes
Dhx40	-1.15318	0.000341257	yes
G3bp1	-1.16031	0.0192335	yes
Cbx1	-1.04769	0.0290395	yes
Rars	-1.07522	0.00264807	yes
Atp6v1e1	-1.00172	0.0036667	yes
Sec14l4	-1.56017	0.0184827	yes
Cops3	-1.03886	0.000835376	yes
Ddx39b	-1.05373	0.00422902	yes
Ltv1	-1.45488	1.33614e-05	yes
Hsf2	-1.11709	0.0398712	yes
Lrriq1	-1.31421	0.048665	yes
Ccdc59	-1.141	0.0233768	yes
Ppp1r12a	-1.18382	0.0271187	yes
Zwint	-1.21758	3.73155e-05	yes
Cdk1	-1.74901	4.80779e-06	yes
Actr6	-1.5666	0.000298091	yes
Med23	-1.4355	0.0025163	yes
Nedd1	-1.11177	0.00964278	yes
Pex7	-1.05947	0.0139521	yes
Snrpf	-1.07442	0.0100191	yes
Washc3	-1.05907	0.00625146	yes
Sycp3	-1.42255	8.86091e-05	yes
Sirt1	-1.6716	8.90178e-05	yes
Tbk1	-1.63118	9.48129e-06	yes
Peli1	-1.11696	0.0372704	yes
Rab1a	-1.09975	0.00168111	yes
Ndufs7	-1.2333	0.00236848	yes
Osbpl8	-1.11525	0.0126106	yes
Appl2	-1.01512	0.00728476	yes
Papolg	-1.04823	0.027833	yes
Pus10	-1.12913	0.000648801	yes
Xpo1	-1.42468	0.00248124	yes
Hormad2	-1.47334	0.000896101	yes
Eif4enif1	-1.29972	0.00889976	yes
Ppp4r3b	-1.15834	0.0135786	yes
Pnpt1	-1.092	0.0320415	yes
Pold2	-1.44989	3.67165e-05	yes
Supt4a	-1.18936	0.0218612	yes
Mrpl22	-1.04247	0.00988103	yes
Lrrc72	-1.36633	0.0356242	yes
Twistnb	-1.24594	0.014282	yes
Dld	-1.3678	0.000124145	yes
Ddx52	-1.22069	0.0026766	yes
Taf15	-1.05207	0.0110138	yes
Ddx5	-1.10006	0.0216423	yes
Nup85	-1.51436	8.9251e-06	yes
Med31	-1.50405	0.00194074	yes
Luc7l3	-1.33401	0.000558737	yes
Top2a	-1.60881	0.000106548	yes
Scfd1	-1.4874	0.000749931	yes
Nemf	-1.64473	0.00248453	yes
Trappc6b	-1.32778	0.00709546	yes
4930447C04Rik	-1.58418	0.0173691	yes
Mnat1	-1.24553	0.017593	yes
Snapc1	-1.20551	0.00425315	yes
Atp6v1d	-1.07367	0.000237135	yes
Vrk1	-1.12963	0.01005	yes
Eif2s1	-1.00836	0.0134098	yes
Srsf5	-1.10742	0.0119616	yes
Gtpbp4	-1.51199	0.000356608	yes
Hsp90aa1	-1.59207	0.000199494	yes
Dek	-1.06832	0.0298059	yes
Cenpp	-1.22284	0.000410275	yes
Nol8	-1.35634	0.0213435	yes
Riok1	-1.15369	0.00111857	yes
Auh	-1.06333	0.00895386	yes
Fancc	-1.51372	0.00615373	yes
Prxl2c	-2.96034	0	yes
2210016F16Rik	-1.27152	0.0018313	yes
Naa35	-1.3547	1.05492e-11	yes
Rad17	-1.00104	0.0299966	yes
Gtf2h2	-1.47264	0.000102376	yes
Dimt1	-1.28832	0.011903	yes
Zfyve16	-1.44622	0.00367421	yes
Trim23	-1.72557	1.7908e-06	yes
Cwc27	-1.21536	0.00493665	yes
Map3k1	-1.30675	0.0154053	yes
Ddx4	-1.10132	0.0121333	yes
Oxsm	-1.44765	0.0488956	yes
Vcl	-1.34319	7.42746e-05	yes
Ap3m1	-1.19703	0.0129022	yes
Psmc6	-1.21572	0.000445411	yes
Slmap	-1.30279	0.00747652	yes
Capn7	-1.05571	0.0120493	yes
Kpna3	-1.31822	0.00985902	yes
Spryd7	-1.08003	0.0368024	yes
Pspc1	-1.3723	3.6046e-06	yes
Micu2	-1.05772	0.00171813	yes
Rgcc	-1.55414	0.000710272	yes
Tdrd3	-1.08783	0.0248036	yes
Sugt1	-1.20477	0.000497767	yes
Esco2	-2.70822	1.18548e-06	yes
Ccdc25	-1.309	0.00323236	yes
Ppp2r2a	-1.02191	0.00149989	yes
Med4	-1.34249	0.000232811	yes
Trim52	-3.2268	5.67269e-05	yes
Nup155	-1.30826	0.000492399	yes
Ttc33	-1.2097	0.0130034	yes
Ngdn	-1.32506	0.000400613	yes
Sub1	-1.02132	0.00699213	yes
Dhrs4	-1.49198	6.58065e-05	yes
Brix1	-2.00761	3.56514e-08	yes
Rad1	-1.34559	0.000955889	yes
Slc25a32	-1.37267	0.00197076	yes
Dcaf13	-1.4606	2.36753e-05	yes
Utp23	-1.63687	0.00829936	yes
Shcbp1	-2.18853	0.00899357	yes
Eif3e	-1.02913	0.00838083	yes
Emc2	-1.25328	0.00151284	yes
Fam49b	-1.25088	0.00220837	yes
Dmc1	-1.2851	0.00889606	yes
Rpap3	-1.20043	0.0015781	yes
Glyr1	-1.0254	0.000629857	yes
Gsdmd	-1.64302	0.018215	yes
Rrn3	-1.02393	0.0168356	yes
Riox2	-1.10515	0.0179425	yes
Fyttd1	-1.39953	0.000677372	yes
Gtf2e1	-1.22589	9.51508e-06	yes
Iqcb1	-1.34441	0.000948711	yes
Rfc4	-1.20612	0.0169184	yes
Eif4a2	-1.22678	0.000749931	yes
Mis18a	-1.16511	0.0432299	yes
Racgap1	-1.1626	0.00265464	yes
Larp4	-1.32047	1.7689e-05	yes
Noct	-1.49605	0.0104279	yes
Prmt5	-1.16461	0.000222212	yes
Ivns1abp	-1.02794	0.0185481	yes
Ccndbp1	-1.44296	0.000821313	yes
Mpc1	-1.354	0.00164552	yes
Cenpq	-1.59273	0.000552271	yes
Mmut	-1.06449	0.0234176	yes
Cdc5l	-1.50807	4.18287e-06	yes
Taf8	-1.56202	0.000769164	yes
Epb41l3	-1.08043	0.00836146	yes
Smchd1	-1.11732	0.00728476	yes
Ndc80	-1.43888	0.000269348	yes
Strn	-1.11844	0.0219148	yes
Cebpz	-1.24654	0.000176286	yes
Pja2	-1.09187	0.00475364	yes
Meiob	-1.89562	2.0865e-05	yes
Jpt2	-1.2041	0.0108488	yes
Mtpap	-1.2749	0.0155239	yes
Elp2	-1.32598	2.14651e-05	yes
Wac	-1.28835	0.000780685	yes
Thoc1	-1.05106	0.015962	yes
Map3k2	-1.31645	0.00849954	yes
Ankhd1	-1.19776	0.00392375	yes
Srfbp1	-1.51965	0.0151697	yes
Ptpn2	-1.19787	0.000142809	yes
Smad2	-1.00125	0.0146221	yes
Grpel2	-1.18468	0.00491072	yes
Napg	-1.28526	1.91858e-07	yes
Rbm22	-1.08909	0.0290395	yes
Carnmt1	-1.02035	0.029703	yes
Kif20b	-3.01306	0.000690701	yes
Rpp30	-1.07694	0.0142728	yes
Uhrf2	-1.09968	0.0277121	yes
Smc3	-1.14262	0.00316516	yes
Noc3l	-1.33512	0.00220187	yes
Hells	-1.96819	0.000558737	yes
Taf5	-1.29147	4.73849e-05	yes
Ints4	-1.18868	0.00119409	yes
Gbf1	-1.12101	0.0127148	yes
Apex2	-1.50716	0.0204922	yes
Polr3a	-1.05031	0.0430864	yes
Hdhd2	-1.04259	0.0154082	yes
Paip1	-1.04683	0.00509168	yes
Dock9	-1.52389	0.0196652	yes
Eif4a3	-1.19019	9.13544e-05	yes
Copg2	-1.2553	0.00121974	yes
Cct8	-1.21385	0.00292385	yes
Exosc7	-1.31722	0.000160569	yes
Nop16	-1.22215	0.0104704	yes
Alkbh8	-1.22439	0.0302593	yes
Mybl1	-1.44281	0.00370027	yes
Pikfyve	-1.38431	0.00368	yes
Ndufs1	-1.00449	0.0397914	yes
Wdr75	-1.05897	0.0133009	yes
Nop58	-1.22399	0.00931944	yes
Orc2	-1.06199	0.0226081	yes
Sgo2a	-1.11105	0.0285422	yes
Stk17b	-1.59288	0.00013628	yes
Unc50	-1.70705	0.01208	yes
Imp4	-1.20875	0.0308652	yes
Prim2	-1.58371	2.53251e-06	yes
Atic	-1.08794	0.030332	yes
Ncl	-1.28136	0.00920639	yes
Farsb	-1.38329	0.0454039	yes
Mrpl44	-1.13769	0.000955889	yes
Mterf4	-1.15644	0.00334557	yes
Sept2	-1.90338	0.000497216	yes
Atg16l1	-1.31083	0.0271026	yes
Ilkap	-1.00436	0.0197467	yes
Gin1	-1.68527	0.000195056	yes
Mcm6	-1.16924	0.0215507	yes
Dars	-1.39591	0.00303112	yes
Ube2t	-1.59628	2.37747e-07	yes
Rnf2	-1.08993	0.00174282	yes
Ahctf1	-1.30462	0.00993362	yes
Srp9	-1.00068	0.0029548	yes
Copa	-1.09924	0.0136457	yes
Tada1	-1.18294	0.00422384	yes
Blzf1	-1.12498	0.00753438	yes
Nek2	-1.05554	0.00471033	yes
Angel2	-1.24673	0.00805032	yes
Irf6	-1.27625	0.0337765	yes
Dclre1c	-1.26832	0.0432299	yes
Dusp12	-1.12176	0.00278207	yes
Atf6	-1.10232	0.00499819	yes
Uap1	-1.43241	0.000981669	yes
Stam	-1.50022	0.000196715	yes
Trdmt1	-1.53035	0.00130003	yes
Golga1	-1.05966	0.043081	yes
Orc4	-1.85539	0.000300094	yes
Rab14	-1.05185	0.0251086	yes
Mrrf	-1.01605	0.00778552	yes
Wdr5	-1.02776	0.013934	yes
Zmynd19	-1.09056	0.00163136	yes
2021-03-07	-1.29474	0.0187096	yes
Hat1	-1.31801	1.62879e-06	yes
Timm10	-1.46546	4.87595e-06	yes
Med19	-1.00166	0.00153347	yes
Zc3h15	-1.16615	0.00877398	yes
Kif18a	-1.98557	0.00105094	yes
Dnajc24	-1.10391	0.036114	yes
Elp4	-1.18098	0.0253657	yes
Cstf3	-1.09556	0.00760501	yes
Api5	-1.17209	5.01889e-05	yes
Myef2	-1.27705	9.69231e-05	yes
Cops2	-1.26283	0.00635681	yes
Terb2	-1.7819	0.00135209	yes
Nusap1	-1.13355	0.020079	yes
Pcna	-1.65821	4.57525e-05	yes
Mcm8	-1.45886	0.0173025	yes
Mrps5	-1.14144	0.0287392	yes
Bub1	-1.49884	0.0110156	yes
Ndufaf5	-1.11639	0.0478305	yes
Zc3h8	-1.31518	0.0210485	yes
Snrpb	-1.06826	0.00141769	yes
Snx5	-1.20816	1.19588e-05	yes
Dtd1	-1.22568	0.00987724	yes
Nsfl1c	-1.02418	0.00625052	yes
Tpx2	-1.2009	0.000175744	yes
Mapre1	-1.10939	0.000107319	yes
Cdk5rap1	-1.38796	8.87386e-05	yes
Cstf1	-1.08625	0.0432262	yes
Impa1	-1.2042	0.0430966	yes
Pcmtd2	-1.21724	0.00639381	yes
Ahcy	-1.37727	1.84547e-06	yes
Itch	-1.02529	0.00920639	yes
Armc1	-1.12289	0.0254881	yes
Rbm39	-1.29115	0.000418522	yes
Skil	-1.29228	0.00897224	yes
Ect2	-1.27422	2.72092e-05	yes
Exosc9	-1.04357	0.000654574	yes
Ccna2	-1.4639	9.54431e-06	yes
Spata5	-1.30156	4.79559e-05	yes
Exosc8	-1.24287	0.00829936	yes
Dhx36	-1.29834	0.00023288	yes
Nmd3	-1.90423	1.0628e-05	yes
Sohlh2	-1.22712	0.0299789	yes
Eif2a	-1.33825	0.0207647	yes
Pdcd10	-1.84689	0.000101089	yes
Nras	-1.25297	0.0403291	yes
Sike1	-1.28736	0.00109288	yes
Gdap2	-1.01124	0.00972899	yes
Stxbp3	-1.07024	0.019311	yes
Plrg1	-1.181	2.68734e-06	yes
Tbck	-1.02696	0.026088	yes
Khdc4	-1.21806	0.0197553	yes
Rps3a1	-1.17704	0.000525773	yes
Gatb	-1.05384	0.0140618	yes
Hormad1	-1.16837	0.0093399	yes
Gclm	-1.0047	0.00449381	yes
Ccne2	-1.87464	8.17173e-05	yes
Tgs1	-1.53371	0.000582691	yes
Fhl5	-1.02514	0.0430645	yes
Gtf2b	-1.60115	4.35876e-06	yes
Casp8ap2	-2.27069	0.000263652	yes
Map3k7	-1.24307	0.0130541	yes
Rnf20	-1.09367	0.0108876	yes
Smu1	-1.20719	7.02146e-07	yes
Elp1	-1.24943	0.0030373	yes
Psip1	-1.02783	0.00512607	yes
Pde4b	-1.38125	3.69115e-05	yes
Dph2	-1.4184	0.00487055	yes
Plaa	-1.18156	0.00836146	yes
Caap1	-1.31603	0.0430645	yes
Gale	-1.1737	0.0475843	yes
Srsf10	-1.02661	0.0219652	yes
Eif2b3	-1.10541	0.0298017	yes
Ebna1bp2	-1.04906	0.00203281	yes
Hp1bp3	-1.02214	0.00623188	yes
Khdrbs1	-1.10502	0.00923091	yes
Syf2	-1.12408	0.013839	yes
Gnl2	-1.13008	0.000922864	yes
Stx12	-1.16688	8.33765e-06	yes
Rpa2	-1.43553	0.000116524	yes
Nub1	-1.02662	0.00635681	yes
Wrap73	-2.38662	0.00183102	yes
Ints11	-1.25885	1.87243e-05	yes
Pank4	-1.21777	0.00675813	yes
Mrpl20	-1.10411	0.00568115	yes
Slc4a1ap	-1.51029	0.00838083	yes
Sepsecs	-1.39357	0.00564361	yes
Paics	-1.13965	0.00640082	yes
Polr2b	-1.21873	7.61586e-05	yes
Mtf2	-1.27777	0.0166015	yes
Glmn	-1.79419	0.0247082	yes
Cdc7	-1.45513	0.0173155	yes
Hnrnpdl	-1.08351	0.00384115	yes
Dck	-1.26852	0.0196079	yes
Ccng2	-1.46485	0.00174282	yes
Ddx55	-1.30405	0.013355	yes
Sdad1	-1.24978	0.0137527	yes
Rsrc2	-1.15893	0.035896	yes
Vps29	-1.21506	0.000569278	yes
Aacs	-1.37475	0.0314123	yes
Wasl	-1.02395	0.0216497	yes
Zkscan1	-1.21054	0.00264807	yes
Dync1i1	-1.03729	0.026092	yes
Malsu1	-1.22643	0.00638152	yes
Tra2a	-1.13137	0.0209769	yes
Casp2	-1.61527	0.0107497	yes
Mad2l1	-1.67343	5.07209e-06	yes
Ssbp1	-1.0984	0.00303743	yes
Smarcad1	-1.58568	0.00388881	yes
Kbtbd8	-1.10728	0.0473783	yes
Cnbp	-1.05935	0.000698964	yes
Uba3	-1.28665	3.07525e-05	yes
Kdm5a	-1.19455	0.0361189	yes
Dusp16	-1.32391	0.00872922	yes
Dera	-1.32146	0.0275044	yes
Thumpd3	-1.26358	0.000943025	yes
Atg7	-1.29345	0.0429589	yes
D6Wsu163e	-1.56602	0.000821313	yes
Mphosph10	-1.93013	1.92787e-05	yes
Vps33b	-1.36827	0.000571467	yes
Coq7	-1.27514	0.00781815	yes
Pik3c2a	-1.44325	0.0298017	yes
Kif22	-1.42064	0.00895012	yes
Pgm2l1	-1.25348	0.00308676	yes
Copb1	-1.18325	0.00264721	yes
Far1	-1.53571	0.0293626	yes
Arhgap17	-1.31362	0.0230927	yes
Kat8	-1.44779	0.000749931	yes
Bag3	-1.31752	0.000501055	yes
Acadsb	-1.04969	0.0491775	yes
Ubfd1	-1.05281	0.00742405	yes
Uqcrc2	-1.17489	0.000750175	yes
Zranb1	-1.12594	0.0197612	yes
Usp9x	-1.36033	0.0134482	yes
Dkc1	-1.59568	0.00664784	yes
Psmd10	-1.23584	0.0180489	yes
Tsc22d3	-1.34915	0.00235631	yes
Gtf2e2	-1.02964	0.0350619	yes
Hpgd	-1.32869	0.00959382	yes
Vps35	-1.5867	4.66995e-06	yes
Orc6	-1.34147	0.00689972	yes
Dnaja2	-1.13252	4.77082e-05	yes
Smarca5	-1.37545	1.44699e-05	yes
Ap1g1	-1.07578	0.00137633	yes
Bbs2	-1.11961	0.000161259	yes
Ints10	-1.05633	0.0440065	yes
Nae1	-1.057	0.00432247	yes
D230025D16Rik	-1.28163	0.00618339	yes
Ankrd49	-1.01994	0.0197467	yes
Med17	-1.06162	2.14618e-05	yes
Wdr59	-1.05634	0.0138442	yes
Cog2	-1.01456	0.0151471	yes
Rexo2	-4.93109	0	yes
Cul5	-1.30502	0.0357462	yes
Trappc4	-1.24278	5.35201e-07	yes
Chek1	-1.98185	1.40162e-05	yes
Anxa2	-1.19546	0.00090396	yes
Ice2	-1.52779	0.00384115	yes
Sh3bgrl2	-1.22737	0.0404058	yes
Usp28	-1.00872	0.00367421	yes
Idh3a	-1.10083	0.00210078	yes
Crabp1	-1.66509	0.014543	yes
Trip4	-1.38149	0.0156233	yes
Spg21	-1.40837	0.0309839	yes
Zwilch	-1.39981	0.000188621	yes
Pias1	-1.95253	0.00576579	yes
U2surp	-1.10524	0.00196295	yes
Atr	-1.38468	0.00843158	yes
Slc25a36	-1.0965	0.0233768	yes
Faim	-1.19346	0.000522073	yes
Armc8	-1.03952	0.0225775	yes
Nck1	-1.55638	0.028581	yes
Topbp1	-1.14937	3.89048e-05	yes
Mrpl3	-1.11086	6.24448e-05	yes
Rbm5	-1.32126	8.24821e-09	yes
1700102P08Rik	-1.11327	0.00408579	yes
Nfyc	-1.09398	0.0311372	yes
Nup93	-1.80065	0.0053905	yes
Ift57	-1.12554	0.0271199	yes
Cip2a	-1.35168	0.0136346	yes
Npat	-1.4944	0.000505132	yes
Scaf11	-1.19153	0.00275446	yes
Wdr3	-1.13901	0.0148918	yes
Trappc8	-1.63242	0.000221415	yes
Ctdspl2	-1.0403	0.0175452	yes
Dph5	-1.37155	0.0033549	yes
Pik3c3	-1.33166	5.07209e-06	yes
Sf3b3	-1.02963	0.00158766	yes
Tubgcp5	-1.56747	4.43546e-05	yes
Atp6v1h	-1.3945	7.32594e-06	yes
Ttc37	-1.03076	0.0488217	yes
Pds5b	-1.14454	0.0352267	yes
Fancd2	-1.27611	5.42293e-05	yes
Zbed5	-1.5999	0.00664293	yes
Chchd4	-1.0478	0.0154025	yes
Washc4	-1.38886	0.0181491	yes
Mon2	-1.19802	0.011203	yes
Ythdc2	-1.32897	0.000949834	yes
Xpot	-1.18678	0.000116787	yes
Rnps1	-1.0662	5.81136e-05	yes
Mrps10	-1.24161	0.00576745	yes
Nup54	-1.4269	9.92188e-05	yes
Cog3	-1.07254	0.0299789	yes
Dop1a	-2.03278	2.20811e-06	yes
Ncapd3	-1.73803	4.58748e-08	yes
Secisbp2l	-1.06337	0.0218714	yes
Heatr5a	-1.48802	3.85106e-05	yes
Cops4	-1.07659	0.000118088	yes
Nup37	-1.61256	3.83915e-06	yes
Parpbp	-1.33387	0.000370108	yes
Haus8	-1.39401	0.0494658	yes
Utp6	-1.11396	0.0344691	yes
Melk	-2.35879	2.83139e-06	yes
Uba6	-1.58973	0.00566518	yes
Cog5	-1.25302	0.00203147	yes
Tdp2	-1.20733	1.5663e-05	yes
Apex1	-1.04648	0.00683009	yes
Slf2	-1.30749	0.000199414	yes
Rab3gap1	-1.36152	0.000295141	yes
Rif1	-1.37367	0.00556718	yes
Rbm43	-1.57088	0.00528779	yes
Tmem258	-1.3606	0.0156233	yes
Abt1	-1.23143	0.0036731	yes
Exoc1	-1.0927	0.00445503	yes
Aaas	-1.48327	0.00015204	yes
Cab39	-1.25631	0.00889606	yes
Cyld	-1.26147	0.0448165	yes
Anln	-1.42697	0.00477956	yes
Cnep1r1	-1.12349	0.00741598	yes
Zfp157	-2.43304	0.00955414	yes
Try5	-1.95647	0.020729	yes
Zfp113	-1.50925	0.0194137	yes
Zscan21	-1.17854	0.0151817	yes
Apbb1	-1.77418	0.00804811	yes
Zcwpw1	-1.09108	0.0195317	yes
Ralgapa2	-1.23318	0.020729	yes
Ddx1	-1.02256	0.00281219	yes
Matr3	-1.42028	0.00138526	yes
Kin	-1.67202	0.00018451	yes
Rsrp1	-1.7102	9.04815e-05	yes
Sf3b6	-1.17217	0.0247637	yes
Azin1	-1.20963	0.0490294	yes
Ints7	-1.11216	3.87274e-05	yes
Klf10	-1.35597	0.00668388	yes
Dtl	-1.62933	0.0258167	yes
Thoc2	-1.55284	0.00200101	yes
Atg14	-1.22365	0.00153853	yes
Dlgap5	-1.72023	0.00627809	yes
Wdhd1	-1.37753	9.2425e-08	yes
Bclaf1	-1.28834	0.00114817	yes
Ckap2	-1.32032	0.000196715	yes
Eef1a1	-1.04966	0.0352066	yes
Rpl10a	-1.3302	9.87248e-08	yes
Jmjd1c	-1.66115	0.000106902	yes
Wdr19	-1.40901	0.00906689	yes
Dennd4c	-1.28723	0.000222212	yes
Kcnj9	-1.44395	0.00539738	yes
Tigar	-1.00334	0.0108555	yes
Sbno1	-1.11194	0.00889606	yes
Phf20	-1.30449	0.00645326	yes
Cep44	-1.44508	0.000948711	yes
Fbxo25	-1.09154	0.0213246	yes
Rbm8a	-1.06452	0.00192152	yes
Ttk	-2.09447	0.000222212	yes
Txnip	-1.19839	0.00215338	yes
Cdc40	-1.26326	0.000339068	yes
Parp12	-1.10708	0.0254758	yes
Med30	-1.38304	0.000548133	yes
Gmeb2	-1.62309	0.00490211	yes
Hace1	-1.48572	0.0187126	yes
Ythdf1	-1.00547	0.0172572	yes
Pogz	-1.80617	0.0024705	yes
Prc1	-1.05515	0.00165784	yes
Rabggtb	-1.42965	0.00564361	yes
Mtg1	-1.33506	0.000944467	yes
Atf7ip2	-1.29005	0.0176464	yes
Tex19.1	-1.58564	0.00150089	yes
Exosc2	-1.4296	0.0123851	yes
Prpf18	-1.23402	0.00306527	yes
Nup133	-1.44552	0.0111649	yes
Zup1	-1.30667	0.0331786	yes
Ap5z1	-1.11428	0.0341693	yes
Hnrnpu	-1.29402	0.00817965	yes
Zfp189	-1.41011	0.00867151	yes
Ncoa7	-1.28174	9.28244e-05	yes
Usp53	-1.29991	0.0445775	yes
Fnbp1l	-1.1779	0.0289599	yes
Exo1	-1.2322	7.61586e-05	yes
Dnttip2	-1.55674	0.000438729	yes
Polr2j	-1.25194	0.015351	yes
Zfp800	-1.15647	0.0261972	yes
Plcb4	-1.33078	0.00760501	yes
Fkbp6	-1.32568	4.4061e-05	yes
Orc3	-1.01072	0.0327885	yes
Gorab	-1.26997	0.0182595	yes
2310057M21Rik	-1.00718	0.0169611	yes
Ddx58	-1.56051	0.000734552	yes
Rbm48	-1.71336	0.00104372	yes
Nsmce4a	-1.55359	3.514e-05	yes
Aqr	-1.75837	1.50326e-09	yes
Wdr47	-1.49284	3.69115e-05	yes
Slc26a10	-1.6278	0.0394553	yes
Usp45	-1.50249	0.0171454	yes
Gtpbp10	-1.18039	0.0120101	yes
Ckap5	-1.66989	0.000132765	yes
Btaf1	-1.10749	0.0132786	yes
Gemin8	-2.17973	1.24526e-06	yes
Ints8	-1.33701	9.51017e-05	yes
Snrnp25	-1.04116	0.0314123	yes
Oard1	-1.16314	0.00399669	yes
Wdr43	-1.01044	0.00969737	yes
Elmo1	-1.72877	0.00529312	yes
Msantd4	-1.08406	0.016533	yes
Ublcp1	-1.4632	9.2425e-08	yes
Gtf3c3	-1.41886	4.43546e-05	yes
Pum3	-1.14041	0.0108418	yes
Myzap	-1.07553	0.0103023	yes
BC055324	-1.91373	0.00020275	yes
Tardbp	-1.24896	0.00425315	yes
Alg13	-1.63905	0.0169195	yes
Tpp2	-1.23359	0.00344617	yes
Pramel1	-1.28322	0.000919351	yes
Fam169a	-1.10241	0.00130003	yes
Mcm3	-1.24562	0.000141283	yes
Tdrkh	-1.15652	0.0276272	yes
Dcaf17	-1.13701	0.00605708	yes
Spidr	-1.14237	0.0173025	yes
Mat2b	-1.03835	0.00550784	yes
Inpp5f	-1.52231	0.0179425	yes
Ccdc115	-1.30206	0.000691567	yes
Fbxo38	-1.25407	0.0176886	yes
Nxt2	-1.23005	0.00595305	yes
Gnl3	-1.2598	0.000371014	yes
Gatad2b	-1.00716	0.00292117	yes
Agps	-1.12138	0.0288229	yes
Zfp410	-1.06998	0.0171567	yes
Leo1	-1.3696	0.00413474	yes
Clspn	-1.68636	0.00498448	yes
Pwwp3b	-1.49603	0.00257857	yes
Sin3a	-1.26381	9.48129e-06	yes
Dhx9	-1.50252	0.00444528	yes
Spice1	-1.10142	0.0128255	yes
Mob1a	-1.13267	4.62214e-05	yes
Hfm1	-1.10395	0.0419208	yes
Zc2hc1a	-1.35915	0.0408402	yes
Rpl7	-1.14376	0.000300094	yes
Klhl15	-1.03505	0.0497139	yes
Cdkn2a	-1.38501	0.0344877	yes
Serpinb1a	-1.39613	0.0307308	yes
Hjurp	-1.28189	0.0295154	yes
Rassf9	-1.65025	0.0317111	yes
Tst	-1.10253	0.00574007	yes
Slc25a26	-1.03853	0.0496231	yes
Vcpip1	-1.00924	0.0165845	yes
Cenph	-1.50699	0.00466156	yes
Esf1	-1.86925	4.35876e-06	yes
Thtpa	-1.38602	0.0161564	yes
Zfp62	-1.12028	0.0362253	yes
Hnrnpa1	-1.24265	0.000660937	yes
Tefm	-1.80747	0.000614623	yes
Fam221a	-1.20836	0.00688458	yes
Cltc	-1.10966	0.0322085	yes
Cd24a	-2.07597	0.0355658	yes
Odf3b	-1.88447	0.0216423	yes
8030462N17Rik	-1.19209	0.00836146	yes
Usp14	-1.22709	0.00198739	yes
Arid4a	-1.10707	0.000487824	yes
Tyw5	-1.4423	0.00625146	yes
Cypt3	-1.40989	0.0197467	yes
Hist1h1a	-1.35869	0.0238897	yes
Aftph	-1.15872	0.0111895	yes
Rasd1	-2.0323	5.17181e-05	yes
H2afx	-1.10516	0.0337229	yes
Akap4	-1.08158	0.00846663	yes
Heatr1	-1.23593	0.00125202	yes
Rictor	-1.18209	0.0222664	yes
Ecpas	-1.34744	0.036719	yes
Minar2	-1.43323	0.0055797	yes
Adgb	-1.29148	0.0481629	yes
Tmem199	-1.01146	0.0456488	yes
Meioc	-1.33216	0.0135506	yes
Zfp24	-1.25145	0.00106413	yes
Klhdc1	-1.70138	0.00205451	yes
Erich1	-1.40926	0.000883656	yes
Zfp622	-1.30167	0.000557495	yes
Atp6v1a	-1.11206	0.0261972	yes
Dlg2	-1.65392	0.0054848	yes
Terb1	-1.56392	0.00388881	yes
Traf7	-1.02537	0.00163528	yes
Nup107	-1.28674	0.000998884	yes
Uba2	-1.30064	0.000221156	yes
Ddx10	-1.25173	0.00134957	yes
Cstf2t	-1.03018	1.82558e-05	yes
Ubxn7	-1.08435	0.000652514	yes
Msi1	-1.01411	0.0003896	yes
Zfp869	-1.77917	8.87386e-05	yes
Hmgb2	-1.80957	5.85854e-07	yes
Fsd1l	-1.66321	0.0100297	yes
Snupn	-1.44944	0.000195056	yes
Stam2	-1.26469	0.000138142	yes
Cdca7	-2.06187	2.6689e-05	yes
Mettl4	-1.20751	0.048665	yes
Cnot10	-1.05025	0.00414118	yes
Cep70	-1.2595	0.00302447	yes
Hist3h2ba	-1.57893	0.00593051	yes
Npm1	-1.06124	0.0146064	yes
Gsk3a	-1.30739	0.0438215	yes
Rbbp4	-1.07844	0.0287392	yes
Birc2	-1.4223	4.82253e-05	yes
Mpp7	-1.17344	0.0303023	yes
Gsta2	-1.34686	0.0195635	yes
Mrps14	-1.03097	0.0105431	yes
Zfp68	-1.43118	0.00598424	yes
Nap1l1	-1.21051	3.96846e-05	yes
Hnrnpa3	-1.32234	5.58684e-05	yes
Eno1b	-1.82624	0.00117009	yes
Hnrnpm	-1.12036	0.0485285	yes
Hadhb	-1.10316	0.00237633	yes
2610301B20Rik	-1.40274	4.72366e-05	yes
Nkapd1	-1.16653	0.00990231	yes
Gemin2	-1.10295	0.0395948	yes
Hnrnpc	-1.18529	0.000640623	yes
Sycp2	-2.2917	0.00359816	yes
Mrps9	-1.03021	0.0030373	yes
Zfp143	-1.25287	0.0109114	yes
Hist1h4d	-1.11077	0.0173808	yes
Wdr61	-1.18211	6.14723e-06	yes
Cd2ap	-1.12077	0.00422902	yes
Kalrn	-1.67231	8.75879e-07	yes
Bod1l	-1.16187	0.00367421	yes
Armt1	-1.07668	0.00569195	yes
Cks2	-1.13246	0.0404114	yes
Nsl1	-1.52686	0.00531287	yes
Mysm1	-1.27617	0.0467317	yes
Klhl24	-1.73428	0.027833	yes
Ufc1	-1.10496	0.029184	yes
Lrrc40	-1.68681	0.00899357	yes
Naa15	-1.5521	0.000909784	yes
Krr1	-1.4514	2.20872e-05	yes
Brwd3	-1.57889	0.00838941	yes
Prpf38a	-1.23271	0.00173613	yes
Gpatch1	-1.06858	0.0330982	yes
Zkscan8	-1.91587	9.14463e-05	yes
Ipo7	-1.47016	0.000571467	yes
Zbtb16	-1.55478	0.0047285	yes
Zfp617	-1.6143	0.00920639	yes
Polr1c	-1.15131	0.00403916	yes
Hist1h4j	-1.74726	0.0474482	yes
Romo1	-1.82943	6.70297e-05	yes
Arfgef1	-1.35378	0.00314206	yes
Mfap1a	-1.26547	0.000483304	yes
Csde1	-1.08881	0.00930179	yes
Ssb	-1.44721	0.00373109	yes
Slc25a31	-1.44597	0.000230268	yes
Cdk7	-2.28998	6.26077e-09	yes
1700008P02Rik	-1.48073	0.0132935	yes
Hist1h2bj	-4.43716	6.37839e-05	yes
Scyl2	-1.12267	3.83687e-05	yes
Ank3	-1.06449	0.0230287	yes
Spdl1	-1.5532	4.4061e-05	yes
Top1	-1.22557	0.0101767	yes
Srsf3	-1.29095	0.000283059	yes
Klf12	-1.5026	0.0486878	yes
Phf20l1	-1.29901	0.0489158	yes
Nfxl1	-1.12202	0.0288913	yes
Srp54a	-1.88385	9.54431e-06	yes
Pnldc1	-1.97128	0.00398997	yes
Rpl31	-1.19485	0.0440811	yes
Snrnp40	-1.0602	0.023151	yes
Ccdc61	-1.03894	0.00090799	yes
Spc24	-1.10918	0.0122588	yes
Eif2s2	-1.16753	0.00330553	yes
Rad21l	-1.28224	0.0301111	yes
Hist1h2bb	-1.41829	0.00529312	yes
Sarnp	-1.41118	0.00253878	yes
Wdr92	-1.09337	0.0166831	yes
Mphosph8	-1.11132	0.0076173	yes
Seh1l	-1.19762	0.0392076	yes
Gm3448	-2.25116	0.0015617	yes
Shprh	-1.20548	0.0135575	yes
Gm4181	-2.19406	0.0135786	yes
Zfp141	-1.6963	0.0114001	yes
Med20	-1.14251	0.00457704	yes
Rhox5	-1.29458	0.0140228	yes
Rbm31y	-1.34748	0.0311542	yes
H2al1g	-2.12241	0.00435672	yes
Gm7903	-1.51902	0.0371159	yes
Hspa14	-1.09059	0.00271134	yes
Chmp1b	-1.54814	0.00539738	yes
Gm45799	-1.26581	0.0174251	yes
Spata22	-1.60104	2.444e-07	yes
Hist1h2bm	-1.47452	0.0127627	yes
Gm49336	-1.00734	0.0448608	yes
Gm28040	-5.81664	0.00554342	yes
Riok2	-2.07262	6.89121e-06	yes
Gm3435	-2.26887	0.0196244	yes

## Sheet: Sheet2
TE down genes with RNA down both in Spc and RS (16)
Symbol	log2FC of SDKO vs WT TE	FDR	sigs
Klf6	-1.68252	0.00153827	yes
Ddx3x	-1.09063	0.014449	yes
Atp1a2	-1.96187	0.00153853	yes
Kitl	-1.3595	0.0102048	yes
Ddit4	-1.18602	0.00457095	yes
Ddah1	-1.23127	0.0182082	yes
Tbc1d4	-1.12878	0.00760501	yes
Ninj1	-1.09816	0.0473214	yes
Ctnnal1	-1.28267	0.0011121	yes
Npl	-1.06257	0.0453014	yes
Dmrta1	-1.24898	0.0261668	yes
Ubqln2	-1.05131	0.0154053	yes
Kctd14	-1.31881	0.0277479	yes
Nxf3	-1.18993	0.0179425	yes
Mospd2	-1.44482	0.00189747	yes
AU015836	-1.11297	0.0471534	yes

## Sheet: Sheet3
TE down genes with RNA down only in Spc (32)
Symbol	log2FC of SDKO vs WT TE	FDR	sigs
Sox9	-1.30462	0.00893727	yes
Hk2	-1.0022	0.0269442	yes
Nuak2	-1.07553	0.0427264	yes
Lonrf3	-1.07174	0.0282042	yes
Scrn1	-1.1153	0.0155727	yes
D10Wsu102e	-1.73641	0.00345406	yes
Tpmt	-1.38293	0.0204922	yes
Psat1	-1.05759	0.00588824	yes
Cytip	-1.43873	0.0025163	yes
Rhpn2	-1.16274	0.0276226	yes
Tarsl2	-1.00984	0.0129242	yes
Sytl4	-1.40656	0.0186902	yes
Dmrtc1a	-1.01754	0.027694	yes
Fbxo21	-1.3122	0.00292732	yes
Ogt	-1.4649	0.003679	yes
Polr3g	-1.83825	0.000168527	yes
Adk	-1.43943	3.52849e-05	yes
Plppr4	-1.2718	0.00871107	yes
4933402E13Rik	-1.07544	0.0118871	yes
4930550L24Rik	-1.23983	0.000434766	yes
Ar	-1.22041	0.0022184	yes
Sh2d4a	-1.21716	0.0330355	yes
Txk	-1.53247	0.0196952	yes
Pgm3	-1.17434	0.00720328	yes
Gm10053	-1.02919	0.0054848	yes
Akap17b	-1.36096	0.0241123	yes
Rhox8	-1.26444	0.0157416	yes
Capn6	-1.00527	0.0255373	yes
Htatsf1	-1.3603	0.00334557	yes
Sat2	-1.21101	0.0197467	yes
Fyb2	-1.12617	0.0319774	yes
Rasgef1b	-1.04493	0.0101421	yes

## Sheet: Sheet4
TE down genes with RNA down only in Spc (23)
Symbol	log2FC of SDKO vs WT TE	FDR	sigs
Apobec3	-1.416	7.44866e-05	yes
Sardh	-1.57047	0.00893698	yes
Lbp	-1.11474	0.042586	yes
Top2b	-1.74624	0.0127627	yes
Pank3	-1.33378	0.000120077	yes
Sgk1	-1.51523	0.00302301	yes
Ctsl	-1.32348	0.00069207	yes
Vwa5a	-1.15788	0.0015528	yes
Xdh	-1.97441	0.0333325	yes
Trp53inp1	-1.27001	0.00731614	yes
Pdpn	-1.06294	0.0247082	yes
Stra8	-1.80362	4.84643e-05	yes
Sult1a1	-1.09598	0.035896	yes
Lcmt1	-1.05743	0.0457879	yes
Smarca1	-1.49661	0.0240235	yes
Tktl1	-2.2145	5.55272e-05	yes
Hist1h1c	-1.2412	0.0343354	yes
Ctnna1	-1.00418	0.0219007	yes
Rprd1a	-1.18311	0.0121911	yes
Pck2	-1.12425	0.0421314	yes
Rhox13	-1.25199	0.0490936	yes
Tprkb	-1.31699	0.0290395	yes
Ccnb1ip1	-2.63817	3.9205e-10	yes

## Sheet: Sheet5
TE unchanged or up genes with RNA down both in Spc and RS (574)
Symbol	log2FC of SDKO vs WT TE	FDR	sigs
Alox12	-0.715186	0.548356	no
Comt	-0.194309	0.735778	no
Galnt1	-0.42409	0.845725	no
Tom1l2	-0.693362	0.495116	no
Ocrl	-0.738091	0.418774	no
Ramp2	0.392294	0.329768	no
Lsr	-0.514636	0.561415	no
Rnd2	-0.529762	0.700082	no
Fndc5	0.093629	0.523217	no
Col18a1	-0.257895	0.52473	no
Tubb6	0.374572	0.561543	no
Def8	-0.203994	0.644014	no
Axl	-0.017922	0.525442	no
Tgfb1	-0.107498	0.582597	no
Zfp40	-0.435913	0.868121	no
Nab1	-0.712307	0.33421	no
Cdkn1b	-0.934262	0.113047	no
Tbc1d8	-0.594351	0.632129	no
Gstm7	-0.491916	0.687132	no
Ikbkg	-0.624436	0.00541953	no
Ralb	-0.48762	0.57828	no
Hspb1	-0.72744	0.447558	no
Prdx2	-0.627596	0.538291	no
Nid1	0.035706	0.381292	no
Htra1	0.774419	0.0016386	no
Tek	-0.177067	0.8093	no
Slc4a3	0.306504	0.64027	no
Pola1	-0.355034	0.893833	no
Stx1a	-1.04871	0.196993	no
Mid1ip1	-0.60872	0.547056	no
Elk3	-0.774066	0.999727	no
Gfod2	0.2903	0.859467	no
Mertk	-0.651423	0.466881	no
Lrrk1	-0.40752	0.99565	no
Mtmr1	-0.23546	0.22145	no
Pdzd11	-0.787054	0.250413	no
Anp32e	-0.66196	0.235887	no
Eps8	-0.829498	0.961347	no
Fli1	-0.034195	0.723576	no
Slc25a5	-0.677233	0.409439	no
Pls3	-0.798364	0.271257	no
Wt1	-0.634311	0.527003	no
Rnd3	-1.05387	0.237857	no
Pltp	0.615878	0.0150796	no
Mfng	0.580699	0.427019	no
Mrm1	-0.460069	0.923466	no
Sparc	-0.101846	0.563807	no
Tnfsfm13	0.40056	0.267684	no
Myh11	0.624186	0.0284035	no
Aoc3	0.440199	0.0236827	no
Gdpd2	0.926242	0.15877	no
Sema6a	-0.329023	0.798028	no
Fuca2	-0.298529	0.656228	no
Plagl1	-0.944191	0.589029	no
Fyn	-0.683019	0.248831	no
P4ha1	-0.225981	0.775393	no
Ube2d1	-0.144615	0.734124	no
Dusp6	-0.823721	0.134937	no
Stx7	-0.681144	0.272636	no
Ntn4	-0.153306	0.752983	no
Pald1	-0.989701	0.765864	no
Lrig3	-0.76821	0.429063	no
Gamt	-0.65571	0.41918	no
Pfkl	-0.327668	0.775676	no
Vdac1	-0.576024	0.873906	no
Igfbp3	-1.13134	0.185444	no
Smtn	-0.525776	0.887121	no
Aebp1	0.692201	0.0408821	no
Trim47	-0.939535	0.0536514	no
Mxra7	0.274424	0.0236827	no
Slc46a1	0.080794	0.0990497	no
Dhrs13	0.43314	0.239274	no
Rflnb	1.30569	0.0649395	no
Xylt2	0.184304	0.240054	no
Nfkbia	-0.788008	0.220033	no
Sgpp1	-0.173849	0.638182	no
Nin	0.059356	0.578785	no
Hif1a	-0.417841	0.270545	no
Cdca7l	-1.64551	0.468176	no
Cdc42bpb	0.013471	0.637041	no
Ptch1	0.604819	0.0512383	no
Fam107a	-1.51959	0.0879834	no
Bmpr1a	-0.38647	0.968533	no
Ktn1	0.329854	0.657967	no
Gata4	-0.909586	0.323406	no
Spata13	-0.748017	0.853779	no
Trim35	-0.585544	0.547115	no
Lrp10	0.563944	0.0286483	no
Ajuba	-0.885893	0.241235	no
4931414P19Rik	0.382094	0.60747	no
Adcy4	0.374341	0.475151	no
Zc3h7b	-0.259493	0.899037	no
Parvb	-0.841539	0.125267	no
Pmm1	-0.659934	0.262431	no
Litaf	-0.690096	0.360174	no
Yaf2	-0.00709	0.582191	no
Arhgap31	-0.642588	0.434414	no
Itgb5	0.138638	0.107069	no
Adcy5	0.248605	0.275649	no
Pdia5	0.024978	0.234722	no
Btg3	0.479558	0.119481	no
St6gal1	-0.041762	0.319894	no
Cers5	-0.198067	0.535507	no
Lima1	-0.519621	0.539421	no
Mospd1	-0.901515	0.291926	no
Fhl1	-1.00468	0.104075	no
Wfdc1	0.017327	0.47984	no
Rab12	-0.545232	0.77983	no
Agpat4	0.124717	0.313366	no
Igf2r	0.232635	0.290525	no
Lnpep	-0.049691	0.271419	no
Vegfa	0.471354	0.242571	no
Enpp5	0.131045	0.245906	no
Tfeb	-1.21726	0.514933	no
Qpct	-0.64483	0.249029	no
Epas1	-0.467288	0.726513	no
Pot1b	-0.432398	0.679284	no
Svil	-0.376707	0.306832	no
Adamts10	0.587278	0.35751	no
Tap2	0.262328	0.174612	no
Spry4	0.186432	1	no
Prelid3a	0.122161	0.554512	no
Ppic	0.12891	0.385449	no
Pcyox1l	1.51865	0.060354	no
Gnaq	-0.724097	0.32626	no
Fads2	0.510117	4.18951e-05	no
Lipa	-0.339313	0.929968	no
Pip5k1b	-0.678406	0.255878	no
Asah2	-0.237514	0.919294	no
Prdx3	-0.617872	0.589391	no
Trim8	-0.220239	0.826497	no
Scd2	-0.327324	0.985358	no
Sfxn3	-0.631225	0.709236	no
Adpgk	0.01707	0.327231	no
Tbl1x	-0.803532	0.141197	no
Gnl3l	-0.234111	0.853602	no
Maged2	-0.762895	0.502907	no
Sat1	-0.214681	0.787925	no
Cd151	0.096117	0.0410835	no
Slc15a1	-0.016059	0.682781	no
Prps2	0.072613	0.315401	no
St8sia2	-0.156315	0.505649	no
Itgb1	-0.279444	0.867495	no
Nrp1	0.196994	0.186875	no
Klf7	-0.931404	0.445449	no
Casp8	-0.937887	0.272972	no
Chst10	0.008406	0.900188	no
Des	0.552611	0.049812	no
Sp100	0.031351	0.579694	no
Bok	-0.929144	0.514918	no
Rassf5	-0.181427	0.489677	no
Cyb5r1	-0.095395	0.481347	no
Lamc1	0.097067	0.263485	no
Atp1b1	-0.435191	0.833358	no
Rgs5	0.223159	0.33228	no
Mrc1	-0.223725	0.817422	no
Rsu1	-0.62748	0.560093	no
Pip4k2a	-0.915263	0.503755	no
Pkn3	0.425542	0.176792	no
St6galnac6	0.147335	0.427476	no
Zeb2	-0.960969	0.729361	no
Ifih1	-0.87854	0.463938	no
Nacc2	-0.364299	0.974905	no
Slc43a3	-0.767473	0.557898	no
Fastkd1	-0.711477	0.438644	no
Itgav	1.68074	0.314273	no
Katnbl1	-1.31616	0.141637	no
Traf6	-0.583737	0.631483	no
Gatm	-0.787233	0.0447625	no
Fbn1	-0.004091	0.632586	no
Slc28a2	-0.112253	0.756134	no
Itpka	-0.128738	0.605855	no
Tyro3	0.164846	0.316613	no
Spint1	0.697629	0.00515529	no
Smox	-0.072882	0.803526	no
Rassf2	-0.662234	0.373367	no
Cst12	-0.047257	0.360958	no
Cst9	-0.422427	0.839793	no
Cst3	0.429371	0.0411705	no
Slc52a3	-0.353564	0.935963	no
Tpd52	-0.712267	0.815097	no
Hps3	-0.816989	0.378726	no
Mbnl1	-0.7002	0.645065	no
Mfsd1	-0.247912	0.703642	no
Bche	0.392317	0.577862	no
Tm4sf1	0.682877	0.15264	no
Wwtr1	0.361073	0.134937	no
Tspan2	0.410546	0.406384	no
Notch2	-0.345149	0.990883	no
Slc16a4	-0.95494	0.448619	no
S100a11	-0.158045	0.781718	no
Slc27a3	-0.544917	0.501017	no
Hadh	-0.720126	0.172436	no
Casp6	-0.639377	0.377124	no
Snx7	-0.751805	0.325109	no
Sh3d19	-0.289261	0.891911	no
Gbp3	-0.661505	0.715782	no
Gbp2	-0.222634	0.802675	no
Svep1	0.218204	0.129799	no
Ptgr1	-0.820764	0.140325	no
Aco1	-0.828928	0.144807	no
Slc44a1	-0.046814	0.273038	no
Mfsd2a	0.399329	0.0314547	no
Sema3c	-0.442212	0.652271	no
Klf3	-0.928946	0.919417	no
Gbp9	0.48835	0.314273	no
Afm	1.30658	0.442289	no
Naaa	0.06015	0.215	no
Scarb2	-0.164804	0.619083	no
Col1a2	0.037995	0.553302	no
Fam3c	0.037286	0.257467	no
Limk1	-0.195531	0.979217	no
Eln	0.334562	0.214704	no
Agfg2	-0.935123	0.0759793	no
Fkbp9	0.993942	0.0010609	no
Ptn	0.843008	0.13744	no
Zyx	-0.852313	0.0944017	no
Slc37a3	-0.008809	0.475151	no
Pcyox1	0.060103	0.202568	no
Tgfa	0.99738	0.00156816	no
Grip2	-2.39957	0.883692	no
Ldhb	-0.727413	0.341981	no
Sspn	0.013903	0.371453	no
Tnfrsf1a	0.157098	0.0688799	no
Cyfip1	-0.632169	0.8939	no
Crtc3	-0.034294	0.419178	no
Mfge8	-0.089436	0.665272	no
Xylt1	-0.69563	0.341958	no
Tgfb1i1	-0.332083	0.725308	no
Tacc2	-0.334556	0.976382	no
Chp2	-0.566538	0.649689	no
Trim21	-1.33352	0.264325	no
Art1	-0.637906	0.985043	no
Gpc4	-0.466469	0.843415	no
Rbm3	-0.646617	0.328818	no
Porcn	0.009382	0.468982	no
Slc38a5	-0.221294	0.847202	no
Ftsj1	-0.855705	0.172989	no
Stard8	-1.13803	0.0889482	no
Atrx	-1.01908	0.0912015	no
Magt1	-0.299693	0.812239	no
Itm2a	0.191962	0.33421	no
Col4a6	0.029449	0.387667	no
Acsl4	-0.955272	0.0610782	no
Il2rg	1.27498	0.342101	no
Tsx	-0.512981	0.553298	no
Gpm6b	-0.782474	0.0614761	no
Syap1	-0.893288	0.0749036	no
Zfp275	-0.842431	0.0522281	no
Bgn	0.150732	0.352758	no
G6pdx	-0.644545	0.247864	no
Gas6	0.594315	4.18287e-06	no
Aga	0.35155	0.188091	no
Asah1	0.151224	0.598556	no
Slc7a2	-0.105434	0.869489	no
Slc25a4	-0.989257	0.106295	no
St3gal2	-0.560157	0.69925	no
Klhl36	-0.738253	0.310136	no
Egln1	-0.437636	0.893502	no
Myo1e	-0.137484	0.338151	no
Tmed3	0.067022	0.0800596	no
Mlip	-0.04982	0.551744	no
Lactb	1.45796	0.264573	no
Plod2	-0.452627	0.843772	no
Nt5e	-0.93402	0.0979553	no
Tgfbr2	-0.003708	0.490782	no
Amotl2	-0.615122	0.348413	no
Trf	0.114795	0.438264	no
Lmo2	0.566008	0.0599822	no
Kank1	-0.385436	0.986434	no
Snx33	-0.558591	0.707011	no
Lama1	0.402872	0.205852	no
Calhm2	-0.263503	0.928198	no
Pygb	-0.767761	0.119046	no
Gas7	-0.800099	0.188146	no
Atp1a1	-0.380217	0.936082	no
Card10	0.168834	0.254784	no
Chst2	0.080898	1	no
Rtp4	-1.37935	0.283089	no
Ttc7b	-0.141459	0.659396	no
Igf2bp2	-0.256775	0.891133	no
Caskin1	-0.634329	0.762524	no
Ucp2	-0.399839	0.857284	no
Slc16a2	-0.798493	0.584216	no
Irf2bpl	-0.52736	0.731693	no
Vps18	-0.514793	0.542232	no
Pja1	-0.448075	0.856089	no
Ifit1	-0.242357	0.951037	no
Diaph2	-0.993544	0.0210994	no
Zfp395	-0.40944	0.822296	no
Chst11	0.794291	0.0615294	no
Sos2	-0.562911	0.712839	no
Ushbp1	-0.612977	0.921848	no
Arl4d	-0.330258	0.979689	no
Leprot	-0.388153	0.795867	no
Mid1	0.039026	0.566326	no
Aldh1b1	-0.369936	0.990193	no
Cd99l2	-0.122223	0.595711	no
Acta2	-0.073394	0.346274	no
Prickle1	-0.562529	0.771612	no
Ankmy2	-0.952572	0.0775385	no
Sh3bp4	0.906464	0.409439	no
Tmem255a	-0.350731	0.984923	no
Chst12	0.479119	0.0254937	no
Zcchc12	-0.463315	0.970927	no
Lpar3	0.198425	0.0510706	no
Rap2b	-0.563994	0.647293	no
Trim67	0.535468	0.140171	no
Zfp280c	-0.8043	0.175849	no
Zfp146	-0.166311	1	no
Inhbb	-0.01265	0.366497	no
Cavin3	0.139234	0.480272	no
Islr	0.278047	1	no
Spry1	-0.751123	0.752293	no
Pomk	0.17485	0.165425	no
Hgsnat	-0.36386	0.802831	no
Tap1	0.149181	0.449593	no
Slc18b1	0.622611	0.594339	no
Acp7	0.975528	0.0688953	no
Osbpl5	-0.810775	0.839793	no
Cldn11	-0.298672	0.955556	no
Wnk2	-1.10269	0.0832461	no
Igsf8	0.088598	0.0321351	no
Fkbp14	-0.733627	0.193199	no
F11r	-0.16851	0.640988	no
Mical2	0.109406	0.348916	no
Sema7a	-0.215944	0.763902	no
Olfml2b	-0.309676	0.928837	no
Arhgap18	-0.935201	0.397291	no
L3mbtl3	-0.62029	0.525811	no
Stim2	0.058034	0.22152	no
Adgrl4	-0.549143	0.226702	no
Tgfb2	-0.615255	0.922745	no
Tnfsf10	-0.773477	0.993187	no
C130074G19Rik	0.55928	0.0773717	no
Prss23	-0.175152	1	no
Mmd2	-0.267299	0.85342	no
Vasn	0.036541	0.153466	no
Plekhg5	-0.378909	0.954974	no
Lrp1	-0.114401	0.263825	no
Gbp7	-0.772655	0.454694	no
Daam2	-0.999496	0.342462	no
Hey1	0.780184	0.126905	no
Trim7	-0.719648	0.154478	no
Pvr	-0.458928	0.776928	no
Mettl27	-0.974845	0.124423	no
Tmem51	-0.101367	0.680384	no
Creg1	0.244134	0.124191	no
Tet2	-0.426048	0.981967	no
Irgq	-0.445793	0.908958	no
Fzd7	-0.516895	0.607538	no
Tspyl2	-0.64666	0.700371	no
Iqsec2	-0.298506	0.800224	no
Atp1b2	-0.227246	0.887627	no
Rasl12	-0.508781	0.685021	no
Pde3a	-0.643643	0.798684	no
Ptpre	-0.845428	0.0742278	no
Ssh1	-0.704154	0.687174	no
Klhl23	-0.863949	0.0748483	no
Bag2	-0.54169	0.989376	no
Stab1	-0.01829	0.405346	no
Snx18	-0.513655	0.663359	no
Adora1	-0.356343	0.877775	no
Mindy2	0.022709	0.500995	no
Mustn1	0.675862	0.4832	no
Maff	0.227499	0.442973	no
Acad12	-0.522809	0.85583	no
Bmt2	-0.830306	0.230869	no
D17H6S53E	-0.509974	0.750859	no
Gimap5	-2.93198	0.476814	no
Zfp469	0.970255	0.246557	no
Gpr146	-0.35894	0.904916	no
Ackr3	0.320715	0.111608	no
Rin3	-1.64387	0.501844	no
Fzd1	-1.94329	0.999227	no
Fzd5	0.032785	1	no
S1pr1	-1.59448	1	no
Amer3	-0.342221	0.505649	no
Shroom2	-0.740243	0.770846	no
Hs6st1	0.066344	0.260449	no
1110012L19Rik	-0.950286	0.300258	no
Dcaf12l1	-1.96579	1	no
Lhfpl2	-0.192353	0.208194	no
Tmem88	-0.337431	0.990083	no
Ccdc149	0.207085	0.591351	no
Clec14a	0.298359	1	no
Cavin2	-0.016636	0.622083	no
She	0.81054	0.329461	no
BC107364	1.31868	0.109543	no
Slc25a23	-0.21334	0.56008	no
Olfml2a	0.668421	0.141885	no
Rhoj	-0.195504	0.984985	no
Myct1	0.439312	0.55105	no
Tshz1	-0.056735	0.548446	no
Cltb	-0.1646	0.865224	no
Lxn	1.13937	0.0823831	no
A4galt	0.424671	1	no
Stbd1	-0.611209	0.599625	no
Rgmb	0.15271	0.130886	no
Arxes2	-0.244641	0.813631	no
Lhfp	-0.640252	0.303046	no
E130311K13Rik	-0.863324	0.517915	no
Zadh2	-0.505554	0.826759	no
Zbtb12	-0.170486	0.911001	no
Lrrc4	-2.66429	0.396328	no
Rap2c	-0.742413	0.271257	no
Gja4	-1.03392	1	no
Prag1	-0.625584	0.69925	no
Amer1	-0.184999	1	no
Fbxl22	0.256378	0.622084	no
Fam171a1	0.014885	0.595333	no
Gpd1l	-0.46331	0.815493	no
Defb19	0.147185	0.0426766	no
Zfp366	-1.69181	0.667158	no
Tceal8	0.106915	1	no
Kcnf1	3.22239	1	no
Pard3b	-0.456113	0.569975	no
Mpp3	-0.279673	0.546131	no
Rnf103	0.184067	0.0952126	no
Adamts19	0.156244	0.63071	no
Aldh7a1	-0.796377	0.38373	no
Dusp7	-0.915907	0.887666	no
Adam10	-0.180269	0.404985	no
Kbtbd13	0.726424	1	no
Soga1	-0.597908	0.966955	no
4930502E18Rik	-0.904218	0.143679	no
Rras2	-0.777697	0.111306	no
Abcd2	-0.987919	0.0194006	no
Fez2	-0.583846	0.581003	no
Kdm5d	-1.02941	0.0908582	no
Slc44a2	-0.150686	0.521222	no
Gapdh	2.0665	1	no
Abat	-0.434856	0.929391	no
Tspan7	0.22831	0.0786975	no
Dock1	-0.585563	0.453325	no
Mamld1	-0.444412	0.848404	no
Nhs	-0.499948	0.812247	no
Calcrl	-0.776795	0.899723	no
Cd302	-0.001508	0.360958	no
Gstp1	-0.163371	0.770616	no
Cxcl12	0.408699	0.00654457	no
Trank1	-0.664758	0.640988	no
Ifit3b	-1.17179	0.52401	no
Kdr	-0.068946	0.719061	no
Stk24	-0.889989	0.0218714	no
Cyp26b1	0.241023	0.0838548	no
Rnf217	-0.824467	0.415148	no
Pde6h	1.69016	0.271565	no
Fxyd6	-0.631476	0.461619	no
Rnasel	-0.316991	0.99198	no
Col4a4	0.042526	0.49623	no
Ppp1r3c	-0.924386	0.23913	no
Bmpr2	-0.457195	0.781718	no
Myl9	-0.027371	0.507749	no
Zfp760	-0.046393	0.781848	no
Bpifb3	-0.758992	1	no
Cenpb	0	1	no
Aard	-0.655578	0.35072	no
Gstm6	-0.526403	0.782571	no
Ddx3y	-1.06404	0.191106	no
Marcks	-0.904065	0.209172	no
Tlnrd1	0.250823	1	no
Etnk2	-0.38169	0.858062	no
Hpcal1	-0.728358	0.307819	no
Zfp777	-1.38596	0.751079	no
Zhx2	-0.605876	0.72945	no
Sod3	0.258284	0.00264096	no
Zxdb	-0.985611	0.442051	no
Zfp449	-0.568155	0.735555	no
5730507C01Rik	-1.42146	1	no
Ccdc160	-0.923983	0.138793	no
Faap20	0.916028	0.0408402	no
5730409E04Rik	-0.233597	0.869583	no
Ehd2	0.403648	0.0661505	no
Mafb	1.47804	0.492496	no
Thbd	-0.339613	1	no
Lcmt2	-0.263016	0.964753	no
Ifit3	-0.160421	0.854112	no
Fnbp1	-0.537453	0.997242	no
Ly6a	-0.303457	0.973878	no
Tgtp2	-0.857971	1	no
Tgtp1	-0.125541	1	no
Gbp4	-1.07631	0.547313	no
Zfp703	-1.37216	0.649544	no
Galnt2	1.19522	0.403134	no
Cbx6	-0.69966	0.9488	no
Mndal	-1.44315	0.359313	no
Eid1	-0.219326	0.786693	no
Gm14569	-0.896287	0.0721217	no
Peg10	-0.652563	0.335266	no
Zfp799	-1.11909	0.218896	no
Wdr49	-0.650097	0.756134	no
Exosc6	-0.361336	1	no
Icam2	2.17193	0.00487076	yes
Tspan33	1.58331	1.23711e-07	yes
Edar	1.78815	0.0355658	yes
P4htm	1.57653	6.66913e-09	yes
Timp3	1.49252	2.39369e-05	yes
Dtd2	1.74537	0.00554342	yes
Hexb	1.04452	0.00152728	yes
Slc22a17	1.07374	0.0005081	yes
Ankrd33b	1.33385	0.0334863	yes
Abcg8	2.11953	0.00076094	yes
Trub1	1.04605	0.0396726	yes
Dapp1	2.85335	0.0478305	yes
Mxra8	1.70628	2.50674e-12	yes
Anks4b	5.49009	0.000645222	yes
Agr3	6.29574	0.0281589	yes
Lgi2	2.59191	0.0054848	yes
B4galnt3	2.88132	0.0273574	yes
Fcmr	3.67397	0.0036667	yes
Aplnr	3.00704	0.000382691	yes
Ackr2	1.95187	0.0345231	yes
Ttc34	1.43863	0.0448008	yes
Sned1	1.10264	0.00760823	yes
Rhox11	2.09765	0.0155512	yes
Pusl1	1.83998	0.0261972	yes
2210011C24Rik	3.11663	7.2566e-05	yes
2410141K09Rik	6.28807	0.0292363	no
Fam84b	-1.49714	0.0693769	no
AC241534.1	0.269082	0.0249242	no
2025-09-11	-0.296848	0.94441	no
4930509E16Rik	-0.621409	0.810783	no
Dubr	2.09933	0.252557	no
1700030C10Rik	-0.679742	0.606679	no
Gm19196	-0.237147	0.9207	no
Gm17669	0.40906	0.39339	no
1190002N15Rik	0.695554	0.360174	no
Ctgf	0.192041	0.274506	no
Hsp25-ps1	0.39857	0.0916555	no
AC140314.2	-0.422396	0.523141	no
CT030170.4	-0.41047	0.657156	no
Gm44131	-0.833543	0.193236	no
Gm44126	-0.055895	0.532413	no
2025-09-06	0.753638	0.0274174	no
4930590H14Rik	-1	1	no
F630040K05Rik	-1.21474	0.626926	no
Gm20186	-0.350396	0.996402	no
Gm17275	-0.925275	0.00651307	no
AI506816	-0.496572	0.471483	no
Gm13112	3.16993	1	no
Gm43971	2.22239	1	no
Firre	-0.220376	0.00855113	no
Gm21092	0.777224	0.0294326	no
Gm5093	0.208888	0.864776	no
AC115785.1	-1.23053	0.714512	no
Gm42047	1.68574	0.96214	no
AC167229.2	0.105662	0.729082	no
1700063D05Rik	0.415037	1	no
Gm20559	-0.310101	0.98811	no
2610203C20Rik	2.6845	1	no
AA414768	-0.070098	0.903328	no
AC159649.3	0.500898	1	no
AC167192.3	-0.822255	0.330255	no
Gm12758	0	1	no
1700019B21Rik	-0.655102	0.966347	no
F420014N23Rik	-0.228228	0.954974	no
4921539H07Rik	-0.266222	0.740493	no
Kdelc1	0.360426	0.00893777	no
2025-09-09	0.781873	0.131804	no
Mxra8os	0.059027	0.614904	no
4921529L05Rik	-1.00045	0.110068	no
Gm4673	-1.08368	0.130309	no
Gm29755	0.479806	0.000344984	no
Gm15767	-1.067	0.325137	no
CT030137.1	1.50886	0.215654	no
Aknaos	-1.30486	0.69357	no
Cxx1a	-0.581326	0.302015	no
F730043M19Rik	0.043306	0.673492	no
Gm45889	-0.949378	0.704073	no
Kdelc2	0.104276	0.165425	no
4921527H02Rik	-0.347296	0.448375	no
Gm6728	-0.42409	0.845725	no
Gm26809	-0.216898	0.371426	no

## Sheet: Sheet6
TE unchanged or up genes with RNA down only in RS (1358)
Symbol	log2FC of SDKO vs WT TE	FDR	sigs
Cav2	-1.49714	0.0693769	no
Tbx2	-0.621409	0.810783	no
Wnt9a	0.695554	0.360174	no
Mid2	-0.655102	0.966347	no
Mx1	1.89429	0.0788771	no
Pdgfb	0.888576	0.0386366	no
Acvrl1	0.342727	0.27242	no
Grasp	-0.653684	0.682634	no
Itga5	-0.195782	0.790342	no
Loxl3	0.044479	0.492229	no
Icosl	-0.187681	0.874304	no
Slc5a5	-0.705617	0.85828	no
Fasl	-0.024667	0.46372	no
Mmp11	-0.569757	0.907152	no
S100a6	0.09352	0.203025	no
Col6a1	0.349421	0.0347307	no
Lgals9	-0.155684	0.748508	no
Cfp	-0.595048	0.690884	no
Ckb	-0.271789	0.951396	no
Itgb7	-0.354182	0.724872	no
Sync	0.307341	0.511624	no
Cnn1	-0.228008	0.712153	no
Glmp	0.279852	0.0172572	no
Slc19a1	1.15707	0.111702	no
Col1a1	0.20637	0.298666	no
Itga3	-0.460149	0.358526	no
Nrip2	-0.340721	0.763902	no
Fkbp10	0.202117	0.183515	no
Hoxc6	-0.301891	0.755	no
Tcirg1	0.493019	0.0933709	no
Smo	-0.244127	0.862089	no
Aif1l	-0.3038	0.862191	no
Esam	0.03059	0.665479	no
Gria3	0.170037	0.466085	no
Pnck	-0.333229	0.974558	no
Ltbp2	0.382516	0.208692	no
Kmt2a	0.516383	0.11732	no
Rhoc	-0.652153	0.910707	no
Tead3	-0.282476	0.914395	no
Ppard	0.738455	0.183515	no
Irf9	-0.174336	0.791588	no
Mdp1	-0.459216	0.787524	no
Slc9a3r2	-0.410121	0.98288	no
Tpra1	-0.350419	0.903328	no
Adgre5	-0.087873	0.450751	no
Lamb1	0.349658	0.173851	no
Cd36	0.206929	0.0771474	no
Bcam	-0.039838	0.59055	no
Apoe	0.260971	0.0800596	no
Sri	-0.61012	0.506436	no
Zfp959	-1.10126	0.875428	no
Mpnd	-0.571887	0.665272	no
Cacnb3	-0.0155	0.502651	no
St8sia6	0.665229	0.771612	no
Fcgrt	0.415894	0.0160099	no
Prodh	-0.628474	0.440197	no
Ier3	-0.041242	0.755	no
Rnf215	0.257958	0.0237866	no
Cp	-0.073781	0.761605	no
Man1a	-0.726558	0.552668	no
Nfat5	-0.997306	0.087393	no
Gys1	-0.334331	0.999792	no
Grm3	1.22239	0.506545	no
Brinp2	0.640003	0.321203	no
Cavin1	0.163758	0.184435	no
Psap	0.088343	0.149579	no
Ndrg2	-0.405986	0.943635	no
Pnpla6	-0.321776	0.737106	no
Mcoln1	0.22986	0.0254947	no
Cnn2	0.150506	0.459639	no
Dgkq	-0.564191	0.335958	no
Grap	0.566404	0.359591	no
Nes	-1.08262	0.292818	no
Zp3	0.765573	0.428428	no
Prkacb	-0.666705	0.450511	no
Ndrg1	-0.642669	0.150581	no
Mrvi1	1.00395	0.0925295	no
Ampd3	-0.174975	0.974535	no
Reep5	0.966331	4.23955e-05	no
Rcn1	-0.238951	0.855148	no
Fblim1	-0.109572	0.657631	no
Tmbim1	-0.04745	0.629658	no
Susd2	-0.046937	0.516541	no
Crip1	0.168292	0.524677	no
Pgrmc1	0.325698	8.2223e-05	no
Elovl1	0.220038	0.0927153	no
Hyi	-0.565074	0.416524	no
Adamts4	0.587152	0.333533	no
Zdhhc24	0.233832	0.0778006	no
Cyba	0.444337	0.0649582	no
Tcf23	-0.175272	0.824851	no
Tspan31	0.318276	0.000801511	no
Cav1	-0.358361	0.335957	no
Id3	0.101147	0.630044	no
Ctsd	0.16993	0.0806072	no
Fhl2	0.055198	0.636699	no
Cers4	-0.771401	0.991199	no
Mgst1	0.003846	0.069113	no
Nfib	-0.5524	0.707107	no
Rpl10	-0.036351	0.548356	no
Tmem184b	-0.083305	0.932577	no
Gnat2	-0.643531	0.764397	no
Rarres2	-0.108799	0.590577	no
Slc16a12	2.72929	0.00924914	yes
G0s2	-0.633398	1	no
Cox4i2	1.90537	0.71377	no
Optc	-0.549015	0.853998	no
Ifi35	-0.594842	0.377261	no
Kdelr3	0.638396	0.0178591	no
Gltp	-0.192209	0.824968	no
Brms1l	-0.827743	0.201643	no
Rpa3	-1.0198	0.241492	no
St3gal1	1.21372	0.000640623	yes
Csf1	0.090184	0.504291	no
Entpd2	0.354245	0.0791854	no
Actn1	0.30797	0.014506	no
Lage3	-0.143682	0.921566	no
Gdi1	-0.619695	0.274132	no
Gadd45b	-0.966164	0.293757	no
Ace2	0.632209	0.336654	no
Lpl	0.213264	0.632489	no
Hspa8	-1.0398	0.110149	no
Cers2	0.225795	0.0690441	no
Qdpr	-0.458673	0.623626	no
Adamtsl4	-0.410792	0.945667	no
Fcrls	-0.071319	0.524703	no
Cd5l	-0.333375	0.966312	no
Dstn	-0.665851	0.296606	no
Wnt11	-0.457061	0.277987	no
Ctsz	0.507787	0.00566125	no
Nkap	-0.912612	0.406696	no
Ndufa1	0.133855	0.120477	no
Cr1l	0.331384	0.294324	no
Cd34	-0.34145	0.975616	no
Plgrkt	0.336985	0.318434	no
Lamp2	0.580084	0.040457	no
Il13ra1	-0.343143	0.97656	no
Cntnap1	-0.470105	0.886179	no
C1qtnf1	-0.469164	0.992519	no
Igfbp4	0.511765	0.0216822	no
Ctsa	0.198041	0.0658598	no
Jph2	-0.356647	0.957418	no
Ptgis	-0.033728	0.542832	no
Cyth4	-0.141357	0.877921	no
Hist1h2bc	-1.10606	0.0680827	no
Pmp22	0.242402	0.289543	no
Anxa6	-0.171795	0.66009	no
Cuedc1	-0.443234	0.956998	no
Myo1b	-0.451037	0.45327	no
Trpv2	0.085816	0.717654	no
Slc2a4	0.705856	0.666007	no
Tbx3	-2.7107	0.00342752	yes
Copz2	-0.906634	0.545802	no
Cd68	0.728587	0.102348	no
Lsp1	0.059434	0.624816	no
Irf1	-1.44498	0.104405	no
Slc25a22	-0.373546	0.967548	no
Atp6ap1	0.155607	0.11426	no
Tmem160	0.665334	0.115738	no
Scn1b	0.941169	0.0349859	no
Rps6kl1	-1.848	1	no
Ptger1	-2.93609	0.324039	no
Arhgef25	-0.329446	0.325197	no
Gyg	-0.5911	0.611696	no
Rcn3	1.00205	1.40162e-05	yes
Slc6a8	0.578625	0.359313	no
Pdk4	-0.962411	0.781848	no
Aig1	0.43362	0.301175	no
Mical1	-1.69321	0.867383	no
Perp	0.808019	0.205161	no
Reep3	0.638952	0.00610236	no
Ikbip	-0.14983	0.691589	no
Tmcc3	0.216575	0.379742	no
Sgpl1	-0.597858	0.219667	no
Vps54	0.348973	0.0901175	no
Ptprb	0.301772	0.113317	no
Adora2a	-4.60603	0.994147	no
Phlda1	-1.27121	0.733626	no
Prmt2	-0.394666	0.771887	no
Col6a2	-0.214539	0.812247	no
Glyctk	-0.796884	0.776928	no
Rhbdf1	0.467663	0.65934	no
Stc2	0.739456	0.0018313	no
Rnf130	0.104295	0.0449809	no
Nefh	2.02859	0.000726288	yes
Btg2	-1.65226	0.186133	no
Tcn2	0.590854	0.000378388	no
Efemp1	-0.291768	0.873965	no
Polm	-1.7571	0.433744	no
Xbp1	-0.433439	0.848404	no
Myocd	-0.09639	0.919357	no
Sdc1	0.50623	0.0805343	no
Trib2	-0.434997	0.981226	no
Hs1bp3	-0.618864	0.863439	no
Ubxn2a	-0.341572	0.812586	no
Cmpk2	0.468458	0.349195	no
Id2	-0.816734	0.39411	no
Sntg2	0.184002	0.308483	no
Mmp28	0.560687	0.173729	no
Adap2	-0.650077	0.949432	no
Pecam1	0.096076	0.309349	no
Atp2a3	0.332177	0.249657	no
Galr2	-0.724893	0.930918	no
Cygb	0.381625	0.100841	no
Wscd1	1.5927	0.143547	no
Kif1c	0.377267	0.0699064	no
Doc2b	-0.40322	0.94476	no
Nme2	-0.302617	0.934903	no
Ntn1	0.594403	0.000400453	no
Stat5b	0.044612	0.594986	no
Serpina3n	-1.09526	0.330645	no
Pigh	0.002693	0.365187	no
Asb2	-0.367457	0.974713	no
Abcd4	0.229312	0.719785	no
Fos	-0.979536	0.948744	no
Degs2	-0.705257	0.866877	no
Traf3	1.32934	0.00403884	yes
Kif26a	-0.239474	0.859529	no
Zkscan3	-0.706913	0.108488	no
Gpld1	-0.100299	0.850262	no
Gcnt2	0.3778	0.46754	no
Mcur1	-0.105455	0.708668	no
Aspn	1.76705	0.133663	no
Ogn	-0.154173	0.836406	no
Ly86	0.498905	0.243337	no
Gadd45g	-1.06722	0.0689749	no
Syk	-0.48829	0.76533	no
Prelid1	-0.356747	0.96686	no
Fam193b	-0.387685	0.480173	no
Dapk1	-0.267096	0.954731	no
Erap1	-0.636226	0.844143	no
Glrx	0.05927	0.36168	no
Rgs7bp	-0.548527	0.958919	no
Il6st	0.161848	0.288085	no
Glud1	-0.280083	0.877775	no
Ldb3	0.070389	0.655424	no
Plau	-0.45541	0.929672	no
Bmp4	-1.31157	0.217193	no
Rnase4	-0.715839	0.512415	no
Btd	0.195544	0.279378	no
Galnt15	-0.702063	0.784866	no
Sema3g	0.695765	0.14001	no
Ctsb	0.648437	0.000413702	no
Extl3	-0.182419	0.543381	no
Wnt5a	1.17286	0.0158232	yes
Esd	-0.776211	0.300008	no
Lcp1	-0.302988	0.935909	no
Clu	-0.219211	0.455746	no
Pdlim2	-0.39117	0.939742	no
Hr	-0.8796	0.884148	no
Spry2	-0.194041	1	no
Cln5	-0.907711	0.214878	no
Dab2	-0.28162	0.606806	no
Slc7a8	-0.61422	0.803861	no
Efs	-1.78696	0.679175	no
Carmil3	-0.626093	0.62586	no
Psme1	-0.658232	0.530724	no
Cmbl	-0.223904	0.804462	no
Angpt1	0.032754	0.798028	no
Rida	-0.744553	0.262431	no
Matn2	0.909912	0.0253168	no
Osr2	-0.693881	0.330668	no
Myc	-1.16469	0.56741	no
Fbxo32	-0.722648	0.567889	no
Tab1	0.006137	0.76054	no
Deptor	-1.18765	0.0514431	no
C1qtnf6	-0.258598	0.950233	no
Myh9	-0.038258	0.781718	no
Hdac7	-0.34305	0.527229	no
Emp2	1.35208	9.48129e-06	yes
Srl	-0.084643	0.520518	no
Naprt	-1.27195	0.124514	no
Ly6e	-0.045222	0.518539	no
Gm9747	0	1	no
Lynx1	1.07056	0.0155315	yes
Alcam	-1.04392	0.245431	no
Cd200	0.402808	0.27512	no
Ccdc80	0.275524	0.37916	no
Klhl22	-0.415823	0.974097	no
Tmem45a	0.003769	0.454167	no
B4galt4	-0.323477	0.680121	no
Popdc2	0.185601	0.612607	no
Hcls1	0.608245	0.236752	no
Mylk	0.048178	0.131823	no
Adamts1	-0.736894	0.631939	no
Adamts5	-0.354854	0.984593	no
Slc15a2	-0.587366	0.733707	no
Parp9	-0.776854	0.326132	no
Il10rb	-0.497303	0.832833	no
Ifnar2	0.35231	0.00442806	no
Igfbp6	-0.159395	0.690252	no
Sncg	1.35804	0.428064	no
Il15ra	-1.10627	0.39727	no
Serping1	0.608051	0.1691	no
Parp3	-0.852113	0.777756	no
Tmem176a	-0.14633	0.716914	no
Nfatc4	0.005973	0.277708	no
Tnfrsf12a	-2.78672	0.0243698	yes
Paqr4	-0.65801	0.966119	no
Clic5	-2.65749	0.0590526	no
Fbxl17	-0.02749	0.070006	no
Crip3	-0.590661	0.899037	no
Trem2	0.656489	0.0819981	no
Myom1	0.01702	0.805557	no
Lbh	0.240914	0.478653	no
Crim1	-0.567378	0.679809	no
Abca3	0.185477	0.0765071	no
Eci1	-0.366148	0.941993	no
Tmem204	-0.185971	0.760778	no
Rgs11	-1.76354	0.140977	no
Thumpd2	-0.572724	0.783471	no
Pkdcc	-0.344542	0.979424	no
Polr2d	-0.871995	0.0543747	no
Adad2	0.130646	0.4779	no
Mapre2	-0.685687	0.427476	no
Myo1f	-0.804748	0.733745	no
Psmb8	0.522079	0.420036	no
Stard4	0.20582	0.512037	no
Bin1	-0.308706	0.851985	no
Npc1	-1.74992	0.38203	no
Nr3c1	-0.523415	0.680389	no
Arap3	0.599187	0.954731	no
Hbegf	0.237248	0.540723	no
Pmaip1	-1.19174	0.471539	no
Impa2	0.32533	0.425768	no
Lox	-0.432229	0.932577	no
Pdgfrb	0.251356	0.346821	no
Csf1r	0.31926	0.167556	no
Anxa1	-0.783435	0.35146	no
Ms4a7	-0.950651	0.647078	no
Ms4a4d	-0.045156	0.741616	no
Pcsk5	0.867242	0.000391782	no
Fas	-0.705887	0.634591	no
Jak2	-0.416293	0.628854	no
Rps6kb2	-0.654422	0.647536	no
Cpt1a	-0.185056	0.501295	no
Lao1	1.66277	0.254411	no
Efemp2	0.396251	0.0105715	no
Ltbp3	1.02983	0.000331713	yes
Capn1	0.086944	0.543381	no
Fermt3	-0.335426	0.530518	no
Rbp4	0.051438	0.338381	no
Aldh18a1	-0.456236	0.518483	no
Sfxn2	-1.22403	0.0747258	no
Fundc1	-0.723503	0.450384	no
Gk	-0.619103	0.582387	no
Casp7	-1.0622	0.201826	no
Ablim1	0.545073	0.829496	no
Cbr2	0.110456	0.382435	no
Loxl4	2.5357	6.43595e-05	yes
Ldb1	-0.515499	0.615063	no
Nfkb2	-0.649028	0.600552	no
Hsd17b10	-0.546144	0.6286	no
Tsr2	-0.494622	0.378878	no
Tro	-0.312922	0.815468	no
Esyt1	0.28366	0.0673957	no
Aatk	-0.090979	0.229721	no
Cnpy2	0.144749	0.239468	no
Gli1	1.76806	0.218266	no
Echs1	-0.758076	0.0887859	no
Ifitm1	0.006347	0.620008	no
Ifitm3	-0.301612	0.991156	no
Irf7	-1.02371	0.405981	no
Tspan4	-0.196389	0.795792	no
Podxl	0.589923	0.0234912	no
Hprt	-0.860767	0.16208	no
Arhgef9	0.294626	0.87281	no
Tmem47	0.26231	0.709236	no
Pigq	0.244777	0.328054	no
Itih5	-0.159497	0.780626	no
Clec3b	-0.019344	0.577356	no
Rassf3	-0.443916	0.806872	no
Fam20c	-0.142231	0.51901	no
Xiap	-0.81427	0.343448	no
Cplx2	1.57359	0.0538908	no
Smad7	-1.92799	0.164409	no
Casp12	-0.638387	0.878878	no
Eya1	0.738148	0.135222	no
Gsta3	0.290885	0.117558	no
Lactb2	-0.350447	0.992537	no
Akr1cl	-0.763203	0.327953	no
Mettl21a	0.186157	0.667812	no
Acadl	-0.468083	0.330668	no
Cflar	-0.089133	0.501295	no
Col5a2	0.09047	0.492811	no
Col3a1	0.617108	0.0790492	no
Il1r1	-0.654807	0.595711	no
Mitd1	-0.864346	0.428166	no
Gls	-0.853477	0.0671094	no
Ogfrl1	-0.690691	0.853764	no
Ctdsp1	-0.690041	0.634237	no
Ptma	-0.579774	0.415324	no
Ngef	0.274733	0.888135	no
Lrrfip1	-2.29501	0.002518	yes
Klhl30	2.86875	0.329461	no
Tnfrsf11a	0.811839	0.0753599	no
Pam	0.308372	0.00246014	no
Rgs2	-1.04328	0.0656754	no
Cfh	0.184796	0.185484	no
Tnnt2	0.22796	0.21656	no
Csrp1	-0.11476	0.66009	no
Rab29	0.225863	0.443659	no
Slc45a3	0.17686	0.240518	no
Rbbp5	-0.390205	0.985043	no
Syt2	-0.206451	0.640988	no
Mr1	0.039237	0.266945	no
Ncf2	0.037883	0.290975	no
Tmem63a	0.491715	0.0314301	no
Tagln2	-1.4507	0.0756655	no
Atf3	0.722466	0.480272	no
Fcgr2b	0.035446	0.9516	no
Ddr2	1.10547	0.271907	no
Ccdc3	0.74151	0.0815909	no
Vim	-0.759776	0.242346	no
Nr5a1	-0.475148	0.877637	no
Itga8	0.402137	0.228938	no
Fam129b	-0.055168	0.902931	no
Stxbp1	-0.429049	0.925239	no
Eng	-0.040596	0.603341	no
Lcn2	-0.904239	0.547366	no
Lamc3	0.220553	0.218266	no
Sh3glb2	-0.508521	0.960071	no
Gsn	-0.029907	0.323406	no
Grb14	-1.76118	0.0271199	yes
Egfl7	-0.543818	0.782601	no
Abca2	-0.225353	0.32033	no
Dpp7	0.054064	0.381702	no
Itga4	0.465791	0.563807	no
Slc43a1	0.409161	0.962949	no
Ube2l6	-1.26433	0.0432299	yes
Patl2	-1.76113	0.925239	no
Ell3	1.1284	0.0883461	no
Ehd4	-0.360458	0.804793	no
Dll4	-0.143975	0.535507	no
Slc27a2	-0.4361	0.979037	no
Stard7	-1.00733	0.0576741	no
Mal	-0.61046	0.806946	no
Cd93	0.876304	0.00926047	no
Ccm2l	-1.80824	0.727544	no
Chmp4c	-0.058894	0.966307	no
Procr	0.794977	0.128939	no
Gnb4	-0.377217	0.577862	no
Mecom	-1.76553	0.858781	no
Anxa5	-0.529378	0.738202	no
Mme	-0.776436	0.706166	no
Ssr3	-0.15815	0.376178	no
Olfml3	0.076628	0.267244	no
Ngf	1.69668	0.602601	no
Vangl1	0.620132	0.365113	no
Casq2	-0.117783	0.906755	no
Hsd3b6	1.07158	2.88439e-07	yes
Hmgcs2	-0.751235	0.285621	no
Jtb	-0.027265	0.464683	no
Slc50a1	0.555811	0.0514508	no
Efna1	1.14791	0.0372704	yes
Vcam1	-0.145215	0.9357	no
Trim2	0.175863	0.213859	no
Papss1	-0.579514	0.416056	no
Hcn3	0.473428	0.338632	no
Pear1	-0.01889	0.678449	no
Acp6	0.050356	0.383593	no
Nudt17	-1.10493	0.56972	no
Ecm1	0.298951	0.130244	no
Abcd3	-0.716256	0.0567087	no
Rwdd3	-0.86959	0.633335	no
Adh5	-0.540806	0.713613	no
Wls	-0.034436	0.563807	no
Asph	0.227536	0.150782	no
Ndufaf4	-0.994571	0.0925525	no
Pdlim5	-0.429761	0.584216	no
Txn1	-0.182569	0.737054	no
Mpdz	-0.669803	0.397648	no
Tpm2	-0.031868	0.551601	no
Gne	-0.467514	0.397648	no
Plpp3	-0.500734	0.706037	no
Laptm5	0.448636	0.0940565	no
Gpx7	0.015362	0.756134	no
Slc2a1	-1.01221	0.0725224	no
Mycl	0.26962	0.321132	no
Hspg2	0.660601	0.0795131	no
Fabp3	-0.907326	0.062592	no
Tinagl1	-0.025777	0.737054	no
Ccdc28b	-1.12498	0.0526486	no
Map7d1	-0.489715	0.915431	no
Smarcd3	-0.207975	0.869004	no
Pgd	-0.516238	0.747533	no
Nos3	-0.219968	0.808846	no
H6pd	0.107408	0.118246	no
Htra3	0.26088	0.0906417	no
Evc	0.804815	0.224901	no
Fosl2	-0.820459	0.559653	no
Emilin1	0.585071	0.0385893	no
Ugdh	-0.700773	0.80715	no
Commd8	-0.877844	0.416056	no
Lnx1	-0.546585	0.771353	no
Sparcl1	-1.08251	0.155452	no
Hsd17b11	-0.621673	0.555668	no
Pf4	0.033307	0.484768	no
Aldh2	-0.409375	0.822993	no
P2rx4	0.298552	0.209606	no
Pxmp2	-0.767883	0.441382	no
Acads	-0.569316	0.673744	no
Mmab	0.252127	0.290525	no
Arpc1b	-0.317327	0.507749	no
Rasl11a	-0.421346	0.941172	no
Ephb4	0.009773	0.338106	no
Pon3	0.469712	0.0290156	no
Cald1	-0.317535	0.984942	no
Tmem176b	0.115865	0.323856	no
Tbxas1	-0.69523	0.741613	no
Lrig1	-0.189065	0.49679	no
Arhgap25	-0.860451	0.808846	no
Bhlhe40	-0.818949	0.655667	no
Plxnd1	0.656414	0.0109114	no
Clec2d	-0.11968	0.706292	no
Wnt5b	0.950845	6.36769e-07	no
Emp1	0.7081	0.0526111	no
Grin2b	-0.762532	0.73457	no
Art4	-0.287782	0.977481	no
Mgp	-0.33011	0.999792	no
Slco1a4	0.272355	0.500065	no
Camk1	0.224055	0.355031	no
Il17rc	-0.048937	0.0391109	no
Far2	-1.37811	0.0735201	no
Cd9	-0.392695	0.944142	no
Tspan9	-0.05288	0.278476	no
Siglece	0.035562	0.563807	no
Zfp108	-0.894283	0.800224	no
Kctd15	-0.179931	0.826497	no
Prmt3	-0.538946	0.414358	no
Furin	0.163321	0.0569118	no
Unc45a	-0.195923	0.765856	no
Idh2	-0.346971	0.980999	no
Nr2f2	-0.215928	0.937366	no
Ctsc	0.749582	0.0282001	no
Tyrobp	-0.16746	0.76676	no
Coro1a	-0.457557	0.741616	no
Nupr1	-0.094923	0.706037	no
Stx4a	-0.340133	0.993659	no
Fgfr2	0.548411	0.00760501	no
Cpxm2	-1.01972	0.657156	no
Tpp1	0.287177	0.0588447	no
Trim30a	-1.92677	0.0153575	yes
Chst15	-1.03432	0.261475	no
Lhpp	-0.930955	0.163939	no
BC051019	4.22651	0.0616269	no
Ndufb11	-0.524992	0.873045	no
Mrgprf	-0.878549	0.877942	no
Sash3	1.00448	0.176794	no
Prickle3	0.583213	0.329318	no
Plp2	-0.535297	0.716126	no
Ebp	-0.226732	0.82803	no
F8	0.313463	0.976382	no
Fundc2	-0.79876	0.128085	no
Brcc3	-0.411565	0.803861	no
Msn	-0.477849	0.632489	no
Heph	0.318796	0.237059	no
Efnb1	-0.553184	0.784217	no
Igbp1	-0.883112	0.201284	no
Cox7b	0.192685	0.114246	no
Sh3bgrl	-0.010776	0.913649	no
Srpx2	0.43197	0.109322	no
Btk	-0.477983	0.944163	no
Col4a5	-0.021485	0.556216	no
Chrdl1	2.07719	0.00586829	yes
Adgrg2	0.683526	0.156927	no
Pdha1	-0.492539	0.70898	no
Rps4x	-0.517731	0.714347	no
Chic1	-0.694937	0.78108	no
Flna	0.010491	0.242723	no
Hccs	-1.19414	0.070006	no
Rbbp7	-0.639196	0.040228	no
Xlr4c	-1.74281	0.172989	no
Bmx	-0.255559	0.870439	no
Pir	0.736	0.10335	no
Renbp	-1.13538	0.459234	no
Naa10	-0.705816	0.505602	no
Irak1	0.035483	0.396374	no
Fam3a	-0.029022	0.119527	no
Mpp1	-0.834331	0.891798	no
Nxf7	-0.70081	0.889334	no
Adgra2	-0.022656	0.554716	no
Col4a1	-0.104889	0.338106	no
Col4a2	0.239698	0.0578828	no
Dlc1	-0.446729	0.654735	no
Plat	-0.230407	0.82735	no
Sfrp1	0.992303	0.0750202	no
Plekha2	-0.727632	0.968766	no
Fgfr1	-0.175001	0.45021	no
Star	0.56749	0.268776	no
Ednra	-0.123748	0.758635	no
Pdlim3	-0.449449	0.869583	no
Tlr3	0.00497	0.660834	no
Adcy7	0.471572	0.0114292	no
Lsm6	-0.602793	0.211365	no
Gpt2	-0.670591	0.502099	no
Irx3	-0.378512	0.885907	no
Mmp2	-0.213131	0.675365	no
Cx3cl1	-0.678277	0.768784	no
Tmem38a	-0.163733	0.382435	no
Tpm4	0.36331	0.196838	no
Crispld2	0.161032	0.273936	no
Cdh5	-0.093363	0.671144	no
Ces2g	0.106547	0.550373	no
Rrad	-1.12886	0.677155	no
Zfp90	-0.51567	0.971029	no
Vstm5	-0.936838	0.903924	no
Agt	4.19514	9.2061e-05	yes
Adamts8	-0.347812	0.602985	no
Birc3	-0.910471	0.0333553	no
Oaf	-0.302742	0.642766	no
Nxpe2	0.615095	0.557925	no
Cryab	0.050016	0.800303	no
Tex12	-1.01873	0.0867938	no
Pts	-0.746178	0.115443	no
Tagln	0.489018	0.0689564	no
Il10ra	-0.154049	0.870217	no
Cd3e	0.206591	0.640988	no
Robo4	-0.164525	0.90299	no
Kank2	0.137504	0.225931	no
Fam81a	-0.870232	0.923726	no
Acsbg1	-0.580096	0.673341	no
Thsd4	0.426701	0.426157	no
Tpm1	-0.061431	0.280645	no
Plscr2	-1.76105	0.0573946	no
Plscr4	-1.00293	0.282999	no
Rbpms2	0.059264	0.366115	no
Smad3	-1.00419	0.352762	no
Crtap	0.736366	0.000749931	no
Cmtm7	0.397565	0.199747	no
Scap	0.352355	0.0174265	no
Tdgf1	4.04439	0.0883461	no
Fbxl2	-0.847701	0.677593	no
Vipr1	1.65585	0.091458	no
Ryk	0.089295	0.118274	no
Uba7	-1.24942	0.655886	no
Chsy1	-0.02868	0.47984	no
Pygm	0.239959	0.177427	no
Prorsd1	-0.550664	0.866977	no
Oas2	3.39205	0.410308	no
Syde1	-0.323446	0.963296	no
Trib3	0.086157	0.74282	no
Folr2	0.038867	0.739897	no
Heyl	0.352695	0.477739	no
Gng11	-0.396757	0.93094	no
Pdxk	-0.133972	0.708862	no
Prr5l	-0.300502	0.979587	no
Ugt8a	0.253062	0.143674	no
Arhgef17	-0.376934	0.630414	no
Sgpp2	0.910568	0.0260243	no
Cspg4	-0.115678	0.739897	no
Rasgrp2	-0.463745	0.560445	no
Phldb2	0.219187	0.441484	no
Tie1	0.955397	0.0422779	no
S100b	-0.007668	0.647034	no
Wnt6	0.56564	0.00906348	no
Kctd17	0.010904	0.647293	no
Tnxb	0.398385	0.176239	no
Prrg3	-1.36924	0.311072	no
Mcee	0.25834	0.710533	no
Gtpbp6	-0.772482	0.829496	no
Armcx2	0.132685	1	no
Lpar6	1.06046	0.0438805	yes
Adamts15	0.073373	0.579744	no
Prss35	0.149004	0.330747	no
Idua	0.100868	0.582597	no
Arhgef5	0.108988	0.44788	no
Tmem35a	0.214968	0.0142447	no
Ndn	-0.345896	0.993659	no
Smyd5	-0.644238	0.459234	no
Akr1c14	-0.646459	0.776195	no
Asb13	-0.936411	0.955638	no
Zdhhc15	-0.330473	0.991249	no
Kcnk1	0.102487	0.486735	no
Phka1	-0.896957	0.260875	no
Golim4	-0.252729	0.792577	no
Loxl2	-0.088905	0.713503	no
Arhgap27	0.27486	0.909412	no
Jdp2	-0.529461	0.906052	no
Ramp1	-0.727638	0.632129	no
Parp14	-0.26853	0.941148	no
Gjc1	0.644634	1	no
Lrrn1	-2.28167	0.0353283	yes
Nostrin	-0.294722	0.719191	no
Ano8	0.64761	0.0795007	no
Nudt19	0.262728	0.453855	no
Lrr1	-1.6844	0.0266983	yes
Pygo1	-1.44245	0.251089	no
Parm1	0.731694	0.00990231	no
Eif2s3x	-1.01675	0.141004	no
Plekhh3	-0.431285	0.963993	no
Arl6ip5	0.208599	0.22152	no
Lars2	-0.151331	0.725005	no
Rims4	-0.574254	0.747533	no
Neu3	-1.06898	0.392419	no
Arx	-0.4801	0.907601	no
Nfkbiz	4.03296	0.000286993	yes
Kank4	0.461179	0.607613	no
Mpv17l2	-0.021394	0.299695	no
1600002K03Rik	0.10947	0.606986	no
Grhpr	-0.236836	0.899617	no
Isg15	-1.91382	0.748948	no
Ggta1	0.201451	0.0662601	no
Twist1	-0.009383	0.812239	no
Ids	0.684374	0.0384364	no
Pawr	-0.387976	0.891911	no
AI182371	1.35353	0.507749	no
H2-Q4	0.191707	0.460701	no
Acss3	-1.39865	0.0286486	yes
Ints6l	-0.402244	0.129138	no
Rusc2	0.22896	0.110412	no
Arl5a	-1.00499	0.3997	no
Dgkb	0.255655	0.77065	no
Colec12	-0.156623	0.875407	no
Mbnl3	-1.08785	0.137471	no
Sapcd1	-0.391005	0.986321	no
Igfbp7	0.583086	0.00143841	no
P2ry12	0.882354	1	no
P2ry13	0.764688	1	no
Gng12	-0.057655	0.616209	no
Npy1r	-0.897129	0.53999	no
Wtip	-0.116527	0.579218	no
Tbc1d24	-1.39409	0.496381	no
Rnf113a1	-0.390234	0.974745	no
Adamts2	0.399174	0.0230152	no
Fxyd1	0.741795	0.00155442	no
Fgf1	-0.456934	0.731521	no
Arhgap21	0.249844	0.55863	no
Clcn7	0.024036	0.445528	no
Tbc1d9b	-0.271112	0.416001	no
Tcaf1	-0.118599	0.652271	no
Acaa2	-0.713715	0.412856	no
C1qa	0.24761	0.135046	no
C1qc	0.243438	0.11342	no
Neto2	-0.094616	0.734684	no
Fzd8	-0.169713	0.780368	no
Cnpy4	0.033812	0.504291	no
Pml	-0.0612	0.787524	no
Tns2	-0.538988	0.496157	no
Apln	-1.11898	0.139897	no
Slc35b2	0.185645	0.149289	no
Rab11fip3	-0.440631	0.888482	no
Setd7	-0.537637	0.750508	no
Mgarp	-0.24225	0.748597	no
Ppp1r14a	0.308616	0.219667	no
Fgf2	0.598125	0.374134	no
Hook3	-0.308048	0.519014	no
Man1c1	0.614738	0.0169815	no
Slc9a7	0.391181	0.342101	no
Icam1	-0.108857	0.652271	no
Tbc1d2b	-1.20048	0.467032	no
Arid5a	-1.20486	0.186472	no
Inf2	-1.5494	0.256902	no
Lzts3	-0.404149	0.997815	no
Cd81	0.289239	0.00658393	no
Fermt2	-0.767801	0.330747	no
Tgm2	0.161433	0.252557	no
Cpe	0.041911	0.142571	no
Dusp8	-4.01455	0.47987	no
Nod1	-0.639351	0.826708	no
Cdon	-0.23998	0.524174	no
Notch3	0.922231	0.142167	no
Mylip	-0.523058	0.768957	no
Slc43a2	-0.264274	0.483576	no
Scarf1	0.459065	0.245906	no
Rilp	-0.711086	0.657156	no
Mfsd14b	-0.406369	0.878749	no
Primpol	-1.09372	0.463081	no
Hrc	2.06291	0.684134	no
Arl5c	-2.26661	0.520518	no
Pcp4l1	0.649633	0.0419208	no
Egr1	-2.55442	0.0315123	yes
C1s1	0.772472	0.071448	no
Rgs4	-0.46158	0.888341	no
BC028528	0.46501	0.299382	no
Sct	0.209787	0.485439	no
Tm6sf1	-0.480429	0.986321	no
Degs1	-0.124223	0.709337	no
Ctss	0.32917	0.143074	no
Creb3l2	-0.360387	0.972629	no
Trps1	-0.453663	0.619734	no
Ephx1	0.333534	0.0062966	no
Ctu1	-0.766272	0.681164	no
Txndc5	0.372286	0.0026726	no
Arpin	0.120858	0.51277	no
Anpep	0.386253	0.377607	no
Rsad1	-0.255429	0.925239	no
F13a1	-0.873071	0.167556	no
Shd	1.18442	0.564029	no
Daglb	-0.135959	0.66009	no
Igfbp2	1.0225	0.00104098	yes
Alg1	-0.135261	0.47984	no
Wfs1	0.237604	0.170665	no
Rcan2	-1.0629	0.422571	no
Rbms3	-1.54876	0.423788	no
Thap3	-0.161845	0.898249	no
Cc2d2a	-0.234423	0.999425	no
Fgl2	-0.064336	0.569122	no
Cited2	-0.889892	0.222068	no
Mrap	1.39656	2.39091e-06	yes
Dtx4	-0.433252	0.819005	no
Slc7a5	0.19674	0.0397656	no
Maob	-1.12278	0.248623	no
Fmo2	-1.89565	0.917802	no
Gpr34	0.51642	0.34267	no
Plekha1	-0.643715	0.73794	no
Fam102b	-0.218818	0.955599	no
Zbtb38	-0.498263	1	no
Ppp1r15a	-1.00945	0.468537	no
Blvrb	-0.424109	0.85071	no
Dgkz	-0.842996	0.882927	no
Ltbp4	0.127899	0.55863	no
C3ar1	0.423207	1	no
Gstm2	-0.62835	0.532969	no
Abcb1a	-0.078415	1	no
Nlrp4a	0.643856	1	no
Bace2	1.20857	0.25993	no
Sh3bgr	0.425152	0.233602	no
St8sia4	-0.337861	0.924994	no
Sh3pxd2b	-0.59739	0.829496	no
Rcsd1	0.308786	0.347012	no
Erg	-0.402384	0.960989	no
Cd53	0.469577	0.273094	no
Cept1	-0.419005	0.709236	no
Six5	-1.24399	0.302218	no
Cmtm8	-0.225497	0.992975	no
Ccdc8	-0.855206	0.378841	no
Nbl1	0.155389	0.254193	no
Tmco4	-0.161781	0.384509	no
Cldn5	0.886644	0.0909018	no
Mdfic	-0.617514	0.675186	no
Mmrn2	0.086736	0.568271	no
Syt15	1.6726	0.0316999	yes
Serpina3g	-1.59028	0.475151	no
Irf8	-0.999745	0.239772	no
Serpina3a	-0.589103	0.640702	no
Serpina5	-0.403316	0.917802	no
Fmod	1.63209	0.0331052	yes
Kctd12b	0.341033	1	no
Pgm5	-0.415678	0.889737	no
Kirrel	-0.612228	0.496261	no
Tspo	-0.310957	0.805953	no
Phlda3	0.060599	0.312648	no
S100a10	-0.752596	0.310545	no
Csgalnact2	-0.299704	0.795424	no
Dstyk	-0.637114	0.754028	no
Tmcc2	0.030414	0.548338	no
Csdc2	-0.450841	0.8923	no
Vwa1	-0.187021	0.869208	no
Slc35e2	-0.209504	0.821891	no
Lyn	-0.706241	0.59055	no
Hsd3b7	1.32847	0.0461932	yes
Lgalsl	0.025885	0.450511	no
Fam83g	-0.704738	0.57828	no
Mfap4	0.284284	0.352399	no
Tbc1d8b	-0.888433	0.183967	no
Tceal9	-0.285446	0.964753	no
Dpm3	0.348507	0.0868365	no
Id1	-0.47675	0.907575	no
Bex2	-0.163322	1	no
Nrep	0.291748	0.396941	no
Greb1l	-0.29426	0.870181	no
Gng2	0.696296	0.980999	no
Trim56	-0.114635	1	no
Olfr975	2.41504	0.225025	no
Filip1l	0.218601	0.209241	no
Hoxd9	-0.698187	0.504587	no
Olfr78	-1.22239	1	no
2510009E07Rik	-0.37788	0.981372	no
Epop	0.927491	1	no
Magea10	-0.133803	1	no
Tril	-0.106944	1	no
Olfr13	-0.584963	1	no
Ecm2	-0.069597	0.637735	no
Als2cl	-0.038268	0.771353	no
S100a1	-0.077953	0.734124	no
Nkrf	-1.60829	0.0053083	yes
Nxpe4	-0.244043	0.922326	no
Nhlrc1	3.36922	0.184913	no
Ctla2a	0.962898	0.362166	no
Marveld1	0.437279	0.0765071	no
Snhg11	1.53396	1	no
Tigd3	-0.009051	1	no
Zfp612	-0.844576	0.381893	no
Zfp36	-0.966756	0.4322	no
AI467606	-0.834097	0.535503	no
Gpr20	-0.399391	1	no
Pid1	-0.254047	0.827314	no
Pqlc3	0.656337	0.12111	no
Tcf21	0.021988	0.647293	no
Ifit2	0.015061	0.629259	no
Slc25a51	-0.207996	0.719058	no
Snx12	-0.295384	0.767614	no
Pnma2	1.11548	0.508772	no
Rbp1	-0.238232	0.892005	no
Sox18	1.29511	0.0350661	yes
Scn4b	-3.4634	0.987498	no
Bst2	0.595538	0.0187126	no
Nxph3	0.740272	0.0519246	no
Kctd11	0.548438	1	no
Mpeg1	0.035891	0.591202	no
Irgm1	-0.940696	0.2578	no
Tmem164	0.355579	0.118381	no
Ptgs1	0.360332	0.371453	no
Sfn	0.553949	1	no
Lancl3	-1.67143	0.00878416	yes
B4gat1	0.639557	0.0171831	no
Cmya5	0	0.708018	no
Samd9l	-0.491347	1	no
Pygo2	0.070756	0.365472	no
Gimap6	-1.62302	0.370129	no
Rell1	0.406961	0.188531	no
Zbtb33	-1.15866	0.0544918	no
Lmod1	-0.008795	0.499784	no
Cracr2b	-0.714422	0.982171	no
Amigo2	0.194561	1	no
Fbxo10	-0.643237	0.514442	no
Rnf149	0.117255	0.188993	no
F2r	0.378334	0.101878	no
Osr1	-0.445287	0.746166	no
Gli2	1.87434	0.439493	no
Fitm2	0.358507	0.224257	no
Mmgt2	0.19812	0.135775	no
Tmem136	1.25232	0.0656032	no
Tmem252	-0.986825	0.804098	no
Prss50	0.207627	0.494981	no
Armcx3	-0.455983	0.772585	no
Oxtr	1.04438	0.00161806	yes
Kcnk3	-0.983812	0.482231	no
Scn3b	-0.189822	0.916436	no
Lix1l	4.73061	0.0157632	yes
Cyp20a1	-0.177559	0.662168	no
Cdc42ep1	0.419002	0.319677	no
Zbtb14	-0.515636	0.875614	no
Gal3st1	-0.204403	0.889231	no
Rasl11b	-0.967458	0.314232	no
Apol10b	0.686428	0.581766	no
Grrp1	1.11553	1	no
Eva1b	-0.266477	0.9249	no
Fzd2	0.661313	0.0759793	no
Synpo2	-0.31148	0.888522	no
Armcx6	0.428482	1	no
Ism2	-0.381806	0.976984	no
Ftl1	1.4396	0.614657	no
Vamp8	-0.502206	0.634177	no
Pgbd5	0.983027	0.100346	no
B3galt6	-1.01391	1	no
Selenon	0.554089	0.012953	no
Hs3st1	-0.166863	1	no
Gprc5c	0.214423	0.899617	no
Gimap9	-2.76603	0.301987	no
Pcmtd1	-0.801001	0.501799	no
Pcdh19	0.055042	0.948086	no
Cacna1c	0.265547	0.663847	no
Gfod1	-1.25606	0.984593	no
Spryd4	-0.251953	0.838684	no
Ncald	0.094097	0.158181	no
Irf2bp2	-0.696587	0.428203	no
Fam181b	2.07021	0.124248	no
Zfp579	-0.266805	1	no
B3gnt2	-0.021034	1	no
AU021092	0.934917	0.0141542	no
Senp8	-0.79946	0.570887	no
B3glct	0.682876	0.0567452	no
Klf13	0.267499	0.390724	no
Cx3cr1	1.40041	1	no
Plekhg3	0.55997	0.799657	no
Asap2	-0.502681	0.790254	no
Jun	-3.30142	0.966245	no
Junb	-0.131094	1	no
Nrk	-1.4385	0.26315	no
Lamb2	-0.615296	0.892818	no
Arhgef15	-0.644925	0.981201	no
Gas1	-0.534271	1	no
2700081O15Rik	-1.91405	0.811617	no
Fes	-0.761819	0.89072	no
Arhgap20	-0.678045	0.374494	no
Aldh1a1	-0.70926	0.471539	no
Ier2	2.1247	1	no
Sh3pxd2a	0.048483	0.440162	no
Mat2a	-0.720162	0.205985	no
Cnn3	-0.568586	0.225025	no
Stum	1.86752	0.598126	no
Pde5a	-0.148674	0.662168	no
A930004D18Rik	1	1	no
Iigp1	-0.29524	0.993659	no
Cthrc1	0.747673	0.263727	no
Fgfr3	-0.648254	0.221469	no
Rhob	3.80677	0.258163	no
Zfp747	-1.78578	0.419329	no
Gimap4	-1.08773	0.848404	no
Parp4	-0.585867	0.633564	no
Trim65	-0.607121	0.684033	no
Mettl7a1	-0.099236	0.784935	no
Xlr	-1.35175	0.286408	no
Emcn	0.245465	0.550373	no
Miga1	-0.358106	0.834353	no
Pdlim1	-0.619332	0.311175	no
C1ra	0.134701	0.270209	no
Sertad3	-0.68498	0.582597	no
Tead1	-0.535094	0.752049	no
H2-Q5	-2.62036	0.657156	no
Maf	-0.509268	0.768498	no
Lair1	0.070555	0.317258	no
Gpc3	0.171224	0.466244	no
Klhl26	0.013581	0.779436	no
Ghr	0.695009	0.197293	no
Tmem150a	-0.241326	0.983257	no
H2-T22	0.034257	0.481489	no
Col8a2	-1.19229	0.315997	no
Slit3	-0.167997	0.47984	no
Cd248	0.087357	0.481001	no
Adgrf5	-0.012699	0.330747	no
Cebpb	0.124322	0.771353	no
Gulp1	-0.37612	0.865965	no
Acbd4	0.339009	0.366524	no
Ebf1	-0.448679	0.970326	no
Gja5	0.457906	0.275867	no
5730455P16Rik	-0.898073	0.0295515	no
Chst3	0.426415	0.45597	no
Ece1	2.1096	0.307483	no
Lmcd1	-0.20863	0.882025	no
Pkn1	-0.434891	0.882025	no
A830018L16Rik	0.684379	0.467722	no
Megf6	0.356609	0.262431	no
Gm6169	0.736966	1	no
Ankrd29	-2.3743	0.836406	no
Eml1	0.040807	0.547579	no
Gstm1	-0.532295	0.632528	no
Rpl10-ps3	2.35598	1	no
Wdr91	-0.073761	0.860055	no
Tmed9	0.126962	0.0544017	no
Gpc6	0.46788	0.281804	no
Tmod3	-0.415489	0.845803	no
Adra2b	-0.84659	0.844086	no
Col13a1	-0.58826	0.667453	no
Slc27a4	-0.169705	0.708766	no
Hopx	-0.465993	0.763731	no
Zfp36l3	2.58496	1	no
Tor4a	0.062878	1	no
Flot1	-0.734422	0.353169	no
Adamts14	-0.543219	0.848346	no
Zfp74	-0.582048	0.647078	no
Olfr317	0.685895	1	no
Pyroxd2	-0.328985	0.869208	no
Nrg2	-2.30464	0.304522	no
Sntb1	-1.51514	0.286408	no
Tnfrsf19	0.463918	0.26098	no
H2-Q7	0.03682	0.512283	no
Ifitm2	-0.448493	0.850271	no
Layn	0.595202	0.0782931	no
Slc9a6	-0.20829	0.889231	no
Ipmk	-0.041186	0.279855	no
B2m	0.783986	0.0018313	no
Slc38a11	-0.154829	0.822348	no
H2-K1	0.35429	0.00948783	no
Mmgt1	-0.37834	0.958919	no
Zfp873	-2.22304	0.471539	no
C1qtnf7	-0.289012	0.649689	no
Akr1b10	-0.38969	0.921354	no
Rbak	-0.536077	0.776798	no
Rcc1l	-0.108273	0.540032	no
Pgghg	-0.147731	0.929859	no
Iah1	-0.041319	0.527003	no
Olfr183	3.98089	0.0492715	yes
Rai1	-0.361723	0.204434	no
Cnih4	0.485867	0.0141749	no
Ftl1-ps1	0.253788	0.999872	no
Acat3	-1.01132	0.308483	no
Fabp4	1.18425	0.964224	no
Tex28	1.38951	1	no
Ppox	-1.38551	0.0388864	yes
Tex101	0.244831	0.0237163	no
Acadm	-0.563287	0.630184	no
Cped1	-0.163082	0.36014	no
Prr23a2	-1.68847	0.974457	no
Ccdc102a	0.578718	0.417046	no
Magea6	0.017011	1	no
Gpx1	-0.116047	0.629501	no
Fbln2	-0.024452	0.559666	no
Gimap8	-0.590199	0.989458	no
Hvcn1	-0.017123	0.839552	no
Hhip	0.236392	0.398034	no
mt-Nd5	1.03083	0.00873526	yes
mt-Nd6	1.10339	0.000195056	yes
Selenop	0.027482	0.166632	no
Phactr4	-0.073386	0.895587	no
Hes6	-0.10677	0.742814	no
H2-T23	0.464261	0.0290042	no
Trmt2b	-0.581014	0.823622	no
Dmrtc1c2	1.18612	0.26969	no
Dmrtc1c1	-2.30427	0.12819	no
Hdac8	-1.21839	0.605281	no
Xlr5c	-1.94812	0.00248892	yes
Xlr4b	-2.79307	0.0511464	no
Pi15	0.175073	0.63395	no
Lrch1	-0.419357	0.921848	no
Ssxb10	3.72987	0.0307531	yes
Phf11d	-0.412598	0.90795	no
Ap5s1	-0.109734	0.851978	no
Uty	-1.14007	0.334941	no
Zfp467	-0.362713	0.992125	no
Gpr88	1.56336	0.317067	no
Myoz1	0.15633	0.642578	no
Selenbp1	-0.441294	0.940678	no
Lyz2	0.233273	0.068311	no
Tmem100	-1.38485	0.143577	no
Ahnak	-0.211191	0.919887	no
Sco1	-0.548564	0.709236	no
Irgm2	-1.00562	0.217077	no
Fam149a	0.135883	0.608276	no
Mfhas1	0.17844	0.510785	no
Olfr558	-0.315502	0.885907	no
Serpinh1	0.226167	0.372338	no
Mn1	-0.625566	0.862512	no
Sox13	-0.971082	0.301641	no
Tmem200b	-0.1193	0.6309	no
Rasgrp3	-0.312656	0.903328	no
2510002D24Rik	0.166208	0.810848	no
Eml3	-0.036931	0.974861	no
Gm960	-0.266407	0.931426	no
Csf2rb	-1.11144	0.793217	no
Csf2rb2	-0.141047	0.255014	no
Tmem28	-0.061016	0.622681	no
Rhox1	-1.56224	0.267249	no
Apcdd1	0.337273	0.0639604	no
Fndc1	0.663782	0.765856	no
Xlr5b	-1.3191	0.690894	no
Zfp9	0.154863	0.670789	no
Xlr3b	-1.42771	0.384001	no
Gm773	-1.20859	0.352961	no
AU022751	-1.11559	0.527003	no
H2-Q6	0.099838	0.633373	no
H2-D1	0.223161	0.0489158	no
Ifi207	-1.6367	0.0653449	no
Ecscr	0.752706	0.234369	no
Alg6	-1.00584	0.910425	no
Gm13305	0.198714	0.518594	no
Il11ra1	0.036426	0.164966	no
Ceacam1	0.531424	0.561543	no
S100a16	0.057871	0.503766	no
Foxs1	0.446081	1	no
Fndc10	0.241332	0.2974	no
Bhmt	-0.704092	0.443107	no
Fibin	0.401406	1	no
Wipf1	-0.688697	0.19565	no
Hoxc4	1.68392	0.263367	no
Nrbp2	-0.127229	0.908046	no
Nynrin	0.776772	0.320274	no
Selenom	0.182844	0.191661	no
Msrb1	-0.243075	0.91887	no
Abracl	-0.605974	0.267249	no
Fam174b	0.342055	0.396599	no
Tomm5	-0.442677	0.719985	no
Il11ra2	0.251315	0.6357	no
Evi2a	1.2448	0.0565734	no
Igtp	0.194342	0.495495	no
Ly6c1	0.165271	0.383593	no
Prnp	-0.170889	0.566416	no
Cyp4v3	0.284113	0.147053	no
Psme2	-0.538657	0.627209	no
Magea5	-0.139985	1	no
Magea8	0.474684	1	no
Ackr4	0.197054	0.595723	no
Atg4a	-0.159059	0.770773	no
Rpl36a	-0.945098	0.227755	no
Nhsl2	-0.306086	0.719985	no
Gm14692	-2.22584	0.00359708	yes
Gm1140	2.59128	0.0537124	no
Rpl39	-0.158869	0.719985	no
Gm5168	2.14617	0.111739	no
Gm5751	4.85142	1	no
Slc48a1	0.468022	8.63566e-06	no
Gm15922	0.343408	0.853549	no
Gm2012	-0.01314	0.736496	no
Ctsf	0.676597	0.000149293	no
Gm14226	0.335342	0.0721018	no
Gm4969	-1.21886	0.107621	no
Umad1	-1.10762	0.283125	no
Pira2	-0.247928	0.941172	no
Gimap1	0.89949	0.364528	no
Cmc4	-1.78215	0.248511	no
Ugt1a7c	0.628741	0.0597408	no
Gypc	0.282014	0.555141	no
Ccdc71l	-0.704261	0.768315	no
Lrrc32	-0.634593	0.681781	no
Lamtor3	-0.476697	0.457111	no
Yy2	0.067913	1	no
Gm16867	-5.93863	1	no
Gm6465	-1.16188	0.690637	no
Gm8922	-0.407138	1	no
Magea3	-0.307526	1	no
Gal3st2	-7.51683	0.00278719	yes
Rnaset2b	1.2564	0.000134665	yes
D430019H16Rik	-0.599635	0.954974	no
Ccdc85b	-0.798504	0.716669	no
Itpripl2	1.11768	1	no
Zfp870	-0.122425	0.95852	no
Fignl2	0.51095	1	no
Cmtm4	0.462268	0.135507	no
Vmn2r26	1.58496	1	no
Psmb9	-1.1102	0.969306	no
Gm18336	-0.532446	1	no
Zfp82	-0.095719	0.707161	no
Kctd12	1.59424	1	no
Gm20814	0	1	no
Hoxd4	-2.25251	1	no
Gm4064	-7.1976	0.00293696	yes
Pcdhga11	-0.220069	0.844768	no
Gm45871	-1.76737	0.0273574	yes
Nudt8	0.16902	0.562803	no
Lilrb4a	1.00164	0.102795	no
Gm7972	0	1	no
Gm26750	-0.581326	0.302015	no
Gm42513	0.043306	0.673492	no
Dirc2	-0.949378	0.704073	no
Fam212a	0.104276	0.165425	no
Gm7134	-0.347296	0.448375	no
Gm43446	-0.42409	0.845725	no
Zfp862-ps	0	1	no
4933439C10Rik	-0.836566	0.668984	no
Gm1647	0.476431	0.843887	no
Gm10605	-0.216898	0.371426	no
B130024G19Rik	-0.19018	0.758607	no
AC160334.1	0.888576	0.0386366	no
Mir17hg	0.342727	0.27242	no
4933427E13Rik	-0.653684	0.682634	no
2025-09-01	0.13327	0.186704	no
Gm7910	-0.693362	0.495116	no
Rpl36a-ps2	-1.17284	0.903328	no
Meg3	-0.415037	0.922127	no
Gm6665	-0.195782	0.790342	no
Cyr61	0.392318	1	no
Gm26935	-1.33885	0.771612	no
Pced1c-ps	0.215421	0.342101	no
Gm44250	-0.747619	0.110067	no
AC154347.1	-0.730838	0.0547337	no
Fam84a	5.78996	0.0662601	no
Gm29562	-0.734659	0.287493	no
Gm14827	0.134227	0.0298933	no
Gucy1b3	-0.24234	0.848346	no
A430105I19Rik	-1.58495	1	no
4930519P11Rik	-0.801092	0.91673	no
Gm37261	0.118486	0.250088	no
5530601H04Rik	0.577477	9.69231e-05	no
Gm22133	-0.336161	0.720255	no
Gm10647	0.714398	0.921848	no
AW112010	-0.042091	0.892473	no
Gm16441	0.30851	0.440535	no
Gm21964	-0.511065	0.752293	no
Gm37859	0.044479	0.492229	no
Rpl10-ps1	0	1	no
AC153816.1	-0.547716	0.772078	no
Tbc1d22bos	-0.6102	0.0908498	no
6030408B16Rik	-0.5295	0.516783	no
AC157085.1	0	1	no
Gm14012	0	1	no
A930037H05Rik	-0.187681	0.874304	no
Gm715	0.048244	0.0607158	no
Gm9403	-1.97905	0.0541155	no
Gm28952	-0.553776	0.529583	no
Gm13648	-0.418071	0.814701	no
BC026585	-0.393869	0.884375	no
Cxx1c	-0.064461	0.6015	no
Gm38505	-0.677866	0.587606	no
Gm27177	-4	0.532616	no
Gm34358	-0.106459	0.998283	no
4930405N21Rik	0.336459	0.765584	no
Gm27010	-0.705617	0.85828	no
Rgag4	-1.44193	0.661359	no
Cdk3-ps	-0.063243	0.877637	no
Cxx1b	-0.392338	0.857284	no
Gm36989	-0.024667	0.46372	no
1810011O10Rik	-0.838435	0.054716	no
Tmem5	-0.113789	0.741881	no
AC154597.1	0	1	no
4930511A02Rik	-0.424367	0.990738	no
Gm38145	0.550991	0.0883461	no
mt-Te	-0.539814	0.911532	no
2210013O21Rik	-1	1	no
Gm43667	-0.569757	0.907152	no
8430408G22Rik	-0.530503	0.582597	no
AC124484.1	-0.910129	0.889485	no
Gm26532	0.578368	0.000893489	no
Gm44164	-0.94941	0.559591	no
Gm10080	-0.618995	0.542326	no
1810053B23Rik	-1.12255	0.0836116	no
Trove2	-0.607142	0.342168	no
Gm10252	-0.822602	0.238748	no
Fam19a5	-0.141642	0.771353	no
Gm11497	-0.468269	0.975616	no
Pla2g16	-0.097811	0.386414	no
4933404O12Rik	-0.501493	0.478653	no
4933421D24Rik	-1.26069	0.506436	no
B130046B21Rik	-0.343722	0.911456	no
3000002C10Rik	-0.654422	0.647536	no
Gstp-ps	-0.530581	0.98811	no
4632415L05Rik	-0.534176	0.69813	no
Gm9207	-0.602123	0.616548	no
A230050P20Rik	-0.788868	0.302134	no
Rpl10-ps6	-0.603204	0.540374	no
Tbx3os1	-4.62644	0.308134	no
Gm15561	-0.658524	0.0807474	no
AC156568.3	-0.739734	0.25831	no
Gm22918	-1.62471	1	no
Gm43691	0.452734	0.675837	no
AC124744.2	-0.629867	0.221344	no
1810014B01Rik	-0.212904	0.594399	no
Snhg18	-0.685429	0.116493	no
Gm21894	-1.26281	0.329304	no
Snrpert	-0.044972	0.408436	no
Gm23689	-0.341987	0.9918	no
Sms-ps	0	1	no
1700031P21Rik	-0.482139	0.656996	no
Gm6038	-0.509394	0.657277	no
4930551L18Rik	-3.38856	0.539421	no
Gm4691	0.100216	0.768883	no
Gm13988	-0.678406	0.255878	no
Gm44220	1.50696	1	no
C77370	0.495551	0.646365	no
Gm13033	-0.420617	0.98264	no
Fendrr	-0.893579	0.718922	no
Gm37785	0.125259	0.511064	no
Tmem55a	-0.001984	0.440507	no
Gm36401	-0.869952	0.026088	no
6430562O15Rik	0.048667	0.031755	no
4833445I07Rik	0.791756	0.0928297	no
Mtss1l	-0.237514	0.919294	no
AU020206	0.255044	0.0881275	no
Gm12586	-0.121383	0.763325	no
Fam212b	-0.444383	0.768159	no
Gm16976	-0.164863	0.556653	no
1700015I17Rik	-0.582282	0.999792	no
Gm14252	-1.21362	0.142342	no
5730419F03Rik	-0.185056	0.501295	no
Rpl10-ps5	1.2478	0.692108	no
Gm11280	-0.853202	0.148595	no
4930500F10Rik	1.66277	0.254411	no
Wisp2	-0.719523	0.130156	no
Gucy1a3	-0.566367	0.786585	no
Gm6215	-1.9017	0.284956	no
Xist	-0.783834	0.0421314	no
Gm39128	0.396251	0.0105715	no
AC159888.1	0.138852	0.819399	no
CT571252.1	-0.288452	0.931689	no
Gm16845	0.46644	0.506918	no
Gm10143	0.290397	0.309969	no
2410018L13Rik	-0.249946	0.810783	no
Gm43844	0.219775	0.185263	no
Rbm3os	0.547756	0.292055	no
Gm9320	-0.333896	0.648957	no
Rhox7-ps2	0.160208	0.0813083	no
Gm15510	-1.00193	0.107372	no
1700025K24Rik	-1.19517	0.160562	no
4930533N22Rik	-1.00701	0.203941	no
Gm11613	-0.719772	0.598606	no
2025-09-08	-0.456222	0.898068	no
Gm37829	0.051438	0.338381	no

## Sheet: Sheet7
TE unchanged or up genes with RNA down only in Spc (735)
Symbol	log2FC of SDKO vs WT TE	FDR	sigs
Tfe3	-0.422396	0.523141	no
Drp2	-0.310101	0.98811	no
Tpd52l1	-1.08368	0.130309	no
Mmp14	-0.146379	0.561611	no
Slc13a2	-0.454598	0.869489	no
Tubb5	-0.75863	0.281483	no
Gramd3	-0.600999	0.24635	no
Lrp3	-0.754172	0.942648	no
Unc119	-0.632595	0.296606	no
Mov10	-1.05551	0.130244	no
Car11	0.583945	0.526539	no
Mmd	-0.053176	0.654214	no
Clcn5	0.121757	0.373367	no
Bid	-0.654331	0.994236	no
Mapk13	0.108537	0.314069	no
Slc25a18	-0.754127	0.390724	no
Jkamp	-0.265291	0.878761	no
Shbg	-0.746081	0.143074	no
Corin	-0.579369	0.855679	no
Mlxipl	0.519936	0.315997	no
Hmox1	-0.094593	0.732776	no
Adcy9	-0.232917	0.888206	no
Ncoa2	-0.724075	0.000165692	no
Pdk1	-0.679306	0.693618	no
Snai3	-1.88311	0.690894	no
Hfe	0.195449	0.0409158	no
Ddah2	-0.671341	0.371571	no
Hmgcll1	-0.99403	0.782577	no
Clstn3	0.715975	0.108972	no
Pou2f2	0.22891	0.380358	no
Gprc5b	0.335686	0.0959933	no
Oit3	-0.397741	0.917691	no
Psen2	-0.20045	0.931183	no
Tnfrsf22	0.312029	0.8939	no
Etv5	-0.851758	0.0220055	no
Pea15a	0.327323	0.26479	no
Tmem87b	-0.381525	0.784866	no
Slc25a13	-0.988428	0.0864666	no
Aldh1a3	-0.671027	0.466935	no
E2f3	-0.563379	0.693742	no
Phf21b	-1.20204	0.691541	no
Bik	-1.13599	0.56089	no
Sulf1	-0.257197	0.734438	no
Sdc4	-0.958831	0.999792	no
Afmid	-0.812313	0.506436	no
Pip4k2b	-0.288865	0.928837	no
Ccdc170	-1.02003	0.127172	no
Mtrf1l	-1.39529	0.342101	no
Rgs17	0.243803	0.714509	no
Serinc1	-0.588538	0.418774	no
Dcbld1	-0.030233	0.481629	no
Dcn	-0.52497	0.683393	no
Atp2b1	-1.00955	0.18285	no
Hmg20b	-0.976657	0.177051	no
Shc2	-0.619746	0.638866	no
Fstl3	0.124593	0.175484	no
Tns3	-0.747837	0.223783	no
Btnl10	-0.666973	0.633923	no
Acaca	0.127396	0.488447	no
Tom1l1	-0.62224	0.183783	no
Rnf144a	-0.046097	0.771887	no
Rasl10b	-2.7602	0.839512	no
Rnf135	-0.715045	0.489959	no
Rhbdf2	0.131741	0.341958	no
Scrn2	-0.912389	0.175093	no
Ubtf	-0.77707	0.501295	no
Npas3	0.323277	0.0227645	no
Pygl	-0.666123	0.566601	no
Lgmn	-0.364015	0.970195	no
Zfp839	-0.611317	0.294892	no
Spin1	0.361965	0.100841	no
Nxnl2	-0.846096	0.786861	no
Sfxn1	-0.441532	0.891354	no
Adcy2	-0.352924	0.957652	no
Lpcat1	-0.077197	0.89141	no
Ocln	-0.735627	0.116883	no
Pde4d	-0.8482	0.526986	no
Plk2	-0.458844	0.854112	no
Emb	-0.363515	0.986434	no
Scara5	-0.66726	0.148004	no
Dpysl2	-0.328746	0.966312	no
Nkx3-1	-0.410379	0.959945	no
Mbnl2	-0.433778	0.830407	no
Gdnf	-0.091523	0.782454	no
Rab2b	-0.254791	0.985116	no
Pdzd2	-0.394939	0.906052	no
Ank	0.094391	0.236631	no
Enpp2	-0.436746	0.876297	no
Rapgef3	-1.46317	0.292786	no
Vdr	-0.179141	0.764177	no
Kif21a	-0.976654	0.158448	no
Tmem114	-0.715846	0.495495	no
Slc7a4	-0.250262	0.837726	no
Dhh	-0.539028	0.830407	no
Slc11a2	-0.363023	0.785241	no
Pcdhgc4	-1.50187	0.201104	no
Amhr2	-0.356663	0.854754	no
Cdkn1a	-0.6485	0.399158	no
Abcc1	-0.74056	0.444963	no
Tiam2	-0.86502	0.663626	no
Rps6ka2	-0.594867	0.421415	no
Mmp25	1.3281	0.134457	no
Mtch1	-0.219975	0.92523	no
Cyp4f13	-0.953798	0.443119	no
Man2a1	0.080271	0.396374	no
Sox8	-0.935171	0.126559	no
Sos1	-0.545157	0.609934	no
Cidea	-0.789117	0.343239	no
Slc27a6	-0.630176	0.302218	no
Gna14	-0.719244	0.25791	no
Syt7	-0.257126	0.665479	no
Tnks2	-1.12255	0.0836116	no
Slc25a45	-0.468269	0.975616	no
Minpp1	-0.164863	0.556653	no
Gpam	-0.14437	0.556535	no
Cyp26a1	-0.719772	0.598606	no
Nr0b1	-0.667526	0.193155	no
Maged1	-0.896146	0.08603	no
Fasn	-0.585924	0.570887	no
Hps1	0.201423	0.325005	no
Cnnm1	-0.462867	0.823222	no
Dnmbp	-0.458483	0.999792	no
Mfsd13a	-0.331049	0.970326	no
Fam120c	-0.693057	0.517436	no
Alas2	-1.01973	0.170138	no
Sp4	-1.10473	0.172111	no
Dpysl4	-1.02975	0.148898	no
Tmc6	-0.141786	0.501438	no
Tk1	-1.244	0.130244	no
Slco3a1	0.69358	0.00178001	no
Slc25a10	0.770284	0.000981929	no
Zfp282	-0.584155	0.730439	no
Tspan17	0.100892	0.157055	no
Unc5a	-0.829514	0.429411	no
Sgk3	-0.947627	0.104075	no
Mob4	0.243143	0.468923	no
Slc9a2	-0.315155	0.957332	no
Map4k4	-0.456612	0.845725	no
Pdcl3	-0.789979	0.161251	no
Slc16a14	-0.631263	0.689343	no
Itm2c	0.059105	0.173729	no
Nek7	-0.51663	0.665418	no
Arl8a	-0.476905	0.692227	no
Mpzl1	-0.208642	0.663833	no
Usf1	-1.01597	0.118811	no
Gca	-1.4331	0.168359	no
Frzb	-0.145626	0.36095	no
Cybrd1	0.447691	0.231808	no
Zfp385b	0.114121	0.895516	no
Itga6	-0.661945	0.355956	no
Syt13	0.294497	0.528476	no
Gfra4	0.86548	0.0433491	no
Spred1	-0.365723	0.94476	no
Acss1	-0.217897	0.774926	no
Fam210b	-0.189315	0.741613	no
Pag1	-0.252266	0.910038	no
Psma7	-0.621169	0.422366	no
Tnik	-0.532993	0.314273	no
Trpc3	-0.301891	0.975195	no
Schip1	-1.09164	0.163922	no
Mcub	-0.226937	0.883763	no
Gba	-0.268279	0.695932	no
Slc35a1	0.001311	0.428166	no
Kdm4c	-1.06665	0.117463	no
Enho	5.73251	0.112276	no
Spaar	-0.124904	0.752293	no
Sh3gl2	-0.957062	0.0127627	no
Hacd4	0.415331	0.275868	no
Dab1	0.913064	0.172925	no
Jak1	-0.850081	0.0795871	no
Macf1	0.263147	0.249714	no
Ppt1	-0.201087	0.644786	no
Slc30a2	-0.418506	0.801085	no
Sesn2	-0.50815	0.724308	no
Espn	-0.595297	0.808397	no
Slc4a2	-0.396017	0.987498	no
Cdk5	-0.781389	0.0945425	no
Draxin	0.37473	0.389065	no
Mmp23	-0.306406	0.98288	no
Cd38	-0.42045	0.964753	no
Adgra3	-0.174359	0.525212	no
Add1	-0.518775	0.468923	no
Ociad2	0.711793	0.269816	no
Uchl1	-0.8477	0.170809	no
Clock	-0.893154	0.198601	no
Rest	-0.929721	0.0824054	no
Nipsnap2	-0.534896	0.612002	no
Camkk2	-0.502862	0.495141	no
Pgam5	-0.310954	0.984923	no
P2rx2	0.317182	0.00426503	no
Mrm2	-0.560074	0.713263	no
Dtx1	-0.479426	0.809267	no
Tspan12	-0.262919	0.784866	no
Akr1b8	-0.869749	0.0425894	no
Calu	-0.264387	0.734124	no
Nt5c3	-0.441243	0.847202	no
Nfe2l3	-0.158344	0.772644	no
Hoxa1	-4.47805	1	no
Plxna1	0.02985	0.553398	no
Sumf1	-0.298704	0.994147	no
Clec12b	-0.499899	0.542436	no
Srgap3	-0.331374	0.978043	no
Itpr2	-0.255733	0.944614	no
Klrb1c	0.814429	1	no
Ttyh1	-0.22782	0.678554	no
Synm	0.461388	0.0281211	no
Fbxo17	-0.408012	0.895587	no
Hapln3	0.608816	0.161806	no
Myo7a	-0.54492	0.703378	no
Dkk3	-0.561913	0.89965	no
Fadd	-0.121106	0.739175	no
Slc6a14	-0.268774	0.955556	no
Stk26	-0.605369	0.669309	no
Rbmx	-0.158072	0.514899	no
Mcf2	-1.08128	0.145353	no
Ccdc22	-1.75698	0.972707	no
Hdac6	-1.0946	0.0952263	no
Gata1	-0.880668	0.127215	no
Magee1	-0.76392	0.501295	no
Nono	-0.790176	0.202107	no
Mtm1	-0.917978	0.247984	no
Haus7	-0.425262	0.854112	no
Car5b	-0.519832	0.685021	no
Atp2b3	-1.13009	0.132508	no
Plp1	-0.88311	0.158448	no
Zcchc18	-1.09913	0.174675	no
Rnf128	-0.354081	0.981833	no
Agpat5	-0.182612	0.851666	no
Rab11fip1	-0.746437	0.175734	no
Ptpn7	-0.157554	0.829496	no
Vegfc	0.689993	0.510269	no
Adam9	-0.821797	0.882879	no
Dctd	-0.316823	0.763398	no
Nr3c2	-0.271959	0.616308	no
Sorbs2	-0.680312	0.375122	no
Casp3	0.22611	0.381024	no
Sh3rf1	-0.555565	0.776739	no
Mylk3	-0.381091	0.741616	no
Nudt7	0.935305	0.153401	no
Mmp15	-0.40951	0.980477	no
Rab3a	0.420673	0.389771	no
Map3k21	-0.383036	0.944142	no
Ces2e	0.106652	0.647166	no
Glb1l3	-0.546443	0.781911	no
Vps26b	-0.577657	0.654354	no
2310030G06Rik	-1.01162	0.451187	no
Lysmd2	-1.4419	0.0990813	no
Phip	-1.01267	0.281812	no
Neo1	-0.77645	0.67029	no
Tbx18	-1.27601	0.630044	no
Cspg5	0.661521	0.0651575	no
Mapkapk3	-0.901325	0.538603	no
Abtb2	-0.64262	0.413606	no
Gab3	-0.360626	0.937836	no
Ppp1r9a	-0.452904	0.868121	no
Fshr	-0.669195	0.505649	no
Inha	-0.256648	0.857746	no
Chpf	-0.097693	0.457828	no
Asic4	-0.455236	0.938303	no
Tmprss7	-0.893085	0.850262	no
Plppr5	-0.203462	0.800224	no
Map2k4	-0.663413	0.918639	no
Pcgf3	-0.29695	0.97656	no
Atp7a	-1.00445	0.0686491	no
Lyl1	0.92825	0.37103	no
Six4	0.741685	0.337994	no
Pkd2	-0.289559	0.748	no
Scara3	0.099915	0.299689	no
Fbxo16	-0.772893	0.721192	no
Ptpn13	-0.417942	0.877693	no
Slc41a2	-0.840206	0.154838	no
Ttyh2	-0.200298	0.663792	no
Cnot6l	0.597174	0.718397	no
Zfp661	-0.328004	0.932577	no
Gipc3	-0.425284	0.921148	no
Sncb	-0.426388	0.94565	no
Zc3h12b	-1.21845	0.91887	no
Wnk4	-0.35574	0.864088	no
Gnptab	0.195703	0.197816	no
Tab3	-0.607258	0.292851	no
Prkx	-0.842209	0.219584	no
Fam110c	-0.550111	0.848107	no
Eepd1	-0.381069	0.912775	no
Etl4	-0.625113	0.78991	no
Mgat4b	-0.399619	0.987223	no
Colec11	1.61702	0.176816	no
Tmem184a	-0.35365	0.802556	no
Zdhhc9	-0.285926	0.895516	no
Cyb561d2	0.373118	0.00403816	no
Jade3	-0.993203	0.038986	no
Enpp1	0.259777	0.249323	no
Endod1	0.490728	0.00205813	no
Slc2a12	-0.725672	0.515659	no
Slc20a2	-0.35598	0.811617	no
Esyt3	-0.303258	0.50181	no
Mrps26	-0.036951	0.547689	no
Ppp1r16b	-0.203605	0.812129	no
Ppm1k	-0.888359	0.72315	no
Arap2	-0.939205	0.39021	no
Snrk	0.173623	0.48162	no
Sobp	-0.4244	0.850333	no
Kcnh2	-0.16899	0.824508	no
Ankrd35	0.022252	0.578175	no
Lasp1	-0.214317	0.945667	no
Mllt6	-0.266104	0.931156	no
Susd1	0.097972	0.209065	no
Kpna7	1.13152	0.136528	no
Sema6c	-0.221776	0.896831	no
Klk1b16	0.439918	0.367403	no
Fam102a	-0.547495	0.79237	no
Fndc3b	-1.01205	0.258674	no
Hexdc	-1.07965	0.187664	no
Fut11	0.018092	0.323109	no
Tmem135	-0.554932	0.323563	no
Zdhhc2	-0.277324	0.342168	no
Cercam	-0.152981	0.130156	no
Gpr37	-0.512247	0.574616	no
Rhou	-0.511179	0.790254	no
Phtf2	-0.151966	0.640988	no
Cbx4	-0.54176	0.759138	no
Bahd1	-0.674241	0.803426	no
Klhl42	0.496336	0.020695	no
Zmym5	-0.844053	0.164966	no
Thbs1	-0.652658	0.486077	no
Accs	-0.487601	0.648088	no
Klhl32	0.96467	0.123198	no
Pitpnc1	-0.475683	0.761424	no
Slc26a7	-1.21578	0.136341	no
Kazn	-0.258418	0.561543	no
Apobec1	0.505181	0.557898	no
Plekhg1	-0.680187	0.382441	no
Mthfd1l	-1.04371	0.083429	no
Cyp2s1	-0.264436	0.843772	no
Sft2d2	-0.449875	0.927197	no
Npnt	0.102416	0.161251	no
Iffo2	-0.362179	0.947597	no
N4bp2l1	-0.668028	0.295539	no
Osgin2	-0.781173	0.117153	no
Wnk3	-1.15979	0.166044	no
Tmem29	-0.9884	0.154117	no
Shtn1	-0.621752	0.597302	no
Gk5	-0.741113	0.560445	no
Arhgap32	0.013082	0.785827	no
Smpx	-0.718946	0.132089	no
L3mbtl4	-0.813058	0.382441	no
Prelp	-0.3433	0.999708	no
Mbp	0.219018	0.80391	no
Slc39a11	-0.507559	0.968533	no
Rragb	-1.23185	0.0796468	no
Bbox1	-1.28533	0.1622	no
Amot	-1.11422	0.22659	no
Coro2b	-0.068691	0.210111	no
Enc1	-1.06911	0.0953186	no
Slc16a6	0.421732	0.0274174	no
Acacb	0.290235	0.842931	no
Kank3	0.423967	0.0607673	no
Bend6	-1.37365	0.108423	no
Slc35f2	-0.434085	0.81589	no
Zfp532	-0.473668	0.718444	no
Usp22	-0.622968	0.517004	no
Fam199x	-1.12147	0.236752	no
Kdm7a	-1.06865	0.0775385	no
Hebp1	-0.072878	0.754028	no
Sbk1	0.239804	0.261104	no
Il17re	-0.725723	0.557925	no
Ppp2r3a	-0.372772	0.434468	no
Hpdl	-0.023653	1	no
Pyurf	-0.504879	0.867431	no
Exoc3l	-0.925257	0.397896	no
Gprasp1	-0.884708	0.248716	no
Mdga1	-0.472736	0.858175	no
Rbm20	-0.135387	0.877225	no
Ptpn11	-0.353205	0.984921	no
Naalad2	0.165242	0.179551	no
Slc35g1	-0.238188	0.919003	no
Sowahd	-0.735304	0.552668	no
Camsap3	-1.05219	0.214015	no
Pard6b	-0.659286	0.433856	no
Ccnjl	-0.087369	0.669299	no
Defb36	-0.376958	0.935593	no
Prkce	-0.602456	0.651712	no
E130308A19Rik	-0.660595	0.638977	no
Arhgef37	-1.20629	0.190836	no
Magi1	0.090395	0.355616	no
Cxcr4	-0.824233	0.313263	no
Kcnk13	-0.949058	0.204866	no
2410002F23Rik	-0.533361	0.568132	no
Mettl24	0.137202	0.507681	no
Zfp553	-0.58192	0.654851	no
Sh3tc2	-0.108944	0.580433	no
Smtnl2	0.021833	0.560717	no
Spred2	0.705973	0.0362661	no
Basp1	-0.148871	1	no
Zfp36l2	-0.775023	0.305005	no
C2cd4c	0.033731	1	no
Tmem268	0.492581	0.0965407	no
Lrrc8d	-0.492928	0.719061	no
Olig1	-0.582311	0.8093	no
Usp27x	0.09791	1	no
Stxbp6	0.409427	0.523648	no
Zfp322a	-4.09464	1	no
Kcnk6	-0.570172	0.763731	no
Lrrc75a	-0.758832	0.635463	no
Rnf222	-1.43314	0.529583	no
Prr12	-0.753423	0.308922	no
Tifa	-0.823691	0.660692	no
Mageb16	-1.87966	1	no
Ticam1	0.01044	1	no
Tet1	-1.11047	0.408978	no
Helt	-0.626917	0.775393	no
Ctdspl	-0.447814	0.994758	no
A430005L14Rik	-0.730327	0.536678	no
Rnf150	-0.342038	0.922406	no
Flrt1	-0.113406	1	no
Diras2	0.154527	1	no
Bex4	-0.65242	0.566044	no
Gpr157	0.054005	0.564442	no
Sstr2	0.103208	0.925239	no
Marcksl1	-0.661225	0.337675	no
Nags	-1.16829	0.110068	no
Syngr2	0.201314	0.0775385	no
Foxo3	-0.652781	0.20975	no
Lonrf2	-0.887526	0.720255	no
Nr1h5	-1.24921	0.542401	no
Tmie	-1.74393	0.707011	no
Ccdc69	-1.23084	0.111826	no
Gpr55	-0.087344	1	no
Tmsb4x	-0.209945	0.741616	no
Fzd4	-0.16393	0.727643	no
Zfp697	-0.917816	0.573925	no
B230217C12Rik	0.480459	0.590934	no
Zfp623	-0.883719	0.354108	no
Cdr2l	0.056745	0.450569	no
Gja1	-0.268812	0.985017	no
Olfr161	-2.04052	1	no
Zfp455	1.26608	0.174013	no
Plcb1	-0.499564	0.514899	no
Tceanc	-0.404108	1	no
Plpp7	-0.449648	0.368243	no
Gm45902	-0.50971	0.976984	no
Sox12	0.270329	1	no
Mest	-0.28194	0.835308	no
Dock8	-0.15623	0.692098	no
Mtcl1	-0.187804	0.951675	no
Tbc1d30	-0.776161	0.0831347	no
B630019K06Rik	-0.13431	0.798054	no
Trpm3	0.00712	0.530704	no
Zfp961	-1.38138	0.148662	no
Rap1b	-0.436414	0.0868705	no
Map1b	-0.349425	0.991817	no
Reep1	-0.336244	0.997068	no
Prkcb	0.081236	0.274479	no
Ptprt	1.93567	0.154152	no
Trim50	-1.02938	0.666063	no
Phgdh	-1.01821	0.0517937	no
Sox14	-2.81314	0.078784	no
Exoc6	-0.982409	0.0956734	no
Ndst1	0.185179	0.142891	no
Tmem179	-0.024018	0.695412	no
Tmem62	0.005736	0.130659	no
Sh3bp2	0.008729	0.65385	no
Pla2r1	-0.609459	0.722391	no
Smim10l2a	-0.197669	0.845326	no
Klhl5	-0.476577	0.961972	no
Gja6	-0.179108	1	no
Slain1	-0.700378	0.839793	no
St3gal5	0.294005	0.0163004	no
B4galt6	-0.03705	0.595633	no
Pgpep1	-0.864427	0.197242	no
Myh1	-0.952316	0.78991	no
Med12l	0.23821	0.00564012	no
Rab31	-0.817827	0.330668	no
Txnl4a	-0.514892	0.626788	no
Trim12c	0.3127	0.388404	no
Armc7	-0.351666	0.973878	no
Bcl2	-0.409447	0.998342	no
Uxs1	0.078299	0.264056	no
Zfp53	-1.03695	0.348927	no
Pus7	-0.840411	0.299222	no
Gnai1	-0.993635	0.0275044	no
Gm5148	-2.36432	0.0881661	no
Gda	-0.335601	0.915431	no
Fam57b	-0.46585	0.970195	no
Kcnh7	-2.11548	1	no
Dbp	-0.857288	0.323896	no
Zfp422	1.81977	1	no
Klk1b22	0.210413	0.703378	no
Slc35e3	0.115571	0.346558	no
Wtap	-0.85422	0.279489	no
Zfp266	-1.0366	0.056314	no
Atp8b2	-0.367167	0.826708	no
Etd	-0.108494	0.817422	no
Plac1	-0.054187	1	no
Stx17	-1.83668	0.117271	no
Nol10	-0.63289	0.444453	no
Zfp954	-0.896915	0.476814	no
Defb45	0.144558	0.269433	no
Hs6st2	-0.714496	0.596356	no
Erbb4	-0.389386	0.895516	no
Nectin2	-0.091948	0.384956	no
Itgb1bp1	0.653809	0.0190931	no
Tubb3	-0.949551	0.161369	no
Mtap	-0.957501	0.0887859	no
Klk1b27	0.615156	0.373675	no
Bcl9l	-0.900085	0.985367	no
Cycs	-0.974349	0.149865	no
Klk1b24	0.921821	0.117271	no
Utp14a	-0.978977	0.153496	no
Cdc42ep5	0.013554	0.415148	no
Slc24a3	-0.101319	0.495116	no
Slco1a5	-0.742836	0.524928	no
Gm648	-0.79423	1	no
Mro	-0.779575	0.0943545	no
Cpped1	-0.964802	0.0927871	no
Kndc1	1.30039	0.0719946	no
Pomgnt2	0.298851	1	no
Klk1b21	0.123471	0.702275	no
Vsig10	-0.267941	0.781911	no
Nipal1	-0.963689	0.669439	no
Gbx1	1.3457	0.315566	no
Zic3	-0.292451	0.715948	no
Slc4a5	0.404501	0.919315	no
Rap1a	-0.729164	0.387855	no
Cgn	-0.413794	0.980999	no
Zfp975	-0.744793	0.76032	no
Fam57a	0.700917	0.292548	no
Wfdc10	0.09278	0.26298	no
Wfdc8	1.00274	0.286308	no
Zfp827	0.13805	0.486388	no
Zfp946	-0.331171	0.951037	no
Sms	-0.722736	0.32745	no
Tuba1a	-0.503942	0.814444	no
Tmem254a	-1.4842	0.5315	no
Tmem254c	-0.742072	0.804098	no
Cep170b	-0.407585	0.922369	no
Nup62cl	-1.33706	0.0901766	no
Gprasp2	-0.857105	0.63204	no
Armcx5	-1.12042	0.127832	no
Dmrtc1b	-0.892385	0.220634	no
Vma21	-0.110563	0.892005	no
Nudt11	-0.245747	0.916883	no
Csnk1g3	-0.744397	0.267731	no
Zfp976	-1.433	0.225166	no
Plekhf1	0.116109	1	no
Mex3a	-0.047486	0.697128	no
Wfdc6a	-0.521459	0.580855	no
Tox2	-0.977063	0.197816	no
Zcchc3	0.279796	0.535503	no
Plxnc1	-0.477279	0.775759	no
Gas2l3	-0.767111	0.729522	no
Pdzd7	1.30594	0.216917	no
Eif4e1b	-1.34814	0.99831	no
Qser1	-0.448113	0.843468	no
Sox4	-0.631647	0.984942	no
Smim1	-0.255651	0.89708	no
Kcnip3	-0.386986	0.996276	no
1700011M02Rik	-0.385408	0.932577	no
Gm9112	-0.22865	0.794287	no
Gm3880	-0.311088	0.987788	no
Wipf3	-0.867122	0.139435	no
L1td1	-0.747204	0.186284	no
Bcl2l2	-0.043456	0.813007	no
Slc5a3	-0.765766	0.180325	no
Gm15446	-1.95568	0.917691	no
A930033H14Rik	-0.332565	0.892818	no
Gcnt4	-0.418872	0.933582	no
Gm17359	-0.198784	0.644014	no
Bend4	-0.503014	0.618691	no
Entpd4	0.823006	0.000250612	no
Tpbgl	3.17114	0.141637	no
Mfsd4b4	-0.72613	0.509921	no
Galntl6	1.26062	0.6098	no
Gm26620	-2.50737	1	no
E030030I06Rik	-2.93289	0.676798	no
Ptprv	-0.103732	0.821606	no
Gm27027	-8.4567	1	no
Rassf10	-0.215749	0.880007	no
1700018G05Rik	-0.267627	0.876362	no
Igip	-0.316221	1	no
Pgf	1.78782	0.00742112	yes
Sgsh	1.06855	0.0140147	yes
Smpdl3a	1.28781	0.00186747	yes
Tspan13	1.43484	1.13792e-06	yes
Entpd4b	1.29424	0.000440646	yes
C1qtnf12	2.02339	0.000834964	yes
Pum1	1.12998	0.000567261	yes
Oasl2	1.43789	0.0161522	yes
Aass	1.46852	0.00700036	yes
Usp18	1.30441	0.0448124	yes
Tbx22	1.23939	0.0491775	yes
Hmgn5	0.399103	0.00307105	no
Cd276	-0.490595	0.4156	no
Mycn	-0.723899	0.732116	no
Fbxo27	-0.067741	0.202743	no
Bpifb5	-1.02975	0.0383896	no
Tm7sf3	1.36123	0.0542393	no
Lrrn4	-0.490916	0.386851	no
Nxph1	-0.272297	0.696055	no
Orai1	0.3051	0.00248589	no
Gp1bb	-0.022997	0.997248	no
Pmp2	-0.733532	0.344948	no
Trim12a	-0.80322	0.0618798	no
Rnf213	-0.677132	0.0905514	no
Wfdc6b	2.58496	1	no
Ppp1r3e	-2.58496	1	no
Trpc5os	0.006347	0.384069	no
Prrt4	-0.301612	0.977051	no
Fam60a	-0.629379	0.480426	no
Gm42903	0.990702	3.10815e-10	no
Gm16170	-0.638371	0.23392	no
AC167977.1	-0.571747	0.668937	no
Gm14169	-1.02371	0.184506	no
AC154231.4	-0.148702	0.190073	no
CT025587.1	0.189241	0.173176	no
AC132265.1	-0.66073	0.187733	no
BC106179	-0.727299	0.376407	no
Gm43205	-0.615273	0.353201	no
Gm32856	-0.430337	0.598741	no
Fam105a	-0.343295	0.643226	no
Mir124-2hg	0.096117	0.00602885	no
Gm27216	-0.196389	0.61308	no
CT009718.1	0.195119	0.00905964	no
Gm44699	-2.12921	0.0360742	no
Gm45854	-0.695135	0.0668626	no
Gm14018	0.804184	3.0629e-05	no
Gm9748	-0.514173	0.608544	no
AC121872.1	-1.18593	0.0642171	no
Gm10575	-2.11548	1	no
Dnm3os	-1.14042	0.0115072	no
Anxa13	-0.824946	0.132514	no
AC164117.1	-0.489991	0.520976	no
Tmem110	-0.701522	0.202351	no
Gm37795	0.050587	0.184759	no
Gm36948	-2.51918	0.0808754	no
Gm18310	-0.105262	0.177369	no
AC132621.1	-0.636106	0.319816	no
5930430L01Rik	0.082169	0.68592	no
Gm25086	-0.181555	0.164444	no
Gm43766	-0.016059	0.460133	no
Gm10517	0.082188	0.0788823	no
Gm45884	-0.141786	0.261823	no
AC154636.3	-3.27302	1	no
Gm8929	-1.244	0.0314925	no
Mageb7-ps	0.311618	0.00210611	no
Gm8924	-3.04776	0.0535331	no
Gm13054	-0.827675	0.442061	no
Gm13147	0.685788	0.000100622	no
BC046251	0.600738	0.2536	no
Gm19569	0.096884	0.140735	no
C630043F03Rik	-0.087641	0.204492	no
AC155293.3	0.241088	0.749006	no
Gm9929	-1.69514	1	no
Gm10108	-1.09991	0.0160266	no
2810468N07Rik	-0.036526	1	no
Gm12925	0.551847	0.205226	no
Gm28875	-0.13947	0.243886	no
Gm26715	0.589923	0.00274669	no
Gm6104	-0.942362	0.00614135	no
1700003C15Rik	0.004232	0.674544	no
C130013H08Rik	-0.711979	0.274941	no
4930511E03Rik	-0.877802	0.05837	no
Gm45554	-1.11407	0.438453	no
Gm3836	-0.860767	0.0433865	no
9230104L09Rik	-1.34954	0.0152152	no
Gm10359	-0.744508	0.0778512	no
Zcchc16	0.438413	0.000213274	no
Pramel	-0.494959	0.652031	no
Mageb16-ps2	0.517399	0.166384	no
Gm31135	-0.214457	0.813015	no
Gm11586	0.294626	0.741584	no
4930412C18Rik	-0.188161	0.981903	no
5430402O13Rik	-0.608972	0.447124	no
Gm7334	0.26231	0.493868	no
Gm14221	0.907425	0.00153854	no
Gm26541	-0.807217	0.244767	no
Gm36936	0.029836	0.850668	no
Gm37397	-0.513596	0.836391	no
4833413E03Rik	0.626193	0.00940697	no
Gm16185	-0.323154	0.781714	no
Gm16063	-0.780121	0.499568	no
Gm8177	0.415036	1	no
2025-09-14	0.244777	0.130043	no
E230001N04Rik	-0.658479	0.420069	no
Gm10451	-0.621787	0.170152	no
Gm43353	0.191973	0.0327002	no
Gm4912	-0.446625	0.883147	no
Gm2044	-1.23874	0.193892	no
Zfp133-ps	-0.046908	0.213508	no
Bloc1s6os	-0.757251	0.103758	no
Gm16027	-0.439153	0.638519	no
Gm43534	0.285583	0.909977	no
Gm24752	0.072613	0.122014	no
Gm20507	0.951688	0.00520623	no
AC160637.1	-0.40769	0.613851	no
Gm2539	-1.58496	1	no
AC160562.1	-1.41155	0.0572736	no
Gm43131	-0.205443	0.775563	no
Gm3433	-0.724353	0.053258	no
AC160031.3	-0.70178	0.209258	no
Gm16267	-0.72779	0.988139	no
A930005G22Rik	-0.403447	0.410439	no
Mark1-ps3	-0.735366	0.0137988	no
Gm10524	-2.06541	0.0225171	no
Gatsl3	2.74723	1	no
Lrp8os3	0.422367	0.506265	no
Wt1os	0.418892	0.299812	no
Gm40055	-0.159497	0.589641	no
Gm17383	-0.697359	0.0962156	no
4930479D17Rik	-0.348551	0.382104	no
5033430I15Rik	-0.019344	0.338626	no
Gm17322	0.362966	0.0128101	no
Gm10509	2.25066	0.474348	no
4933431M02Rik	-0.156315	0.266142	no
Gm39139	0.69358	9.2501e-05	no
Gm10683	-0.597889	0.354246	no
AC173345.4	0.770284	4.40111e-05	no
Gm26617	-0.478326	0.51157	no
8030411F24Rik	-0.641387	0.596591	no
Gm32975	-0.443916	0.631291	no
Gm45104	2.32193	1	no
9930014A18Rik	-0.739526	0.748766	no
Gm19265	-0.279444	0.731997	no
Platr2	0.196994	0.0539083	no
Gm12516	-0.475451	0.234452	no
Gm25047	-0.507582	0.873678	no
6030419C18Rik	-0.529237	0.670507	no
C430049B03Rik	-0.321964	0.703096	no
D830039M14Rik	-0.926342	0.0901364	no
Gm11914	-0.584155	0.520719	no
Spata5l1	-0.112719	0.17791	no
Gm42427	-0.416798	0.623884	no
3110035E14Rik	0	1	no
Gm43132	-1.6818	0.201874	no
Gm26535	-0.142231	0.278875	no
4933416E14Rik	0.284741	0.993408	no
