# Supplementary material for: PUM1 and PUM2 promote translation of chromatin regulators to ensure mammalian spermatogenesis
Source: Sci Adv. 2026 Jul 17;12(29):eaed5708. doi: 10.1126/sciadv.aed5708 (PMC13378543; doi:10.1126/sciadv.aed5708)
Supplement: Supplementary file 2 — Tables S1 to S10 [file sciadv.aed5708_tables_s1_to_s10.zip › aed5708_Suppl. Excel_seq6_v3.xlsx]

## Sheet: Readme
Table S6. Overlap analysis of PUM1/2 eCLIP target and TE changed genes.

## Sheet: TE down PUM targets
Gene list of TE down PUM1/2 targets (89)
Symbol	log2FC	FDR	sigs
Sycp2	-2.2917	0.00359816	yes
Ccne2	-1.87464	8.17173e-05	yes
Hmgb2	-1.80957	5.85854e-07	yes
Elmo1	-1.72877	0.00529312	yes
Rsrp1	-1.7102	9.04815e-05	yes
Unc50	-1.70705	0.01208	yes
Jmjd1c	-1.66115	0.000106902	yes
Top2a	-1.60881	0.000106548	yes
Stk17b	-1.59288	0.00013628	yes
Hsp90aa1	-1.59207	0.000199494	yes
Tubgcp5	-1.56747	4.43546e-05	yes
Thoc2	-1.55284	0.00200101	yes
Wsb1	-1.53703	0.00172783	yes
Npat	-1.4944	0.000505132	yes
Ipo7	-1.47016	0.000571467	yes
Hnrnph1	-1.43458	0.000131165	yes
Xpo1	-1.42468	0.00248124	yes
Matr3	-1.42028	0.00138526	yes
Fyttd1	-1.39953	0.000677372	yes
Pikfyve	-1.38431	0.00368	yes
Smarca5	-1.37545	1.44699e-05	yes
Rif1	-1.37367	0.00556718	yes
Vps33b	-1.36827	0.000571467	yes
Arfgef1	-1.35378	0.00314206	yes
Pank3	-1.33378	0.000120077	yes
Meioc	-1.33216	0.0135506	yes
Rbm5	-1.32126	8.24821e-09	yes
Lrriq1	-1.31421	0.048665	yes
Fbxo21	-1.3122	0.00292732	yes
Ccdc25	-1.309	0.00323236	yes
Cul5	-1.30502	0.0357462	yes
Ahctf1	-1.30462	0.00993362	yes
Slmap	-1.30279	0.00747652	yes
Ccdc115	-1.30206	0.000691567	yes
Hnrnpu	-1.29402	0.00817965	yes
Skil	-1.29228	0.00897224	yes
Rbm39	-1.29115	0.000418522	yes
Wac	-1.28835	0.000780685	yes
Bclaf1	-1.28834	0.00114817	yes
Ncl	-1.28136	0.00920639	yes
Trp53inp1	-1.27001	0.00731614	yes
Dck	-1.26852	0.0196079	yes
Sin3a	-1.26381	9.48129e-06	yes
Cab39	-1.25631	0.00889606	yes
Sdad1	-1.24978	0.0137527	yes
Dmrta1	-1.24898	0.0261668	yes
Hnrnpa2b1	-1.2465	2.00847e-07	yes
Tpp2	-1.23359	0.00344617	yes
Spc25	-1.22455	0.00196295	yes
Pcmtd2	-1.21724	0.00639381	yes
Slbp	-1.21499	0.00224864	yes
Shprh	-1.20548	0.0135575	yes
Seh1l	-1.19762	0.0392076	yes
Kdm5a	-1.19455	0.0361189	yes
Ranbp2	-1.18238	0.0228919	yes
Rictor	-1.18209	0.0222664	yes
Fnbp1l	-1.1779	0.0289599	yes
Stx12	-1.16688	8.33765e-06	yes
Zc3h15	-1.16615	0.00877398	yes
Aftph	-1.15872	0.0111895	yes
Topbp1	-1.14937	3.89048e-05	yes
Gbf1	-1.12101	0.0127148	yes
Srsf1	-1.12089	0.036611	yes
Cd2ap	-1.12077	0.00422902	yes
Hnrnpm	-1.12036	0.0485285	yes
Peli1	-1.11696	0.0372704	yes
Sbno1	-1.11194	0.00889606	yes
Mphosph8	-1.11132	0.0076173	yes
Btaf1	-1.10749	0.0132786	yes
Srsf5	-1.10742	0.0119616	yes
Arid4a	-1.10707	0.000487824	yes
Khdrbs1	-1.10502	0.00923091	yes
Ufc1	-1.10496	0.029184	yes
Kif3a	-1.0967	0.0235985	yes
Pja2	-1.09187	0.00475364	yes
Zmynd19	-1.09056	0.00163136	yes
Csde1	-1.08881	0.00930179	yes
Efr3a	-1.08645	0.00234729	yes
Usp32	-1.08426	0.00948783	yes
Cnbp	-1.05935	0.000698964	yes
Taf15	-1.05207	0.0110138	yes
Rab14	-1.05185	0.0251086	yes
Paip1	-1.04683	0.00509168	yes
Ctdspl2	-1.0403	0.0175452	yes
Ivns1abp	-1.02794	0.0185481	yes
Psip1	-1.02783	0.00512607	yes
Srsf10	-1.02661	0.0219652	yes
Msi1	-1.01411	0.0003896	yes
Vcpip1	-1.00924	0.0165845	yes

## Sheet: TE up PUM targets
Gene list of TE up PUM1/2 targets (4)
Symbol	log2FC	FDR	sigs
Mfsd9	1.07099	0.000655288	yes
Pum1	1.12998	0.000567261	yes
Atp9a	1.18468	1.36892e-07	yes
Tex2	1.31365	2.21496e-09	yes

## Sheet: TE down non-PUM targets
Gene list of TE down non-PUM1/2 targets (768)
Symbol	log2FC	FDR	sigs
Gnai3	-1.0474	0.00953925	yes
Scml2	-1.87788	8.20368e-06	yes
Klf6	-1.68252	0.00153827	yes
Ccnd2	-1.33303	0.0173025	yes
Sox9	-1.30462	0.00893727	yes
Krit1	-1.41098	0.0300287	yes
Hk2	-1.0022	0.0269442	yes
Polr3d	-1.25263	0.0153938	yes
Ddx3x	-1.09063	0.014449	yes
Tpd52l2	-1.04831	0.000531423	yes
Fmr1	-1.48153	0.00514302	yes
Nhp2	-1.21419	0.00768716	yes
Hars	-1.2442	8.60073e-06	yes
Ube2c	-1.38424	0.0118615	yes
Stk38l	-1.32763	0.0120493	yes
Gstt1	-1.50147	0.0173691	yes
Crnkl1	-1.13349	0.00229199	yes
Chordc1	-1.34698	0.00603226	yes
Ugp2	-1.20719	0.000552271	yes
Celf2	-1.07412	0.00323335	yes
Ddb2	-1.51734	0.0198756	yes
Med6	-1.43219	7.01675e-06	yes
Prkra	-1.28586	0.0160938	yes
Mcm2	-1.43168	0.00568679	yes
Hbp1	-1.11355	2.72092e-05	yes
Ap1m2	-1.30227	0.0079177	yes
Rab3b	-1.19891	0.0411633	yes
Ddr1	-1.14074	0.0120101	yes
Crot	-1.20275	0.00559931	yes
Nob1	-1.02533	0.0486106	yes
Utp20	-1.52622	1.67727e-10	yes
Pkn2	-1.38083	0.00115418	yes
Crbn	-2.00679	0.000233111	yes
Fbxo11	-1.25169	0.00931249	yes
Mcm5	-1.51198	1.64748e-05	yes
Rsl1d1	-1.05009	0.0232102	yes
Pex1	-2.1034	0.0433761	yes
Atp6v1b2	-1.04755	0.000316577	yes
Ttc5	-1.21838	0.00388258	yes
Osgep	-1.13221	0.00358224	yes
Gcat	-1.15061	0.0108449	yes
Pfdn2	-1.08967	0.000406815	yes
Ndor1	-1.28766	0.00682508	yes
Gmnn	-1.60371	0.00179086	yes
Atp1a2	-1.96187	0.00153853	yes
Zfp655	-1.10336	0.0320415	yes
Elavl2	-1.45212	0.0013218	yes
Gabpa	-1.25794	3.47909e-05	yes
Pdcl	-1.30282	0.0156064	yes
Tbx1	-1.87026	0.0145581	yes
Rnmt	-1.22569	0.0120438	yes
Apobec3	-1.416	7.44866e-05	yes
Taf7l	-1.38969	0.000165692	yes
Sardh	-1.57047	0.00893698	yes
Dmap1	-1.1286	0.00147156	yes
Tex11	-1.67686	0.000144098	yes
Tfcp2	-1.40588	0.000713799	yes
Nuak2	-1.07553	0.0427264	yes
Vps4b	-1.46605	1.31686e-06	yes
Nxf2	-1.19112	0.048378	yes
Faf1	-1.07136	0.00074549	yes
Dazl	-1.44298	4.23226e-05	yes
Asz1	-1.79643	0.000149344	yes
Kif11	-1.44535	0.00115921	yes
Psmb1	-1.16343	0.00203147	yes
Ppil4	-1.39786	0.00114308	yes
Lbp	-1.11474	0.042586	yes
Lonrf3	-1.07174	0.0282042	yes
Nelfcd	-1.07775	0.00479557	yes
Zfp207	-1.1868	0.0413504	yes
Top2b	-1.74624	0.0127627	yes
Ada	-1.20734	0.0292724	yes
Kpna2	-1.54868	6.79727e-05	yes
Dhx40	-1.15318	0.000341257	yes
G3bp1	-1.16031	0.0192335	yes
Cbx1	-1.04769	0.0290395	yes
Rars	-1.07522	0.00264807	yes
Scrn1	-1.1153	0.0155727	yes
Atp6v1e1	-1.00172	0.0036667	yes
Sec14l4	-1.56017	0.0184827	yes
Cops3	-1.03886	0.000835376	yes
Ddx39b	-1.05373	0.00422902	yes
Ltv1	-1.45488	1.33614e-05	yes
Hsf2	-1.11709	0.0398712	yes
Ccdc59	-1.141	0.0233768	yes
Ppp1r12a	-1.18382	0.0271187	yes
Zwint	-1.21758	3.73155e-05	yes
Cdk1	-1.74901	4.80779e-06	yes
Actr6	-1.5666	0.000298091	yes
Kitl	-1.3595	0.0102048	yes
Sgk1	-1.51523	0.00302301	yes
Med23	-1.4355	0.0025163	yes
Nedd1	-1.11177	0.00964278	yes
Pex7	-1.05947	0.0139521	yes
Snrpf	-1.07442	0.0100191	yes
Washc3	-1.05907	0.00625146	yes
Sycp3	-1.42255	8.86091e-05	yes
Sirt1	-1.6716	8.90178e-05	yes
Ddit4	-1.18602	0.00457095	yes
Tbk1	-1.63118	9.48129e-06	yes
Rab1a	-1.09975	0.00168111	yes
Ndufs7	-1.2333	0.00236848	yes
Osbpl8	-1.11525	0.0126106	yes
D10Wsu102e	-1.73641	0.00345406	yes
Appl2	-1.01512	0.00728476	yes
Papolg	-1.04823	0.027833	yes
Pus10	-1.12913	0.000648801	yes
Hormad2	-1.47334	0.000896101	yes
Eif4enif1	-1.29972	0.00889976	yes
Ppp4r3b	-1.15834	0.0135786	yes
Pnpt1	-1.092	0.0320415	yes
Pold2	-1.44989	3.67165e-05	yes
Supt4a	-1.18936	0.0218612	yes
Mrpl22	-1.04247	0.00988103	yes
Lrrc72	-1.36633	0.0356242	yes
Twistnb	-1.24594	0.014282	yes
Dld	-1.3678	0.000124145	yes
Ddx52	-1.22069	0.0026766	yes
Ddx5	-1.10006	0.0216423	yes
Nup85	-1.51436	8.9251e-06	yes
Med31	-1.50405	0.00194074	yes
Luc7l3	-1.33401	0.000558737	yes
Scfd1	-1.4874	0.000749931	yes
Nemf	-1.64473	0.00248453	yes
Trappc6b	-1.32778	0.00709546	yes
4930447C04Rik	-1.58418	0.0173691	yes
Mnat1	-1.24553	0.017593	yes
Snapc1	-1.20551	0.00425315	yes
Atp6v1d	-1.07367	0.000237135	yes
Vrk1	-1.12963	0.01005	yes
Eif2s1	-1.00836	0.0134098	yes
Gtpbp4	-1.51199	0.000356608	yes
Tpmt	-1.38293	0.0204922	yes
Dek	-1.06832	0.0298059	yes
Cenpp	-1.22284	0.000410275	yes
Nol8	-1.35634	0.0213435	yes
Riok1	-1.15369	0.00111857	yes
Auh	-1.06333	0.00895386	yes
Fancc	-1.51372	0.00615373	yes
Ctsl	-1.32348	0.00069207	yes
Prxl2c	-2.96034	0	yes
2210016F16Rik	-1.27152	0.0018313	yes
Naa35	-1.3547	1.05492e-11	yes
Rad17	-1.00104	0.0299966	yes
Gtf2h2	-1.47264	0.000102376	yes
Dimt1	-1.28832	0.011903	yes
Zfyve16	-1.44622	0.00367421	yes
Trim23	-1.72557	1.7908e-06	yes
Cwc27	-1.21536	0.00493665	yes
Map3k1	-1.30675	0.0154053	yes
Ddx4	-1.10132	0.0121333	yes
Oxsm	-1.44765	0.0488956	yes
Vcl	-1.34319	7.42746e-05	yes
Ap3m1	-1.19703	0.0129022	yes
Psmc6	-1.21572	0.000445411	yes
Capn7	-1.05571	0.0120493	yes
Kpna3	-1.31822	0.00985902	yes
Spryd7	-1.08003	0.0368024	yes
Pspc1	-1.3723	3.6046e-06	yes
Micu2	-1.05772	0.00171813	yes
Rgcc	-1.55414	0.000710272	yes
Tdrd3	-1.08783	0.0248036	yes
Sugt1	-1.20477	0.000497767	yes
Esco2	-2.70822	1.18548e-06	yes
Ppp2r2a	-1.02191	0.00149989	yes
Med4	-1.34249	0.000232811	yes
Trim52	-3.2268	5.67269e-05	yes
Nup155	-1.30826	0.000492399	yes
Ttc33	-1.2097	0.0130034	yes
Ngdn	-1.32506	0.000400613	yes
Sub1	-1.02132	0.00699213	yes
Dhrs4	-1.49198	6.58065e-05	yes
Brix1	-2.00761	3.56514e-08	yes
Rad1	-1.34559	0.000955889	yes
Slc25a32	-1.37267	0.00197076	yes
Dcaf13	-1.4606	2.36753e-05	yes
Utp23	-1.63687	0.00829936	yes
Shcbp1	-2.18853	0.00899357	yes
Eif3e	-1.02913	0.00838083	yes
Emc2	-1.25328	0.00151284	yes
Fam49b	-1.25088	0.00220837	yes
Dmc1	-1.2851	0.00889606	yes
Rpap3	-1.20043	0.0015781	yes
Glyr1	-1.0254	0.000629857	yes
Gsdmd	-1.64302	0.018215	yes
Rrn3	-1.02393	0.0168356	yes
Riox2	-1.10515	0.0179425	yes
Gtf2e1	-1.22589	9.51508e-06	yes
Iqcb1	-1.34441	0.000948711	yes
Rfc4	-1.20612	0.0169184	yes
Eif4a2	-1.22678	0.000749931	yes
Mis18a	-1.16511	0.0432299	yes
Racgap1	-1.1626	0.00265464	yes
Larp4	-1.32047	1.7689e-05	yes
Noct	-1.49605	0.0104279	yes
Prmt5	-1.16461	0.000222212	yes
Vwa5a	-1.15788	0.0015528	yes
Ccndbp1	-1.44296	0.000821313	yes
Mpc1	-1.354	0.00164552	yes
Cenpq	-1.59273	0.000552271	yes
Mmut	-1.06449	0.0234176	yes
Cdc5l	-1.50807	4.18287e-06	yes
Taf8	-1.56202	0.000769164	yes
Epb41l3	-1.08043	0.00836146	yes
Smchd1	-1.11732	0.00728476	yes
Ndc80	-1.43888	0.000269348	yes
Xdh	-1.97441	0.0333325	yes
Strn	-1.11844	0.0219148	yes
Cebpz	-1.24654	0.000176286	yes
Meiob	-1.89562	2.0865e-05	yes
Jpt2	-1.2041	0.0108488	yes
Mtpap	-1.2749	0.0155239	yes
Elp2	-1.32598	2.14651e-05	yes
Thoc1	-1.05106	0.015962	yes
Map3k2	-1.31645	0.00849954	yes
Ankhd1	-1.19776	0.00392375	yes
Srfbp1	-1.51965	0.0151697	yes
Ptpn2	-1.19787	0.000142809	yes
Smad2	-1.00125	0.0146221	yes
Grpel2	-1.18468	0.00491072	yes
Napg	-1.28526	1.91858e-07	yes
Rbm22	-1.08909	0.0290395	yes
Psat1	-1.05759	0.00588824	yes
Carnmt1	-1.02035	0.029703	yes
Kif20b	-3.01306	0.000690701	yes
Rpp30	-1.07694	0.0142728	yes
Uhrf2	-1.09968	0.0277121	yes
Smc3	-1.14262	0.00316516	yes
Noc3l	-1.33512	0.00220187	yes
Hells	-1.96819	0.000558737	yes
Taf5	-1.29147	4.73849e-05	yes
Ints4	-1.18868	0.00119409	yes
Apex2	-1.50716	0.0204922	yes
Polr3a	-1.05031	0.0430864	yes
Hdhd2	-1.04259	0.0154082	yes
Dock9	-1.52389	0.0196652	yes
Eif4a3	-1.19019	9.13544e-05	yes
Copg2	-1.2553	0.00121974	yes
Cct8	-1.21385	0.00292385	yes
Exosc7	-1.31722	0.000160569	yes
Nop16	-1.22215	0.0104704	yes
Alkbh8	-1.22439	0.0302593	yes
Mybl1	-1.44281	0.00370027	yes
Ndufs1	-1.00449	0.0397914	yes
Wdr75	-1.05897	0.0133009	yes
Nop58	-1.22399	0.00931944	yes
Orc2	-1.06199	0.0226081	yes
Sgo2a	-1.11105	0.0285422	yes
Imp4	-1.20875	0.0308652	yes
Prim2	-1.58371	2.53251e-06	yes
Atic	-1.08794	0.030332	yes
Farsb	-1.38329	0.0454039	yes
Mrpl44	-1.13769	0.000955889	yes
Mterf4	-1.15644	0.00334557	yes
Sept2	-1.90338	0.000497216	yes
Atg16l1	-1.31083	0.0271026	yes
Ilkap	-1.00436	0.0197467	yes
Gin1	-1.68527	0.000195056	yes
Mcm6	-1.16924	0.0215507	yes
Dars	-1.39591	0.00303112	yes
Ube2t	-1.59628	2.37747e-07	yes
Rnf2	-1.08993	0.00174282	yes
Srp9	-1.00068	0.0029548	yes
Copa	-1.09924	0.0136457	yes
Tada1	-1.18294	0.00422384	yes
Blzf1	-1.12498	0.00753438	yes
Nek2	-1.05554	0.00471033	yes
Angel2	-1.24673	0.00805032	yes
Irf6	-1.27625	0.0337765	yes
Dclre1c	-1.26832	0.0432299	yes
Dusp12	-1.12176	0.00278207	yes
Atf6	-1.10232	0.00499819	yes
Uap1	-1.43241	0.000981669	yes
Stam	-1.50022	0.000196715	yes
Trdmt1	-1.53035	0.00130003	yes
Golga1	-1.05966	0.043081	yes
Orc4	-1.85539	0.000300094	yes
Cytip	-1.43873	0.0025163	yes
Mrrf	-1.01605	0.00778552	yes
Wdr5	-1.02776	0.013934	yes
2021-03-07	-1.29474	0.0187096	yes
Hat1	-1.31801	1.62879e-06	yes
Timm10	-1.46546	4.87595e-06	yes
Med19	-1.00166	0.00153347	yes
Kif18a	-1.98557	0.00105094	yes
Dnajc24	-1.10391	0.036114	yes
Elp4	-1.18098	0.0253657	yes
Cstf3	-1.09556	0.00760501	yes
Api5	-1.17209	5.01889e-05	yes
Myef2	-1.27705	9.69231e-05	yes
Cops2	-1.26283	0.00635681	yes
Terb2	-1.7819	0.00135209	yes
Nusap1	-1.13355	0.020079	yes
Pcna	-1.65821	4.57525e-05	yes
Mcm8	-1.45886	0.0173025	yes
Mrps5	-1.14144	0.0287392	yes
Bub1	-1.49884	0.0110156	yes
Ndufaf5	-1.11639	0.0478305	yes
Zc3h8	-1.31518	0.0210485	yes
Snrpb	-1.06826	0.00141769	yes
Snx5	-1.20816	1.19588e-05	yes
Dtd1	-1.22568	0.00987724	yes
Nsfl1c	-1.02418	0.00625052	yes
Tpx2	-1.2009	0.000175744	yes
Mapre1	-1.10939	0.000107319	yes
Cdk5rap1	-1.38796	8.87386e-05	yes
Cstf1	-1.08625	0.0432262	yes
Impa1	-1.2042	0.0430966	yes
Ahcy	-1.37727	1.84547e-06	yes
Itch	-1.02529	0.00920639	yes
Armc1	-1.12289	0.0254881	yes
Ect2	-1.27422	2.72092e-05	yes
Exosc9	-1.04357	0.000654574	yes
Ccna2	-1.4639	9.54431e-06	yes
Spata5	-1.30156	4.79559e-05	yes
Exosc8	-1.24287	0.00829936	yes
Dhx36	-1.29834	0.00023288	yes
Nmd3	-1.90423	1.0628e-05	yes
Sohlh2	-1.22712	0.0299789	yes
Eif2a	-1.33825	0.0207647	yes
Pdcd10	-1.84689	0.000101089	yes
Nras	-1.25297	0.0403291	yes
Sike1	-1.28736	0.00109288	yes
Gdap2	-1.01124	0.00972899	yes
Stxbp3	-1.07024	0.019311	yes
Plrg1	-1.181	2.68734e-06	yes
Tbck	-1.02696	0.026088	yes
Khdc4	-1.21806	0.0197553	yes
Rps3a1	-1.17704	0.000525773	yes
Gatb	-1.05384	0.0140618	yes
Hormad1	-1.16837	0.0093399	yes
Gclm	-1.0047	0.00449381	yes
Ddah1	-1.23127	0.0182082	yes
Tgs1	-1.53371	0.000582691	yes
Fhl5	-1.02514	0.0430645	yes
Gtf2b	-1.60115	4.35876e-06	yes
Casp8ap2	-2.27069	0.000263652	yes
Map3k7	-1.24307	0.0130541	yes
Rnf20	-1.09367	0.0108876	yes
Smu1	-1.20719	7.02146e-07	yes
Elp1	-1.24943	0.0030373	yes
Pde4b	-1.38125	3.69115e-05	yes
Dph2	-1.4184	0.00487055	yes
Plaa	-1.18156	0.00836146	yes
Caap1	-1.31603	0.0430645	yes
Pdpn	-1.06294	0.0247082	yes
Gale	-1.1737	0.0475843	yes
Eif2b3	-1.10541	0.0298017	yes
Ebna1bp2	-1.04906	0.00203281	yes
Hp1bp3	-1.02214	0.00623188	yes
Syf2	-1.12408	0.013839	yes
Gnl2	-1.13008	0.000922864	yes
Rpa2	-1.43553	0.000116524	yes
Nub1	-1.02662	0.00635681	yes
Wrap73	-2.38662	0.00183102	yes
Ints11	-1.25885	1.87243e-05	yes
Pank4	-1.21777	0.00675813	yes
Mrpl20	-1.10411	0.00568115	yes
Slc4a1ap	-1.51029	0.00838083	yes
Sepsecs	-1.39357	0.00564361	yes
Paics	-1.13965	0.00640082	yes
Polr2b	-1.21873	7.61586e-05	yes
Mtf2	-1.27777	0.0166015	yes
Glmn	-1.79419	0.0247082	yes
Cdc7	-1.45513	0.0173155	yes
Hnrnpdl	-1.08351	0.00384115	yes
Ccng2	-1.46485	0.00174282	yes
Ddx55	-1.30405	0.013355	yes
Rsrc2	-1.15893	0.035896	yes
Vps29	-1.21506	0.000569278	yes
Aacs	-1.37475	0.0314123	yes
Wasl	-1.02395	0.0216497	yes
Zkscan1	-1.21054	0.00264807	yes
Dync1i1	-1.03729	0.026092	yes
Malsu1	-1.22643	0.00638152	yes
Tra2a	-1.13137	0.0209769	yes
Stra8	-1.80362	4.84643e-05	yes
Casp2	-1.61527	0.0107497	yes
Mad2l1	-1.67343	5.07209e-06	yes
Ssbp1	-1.0984	0.00303743	yes
Smarcad1	-1.58568	0.00388881	yes
Kbtbd8	-1.10728	0.0473783	yes
Uba3	-1.28665	3.07525e-05	yes
Dusp16	-1.32391	0.00872922	yes
Dera	-1.32146	0.0275044	yes
Thumpd3	-1.26358	0.000943025	yes
Atg7	-1.29345	0.0429589	yes
D6Wsu163e	-1.56602	0.000821313	yes
Rhpn2	-1.16274	0.0276226	yes
Tarsl2	-1.00984	0.0129242	yes
Mphosph10	-1.93013	1.92787e-05	yes
Coq7	-1.27514	0.00781815	yes
Pik3c2a	-1.44325	0.0298017	yes
Kif22	-1.42064	0.00895012	yes
Sult1a1	-1.09598	0.035896	yes
Pgm2l1	-1.25348	0.00308676	yes
Copb1	-1.18325	0.00264721	yes
Far1	-1.53571	0.0293626	yes
Lcmt1	-1.05743	0.0457879	yes
Arhgap17	-1.31362	0.0230927	yes
Kat8	-1.44779	0.000749931	yes
Bag3	-1.31752	0.000501055	yes
Acadsb	-1.04969	0.0491775	yes
Ubfd1	-1.05281	0.00742405	yes
Uqcrc2	-1.17489	0.000750175	yes
Zranb1	-1.12594	0.0197612	yes
Usp9x	-1.36033	0.0134482	yes
Smarca1	-1.49661	0.0240235	yes
Sytl4	-1.40656	0.0186902	yes
Dmrtc1a	-1.01754	0.027694	yes
Tktl1	-2.2145	5.55272e-05	yes
Dkc1	-1.59568	0.00664784	yes
Psmd10	-1.23584	0.0180489	yes
Tsc22d3	-1.34915	0.00235631	yes
Gtf2e2	-1.02964	0.0350619	yes
Hpgd	-1.32869	0.00959382	yes
Vps35	-1.5867	4.66995e-06	yes
Orc6	-1.34147	0.00689972	yes
Dnaja2	-1.13252	4.77082e-05	yes
Ap1g1	-1.07578	0.00137633	yes
Bbs2	-1.11961	0.000161259	yes
Ints10	-1.05633	0.0440065	yes
Nae1	-1.057	0.00432247	yes
D230025D16Rik	-1.28163	0.00618339	yes
Ankrd49	-1.01994	0.0197467	yes
Med17	-1.06162	2.14618e-05	yes
Wdr59	-1.05634	0.0138442	yes
Cog2	-1.01456	0.0151471	yes
Rexo2	-4.93109	0	yes
Trappc4	-1.24278	5.35201e-07	yes
Chek1	-1.98185	1.40162e-05	yes
Anxa2	-1.19546	0.00090396	yes
Ice2	-1.52779	0.00384115	yes
Sh3bgrl2	-1.22737	0.0404058	yes
Usp28	-1.00872	0.00367421	yes
Idh3a	-1.10083	0.00210078	yes
Crabp1	-1.66509	0.014543	yes
Trip4	-1.38149	0.0156233	yes
Spg21	-1.40837	0.0309839	yes
Zwilch	-1.39981	0.000188621	yes
Pias1	-1.95253	0.00576579	yes
U2surp	-1.10524	0.00196295	yes
Atr	-1.38468	0.00843158	yes
Slc25a36	-1.0965	0.0233768	yes
Faim	-1.19346	0.000522073	yes
Armc8	-1.03952	0.0225775	yes
Nck1	-1.55638	0.028581	yes
Mrpl3	-1.11086	6.24448e-05	yes
1700102P08Rik	-1.11327	0.00408579	yes
Nfyc	-1.09398	0.0311372	yes
Nup93	-1.80065	0.0053905	yes
Ift57	-1.12554	0.0271199	yes
Cip2a	-1.35168	0.0136346	yes
Tbc1d4	-1.12878	0.00760501	yes
Scaf11	-1.19153	0.00275446	yes
Wdr3	-1.13901	0.0148918	yes
Trappc8	-1.63242	0.000221415	yes
Dph5	-1.37155	0.0033549	yes
Pik3c3	-1.33166	5.07209e-06	yes
Sf3b3	-1.02963	0.00158766	yes
Atp6v1h	-1.3945	7.32594e-06	yes
Ttc37	-1.03076	0.0488217	yes
Pds5b	-1.14454	0.0352267	yes
Fancd2	-1.27611	5.42293e-05	yes
Ogt	-1.4649	0.003679	yes
Zbed5	-1.5999	0.00664293	yes
Chchd4	-1.0478	0.0154025	yes
Washc4	-1.38886	0.0181491	yes
Mon2	-1.19802	0.011203	yes
Ythdc2	-1.32897	0.000949834	yes
Xpot	-1.18678	0.000116787	yes
Rnps1	-1.0662	5.81136e-05	yes
Mrps10	-1.24161	0.00576745	yes
Nup54	-1.4269	9.92188e-05	yes
Cog3	-1.07254	0.0299789	yes
Dop1a	-2.03278	2.20811e-06	yes
Ncapd3	-1.73803	4.58748e-08	yes
Secisbp2l	-1.06337	0.0218714	yes
Heatr5a	-1.48802	3.85106e-05	yes
Cops4	-1.07659	0.000118088	yes
Nup37	-1.61256	3.83915e-06	yes
Parpbp	-1.33387	0.000370108	yes
Haus8	-1.39401	0.0494658	yes
Utp6	-1.11396	0.0344691	yes
Melk	-2.35879	2.83139e-06	yes
Polr3g	-1.83825	0.000168527	yes
Uba6	-1.58973	0.00566518	yes
Cog5	-1.25302	0.00203147	yes
Tdp2	-1.20733	1.5663e-05	yes
Apex1	-1.04648	0.00683009	yes
Slf2	-1.30749	0.000199414	yes
Rab3gap1	-1.36152	0.000295141	yes
Hist1h1c	-1.2412	0.0343354	yes
Rbm43	-1.57088	0.00528779	yes
Tmem258	-1.3606	0.0156233	yes
Abt1	-1.23143	0.0036731	yes
Exoc1	-1.0927	0.00445503	yes
Aaas	-1.48327	0.00015204	yes
Cyld	-1.26147	0.0448165	yes
Anln	-1.42697	0.00477956	yes
Cnep1r1	-1.12349	0.00741598	yes
Zfp157	-2.43304	0.00955414	yes
Try5	-1.95647	0.020729	yes
Zfp113	-1.50925	0.0194137	yes
Zscan21	-1.17854	0.0151817	yes
Apbb1	-1.77418	0.00804811	yes
Zcwpw1	-1.09108	0.0195317	yes
Ralgapa2	-1.23318	0.020729	yes
Ddx1	-1.02256	0.00281219	yes
Kin	-1.67202	0.00018451	yes
Sf3b6	-1.17217	0.0247637	yes
Azin1	-1.20963	0.0490294	yes
Ints7	-1.11216	3.87274e-05	yes
Klf10	-1.35597	0.00668388	yes
Dtl	-1.62933	0.0258167	yes
Atg14	-1.22365	0.00153853	yes
Dlgap5	-1.72023	0.00627809	yes
Wdhd1	-1.37753	9.2425e-08	yes
Ckap2	-1.32032	0.000196715	yes
Eef1a1	-1.04966	0.0352066	yes
Rpl10a	-1.3302	9.87248e-08	yes
Ctnna1	-1.00418	0.0219007	yes
Wdr19	-1.40901	0.00906689	yes
Ninj1	-1.09816	0.0473214	yes
Dennd4c	-1.28723	0.000222212	yes
Kcnj9	-1.44395	0.00539738	yes
Tigar	-1.00334	0.0108555	yes
Phf20	-1.30449	0.00645326	yes
Cep44	-1.44508	0.000948711	yes
Fbxo25	-1.09154	0.0213246	yes
Rbm8a	-1.06452	0.00192152	yes
Ttk	-2.09447	0.000222212	yes
Txnip	-1.19839	0.00215338	yes
Cdc40	-1.26326	0.000339068	yes
Parp12	-1.10708	0.0254758	yes
Med30	-1.38304	0.000548133	yes
Gmeb2	-1.62309	0.00490211	yes
Ctnnal1	-1.28267	0.0011121	yes
Hace1	-1.48572	0.0187126	yes
Ythdf1	-1.00547	0.0172572	yes
Pogz	-1.80617	0.0024705	yes
Prc1	-1.05515	0.00165784	yes
Rabggtb	-1.42965	0.00564361	yes
Mtg1	-1.33506	0.000944467	yes
Adk	-1.43943	3.52849e-05	yes
Atf7ip2	-1.29005	0.0176464	yes
Tex19.1	-1.58564	0.00150089	yes
Exosc2	-1.4296	0.0123851	yes
Prpf18	-1.23402	0.00306527	yes
Nup133	-1.44552	0.0111649	yes
Zup1	-1.30667	0.0331786	yes
Ap5z1	-1.11428	0.0341693	yes
Zfp189	-1.41011	0.00867151	yes
Ncoa7	-1.28174	9.28244e-05	yes
Usp53	-1.29991	0.0445775	yes
Exo1	-1.2322	7.61586e-05	yes
Dnttip2	-1.55674	0.000438729	yes
Polr2j	-1.25194	0.015351	yes
Zfp800	-1.15647	0.0261972	yes
Plcb4	-1.33078	0.00760501	yes
Fkbp6	-1.32568	4.4061e-05	yes
Orc3	-1.01072	0.0327885	yes
Gorab	-1.26997	0.0182595	yes
2310057M21Rik	-1.00718	0.0169611	yes
Ddx58	-1.56051	0.000734552	yes
Rbm48	-1.71336	0.00104372	yes
Nsmce4a	-1.55359	3.514e-05	yes
Aqr	-1.75837	1.50326e-09	yes
Wdr47	-1.49284	3.69115e-05	yes
Slc26a10	-1.6278	0.0394553	yes
Rprd1a	-1.18311	0.0121911	yes
Usp45	-1.50249	0.0171454	yes
Gtpbp10	-1.18039	0.0120101	yes
Ckap5	-1.66989	0.000132765	yes
Pck2	-1.12425	0.0421314	yes
Gemin8	-2.17973	1.24526e-06	yes
Ints8	-1.33701	9.51017e-05	yes
Snrnp25	-1.04116	0.0314123	yes
Oard1	-1.16314	0.00399669	yes
Wdr43	-1.01044	0.00969737	yes
Msantd4	-1.08406	0.016533	yes
Ublcp1	-1.4632	9.2425e-08	yes
Gtf3c3	-1.41886	4.43546e-05	yes
Pum3	-1.14041	0.0108418	yes
Myzap	-1.07553	0.0103023	yes
BC055324	-1.91373	0.00020275	yes
Tardbp	-1.24896	0.00425315	yes
Alg13	-1.63905	0.0169195	yes
Pramel1	-1.28322	0.000919351	yes
Fam169a	-1.10241	0.00130003	yes
Mcm3	-1.24562	0.000141283	yes
Tdrkh	-1.15652	0.0276272	yes
Dcaf17	-1.13701	0.00605708	yes
Spidr	-1.14237	0.0173025	yes
Mat2b	-1.03835	0.00550784	yes
Inpp5f	-1.52231	0.0179425	yes
Fbxo38	-1.25407	0.0176886	yes
Nxt2	-1.23005	0.00595305	yes
Gnl3	-1.2598	0.000371014	yes
Gatad2b	-1.00716	0.00292117	yes
Agps	-1.12138	0.0288229	yes
Zfp410	-1.06998	0.0171567	yes
Leo1	-1.3696	0.00413474	yes
Clspn	-1.68636	0.00498448	yes
Pwwp3b	-1.49603	0.00257857	yes
Npl	-1.06257	0.0453014	yes
Dhx9	-1.50252	0.00444528	yes
Spice1	-1.10142	0.0128255	yes
Mob1a	-1.13267	4.62214e-05	yes
Hfm1	-1.10395	0.0419208	yes
Zc2hc1a	-1.35915	0.0408402	yes
Rpl7	-1.14376	0.000300094	yes
Klhl15	-1.03505	0.0497139	yes
Cdkn2a	-1.38501	0.0344877	yes
Plppr4	-1.2718	0.00871107	yes
Serpinb1a	-1.39613	0.0307308	yes
Hjurp	-1.28189	0.0295154	yes
Rassf9	-1.65025	0.0317111	yes
Tst	-1.10253	0.00574007	yes
Slc25a26	-1.03853	0.0496231	yes
Cenph	-1.50699	0.00466156	yes
4933402E13Rik	-1.07544	0.0118871	yes
Esf1	-1.86925	4.35876e-06	yes
Thtpa	-1.38602	0.0161564	yes
4930550L24Rik	-1.23983	0.000434766	yes
Zfp62	-1.12028	0.0362253	yes
Hnrnpa1	-1.24265	0.000660937	yes
Ar	-1.22041	0.0022184	yes
Tefm	-1.80747	0.000614623	yes
Fam221a	-1.20836	0.00688458	yes
Cltc	-1.10966	0.0322085	yes
Cd24a	-2.07597	0.0355658	yes
Odf3b	-1.88447	0.0216423	yes
8030462N17Rik	-1.19209	0.00836146	yes
Usp14	-1.22709	0.00198739	yes
Tyw5	-1.4423	0.00625146	yes
Cypt3	-1.40989	0.0197467	yes
Hist1h1a	-1.35869	0.0238897	yes
Rasd1	-2.0323	5.17181e-05	yes
H2afx	-1.10516	0.0337229	yes
Akap4	-1.08158	0.00846663	yes
Ubqln2	-1.05131	0.0154053	yes
Rhox13	-1.25199	0.0490936	yes
Heatr1	-1.23593	0.00125202	yes
Ecpas	-1.34744	0.036719	yes
Minar2	-1.43323	0.0055797	yes
Adgb	-1.29148	0.0481629	yes
Tmem199	-1.01146	0.0456488	yes
Zfp24	-1.25145	0.00106413	yes
Kctd14	-1.31881	0.0277479	yes
Klhdc1	-1.70138	0.00205451	yes
Erich1	-1.40926	0.000883656	yes
Zfp622	-1.30167	0.000557495	yes
Atp6v1a	-1.11206	0.0261972	yes
Dlg2	-1.65392	0.0054848	yes
Terb1	-1.56392	0.00388881	yes
Traf7	-1.02537	0.00163528	yes
Nup107	-1.28674	0.000998884	yes
Uba2	-1.30064	0.000221156	yes
Ddx10	-1.25173	0.00134957	yes
Cstf2t	-1.03018	1.82558e-05	yes
Ubxn7	-1.08435	0.000652514	yes
Sh2d4a	-1.21716	0.0330355	yes
Tprkb	-1.31699	0.0290395	yes
Zfp869	-1.77917	8.87386e-05	yes
Fsd1l	-1.66321	0.0100297	yes
Txk	-1.53247	0.0196952	yes
Snupn	-1.44944	0.000195056	yes
Stam2	-1.26469	0.000138142	yes
Cdca7	-2.06187	2.6689e-05	yes
Mettl4	-1.20751	0.048665	yes
Pgm3	-1.17434	0.00720328	yes
Cnot10	-1.05025	0.00414118	yes
Cep70	-1.2595	0.00302447	yes
Hist3h2ba	-1.57893	0.00593051	yes
Nxf3	-1.18993	0.0179425	yes
Npm1	-1.06124	0.0146064	yes
Gsk3a	-1.30739	0.0438215	yes
Rbbp4	-1.07844	0.0287392	yes
Birc2	-1.4223	4.82253e-05	yes
Mpp7	-1.17344	0.0303023	yes
Gsta2	-1.34686	0.0195635	yes
Mrps14	-1.03097	0.0105431	yes
Zfp68	-1.43118	0.00598424	yes
Nap1l1	-1.21051	3.96846e-05	yes
Gm10053	-1.02919	0.0054848	yes
Hnrnpa3	-1.32234	5.58684e-05	yes
Eno1b	-1.82624	0.00117009	yes
Hadhb	-1.10316	0.00237633	yes
2610301B20Rik	-1.40274	4.72366e-05	yes
Akap17b	-1.36096	0.0241123	yes
Nkapd1	-1.16653	0.00990231	yes
Gemin2	-1.10295	0.0395948	yes
Hnrnpc	-1.18529	0.000640623	yes
Mrps9	-1.03021	0.0030373	yes
Zfp143	-1.25287	0.0109114	yes
Hist1h4d	-1.11077	0.0173808	yes
Wdr61	-1.18211	6.14723e-06	yes
Kalrn	-1.67231	8.75879e-07	yes
Bod1l	-1.16187	0.00367421	yes
Armt1	-1.07668	0.00569195	yes
Mospd2	-1.44482	0.00189747	yes
Cks2	-1.13246	0.0404114	yes
Nsl1	-1.52686	0.00531287	yes
Mysm1	-1.27617	0.0467317	yes
Klhl24	-1.73428	0.027833	yes
Lrrc40	-1.68681	0.00899357	yes
Naa15	-1.5521	0.000909784	yes
Krr1	-1.4514	2.20872e-05	yes
Brwd3	-1.57889	0.00838941	yes
Prpf38a	-1.23271	0.00173613	yes
Gpatch1	-1.06858	0.0330982	yes
Zkscan8	-1.91587	9.14463e-05	yes
Rhox8	-1.26444	0.0157416	yes
Zbtb16	-1.55478	0.0047285	yes
Zfp617	-1.6143	0.00920639	yes
Polr1c	-1.15131	0.00403916	yes
Capn6	-1.00527	0.0255373	yes
Hist1h4j	-1.74726	0.0474482	yes
Romo1	-1.82943	6.70297e-05	yes
Htatsf1	-1.3603	0.00334557	yes
Mfap1a	-1.26547	0.000483304	yes
Ssb	-1.44721	0.00373109	yes
Slc25a31	-1.44597	0.000230268	yes
Cdk7	-2.28998	6.26077e-09	yes
1700008P02Rik	-1.48073	0.0132935	yes
Hist1h2bj	-4.43716	6.37839e-05	yes
Scyl2	-1.12267	3.83687e-05	yes
Ank3	-1.06449	0.0230287	yes
Sat2	-1.21101	0.0197467	yes
Spdl1	-1.5532	4.4061e-05	yes
Top1	-1.22557	0.0101767	yes
Srsf3	-1.29095	0.000283059	yes
Ccnb1ip1	-2.63817	3.9205e-10	yes
Klf12	-1.5026	0.0486878	yes
Phf20l1	-1.29901	0.0489158	yes
Nfxl1	-1.12202	0.0288913	yes
Srp54a	-1.88385	9.54431e-06	yes
Pnldc1	-1.97128	0.00398997	yes
Rpl31	-1.19485	0.0440811	yes
Snrnp40	-1.0602	0.023151	yes
Ccdc61	-1.03894	0.00090799	yes
Spc24	-1.10918	0.0122588	yes
Eif2s2	-1.16753	0.00330553	yes
Rad21l	-1.28224	0.0301111	yes
Hist1h2bb	-1.41829	0.00529312	yes
Sarnp	-1.41118	0.00253878	yes
Fyb2	-1.12617	0.0319774	yes
Wdr92	-1.09337	0.0166831	yes
Gm3448	-2.25116	0.0015617	yes
AU015836	-1.11297	0.0471534	yes
Rasgef1b	-1.04493	0.0101421	yes
Gm4181	-2.19406	0.0135786	yes
Zfp141	-1.6963	0.0114001	yes
Med20	-1.14251	0.00457704	yes
Rhox5	-1.29458	0.0140228	yes
Rbm31y	-1.34748	0.0311542	yes
H2al1g	-2.12241	0.00435672	yes
Gm7903	-1.51902	0.0371159	yes
Hspa14	-1.09059	0.00271134	yes
Chmp1b	-1.54814	0.00539738	yes
Gm45799	-1.26581	0.0174251	yes
Spata22	-1.60104	2.444e-07	yes
Hist1h2bm	-1.47452	0.0127627	yes
Gm49336	-1.00734	0.0448608	yes
Gm28040	-5.81664	0.00554342	yes
Riok2	-2.07262	6.89121e-06	yes
Gm3435	-2.26887	0.0196244	yes

## Sheet: TE up non-PUM targets
Gene list of TE up non-PUM1/2 targets (191)
Symbol	log2FC	FDR	sigs
Zfp512b	1.15899	0.0171201	yes
Sgca	1.66104	2.10468e-06	yes
Tspan33	1.58331	1.23711e-07	yes
Prr27	1.05359	2.06142e-06	yes
Csnk1g2	1.08063	0.000400453	yes
Cyp17a1	1.41607	1.87785e-06	yes
Sgsh	1.06855	0.0140147	yes
Fgfr4	1.28381	0.000948711	yes
P4htm	1.57653	6.66913e-09	yes
Hap1	1.19539	0.00359646	yes
Cpt1c	1.01873	2.52313e-07	yes
Spaca7	1.33513	4.29929e-09	yes
Tmem190	1.34306	1.79769e-07	yes
St3gal1	1.21372	0.000640623	yes
Gzmn	2.00506	8.51553e-12	yes
Ttbk1	1.02704	0.00625052	yes
Gpx3	1.39073	0.000252014	yes
Slc35g3	1.23449	2.3757e-11	yes
Rcn3	1.00205	1.40162e-05	yes
Mydgf	1.12321	2.19115e-05	yes
Smpdl3a	1.28781	0.00186747	yes
Pcsk4	1.03275	1.37105e-05	yes
Osbp2	1.04337	6.00364e-05	yes
Tspan13	1.43484	1.13792e-06	yes
Lyzl6	1.06861	0.000188457	yes
Fam217a	2.46216	6.16818e-07	yes
Srd5a1	1.3344	0.000194454	yes
Hexb	1.04452	0.00152728	yes
Slc22a17	1.07374	0.0005081	yes
Fitm1	1.35227	0.0018313	yes
Pla2g10	1.15067	3.87807e-05	yes
Arl6	2.30084	0	yes
Lmbr1l	1.13672	1.13625e-05	yes
Aqp2	2.19815	6.08645e-06	yes
Ube2j2	1.07913	2.61776e-05	yes
Pcbp4	1.07226	0.0361189	yes
C1qtnf12	2.02339	0.000834964	yes
Emilin2	1.03168	1.87362e-05	yes
Cacna1h	1.33049	2.47957e-07	yes
Prss21	1.34372	1.31894e-08	yes
Tmem132a	1.41741	7.76376e-07	yes
Ltbp3	1.02983	0.000331713	yes
Rps6ka4	1.6936	0.00330243	yes
Atp10a	1.06242	4.9017e-06	yes
Sumf2	1.09245	4.43546e-05	yes
Tmem89	1.05123	1.31894e-08	yes
Tram1	1.23167	6.22395e-06	yes
Scly	2.3423	3.16932e-05	yes
4930568D16Rik	1.04642	0.0025125	yes
Tmem210	1.07319	1.1525e-05	yes
Bpifa3	1.41127	1.29138e-06	yes
Ggt7	1.10636	0.0447615	yes
Hsd3b6	1.07158	2.88439e-07	yes
Extl2	1.85138	0.000165692	yes
Tmem56	1.88272	0.000163061	yes
Spaca1	1.3028	4.55116e-05	yes
Pdzk1ip1	1.32401	6.46268e-12	yes
Mxra8	1.70628	2.50674e-12	yes
Prom1	1.11473	2.04906e-05	yes
Slc30a3	1.34136	3.61647e-07	yes
Cpa5	1.08879	1.62342e-06	yes
2900092C05Rik	1.36456	0.000613931	yes
Tmc5	1.62815	8.10861e-10	yes
Dgat2	1.11732	8.51287e-11	yes
Dkkl1	1.0486	1.66588e-08	yes
Fam24b	1.03625	1.51102e-07	yes
Fam24a	1.06574	1.70062e-06	yes
Chrdl1	2.07719	0.00586829	yes
Mcf2l	1.2309	0.0451245	yes
Rasa3	1.07544	0.00244812	yes
1700016D06Rik	1.50431	1.73961e-05	yes
Mfap3l	1.15646	0.000154618	yes
Mt3	1.53611	8.74314e-05	yes
Smpd3	1.64379	3.7601e-11	yes
Agt	4.19514	9.2061e-05	yes
Crtam	2.05641	0.00869141	yes
Fez1	1.44329	0.00303743	yes
Cox7a2	1.58866	0.0448008	yes
Manf	1.33164	0	yes
Pkd1	1.91546	0.000111061	yes
Atg9a	1.52802	5.02672e-07	yes
Slc22a15	1.12345	8.10861e-10	yes
Mtss2	1.01925	0.0479118	yes
Gde1	1.0548	0.000119774	yes
Faah	1.19322	8.10861e-10	yes
Rhbdd3	1.11644	1.07467e-08	yes
Gdpd5	2.40945	3.19694e-05	yes
Dipk1b	1.02926	0.00491864	yes
Slc26a8	1.31473	2.08785e-07	yes
Tex46	1.54385	0.000739178	yes
Best1	1.13292	8.10861e-10	yes
Prss40	1.59454	6.08996e-05	yes
Spon1	1.34393	6.86104e-07	yes
Bpifb5	1.69806	1.82983e-07	yes
Gng10	1.47462	0.00650446	yes
Ttll6	1.14362	0.000976972	yes
Cldnd2	1.22029	8.66993e-11	yes
Zdhhc1	1.21089	0.000922864	yes
Igfbp2	1.0225	0.00104098	yes
Tm7sf3	1.05873	0.00276202	yes
Adam22	1.6367	0.00274084	yes
Spen	1.04369	8.51932e-06	yes
Spem1	1.5381	1.55473e-05	yes
Tram2	1.75672	9.46271e-08	yes
Abhd14a	1.37551	0.000415038	yes
Grk3	1.0196	0.000909784	yes
Sh2b3	1.04255	0.00150745	yes
Dcst1	1.11753	5.85854e-07	yes
Aqp11	1.31302	2.20811e-06	yes
Lrrn4	1.2899	0.00204192	yes
Kcnj6	1.68483	1.61398e-09	yes
Npb	1.60009	5.11975e-06	yes
Spem2	1.37879	0.000133565	yes
Fam187b	1.00943	0.000434766	yes
Prss45	1.00402	0.00394664	yes
Antxrl	1.51369	1.44689e-09	yes
Tmem262	1.03321	0.000154306	yes
Sned1	1.10264	0.00760823	yes
Prss54	1.00942	1.13733e-09	yes
Pkd1l3	1.50599	0.0271715	yes
Oxtr	1.04438	0.00161806	yes
Agtr1a	2.17141	3.90997e-06	yes
Ccnq	1.44168	9.35304e-06	yes
Slc36a3	1.06196	0.000257018	yes
Orai1	1.27176	2.31684e-06	yes
Tmem37	1.14365	0.00155324	yes
Phospho1	1.62267	0.000176466	yes
Zdhhc19	1.38556	2.4136e-10	yes
Bpi	1.42342	1.09461e-10	yes
Aph1c	1.77079	1.01046e-05	yes
Spaca3	1.09331	3.9205e-10	yes
Kcnmb4	1.59539	1.59064e-05	yes
Izumo4	1.27793	4.20598e-08	yes
Spata31	1.19902	9.13544e-05	yes
St8sia3	1.48229	5.06831e-11	yes
Mmel1	1.22608	2.66928e-06	yes
Phf21a	1.22859	0.00474207	yes
Speer4f1	1.30667	0.000917114	yes
4930522H14Rik	1.0466	9.40773e-08	yes
Dsg1b	1.41301	0.000223476	yes
Zfp13	1.1535	0.00733839	yes
Lypd4	1.1665	6.26077e-09	yes
Manbal	1.0292	0.00864785	yes
Klk1b8	1.11094	0.0432299	yes
Mapk15	1.69877	5.61492e-09	yes
Klk1	1.85467	0.00398276	yes
Paqr9	1.28482	2.3757e-11	yes
mt-Nd1	1.51038	0.000339068	yes
mt-Nd2	1.52231	0.00213114	yes
mt-Co1	1.45312	0.00114786	yes
mt-Co2	1.70994	0.000552412	yes
mt-Atp6	1.1452	0.00345354	yes
mt-Co3	1.77556	0.000142809	yes
mt-Nd3	1.20727	0.00522368	yes
mt-Nd4	1.37997	0.000458319	yes
mt-Nd5	1.03083	0.00873526	yes
mt-Nd6	1.10339	0.000195056	yes
mt-Cytb	1.38676	0.0010609	yes
mt-Nd4l	1.29594	0.0062589	yes
Tspan6	1.25259	0.0219007	yes
Celsr2	1.21399	0.000846867	yes
Gm128	1.28112	5.50663e-07	yes
Slc22a14	1.28231	3.84867e-05	yes
Wfdc6b	1.05288	0.000371014	yes
Slc6a21	1.13478	7.01622e-07	yes
Lrrc8b	2.15278	1.08573e-09	yes
Dnajc25	1.23262	5.74938e-06	yes
Rom1	1.6872	1.87908e-07	yes
Bscl2	1.15812	2.68579e-13	yes
Mroh5	1.0272	1.62342e-06	yes
Acrbp	1.40058	9.46271e-08	yes
Samt2	1.13913	0.0184813	yes
4933414I15Rik	1.65493	1.37588e-05	yes
Il4i1	1.02316	7.30228e-08	yes
Tmigd3	1.06065	1.51102e-07	yes
Sel1l2	1.7755	1.79769e-07	yes
Itpripl1	1.27825	2.67273e-05	yes
Fam187a	1.32425	1.45597e-05	yes
Ass1	1.06861	0.0181491	yes
Zan	1.51246	9.82908e-05	yes
Fam71e2	1.58372	0.000508683	yes
Rnaset2b	1.2564	0.000134665	yes
Gm8765	1.13764	0.00131094	yes
Gm906	2.1726	4.64829e-10	yes
Gm904	1.76108	0.000244379	yes
Ace3	1.62111	1.51102e-07	yes
4933424G06Rik	1.32952	2.37343e-05	yes
Rhbg	1.50215	0.000196715	yes
Gm35060	1.24242	7.37679e-06	yes
Dcst2	1.62606	1.82983e-07	yes
Aldoa	1.30324	0.00221202	yes

## Sheet: TE unchanged PUM targets
Gene list of TE unchanged PUM 1/2 targets (905)
Symbol	log2FC	FDR	sigs
Pbsn	0	1	no
Mnt	0.781873	0.131804	no
Rnf17	-0.833205	0.16554	no
Hnrnpd	-0.730838	0.0547337	no
Nsun5	-0.94941	0.559591	no
Luzp1	0.019312	0.800303	no
Pcnt	0.456895	0.383541	no
Mxd1	-0.566303	0.684622	no
Calm1	-0.766171	0.0505775	no
Klhl10	0.462619	0.0687095	no
Brpf1	-0.650878	0.550373	no
Kmt2a	0.516383	0.11732	no
Baz1b	-0.924215	0.0687031	no
Kcnn1	-0.399793	0.988926	no
Cdkn1b	-0.934262	0.113047	no
Cdk12	-0.630226	0.338686	no
Pafah1b2	-0.443626	0.480336	no
Dgcr2	0.708815	4.74371e-05	no
Dvl3	-0.611391	0.403134	no
Glg1	-0.390726	0.963434	no
Supt5	-0.440057	0.866252	no
Ncstn	-0.152053	0.552717	no
Brd8	-0.64582	0.115392	no
Pde1c	0.176403	0.275013	no
Cul3	-0.541117	0.252993	no
Tax1bp1	-0.940316	0.0341693	no
Etfb	-0.112795	0.795424	no
Rab11a	-0.720227	0.0172107	no
Lbr	-0.843865	0.545445	no
Hdgf	-0.030255	0.408978	no
Rasa4	-0.49559	0.902931	no
Chd5	0.474116	0.069113	no
Polr2a	-0.640236	0.222095	no
Prlr	0.009185	0.635463	no
Tbl2	0.560621	0.000276272	no
Mprip	0.014221	0.394431	no
Cic	0.053926	0.431403	no
Pcyt1a	-0.394925	0.675959	no
Kit	0.080907	0.378791	no
Ctcf	0.053403	0.901098	no
Slc30a4	0.409224	0.10839	no
Ncoa2	-0.724075	0.000165692	no
Tpr	-0.949094	0.015455	no
Kmt2b	0.092902	0.544613	no
Pgrmc1	0.325698	8.2223e-05	no
Rbm14	-0.431036	0.969306	no
Qrich1	-0.235617	0.845803	no
Mrpl49	-0.412689	0.651712	no
Tgfbr1	-0.127707	0.491422	no
Zmiz1	-0.011825	0.409743	no
Arid1a	-0.105435	0.622627	no
Fnbp4	0.053693	0.134756	no
1700109H08Rik	0.105497	0.22145	no
Ubqln4	-0.231763	0.856128	no
Hipk1	0.022481	0.467032	no
Ewsr1	-0.987621	0.818654	no
Lnpk	0.258474	0.100476	no
Tnpo1	-0.903073	0.0175424	no
6330409D20Rik	1.02237	0.732582	no
Cbx5	-0.557702	0.400537	no
Kcnd1	-1.48543	0.781718	no
Ubp1	-0.527597	0.853535	no
Nxf1	-0.813442	0.0780854	no
Rbm25	-0.959912	0.0352066	no
Cfap161	-0.15935	0.683584	no
Evi5l	-0.232169	0.863985	no
Bnip2	-0.965702	0.00162889	no
Atad1	-0.170105	0.642793	no
Dnajc7	-1.25014	0.134663	no
Pkd2l2	0.633589	8.27213e-05	no
Mrps25	-0.801313	0.328407	no
Rabl6	-0.225932	0.590577	no
Clpx	-0.956414	0.0204488	no
Zfp318	-0.093533	0.887397	no
Wt1	-0.634311	0.527003	no
H3f3b	-0.854019	0.073567	no
Pacsin2	-0.812045	0.638457	no
Ccdc70	-0.466153	0.806235	no
Nt5c3b	-0.288332	0.917954	no
Taok1	-0.896789	0.269379	no
Timp2	0.484363	0.209094	no
Igfbp4	0.511765	0.0216822	no
Suz12	-0.731177	0.234722	no
Ppp2r5c	-0.87891	0.10412	no
B4galt5	0.217766	0.0882236	no
Mafk	-0.20773	0.826009	no
Med1	-0.652104	0.739793	no
Glrx2	-0.000852	0.492731	no
Stk4	-0.817186	0.0547648	no
Pmp22	0.242402	0.289543	no
Smurf2	-0.369252	0.99649	no
Kansl1	0.040663	0.261414	no
Kdm6b	0.092393	0.347871	no
Trim37	-0.078693	0.65744	no
Dync1h1	0.209294	0.0931195	no
Ndel1	-0.259961	0.834732	no
Acsl1	-0.017416	0.291926	no
Calm3	-0.245358	0.931324	no
Sec63	-0.453691	0.937301	no
Cd164	0.057508	0.112024	no
Rev3l	-1.79575	0.451395	no
Serinc1	-0.588538	0.418774	no
Ptprk	-0.24669	0.884148	no
Cep290	-0.315314	0.927099	no
Map7	-0.152916	0.798843	no
Ccn2	-0.017538	0.542115	no
Usp44	0.256721	0.0514555	no
Cep83	-0.097236	0.773294	no
Nudt4	-0.413695	0.7759	no
Hsp90b1	-0.429092	0.839793	no
Ccar1	-0.874963	0.275882	no
Vps26a	-0.333791	0.861343	no
Ptprb	0.301772	0.113317	no
Mdm2	-0.484831	0.813517	no
Mknk2	-1.67703	0.750829	no
Glipr1l2	-0.840657	0.317067	no
Hcfc2	-0.580069	0.428416	no
Wdr82	-1.10767	0.100064	no
Cpeb4	-0.729464	0.687027	no
Erlec1	-0.082292	0.279965	no
Hnrnpab	-0.464957	0.67862	no
Cnot6	-0.589159	0.622083	no
Zfp354a	-2.04447	0.0709072	no
Canx	-0.111233	0.36779	no
Cdkl3	-0.441963	0.919294	no
Cfap36	-0.3719	0.890801	no
Ccdc117	-0.814147	0.16281	no
Ska2	-0.303648	0.877802	no
Rnf187	0.091434	0.0352618	no
Ggnbp2	-0.503794	0.622253	no
Sypl	0.402587	0.00209091	no
Rock2	-0.970646	0.0856817	no
Laptm4a	0.213075	0.0284091	no
Pum2	0.173976	0.0220464	no
Smc6	-0.938935	0.482633	no
Prkar1a	-0.333748	0.920964	no
Bcap29	0.137024	0.203388	no
Tlk2	-0.536129	0.470712	no
Nf1	-0.40281	0.577811	no
Cep112	0.184754	0.166552	no
Pafah1b1	-0.510992	0.457769	no
Ube2g1	-0.940861	0.046306	no
Mxra7	0.274424	0.0236827	no
Sec14l1	0.059507	0.0769634	no
Spag9	-0.35325	0.981967	no
Vamp2	-0.460887	0.799279	no
Ubtf	-0.77707	0.501295	no
Gtf2a1	-0.804484	0.0378907	no
Sel1l	-0.054401	0.371545	no
Pnn	-0.099137	0.492461	no
Nfkbia	-0.788008	0.220033	no
Actr10	-0.447015	0.822296	no
Ccdc175	-0.023248	0.359995	no
Ppm1a	-0.112133	0.642742	no
Papola	-0.751732	0.439834	no
Susd6	0.281351	0.0154012	no
Atxn3	-0.117517	0.782601	no
Ylpm1	0.160928	0.0802476	no
Tmed10	0.40394	0.000358151	no
Ccnk	-0.021359	0.382494	no
Eif5	-0.81123	0.143101	no
Carmil1	-0.849148	2.20811e-06	no
Nup153	-0.54087	0.0499019	no
Prpf4b	-1.22038	0.0571477	no
Ssr1	0.015025	0.32953	no
Ptch1	0.604819	0.0512383	no
Ddx46	-0.486503	0.527163	no
Agtpbp1	-0.482643	0.80844	no
Serf1	0.19367	0.183272	no
Aggf1	-0.810953	0.149579	no
Kif2a	-0.572514	0.136864	no
Samd8	0.16383	0.165521	no
Nr1d2	-1.06355	0.0906417	no
Mapk1ip1l	-0.549833	0.75016	no
Parg	-1.27506	0.263367	no
Lrrc63	-0.143539	0.665551	no
Tsc22d1	-0.796728	0.2578	no
Akap11	-0.886749	0.225025	no
Itm2b	0.333655	0.00292117	no
Fbxl3	-1.24111	0.335726	no
Nipbl	-0.891772	0.114246	no
Golph3	-0.532638	0.774738	no
Zfr	-0.928443	0.0187102	no
Rai14	-0.469949	0.762636	no
Mtdh	0.034873	0.272972	no
Rnf19a	-0.326269	0.993615	no
Ywhaz	-0.916845	0.0219007	no
Atad2	-0.817851	0.305573	no
Zhx1	-0.672858	1	no
Brd1	-0.739793	0.184237	no
Ttll8	0.610013	0.0230927	no
St13	-0.828146	0.00186614	no
Smc1b	0.016513	0.514956	no
Parvg	0.133495	0.124423	no
Slc38a2	-0.38858	0.925239	no
1810013L24Rik	-0.693637	0.0856723	no
Crebbp	-0.692833	0.889485	no
Atp13a3	0.15026	0.52481	no
Tmem44	-0.397991	0.655991	no
Mroh4	-0.432379	0.443023	no
Rabl2	-0.777056	0.427971	no
Bbx	-0.481654	0.442023	no
Nectin3	0.287652	0.0590203	no
Usp7	-0.551187	0.650199	no
Tomm70a	-0.942486	0.0137035	no
Dnm1l	-0.901842	0.0851576	no
Igsf11	0.336222	0.00114308	no
Gsk3b	-0.586283	0.625268	no
App	-0.20665	0.700082	no
Son	-0.867104	0.271907	no
Il10rb	-0.497303	0.832833	no
Enah	-0.014552	0.643612	no
Tmbim6	0.494105	0.000325645	no
Dip2b	-0.361352	0.979424	no
Nus1	0.010451	0.397648	no
Lrrc71	0.282702	0.620008	no
Creld2	0.97422	2.31016e-05	no
Stk31	-0.910432	0.0211753	no
Lnpep	-0.049691	0.271419	no
Crisp2	-0.136043	0.626788	no
Brd4	-0.792536	0.701534	no
Rsph1	-0.356926	0.921848	no
Spast	-0.131181	0.633081	no
Vapa	-0.685728	0.181365	no
Pdpk1	-0.174288	0.94485	no
Acsbg2	-0.049801	0.640334	no
Slc39a6	0.141954	0.0192597	no
Ccny	-0.609774	0.607249	no
Hspa9	-0.593801	0.286408	no
Iws1	-0.516486	0.104386	no
Prrc2a	-0.003585	0.511064	no
Ndfip1	-0.217919	0.717813	no
Ap3s1	-0.380633	0.929957	no
Rbm27	-0.780982	0.108024	no
Mbd2	0.283441	0.115933	no
Cep192	-0.501099	0.594369	no
Slc12a2	-0.64377	0.390747	no
Isoc1	-0.129911	0.498906	no
Zfp91	-0.435991	0.818465	no
Zfand5	-0.869206	0.0282343	no
Rtn3	0.473548	0.000506653	no
Cdc37l1	-0.853658	0.168009	no
Tnks2	-1.12255	0.0836116	no
Ppp6r3	-0.783834	0.0421314	no
Smarca2	0.219775	0.185263	no
Smc5	-0.470052	0.692227	no
Eif3a	-0.912366	0.0238063	no
Tm9sf3	-0.034251	0.330668	no
Add3	-0.717602	0.000320794	no
Tdrd1	-0.60439	0.358798	no
Tollip	-0.572968	0.276523	no
Csnk1d	-0.291856	0.992602	no
Arih1	-0.574279	0.54495	no
Smarcc2	0.210623	0.130669	no
R3hdm2	1.2056	0.254001	no
Pias2	0.264263	0.00846157	no
Tm9sf2	-0.105262	0.396107	no
Tnrc6c	0.082188	0.238747	no
Cpeb1	0.241088	0.877641	no
Hspa4l	-0.724353	0.185685	no
Larp1b	-0.403447	0.642002	no
Jade1	-0.735366	0.0742278	no
Rb1cc1	-1.02946	0.596157	no
Ccdc150	0.08913	0.361144	no
Slc39a10	-0.386532	0.963066	no
Tex30	-0.669996	0.399901	no
Eif5b	-1.61256	0.527197	no
Mff	-0.723018	0.16448	no
Fam135a	-0.528579	0.482723	no
B3gat2	0	1	no
Agfg1	-0.571862	0.345755	no
Ctdsp1	-0.690041	0.634237	no
Pnkd	-0.120685	0.890413	no
Trip12	-0.882	0.0448608	no
Pam	0.308372	0.00246014	no
Slco6d1	-0.021526	0.593327	no
Ubxn4	-0.270628	0.919294	no
Cdc73	-0.941623	0.00583251	no
Nucks1	-0.258115	0.924994	no
Atp2b4	-0.310491	0.867523	no
Tor1aip1	0.617226	0.00124375	no
Desi2	-0.282655	0.975195	no
Cfap45	-0.613513	0.671194	no
Nme7	-0.890629	0.0219652	no
Atp1b1	-0.435191	0.833358	no
Tex35	-0.395449	0.986194	no
Ralgps2	-0.015307	0.62532	no
Cenpf	-0.499822	0.549902	no
Ush2a	1.40024	0.262532	no
Nmt2	-0.915364	0.0237666	no
Rgs5	0.223159	0.33228	no
Bmi1	0.150779	0.132508	no
Dnajc1	-0.060714	0.719353	no
Odf2	-0.245562	0.80358	no
Stxbp1	-0.429049	0.925239	no
Dnm1	0.327432	0.333038	no
Hspa5	-0.111652	0.496929	no
Stom	-0.115668	0.521846	no
Slc4a10	-0.29749	0.856271	no
Strbp	-0.769922	0.0257406	no
Brd3	-0.181538	0.544681	no
Ccdc183	-0.449658	0.793155	no
Arl6ip6	0.102597	0.295478	no
Baz2b	0.014152	0.450214	no
Stk39	0.092752	0.183783	no
Atf2	-0.131745	0.350372	no
Sp3	-0.651718	0.349865	no
Fbxo3	-0.987301	0.000436547	no
Caprin1	-0.978284	0.0148918	no
Fgf7	0.321928	0.781429	no
Eif3j1	0.925312	0.168359	no
Pdia3	0.174851	0.0564867	no
Rtf1	-0.283481	0.744652	no
Atrn	-0.137914	0.538603	no
Knl1	-0.598219	0.559235	no
Gabpb1	-0.557758	0.388367	no
Sppl2a	0.622974	2.19115e-05	no
Bcl2l11	-0.232446	0.887611	no
Kif3b	-0.28137	0.981833	no
Pag1	-0.252266	0.910038	no
Lrrcc1	-0.132018	0.924932	no
Tbl1xr1	-0.745997	0.451794	no
Rpn2	0.194761	0.0204388	no
Ccdc39	-0.54914	0.667006	no
Ncoa3	-0.68742	0.341859	no
Fxr1	-1.01523	0.0582543	no
Sec62	-0.639971	0.384911	no
Dcun1d1	-0.275117	0.832877	no
Supt20	-0.6704	0.353827	no
Kpna4	-0.874339	0.0137005	no
Tsc22d2	-1.07471	0.217323	no
Sycp1	-1.10899	0.186587	no
Spag17	-0.338278	0.998619	no
Prpf38b	-0.429775	0.832487	no
Ddx20	-0.501475	0.549249	no
Sass6	-0.930162	0.0845344	no
Vcam1	-0.145215	0.9357	no
Dnajb4	-0.635933	0.293492	no
Ash1l	-0.611467	0.632361	no
Fbxw7	-0.129103	0.713052	no
Ptbp2	-0.938985	0.00109768	no
Snx27	-0.845499	0.0678236	no
Eif4e	-0.619958	0.19888	no
Zranb2	-0.895896	0.00947199	no
Spata1	0.078219	0.168474	no
Ctbs	-0.544489	0.774156	no
Pnisr	-0.224202	0.931329	no
Smc2	-1.09742	0.107873	no
Tmeff1	0.036303	0.449593	no
Zfp37	-0.017792	0.714347	no
Pole3	-0.556238	0.545292	no
Tmem38b	0.061444	0.453984	no
4921539E11Rik	-0.426075	0.869583	no
Rnf11	0.183056	0.361712	no
Usp1	-0.721711	0.617525	no
Hook1	-0.921146	0.0898176	no
Ift74	-1.03221	0.129221	no
Lrp8	0.164751	0.0756623	no
Ccdc30	-0.145544	0.326408	no
Macf1	0.263147	0.249714	no
Ppt1	-0.201087	0.644786	no
Eloa	-0.751742	0.149074	no
Rnf220	-0.341649	0.998272	no
Kif2c	-0.727232	0.590666	no
Nasp	-1.11888	0.0718557	no
Nsun4	-0.017689	0.593823	no
Cmpk1	-0.661055	0.329133	no
Capzb	-0.631743	0.418857	no
Eif4g3	-0.142206	0.311894	no
CK137956	-0.290918	0.972932	no
Sfpq	-0.928651	0.0278526	no
Maco1	-0.393683	0.627213	no
Kmt2e	0.598619	0.590935	no
Rnf4	-0.528377	0.465413	no
Rab28	-0.137053	0.610173	no
Plb1	-0.048187	0.468537	no
Agbl5	0.129573	0.158448	no
Pi4k2b	-0.156382	0.342101	no
Ube2k	-0.304059	0.626788	no
Nsun7	-0.95804	0.0436576	no
Pdcl2	-0.096364	0.482231	no
Pigg	0.27647	0.110371	no
Dr1	-0.85247	0.140601	no
Brdt	-0.600975	0.134673	no
1700016H13Rik	0.897718	8.74314e-05	no
Cds1	0.62112	6.18334e-07	no
Piwil1	-0.440334	0.870159	no
Nipsnap2	-0.534896	0.612002	no
Brap	-0.360666	0.922127	no
Atp2a2	-0.195234	0.529583	no
Camkk2	-0.502862	0.495141	no
Sppl3	0.268609	0.000636519	no
Pdap1	-0.427425	0.961323	no
Pan3	0.509918	0.0068795	no
N4bp2l2	-0.867954	0.312553	no
Cul1	-0.886204	0.116486	no
Ccdc136	0.326734	0.291926	no
Ahcyl2	-0.127037	0.921848	no
Igf2bp3	-0.298801	0.198504	no
Luc7l2	-0.757744	0.140251	no
4921507P07Rik	-0.554861	0.64665	no
Trim24	-0.49096	0.617615	no
Gfpt1	-0.84287	0.0530548	no
Tmf1	-0.418008	0.804149	no
Plxna1	0.02985	0.553398	no
Slc6a6	0.325324	1.74102e-05	no
Arl8b	-0.489386	0.272539	no
Wbp11	0.174664	0.984923	no
Plcz1	-0.005368	0.507749	no
Aebp2	-0.158639	0.895704	no
Etnk1	-0.0942	0.615403	no
Ccdc91	-0.796461	0.396837	no
Dennd5b	-0.841069	0.305441	no
Pdcd5	-0.221004	0.776444	no
Cers3	-0.120058	0.442952	no
Tjp1	-0.9442	0.0818323	no
Mef2a	-0.875038	0.019761	no
Sipa1l3	-0.307694	0.916414	no
Sh3gl3	-0.082557	0.322928	no
Arl6ip1	-0.155087	0.579694	no
Maz	0.164006	0.123026	no
Rab6a	-0.905467	0.04196	no
Eif3c	-0.638756	0.159952	no
Rbbp6	-0.904584	0.650259	no
Fus	-0.705217	0.109835	no
Knop1	-0.156303	0.979424	no
Stim1	-0.204969	0.58559	no
Stk33	-0.004057	0.685817	no
Cul4a	-0.758857	0.0271929	no
Gas6	0.594315	4.18287e-06	no
Erlin2	0.003476	0.278995	no
Adam5	-0.14357	0.603331	no
Wwc2	-0.135262	0.548293	no
Pcm1	-1.14157	0.0983556	no
Cfap97	-0.98821	0.104405	no
Brd7	-0.905604	0.0922633	no
Itfg1	-0.112431	0.567889	no
Pmfbp1	0.034908	0.573481	no
Zfp821	0.460831	0.0351069	no
Amfr	0.364832	0.0137129	no
Cbfb	-0.963408	0.169289	no
Cep57	-0.593417	0.321132	no
Urb2	-0.525128	0.563095	no
Sprtn	-0.589493	0.479767	no
Aplp2	0.121165	0.0852961	no
Usp2	0.179244	0.423075	no
Srpr	-0.02483	0.321483	no
Acat1	-0.87527	0.167987	no
Rdx	-0.447131	0.230873	no
Cadm1	0.119451	0.00299834	no
Ddx6	-0.700762	0.329461	no
Rnf111	-0.425216	0.85583	no
Mns1	-0.754316	0.367717	no
Tle3	0.235842	0.0791854	no
Ireb2	-1.22145	0.0513584	no
Tmem30a	-0.163356	0.703623	no
Elovl5	0.343328	0.00328967	no
Atp1b3	0.653025	5.80847e-06	no
Me1	-0.560925	0.919709	no
Stt3b	0.390583	0.00010854	no
Map4	-0.77398	0.142537	no
Lrrfip2	-0.425663	0.914476	no
Gorasp1	-0.402091	0.957965	no
Nktr	-0.203017	0.872609	no
Cep63	-0.228831	0.887611	no
Eml4	-0.575398	0.563807	no
Resf1	-1.17506	0.0714144	no
Mier3	-0.639872	0.00728606	no
Ccdc88a	-0.942635	0.438063	no
Gpbp1	-0.582399	0.459202	no
Cdv3	-0.764109	0.440187	no
Ppp1r9a	-0.452904	0.868121	no
Zswim6	-0.286633	1	no
Acsl3	-0.458777	0.895848	no
Mycbp2	-0.389848	0.464167	no
3830406C13Rik	-0.674446	0.270209	no
Tmed7	0.125171	0.102656	no
Arid2	-0.597797	0.350758	no
Fem1c	-0.143335	0.630848	no
Usp37	-0.633793	0.298823	no
Nudt15	-0.350109	0.979904	no
Cacul1	-0.079293	0.756626	no
Fam160b1	-0.944149	0.017593	no
Larp4b	-0.605766	0.11607	no
Rbfox2	-0.557523	0.801276	no
Pank1	-0.964387	0.220687	no
Ddx19b	-0.172647	0.615965	no
Tasor2	-0.614482	0.642069	no
Dnah8	-0.197631	0.908861	no
Fancd2os	0.985306	1	no
Dnah17	0.278553	0.238453	no
Ctnnd1	-0.810445	0.180247	no
Lrrc58	-0.482282	0.808791	no
Atm	-1.42192	0.0873974	no
Senp6	-0.650299	0.10838	no
Setd5	-0.149024	0.513762	no
Med13	-0.434982	0.931689	no
Fam53c	-0.571735	0.197117	no
Trim59	0.074263	1	no
Slc26a2	-0.981002	0.0759793	no
Smc4	-0.855807	0.100706	no
Mtmr3	-0.687453	0.202272	no
Tulp4	0.252181	0.0680333	no
Diaph2	-0.993544	0.0210994	no
Pof1b	0.415037	1	no
Tut4	-0.948488	0.37813	no
Gpatch8	-0.795671	0.553302	no
Tmx4	0.155042	0.127767	no
Mast4	0.429717	0.640988	no
G6pc3	0.858005	1.33614e-05	no
Grip1	-0.245607	0.916121	no
Celf5	-0.116457	0.684033	no
Cog7	-0.502369	0.587773	no
Baz1a	-0.71088	0.296951	no
Arhgap5	-0.97918	0.134339	no
Ints6	-0.86372	0.0432299	no
Scai	-0.409351	0.506461	no
Gnptab	0.195703	0.197816	no
Lzts2	-0.570537	0.769944	no
Rcbtb1	-0.943957	0.435078	no
Leng8	-0.964145	0.17866	no
Midn	-0.030677	0.65385	no
Zcchc7	-0.771869	0.263271	no
Rnf38	0.291225	0.0701542	no
Dync1li2	-0.702174	0.0440065	no
Fnip1	-0.897979	0.328549	no
Zranb3	-0.704233	0.652271	no
Slain2	-0.60839	0.787392	no
9530068E07Rik	0.136326	0.00172762	no
Gramd1c	-0.294214	0.869171	no
Calm2	-0.877276	0.0780222	no
Btg1	-0.059388	0.611025	no
Cnot1	-0.858509	0.127188	no
Tex44	-1.22284	0.0814444	no
Tent4b	-0.295342	0.985265	no
Ssx2ip	-0.559413	0.677857	no
Otud4	-0.434337	0.734438	no
Rnf139	0.086948	0.210329	no
Rab11fip3	-0.440631	0.888482	no
Ttc29	-0.572324	0.50439	no
Mxd4	-0.169317	0.638314	no
Mex3c	-0.302046	0.988296	no
4932438A13Rik	-0.948003	0.0895492	no
Tbcel	-0.954012	0.0135506	no
Larp1	-0.172021	0.635463	no
Taf2	-0.762253	0.235064	no
Letm2	-0.266453	0.803622	no
Srrt	-0.232695	0.598606	no
Rcor3	-0.525085	0.916373	no
Atp11b	-0.558437	0.313263	no
Dmxl1	-0.913477	0.105251	no
Slc30a1	0.042324	0.104075	no
Ubr5	-0.614464	0.0899964	no
Rgs22	-0.133733	0.992975	no
Esyt3	-0.303258	0.50181	no
Ahdc1	0.228286	0.494981	no
Cd81	0.289239	0.00658393	no
Tmem33	-0.33052	0.853602	no
Nufip2	-0.94361	0.0429305	no
Ssh2	-0.253994	0.898249	no
Nsrp1	-0.99071	0.201863	no
Rara	-0.74107	0.317067	no
Phf2	-0.517915	0.735778	no
Kmt2c	-0.580728	0.837533	no
Cdkn2aip	-0.695223	0.337675	no
Kdm1b	-1.02686	0.307664	no
Ormdl3	-0.364524	0.960273	no
Sema7a	-0.215944	0.763902	no
Pdzk1	0.145311	0.2702	no
Ncoa6	-0.431187	0.655424	no
Sbf2	-0.354215	0.141882	no
Trp53inp2	0.1355	0.187204	no
Setd1b	-0.834817	0.690894	no
Abhd17c	-0.311954	0.969736	no
Chmp4b	-0.527202	0.471921	no
Socs7	0.040389	0.484235	no
Otud7b	-0.335184	0.825451	no
Mesd	-0.126649	0.59087	no
Jarid2	-1.02719	0.230293	no
Zfp280d	-0.645381	0.669439	no
Ubn2	0.424049	0.130502	no
Ranbp9	-0.694215	0.285458	no
Cep85l	-0.717417	0.523817	no
Ensa	-0.28247	0.782601	no
Ric1	-0.159939	0.662168	no
Golga4	0.540069	0.386414	no
Txndc8	0.28925	0.0154871	no
Abcf1	-0.732934	0.464621	no
Gabpb2	-0.168075	0.980999	no
Kdm3b	-0.611689	0.487308	no
Zfhx3	-0.027165	0.151568	no
Dido1	-0.31262	0.906449	no
Ppp1r9b	0.174624	0.205161	no
Lsm14b	-0.698292	0.377909	no
Taf4	-0.279763	0.916414	no
Akna	0.184275	0.391614	no
Ube2h	-0.318535	0.719093	no
Srrm2	-0.426027	0.127325	no
Arid4b	-1.09721	0.10665	no
Ppp1r10	-0.211321	0.999227	no
D1Pas1	-0.571725	0.498608	no
Picalm	-0.354729	0.934187	no
Tnrc18	0.533876	0.000522965	no
Myo9a	-0.694984	0.47984	no
Fam71f1	0.155868	0.419178	no
Thap3	-0.161845	0.898249	no
Cpeb2	0.492984	0.19066	no
Arhgap29	-0.938663	0.0545755	no
Rere	-0.120984	0.514454	no
Fgl2	-0.064336	0.569122	no
Pik3cd	0.389927	0.0830557	no
Hip1	-0.44757	0.974535	no
Deup1	-0.252417	0.92267	no
Ankrd13c	-0.401904	0.719985	no
Slc7a5	0.19674	0.0397656	no
Lats1	-0.602243	0.590577	no
Rbms2	0.254078	0.101305	no
Baz2a	0.864037	0.255608	no
Gramd1b	-0.770036	0.36583	no
Pnrc1	-0.32872	0.954158	no
1700034J05Rik	0.328514	0.149289	no
Nemp1	-0.084752	0.205189	no
Daam2	-0.999496	0.342462	no
Suco	0.154645	0.291699	no
Dcaf1	-0.388384	0.657682	no
Ufl1	-0.883415	0.178566	no
Lrrd1	-0.816278	0.294775	no
Cfap69	-0.24381	0.542215	no
Zfp609	0.265523	0.171122	no
Abcb1a	-0.078415	1	no
Rimklb	-0.939082	0.141474	no
Tasor	-0.852384	0.500712	no
Hnrnpul1	-0.274647	0.75903	no
Erf	-0.427064	0.862089	no
S100pbp	-0.837105	0.160347	no
Slc7a1	0.21683	0.117809	no
Pcf11	-0.593054	0.616339	no
Ankrd42	-0.370381	0.929672	no
Wapl	-1.11808	0.0926437	no
Rragb	-1.23185	0.0796468	no
Fcho2	0.746021	0.301162	no
Btbd7	0.17866	0.112188	no
Ppp4r3a	-0.365673	0.559666	no
Tcf20	0.588573	0.0640837	no
Znrf3	0.726085	0.000635599	no
Tlk1	0.079337	0.407639	no
Hnrnpf	-0.781735	0.0432299	no
Uggt2	0.268856	0.214659	no
Ppig	-0.967737	0.0271293	no
Kdm5b	-0.629595	0.439449	no
Pm20d1	0.925131	0.188531	no
Sestd1	-0.990481	0.0352066	no
Pbrm1	-0.94539	0.34802	no
Arel1	0.370588	0.000732265	no
Tex13b	-1.10033	0.283976	no
Fbrs	-0.089974	0.798663	no
Ubap2l	-0.33238	0.984985	no
Sun2	-0.267933	0.715756	no
Fam227a	-0.037564	0.849811	no
Kdm7a	-1.06865	0.0775385	no
Safb2	0.262685	0.692156	no
Alkbh5	-0.48901	0.741881	no
Selenok	0.09431	0.543415	no
Mapk6	0.347871	0.00830065	no
Hectd4	0.204762	0.532587	no
Edem3	0.025414	0.295142	no
Dpy19l1	0.101958	0.154152	no
Zfp866	-0.131433	0.988926	no
Filip1l	0.218601	0.209241	no
Setx	-1.08259	0.369884	no
Ubxn10	0.09818	1	no
Kbtbd7	-0.604603	0.451503	no
Wdfy3	-0.617658	0.591125	no
Eml6	-0.382925	0.958754	no
Proca1	0.364483	0.188091	no
Arf6	-0.455991	0.81967	no
Dnajc21	-0.224131	0.835932	no
Cage1	-0.392087	0.978081	no
Setd2	0.049056	0.824192	no
4930503L19Rik	0.320397	0.176816	no
Rnf216	-0.79077	0.270545	no
Zfp574	-0.356525	0.947398	no
Trrap	-0.153372	0.919598	no
Wnk1	-0.532693	0.973902	no
Eif4g1	-0.42703	0.563807	no
Ppp1r15b	0.180645	0.0147523	no
9930021J03Rik	-0.399775	0.184044	no
Pabpc6	-1.49033	1	no
Zfp322a	-4.09464	1	no
Camk2n1	1.18081	0.155452	no
Cxxc5	0.354635	0.0425694	no
Cfap65	0.632411	0.00465401	no
Ccer1	-0.056974	0.561276	no
Zfp445	-0.967931	0.0913959	no
Zfp654	-0.180678	1	no
Zbtb44	-0.812228	0.0240785	no
Olfr139	0	1	no
Arl4a	0.060937	0.318581	no
Mroh7	0.786422	0.0226529	no
Fbxo30	-0.560143	0.57828	no
Msl3l2	-0.208233	0.726294	no
Phf13	-0.814827	0.103882	no
Gigyf2	-0.770574	0.174408	no
Arf1	-0.360784	0.968528	no
Kmt2d	0.597232	0.0163628	no
Crebrf	-0.580229	0.573084	no
Scrt1	0.48386	0.257979	no
Gm597	0.251355	0.233748	no
Timm29	-0.751675	0.238117	no
Lemd3	-0.264564	0.795721	no
Ccdc6	-0.505739	0.845342	no
Klhl11	-0.59782	0.347345	no
Zfp518a	-0.748323	0.714186	no
Kmt5a	-0.626703	0.981286	no
Retreg2	0.392326	0.000314291	no
Zfp644	-0.894861	0.0615294	no
Bdp1	-0.705039	0.842118	no
Catsperg1	0.3448	0.0135845	no
Sertad2	-0.401206	0.776928	no
Arhgap23	-0.144235	0.829496	no
4921517D22Rik	-0.250323	0.921848	no
Pgrmc2	0.378702	0.00106413	no
Hyls1	-0.628849	0.365653	no
Ccdc96	0.327358	0.136591	no
Efcab5	0.224581	0.862225	no
Adnp	-0.466305	0.662276	no
Fhad1	0.834241	0.0751193	no
Ubqln3	-0.208317	0.622681	no
Dcun1d4	-0.537861	0.486071	no
Pabpc2	-0.464628	0.692368	no
Rinl	-0.365008	0.865592	no
Arf3	-0.00794	0.671718	no
Zfp217	0.04872	0.622444	no
Rbm12b2	-0.673369	0.641331	no
Rap1b	-0.436414	0.0868705	no
Zfp608	-0.241389	0.890954	no
Grk4	-0.845219	0.800224	no
Reep1	-0.336244	0.997068	no
Msl1	-0.070297	0.180923	no
Fank1	-0.266546	0.993362	no
Aldh1a1	-0.70926	0.471539	no
Pom121	-0.06045	0.570325	no
Nrd1	-0.187599	0.835336	no
Lipg	-0.142848	0.588356	no
4933409G03Rik	0.865064	0.101305	no
Lifr	-1.01691	0.325933	no
Cggbp1	-0.3934	0.926631	no
Kdm2a	-0.316753	0.251848	no
Agap1	-0.315002	0.521685	no
Ep300	0.213355	0.963434	no
Nfic	-0.107026	0.684033	no
Zfp935	5.58496	1	no
Kcmf1	-0.332094	0.739954	no
Tns1	-0.145062	0.764183	no
Srsf11	-0.696738	0.222296	no
Ccdc7b	0.364017	0.201284	no
Snx32	0.745308	0.32811	no
R3hdm1	-0.667651	0.984923	no
Lrif1	-0.838809	0.316202	no
Dennd1b	0.447516	0.0729577	no
Rab31	-0.817827	0.330668	no
4931429L15Rik	0.625517	0.323789	no
Cspp1	-0.908991	0.638977	no
Tsnax	-0.451517	0.714036	no
1700017N19Rik	0.034474	0.867383	no
Rpgrip1	-0.706892	0.685629	no
Bbof1	-0.580329	0.677659	no
Cep170	-0.306749	0.714347	no
Eif1a	-0.976321	0.0510547	no
Mex3b	-0.979162	0.20442	no
Znrf2	-0.538198	0.972134	no
4932411N23Rik	0	1	no
Zfp516	0.678226	0.403927	no
Usp47	-0.730428	0.201779	no
Aldoart1	0.066342	1	no
Mbtd1	-0.537934	0.818148	no
Atl2	-0.625562	0.153015	no
Sclt1	0.140504	0.929105	no
Ube4a	-0.182255	0.652271	no
Chpt1	0.621017	0.0110289	no
Eno3	0.159222	0.634177	no
1700019A02Rik	-0.145187	0.604288	no
Tdrd5	-0.90664	0.0440065	no
Ppm1b	-0.089216	0.388272	no
Nol4l	0.846333	0.00105094	no
Cep128	0.4327	0.0484906	no
Ccdc62	0.032463	0.51803	no
Lmtk3	0.601127	0.209739	no
Qk	-0.965245	0.0703202	no
Morf4l1	-0.365589	0.895516	no
Nectin2	-0.091948	0.384956	no
Srpk2	-0.308492	0.928661	no
Syne2	-0.101987	0.945667	no
Zbtb18	0.232165	0.91887	no
Chd4	-0.351692	0.973495	no
Nupl1	-0.076899	0.775499	no
Poteg	-1.47036	0.199781	no
Brpf3	-0.313499	0.37114	no
Tacc1	-0.39091	0.552653	no
Prpf4	-0.904017	0.0751027	no
Lsm14a	-0.726606	0.499155	no
Vkorc1l1	-0.427961	0.969692	no
Lyar	-0.009649	0.321483	no
Blcap	0.190702	1	no
Zfp991	0.675708	0.800224	no
Csnka2ip	1.23289	0.351229	no
Gmnc	0.747231	1	no
Syt11	-0.032026	0.1904	no
Zbtb10	-0.306534	0.978918	no
Epc2	-0.554564	0.506977	no
Marcks	-0.904065	0.209172	no
Msi2	-0.081709	0.34802	no
Ahnak	-0.211191	0.919887	no
Fat1	-0.718595	0.51803	no
Qrich2	0.429008	0.014626	no
Trim80	-0.035854	0.661051	no
Hsf5	-0.461009	0.712978	no
Prok1	-1.58496	1	no
Rasal2	-0.738134	0.444856	no
Slc17a7	-0.338478	0.989741	no
Dgkd	-0.373005	0.380189	no
Pnmal2	-0.144185	0.769029	no
Ccdc173	-0.823656	0.240828	no
Klhl9	2.27711	0.36183	no
Safb	-0.343423	0.998272	no
Tex24	0.913618	0.0212972	no
Cecr2	-0.890266	0.579652	no
Tbpl1	-0.420461	0.844017	no
Hnrnpul2	-0.790546	0.165984	no
Smpd5	0.134637	0.279489	no
Adam1a	-0.433559	0.980999	no
Arl14epl	-0.505284	0.714512	no
4931408C20Rik	0.618101	0.0516507	no
Sh3d21	-0.400196	0.902191	no
Dnajb14	0.077272	0.23429	no
Taf7l2	-0.241818	1	no
Pdzd8	0.840016	0.000776851	no
Atxn7l3b	3.217	1	no
Plxnc1	-0.477279	0.775759	no
Olfr1214	1	1	no
Erich2	0.219051	0.262636	no
Rc3h2	-0.275641	0.700957	no
4930407I10Rik	0.374137	0.2061	no
Selenos	0.195236	0.168825	no
Erich3	0.191198	0.2549	no
Chml	0.54898	0.462999	no
Tmem8b	0.161995	0.0455243	no
Prps1l3	-0.651108	0.296341	no
C7	0.559139	0.058425	no
Stard6	0.067748	0.4554	no
Eloc	-0.264526	0.808024	no
Wipf3	-0.867122	0.139435	no
Mfsd14a	0.383695	0.00203797	no
Ttbk2	-0.155759	0.536455	no
Tmem189	0.716444	0.0154012	no
Mettl23	-0.301133	0.923726	no
Spata31d1b	0.652532	0.0335976	no
Vmn1r29	-2.36257	1	no
Lrch4	-0.023171	0.501295	no
Hmgcs1	-0.970128	0.00356249	no
Zfp131	-0.56959	0.0626225	no
Syne1	0.28691	0.996276	no
Dnah7a	0.59883	0.0434025	no
Kctd12	1.59424	1	no
Samd4b	-0.079863	0.927551	no
Zfp91	-6.02481	0.0721558	no
Septin9	-0.655102	0.966347	no
4930528D03Rik	-0.228228	0.954974	no
1700097N02Rik	-0.266222	0.740493	no
Atad5	0.360426	0.00893777	no
Cep43	0.781873	0.131804	no
Mir6948	0.059027	0.614904	no
Golm2	-1.00045	0.110068	no
Mir7675	-1.08368	0.130309	no
Snord35a	0.479806	0.000344984	no
Marchf6	-1.067	0.325137	no
Tnfrsf13c	1.50886	0.215654	no
Mir7036	-1.30486	0.69357	no
Mir7-1	-2.28538	0.290525	no
Gm715	0.292973	0.392361	no
5730420D15Rik	-0.715186	0.548356	no
Ctr9	-0.617302	0.976984	no
AF366264	-0.194309	0.735778	no
Mir7242	-0.548186	0.492461	no
Cdt1	-0.875362	0.0845191	no
2310010J17Rik	-0.8869	0.137801	no
E530011L22Rik	-0.657726	0.717298	no
Gm11780	0.664406	0.112637	no
1700031M16Rik	-0.833205	0.16554	no
4833418N02Rik	-0.689556	0.425067	no
Cracd	-0.369993	0.823273	no
Parp6	0	1	no
Mir7670	-0.365868	0.997562	no
Cert1	-2.20107	0.0689704	no
4933428G20Rik	1.89429	0.0788771	no
Bnip5	-0.039528	1	no
Hsd3b7	0	1	no
Celf6	-0.581326	0.302015	no
Mir7217	0.043306	0.673492	no
9130221H12Rik	-0.949378	0.704073	no
Cramp1	0.104276	0.165425	no
Cyrib	-0.347296	0.448375	no
Snora24	-0.42409	0.845725	no
Gm6938	0	1	no
Marchf7	0	1	no
