# Supplementary material for: PUM1 and PUM2 promote translation of chromatin regulators to ensure mammalian spermatogenesis
Source: Sci Adv. 2026 Jul 17;12(29):eaed5708. doi: 10.1126/sciadv.aed5708 (PMC13378543; doi:10.1126/sciadv.aed5708)
Supplement: Supplementary file 2 — Tables S1 to S10 [file sciadv.aed5708_tables_s1_to_s10.zip › aed5708_Suppl. Excel_seq7_v2.xlsx]

## Sheet: Read me
Table S4. PUM targets containing PBE involved in the histone modification pathway.
The target list is from Table S1. The Histone modification pathway genes were analyzed through gene ontology. The genes marked in red were further verified in Figure 4.

## Sheet: histone modification targets 
PUM1 and PUM2 common targets relating histone modification with PBE	Function in histone modification
Ash1l	Writers	HMTs (histone methyltransferases)	H3K36me2
Kmt2a			H3K4me H3K27ac
Kmt2c			H3K4me1/2
Kmt2d			H3K4me3
Setd1b			H3K4me1/2/3
Setd2			H3K36me
Suz12			H3K27me2/3
Kat6a		HATs (histone acetyltransferases)	H3K9ac
Crebbp			Histone acetylation
Msl1			H4K14ac
Morf4l1			histone acetylation
Jarid2	Erasers	HDMs (histone demethylases)	remove H3K9me
Kdm2a			remove H3K36me
Kdm3b			remove H3K9me
Kdm5a			remove H3K4me1/2/3
Kdm6b			remove HK27me
Jmjd1c			H3K9me1/2
Brd1	Readers		H3K14me
Brd8			H2Aac, H4ac
Brpf1			H3K23ac
Cdc73			ub H2B
Ncoa6			H3K4me3
Sin3a			repress H3K27ac
Arid4b			H4K20me3, H3K9me3
Wac			H2 ubiquitylation
Kansl1			H4K5/K8/K16ac
Tbl1xr1			histone deacetylation
Rif1			H3K9me
Wdr82	Chromatin remodeller		H3K4me3
Smarca5			Histone hypoacetylation
target genes in red were chosen for detailed study
Reference bibliography：Zhu L et al.,2016, Cao F et al.,2014, Huang X et al.,2018, Piunti A et al.,2016, Lee JH et al.,2012, Duns G et al.,2010, Pasini D et al.,2004, Voss AK et al.,2009, Partanen A et al.,1999, J R Bone et al.,1994, Peña AN et al.,2011, Shirato H et al.,2009, He J et al.,2008, Kim JY et al.,2012, Wang GG et al.,2009, Agger K et al.,2007, Kim SM et al.,2010, Mishima Y et al.,2011 …
