# Supplementary material for: PUM1 and PUM2 promote translation of chromatin regulators to ensure mammalian spermatogenesis
Source: Sci Adv. 2026 Jul 17;12(29):eaed5708. doi: 10.1126/sciadv.aed5708 (PMC13378543; doi:10.1126/sciadv.aed5708)
Supplement: Supplementary file 2 — Tables S1 to S10 [file sciadv.aed5708_tables_s1_to_s10.zip › aed5708_Suppl. Excel_seq8_v2.xlsx]

## Sheet: Read me
Table S8.Mass spec analysis of PUM1 interacting proteins and PUM2 interacting proteins.
We employed testes from Pum1-HA and Pum2-HA mice for immunoprecipitation followed by liquid chromatography-mass spectrometry (LC-MS) analysis to identify PUM1/2-interacting proteins, using wild-type (WT) mice as negative controls. Each group included two biological replicates with each replicate comprising testes from two adult mice. Immunoprecipitation was performed using HA-tag-specific antibod…

## Sheet: PUM-HA IP MS
Gene names	Intensity P1HA-IP1	Intensity P1HA-IP2	Intensity P2HA-IP1	Intensity P2HA-IP2	Intensity WT-CON
2700060E02Rik	0	3431600	40488000	110921000	0
2700060E02Rik	0	0	24265000	47875000	0
2700060E02Rik	12416000	0	24694000	23240000	0
2700060E02Rik	0	0	0	9852100	0
Acaa2	14025800	3715600	15651700	13793100	0
Acaa2	0	0	38954000	45308000	0
Acin1	0	0	4253600	0	0
Acin1	12775000	2188800	3354400	5217800	0
Acsbg1	8491900	2936400	10529800	10629100	0
Anxa2	0	0	0	101510000	0
Anxa2	27306000	2598900	34703000	64887000	0
Anxa5	121379000	23369000	50609000	105636000	0
Anxa5	0	0	36787000	108100000	0
Anxa5	71298000	0	52208000	102901000	0
Anxa7	6110500	2894400	9758100	18315400	0
Ap2a1	8100400	4974700	9451800	12689800	0
Ap2a1	1740000	0	1629800	1089900	0
Apoa1	3754100	2831600	4186400	4013800	0
Atp2a2	0	0	12491400	0	0
Atp2a2	17805800	0	11775300	14208300	0
Atp5a1	44437000	23138000	31447000	21751700	0
Atp5a1	0	0	31263000	0	0
Atp5a1	0	25819000	73518000	0	0
Atxn2l	18821700	4697300	27648000	31866000	0
Atxn2l	0	0	0	30579000	0
Atxn2l	8130100	0	0	14745000	0
Atxn2l	0	0	0	59857000	0
Atxn2l	0	0	29209000	59829000	0
Atxn2l	0	0	19620900	14390700	0
Atxn2l	0	0	51558000	64581000	0
Atxn2l	0	0	0	6970600	0
Bcat2	14473400	9193800	6803200	4493600	0
C1qa	359300000	534960000	473430000	405050000	0
C1qa	0	58352000	16759000	16083000	0
C1qc	157820000	386200000	368150000	165430000	0
C3	37499000	30699000	0	3481200	0
C3	42201000	64799000	0	0	0
C3	42034000	47330000	13020100	6062600	0
C3	0	55732000	21153000	15633100	0
C3	34898000	0	0	0	0
C3	11307000	20959600	0	413930	0
C3	45720000	35274000	0	5993100	0
C3	13977000	13756000	5861600	2216500	0
C3	36447000	35540000	5261600	6132600	0
C3	19037800	9320700	554140	0	0
C3	0	35454000	18036700	13569900	0
C3	8362800	7132500	0	4248000	0
C3	0	23103000	2268200	3610200	0
C3	47191000	37234000	3247500	7262500	0
C3	38408000	56928000	0	0	0
C3	6154900	7134600	0	0	0
Cabs1	9324300	13045400	10645800	9192600	0
Capza3	48001000	0	0	20207000	0
Capza3	60682000	0	14826700	23811000	0
Capza3	21435000	3563000	43121000	50927000	0
Capza3	26193000	0	10247700	15545600	0
Capza3	28278000	2519700	0	0	0
Ccar1	4643400	4046300	8460000	1723500	0
Cct2	65998000	0	145732000	185554000	0
Cct2	0	0	34825000	29383000	0
Cct2	9247200	10722900	0	2238700	0
Cct4	14299000	0	29351000	27410000	0
Cct4	115153000	14998000	98241000	0	0
Cct4	17194000	0	0	0	0
Cct4	0	2448000	33169000	5575800	0
Cfap52	22487000	4375200	4998800	15575100	0
Cgn	7304900	3878100	6913200	22456800	0
Cgn	0	0	0	8684700	0
Cs	28549000	16139000	13601000	9464800	0
Cs	0	0	3680200	0	0
Csnk2a1	44955000	7394500	20624800	361820	0
Csnk2a1	18859800	10386300	0	14283900	0
Csnk2a1	13485600	0	13166800	15232800	0
Csnk2a2	79394000	23578700	36278000	35553000	0
Csnk2a2	14288800	12441100	9044700	11865200	0
Csnk2a2	29578000	16538500	14679300	8518300	0
Cyc1	23091400	3601900	14715300	11193000	0
Cyp11a1	11935600	7002300	21197100	13204000	0
Cyp11a1	2996000	0	9501600	11288200	0
Cyp11a1	0	0	0	48241000	0
Cyp11a1	0	3098000	11621000	5250700	0
Cyp11a1	6628300	10913000	51863000	63091000	0
Cyp11a1	0	0	1494700	0	0
Cyp17a1	67349000	42064000	41234000	41314900	0
Cyp17a1	5602600	3463100	2146800	1479100	0
Dak	46743000	6602400	19822000	0	0
Dak	32110000	9599500	10440000	17789100	0
Dars	21780200	5222800	8261600	14689800	0
Dars	29811000	19804500	0	10347000	0
Dazl	0	4975800	11739500	7295700	0
Dazl	9492500	2390000	6186100	9966400	951910
Dbi	35558000	23764000	34858000	33585000	0
Ddost	115829000	48008000	18385900	16210800	0
Ddt	71624000	33134000	51690000	51051000	0
Ddx1	0	0	16789900	10926000	0
Ddx1	17240300	0	10160000	23344000	0
Ddx1	4553900	2264300	12027000	18773900	0
Ddx1	0	0	13538000	34561000	0
Ddx1	23902100	0	26385000	22998500	0
Ddx1	0	0	4635700	9509100	0
Ddx1	0	0	0	16460700	0
Ddx1	0	6665100	13847400	16032600	0
Ddx5	9554000	2476100	5749200	5632300	0
Ddx5	20564000	7217800	30349000	25745700	0
Ddx5	0	0	0	13645000	0
Ddx5	21066600	0	14703200	13721100	0
Dhrs4	10778800	27167000	6927300	4174300	0
Dlat	16481000	25549000	9059400	0	0
Dlat	125765000	81625000	20696000	4049600	0
Dlat	23487000	23621000	15655000	0	0
Dlat	13677000	12453000	0	0	0
Dld	6535600	6035300	13751700	6224600	0
Dpep3	16408400	0	9805900	7093800	0
Dpep3	0	0	31061000	50907000	0
Dpep3	98741000	33561000	36547000	72333000	0
Dpysl3	15164300	4485700	10079800	6137300	0
Dync1h1	6888500	2275900	2419000	0	0
Dync1h1	0	0	3104400	8238600	0
Eef1a1	0	66974000	0	151770000	0
Eef1a1	11418000	0	10734900	10478400	0
Eef1a1	0	0	108935000	0	0
Eef1g	51632000	23659000	36129000	28113900	0
Eef2	40717000	11822000	34520000	13330000	0
Eef2	0	11066000	17870300	18580000	0
Eef2	22082600	13761500	20354000	23185000	0
Eef2	0	0	5951500	4488200	0
Eef2	32626000	1939600	33664000	15272000	0
Efhc2	19832000	0	9302200	12800000	0
Efhc2	15351000	39678000	9455800	5609500	0
Efhc2	30151000	0	5553100	12280600	0
Efhc2	22963000	9150300	11876400	8617900	0
Eftud2	29646900	0	36712000	22414100	0
Eftud2	6332200	6869400	13743300	12405600	0
Eftud2	5576100	0	10852800	7288000	0
Eftud2	9961900	0	14965200	9084400	0
Eif3i	15515100	4855600	5566800	7972300	0
Elavl1	60036000	12580000	16040400	28825000	0
Elavl1	42792000	12599800	23222000	22527000	0
Fam49b	18586300	5298900	11521000	4222200	0
Fbn1	0	3057000	11712700	13390000	0
Fbn1	13153300	0	16618400	4670300	0
Fbn1	10126700	0	3733600	3191300	0
Fbn1	0	0	11810900	5595700	0
Fbn1	17978800	6659400	28753000	17326900	0
Fgg	20721700	3879300	6598600	14718500	0
Fkbp4	10470000	5406700	29891400	12901000	0
Fth1	4557100	0	0	0	0
Fth1	0	8564800	6065800	10332300	0
Fus	40943000	9325100	22889000	16273900	0
Gkap1	0	0	7184100	9829300	0
Gkap1	5967700	1125400	3020200	3062700	0
Gstm2	18100000	53389000	32071000	19944800	0
H2afy	64039000	35574000	93411000	114733000	0
H2afy	8392400	1641200	2420300	1837800	0
Hadhb	21946000	9051000	12927410	0	0
Hadhb	0	0	20894000	0	0
Hadhb	3441800	0	4974400	4472900	0
Hadhb	0	0	18557200	8397200	0
Hnrnpa2b1	152275000	21270000	66200000	86395000	0
Hnrnpk	156070000	74227000	205787000	242780000	0
Hnrnpk	36973000	0	17053000	33503000	0
Hnrnpk	205550000	0	122410000	116866000	0
Hnrnpk	26462000	14225200	18679900	24401500	0
Hnrnpul1	24226000	44755000	0	71912000	0
Hnrnpul1	12676300	0	0	16000300	0
Hnrnpul1	0	0	0	7141600	0
Hnrnpul1	48775000	21034900	13032000	37852000	0
Hpx	3751400	9017200	15584700	13187600	0
Hsp90aa1	138037000	54206000	86777000	91352000	0
Hsp90ab1	28820000	16632900	34051000	29275000	0
Hsp90ab1	24442000	11637200	24170000	9811800	0
Hspa4l	0	15967900	29065000	13098000	0
Hspa4l	19447200	0	3918500	3896800	0
Hspa4l	0	9192000	20141700	29019000	0
Hspa5	47883000	0	3502200	25470000	0
Hspa5	0	5992300	0	0	0
Hspa8	56696000	29299000	48602000	48893000	0
Hspa8	0	25636000	75778000	0	0
Hspa9	46255000	24883000	56380000	61000000	0
Hspa9	60211000	0	72125000	63676000	0
Hspa9	33946000	0	56954000	36569000	0
Hspa9	34796000	14933700	49250000	72219000	0
Hspa9	21741000	4342100	24470000	29853000	0
Hspa9	19326000	0	34495000	46666000	0
Hspa9	7116900	0	15405800	19676900	0
Hspd1	15033000	11015000	18058000	23789000	0
Hyou1	32591000	11921100	20305300	18296900	0
Hyou1	36747000	5978200	30361000	24047000	0
IgG2a	1560080000	140178000	0	0	0
IgG2a	81920000	60421000	41114000	51949000	0
Ighm	71278000	41677000	22358000	13712800	0
Ighm	45431000	31392000	6117800	7722500	0
Ighm	69904000	25302000	15133100	13244500	0
Ighm	48573000	25330000	17447600	16503800	0
Ighm	23235000	7398300	5832200	3835900	0
Ighv1-43	60565000	35549000	3508300	6044900	0
Ighv5-16	1183790000	281310000	88187000	35815000	0
Igkv1-132	0	55894000	0	8680100	0
Igkv1-132	0	199586000	0	0	0
Igkv1-132	82847000	96541000	13579600	12300900	0
Igkv4-70	202318000	107207000	20994000	92037000	0
Igkv4-70	30240000	33293000	0	0	0
Igkv5-45	20393000	29767000	6736500	2537300	0
Kpnb1	15862300	6939700	13715000	12507800	0
Krt17	0	28491000	0	0	0
Krt17	0	0	18048700	0	0
Lclat1	0	0	111130000	280120000	0
Lclat1	46624000	0	128433000	140508000	0
Lclat1	19829000	10654000	39711000	34922000	0
Ldhal6b	61218000	16267000	29373000	102178000	0
Ldhb	75876000	44486000	58000000	56333000	0
Lyar	35022000	26513000	0	7771200	0
Lyar	15074500	5704900	5934400	4975100	0
Map1b	223580000	47401000	108930000	293910000	0
Map1b	11777000	0	49901000	61911000	0
Map1b	0	18153000	18510500	984680	0
Map1b	0	0	40637000	53922000	0
Mdc1	21841100	1555500	2844000	12277700	0
Mug1	27058000	23517000	22176000	19509200	0
Mug1	13889000	9071500	10615600	5670900	0
Myef2	31681000	10210400	16733400	12841600	0
Myh10	0	0	44059000	314660000	0
Myh10	19377000	0	0	257650000	0
Myh10	16386500	19419200	9474500	52626000	0
Myh10	0	0	0	56574000	0
Myh10	35672000	33927000	0	246790000	0
Myh10	45784000	21025400	20307000	62077500	0
Myh10	72778000	0	63416000	163739000	0
Myh10	0	0	0	86180000	0
Myh10	51756000	0	56438000	195264000	0
Myh10	0	0	54878000	150381000	0
Myh10	39364000	19586300	46976000	164749000	0
Myh10	0	0	3942000	27170000	0
Myh10	0	0	5363000	15098300	0
Myh10	0	0	0	18269000	0
Myh10	12891400	0	4339900	24558000	0
Myh10	7757000	0	0	10028000	0
Myh10	20706000	8499700	35269000	90266000	0
Myh10	0	0	0	6123000	0
Myh11	0	0	0	138760000	0
Myh11	0	0	7509300	201724000	0
Myh11	186894000	0	0	1231670000	0
Myh11	0	37972000	0	142199000	0
Myh11	28596000	5573900	28373000	52938000	0
Myh11	133015000	39307000	88711000	314440000	0
Myh11	0	0	0	60763000	0
Myh11	0	0	0	193253000	0
Myh11	7214700	0	0	22777000	0
Myh11	22864000	0	28173000	38261000	0
Myh11	0	32139000	45553000	119780000	0
Myh11	0	0	3421700	14704000	0
Myh11	4472400	0	2090900	4960400	0
Myh9	0	20268000	61428000	380710000	0
Myh9	28675000	2931700	0	59899700	0
Myh9	0	0	26033000	86567000	0
Myh9	13969000	0	29779000	57160000	0
Myh9	17041000	5869900	0	91409000	0
Myh9	0	0	0	16351000	0
Myh9	0	0	0	13396000	0
Myh9	55055000	31000000	63400000	140603000	0
Myh9	0	0	0	48297000	0
Myh9	0	0	8598700	72271000	0
Myh9	0	0	0	32859000	0
Myh9	0	0	0	154711000	0
Myh9	0	0	0	41807000	0
Myh9	0	0	12536300	41926000	0
Myh9	39630000	0	40531000	117506000	0
Myh9	0	0	3326100	6114700	0
Myh9	0	0	0	14579000	0
Myh9	0	0	0	4305300	0
Myh9	0	0	0	10088000	0
Myo5a	3897300	0	5666200	18275200	0
Myo5a	8973200	0	7786300	23226000	0
Myo5a	0	0	0	15628500	0
Myo5a	0	0	4479800	20523300	0
Myo5a	0	0	6607600	15827600	0
Myo5a	4300800	0	2317600	15724400	0
Myo5a	0	0	2907500	7427600	0
Myo5a	0	0	0	1377900	0
Myo6	0	0	0	53066000	0
Myo6	10061000	0	3842900	36955000	0
Myo6	10117400	1958300	9164700	23535000	0
Myo6	0	0	4842300	24837000	0
Myo6	14736000	7553100	7573200	36899000	0
Myo6	6213900	0	6743200	37049000	0
Myo6	0	0	0	8318100	0
Myo6	0	0	0	52402000	0
Myo6	0	0	2426900	17492400	0
Myo7a	0	0	0	64322000	0
Myo7a	0	0	0	74202000	0
Myo7a	23993000	0	8897600	51206000	0
Myo7a	0	0	13512000	44151400	0
Myo7a	0	0	0	16697000	0
Myo7a	11801000	6073000	18582700	35032000	0
Myo7a	8923300	0	12919000	103487000	0
Myo7a	13720000	0	10117400	36620000	0
Myo7a	0	0	0	24819300	0
Myo7a	24072000	5516200	15292000	50536000	0
Myo7a	8829000	0	2278500	18580400	0
Myo7a	32840000	0	23889000	95606000	0
Myo7a	28714000	3804400	18277300	38245000	0
Myo7a	0	0	0	40315000	0
Nme7	31101000	0	6466400	20271700	0
Nme7	0	0	14322700	7753000	0
Nme7	13818300	2221500	1624800	0	0
Nt5c1b	6264300	123515000	161261000	232911000	0
Nt5c1b	50034000	0	0	42259000	0
Nt5c1b	9277700	0	0	0	0
Nt5c1b	8704100	0	2164500	2396200	0
Pabpc1	57084000	25784000	55152000	42192000	0
Parp1	56973000	0	149792000	226190000	0
Parp1	20224000	0	49490000	20424000	0
Parp1	0	0	54273000	88384000	0
Parp1	0	0	0	19667900	0
Parp1	4933700	4926400	8098400	9121500	0
Parp1	6458200	0	11619000	13025200	0
Pcbp2	0	0	59589000	30300000	0
Pcbp2	9817800	3105200	6993900	4422300	0
Pdha2	20191900	0	5504200	0	0
Pdha2	0	12076000	6213500	11555800	0
Pdhb	35275000	21707600	16113000	10501000	0
Pdia3	28486000	22035300	27260000	28149000	0
Pdia3	25368000	15187700	20317900	7262200	0
Pdia6	44517000	0	13501000	0	0
Pdia6	60140000	27789000	38471000	40715000	0
Pdia6	0	42998000	40441000	61299000	0
Pfn1	29349000	0	23826000	21257000	0
Pfn1	0	32868000	73104000	58193000	0
Pgam1	13560900	5858200	8850600	14883900	0
Piwil1	190362000	32934000	0	39895000	0
Piwil1	0	0	21241900	19799800	0
Piwil1	0	0	0	12182000	0
Piwil1	46865000	0	20894000	27135000	0
Piwil1	29525000	0	22252000	0	0
Plin1	0	0	81332000	35945000	0
Plin1	8323200	7108900	21250000	17920400	0
Plin1	0	0	6585900	6452700	0
Plin1	0	0	35151000	27445000	0
Plin1	0	8640500	22911000	22996000	0
Plin1	0	0	52687000	42587000	0
Ppib	9322400	5290400	14464300	6349200	0
Ppp1r32	18382200	3372100	5351500	6976100	0
Ppp1r9b	0	27156000	0	0	0
Ppp1r9b	2543100	13390700	5753800	2572900	0
Ppp1r9b	0	18188600	0	0	0
Ppp6r3	0	60331000	0	0	0
Ppp6r3	0	17610100	0	0	0
Ppp6r3	0	28511000	2140700	0	0
Ppp6r3	0	9911100	0	0	0
Ppp6r3	0	40610000	0	0	0
Ppp6r3	22533900	37088000	2826200	4581400	0
Ppp6r3	0	24639000	3853400	0	0
Prdx1	5005300	2433000	9866400	6856100	0
Prdx6	14818000	0	24506000	20464500	0
Prdx6	0	7107900	4960900	8532100	0
Prss46	20366000	12689200	0	0	0
Prss46	54707000	11867500	11648000	25883000	0
Pum1	67406000	9055500	0	0	0
Pum1	127493000	39584000	0	0	0
Pum1	108990000	25430100	0	0	0
Pum1	53691000	0	0	0	0
Pum1	85423000	27011000	0	0	0
Pum1	68356000	0	0	0	0
Pum1	101879000	13567000	0	0	0
Pum1	120158000	36099000	0	0	0
Pum1	19910500	0	1721000	0	0
Pum2	0	0	41953000	32944800	0
Pum2	0	0	52233000	65987000	0
Pum2	0	0	47037000	57500000	0
Pum2	0	0	74170000	122003000	0
Pum2	0	0	31972000	34426000	0
Pum2	0	0	64635000	44362000	0
Pum2	0	0	12501900	23451000	0
Pum2	0	0	42306000	58457000	0
Pum2	8879500	4611400	21279000	28610000	0
Pum2	0	0	33572000	37483000	0
Pum2	0	0	52034000	73424000	0
Pum2	0	0	12123700	13600600	0
Pum2	0	0	19593900	27696000	0
Pum2	0	0	13472800	24707000	0
Pum2	0	0	53695000	44673000	0
Rbmxl2	79623000	0	18027000	42100000	0
Rbmxl2	6473200	1969000	5232500	6257300	0
Rbmxl2	17595000	10350600	19791000	22019000	0
Rpl3	15956800	3726500	16191800	11257200	0
Rpl34	56439000	22985000	34902000	21837000	0
Rpl7	0	0	54352000	150470000	0
Rpl7	9232200	9570200	0	0	0
Rplp0	67041000	58911000	44394000	43743000	0
Rps12	77310000	62224000	47161000	1418920	0
Rps16	10646000	5423200	12541800	0	0
Rps16	1176100	0	5249760	16944300	0
Rps19	13934200	11799100	12315000	11112200	0
Rps3	46826000	8178500	27543000	16149100	0
Rps5	41674000	8898600	23352000	32370000	0
Rps5	36641000	0	19743000	14611000	0
Rps6	25926300	15412200	18913300	11267000	0
Rps6	0	0	16474400	28278000	0
Rrbp1	5188300	4316400	9385100	3946200	0
Rrbp1	5553300	0	15819800	11293800	0
Rrbp1	3720500	0	11034300	10860500	0
Rrbp1	10922800	4109500	4249900	11042300	0
Rrbp1	6999200	0	12429500	10367800	0
Rrbp1	0	0	9736000	8928900	0
Sccpdh	28318000	5129800	16946100	15742100	0
Sdha	16723000	3295600	14525700	13034000	0
Sec23ip	0	3411000	11433000	13784000	0
Sec23ip	0	0	0	8166200	0
Sec23ip	8872400	1964200	9764000	6936400	0
Sec23ip	14177700	0	11740000	6370700	0
Sec23ip	0	0	17398900	20689100	0
Serpina3k	44696000	21204000	7791500	10109000	0
Serpina3k	29213000	38331000	0	0	0
Sfpq	14400000	0	7543100	8188900	0
Sfpq	47910000	18538600	24910000	21438000	0
Sfpq	65698000	0	11070000	21658200	0
Slc25a4	24260000	0	36796000	31275000	0
Slc25a4	27545000	17485300	20242200	9313600	0
Snd1	0	3187600	9345900	9894300	0
Snd1	5375600	0	11377400	14950000	0
Snd1	6565200	0	0	12480000	0
Snrpe	10804000	17939000	18986100	8634500	0
Snrpf	19823200	11245600	14044000	8666100	0
St13	43356000	9656900	39917000	41450000	0
Stk33	239540000	138559000	166072000	268910000	0
Sucla2	32848000	16607600	25356000	27711000	0
Tceb1	39437000	20872500	31692000	25511000	0
Tekt3	111553000	20663400	40762000	53558000	0
Tekt3	18184000	0	8384500	16245000	0
Tekt4	117752000	19135500	0	21261000	0
Tekt4	0	0	29292000	54066000	0
Tex43	14962000	4063900	8923200	7541200	0
Tex43	19281900	20360900	4750900	12589300	0
Tmod3	26441000	10769900	26363000	71512000	0
Tmod3	0	0	65978000	18547000	0
Tmod3	0	0	0	7174800	0
Tmod3	0	0	22653300	81739000	0
Tmod3	6814100	2866600	10404400	18588000	0
Tns1	49411000	0	35563000	31135000	0
Tns1	38814000	0	36152000	31277000	0
Tns1	42581000	10443000	40136000	20252000	0
Tns1	0	0	10300300	3295000	0
Tns1	30160000	9097300	19414600	24142000	0
Tns1	35132000	8187500	31283000	30522000	0
Tns1	31762000	3450900	26144000	12294100	0
Tns1	28124000	0	26964000	17080100	0
Tns1	0	0	13863000	0	0
Tpm3	23745000	0	67208000	146453000	0
Tpp2	12667400	1176200	0	4184900	0
Tpp2	6680900	5003500	5814800	2872300	0
Trim21	0	0	143877000	120960000	0
Trim21	24450000	110842000	72650000	63376200	0
Trim21	77788000	39656000	0	51566000	0
Trim21	0	0	152595000	200277000	0
Tsn	6059600	8908900	13898600	13673700	0
Tubb6	23612800	10379900	7071500	13472200	0
U2af2	17624100	14722300	17806400	15771700	0
Upf1	0	13458300	9631300	6376400	0
Upf1	0	42076000	14681000	17493200	0
Upf1	5067900	15698700	10171400	9528400	0
Upf1	0	5617900	0	0	0
Upf1	24401700	23091000	15233700	17714400	0
Vapa	15692500	4196800	8453000	8906200	0
Vdac2	104360000	69399000	62611000	98052000	0
Vdac2	0	0	0	32624900	0
Vim	105569000	31042000	73995000	0	0
Vim	4641700	0	63198000	67076000	0
Zc3h18	19896400	2091200	13575700	7011100	0
