# Supplementary material for: PUM1 and PUM2 promote translation of chromatin regulators to ensure mammalian spermatogenesis
Source: Sci Adv. 2026 Jul 17;12(29):eaed5708. doi: 10.1126/sciadv.aed5708 (PMC13378543; doi:10.1126/sciadv.aed5708)
Supplement: Supplementary file 2 — Tables S1 to S10 [file sciadv.aed5708_tables_s1_to_s10.zip › aed5708_Suppl. Excel_seq9_v2.xls]

## Sheet: Sheet1
	Primer	Sequence(5'->3')	Length
Genotyping	Pum1	5’-CATGAGTTTGGGAGGCATTT-3’	WT=361bp;Flox=453bp;KO=557bp
		5’-GTGGCTAACAACTGCTGCAA-3’
		5’-GTCTTGTGGCAACTAGGGTA-3’
	Pum2	5’-ACCAGCGTTTCTGGGTGA-3’	WT=460bp;MUT=280bp
		5’-AAATGGCACCCATCATTGTT-3’
		5’-CCGTTGTCTGCAGTGTCTGT-3’
	Vasa-cre	5’-CACGTGCAGCCGTTTAAGCCGCGT-3’
		5’-TTCCCATTCTAAACAACACCCTGAA-3’
	Stra8-cre	5’-GTGCAAGCTGAACAACAGGA-3’
		5’-AGGGACACAGCATTGGAGTC-3’
	Hspa2-cre	5’-CCTCACCCAACTAGATATCAGT-3’
		5’-GCCTGAAGATATAGAAGATAATCGCGAA-3’

## Sheet: Sheet2
	Primer	Forward primer(5'->3')	Reverse primer(5'->3')
qPCR	Pum1	GCAGCTACAAACTCTGCTACTC	CAAGACTGGATAACCTGGCATAC
	Pum2	GCAGGTCAGCGTCCTATTACTC	GTGCTGCCTGTAAGACTATTTGC
	Gapdh	GGCTCATGACCACAGTCCATGCC	GGAACACGGAAGGCCATGCCA
	β-Actin	CAGCCTTCCTTCTTGGGTAT	TGGCATAGAGGTCTTTACGG
	kmt2d	ATCTATGAGGAGCAGAACCGC	TGTCCTCCTTGTCAAACGTCA
	Msl1	GAAGAGGAGAAAACGATGGGA	AACAGGCAAGAAGGGGGTAAT
	Sin3a	AATCCAGAGCATCGTCAGACA	GGCTCCGTTATTGTTTTCTGC
	Suz12	GGACCGGTAAAGAGAACACCT	GCCGAAGAGGTAAGCAGGTAT
	Rif1	TGTGCAGCATCAGTTGACATC	CCGTAAGCGTACTCAAATCCC
	Wac	GCCATGATCCTGTTTCTCCTC	TGTTAATGAGCACGCAGGTCT
	Wdr82	ATGCACACATTTGGGGGTTAT	ACCACTCTCTCCGTTCCAGAC
	Jmjd1c	GCAGATCACCACAAAGAAGAATTGG	ACTCTCCTGAAGAATCCGACGA
	Meioc	GCACCATGGTCTACTTACGGAGA	GGCCTTTTGGGTTCTGTTAAGAGG
	Smarca5	GAGAGACAAGACTCCATCAATGCA	GCGAAACACTCGGACAGTCTT
	Pikfyve	AGCAATGAGCTTGTGGTTGGC	CAACCCTGTCCAGTGGTCTGG
	Hsp90aa1	GAGAAGAAGGTTGAAAAGGTGGTTG	AGCAAGATGACCAGATCCTTCAC
	Top2a	GCAATTTCTAAAGGTGCCACG	CAGAGGTTGAGCACTGTATCTGTAC
	18s	CATTCGAACGTCTGCCCTATC	CCTGCTGCCTTCCTTGGA
	Matr3	GTGCTGCGGATTCCTAACAGAGG	CCTGTTCTGTCTGGTCATCCTTGG
	Thoc2	CTCATCTGGTGGCAAAAAGGAATC	TCATGGAGCTTTGGCATCCTCC
	Hnrnpu	CCAGAACATGCTGTCCTCAAGATG	CCACCACCTCTGTTGAACTGG
	Shprh	AACACAGTCAAAGGCCAGACTG	ACACGATTTCTCAGAGTCATCCAG
	Gdf9	GCACGTGATCTCCTACAGCTT	CAGGCCGTCTACTTGTCATTT
	Smek2	GTCAGGTTCAAGGTAAAGACCCAT	CATTTTCCAAGGCGAGAGCC
	Kdm5a	AACTACTTGCATTGGGGCGA	GTCCTGTACACAGGCACACC
	Sycp2	GACACTGAAACCGAATGTGGA	TGTGGGTCTTGGTTGTCCTTT
	Brd1	CAATAAGAGGAGCTGGCAGTG	CTTCCGGATGCTAGAGTTCCT
	h 18S	GTAACCCGTTGAACCCCATT	CCATCCAATCGGTAGTAGCG
	h Sin3a	ACCATGCAGTCAGCTACGG	CACCGCTGTTGGGTGATGA
	h Suz12	TTGCAGCTTACGTTTACTGGTT	GGAACTTGCCTTATTGGACAACT
	h Smarca5	TGCAAACTGACCGGGCAAATA	TCGCCAACGGATAGTAAGTTCT
