# Supplementary material for: PUM1 and PUM2 promote translation of chromatin regulators to ensure mammalian spermatogenesis
Source: Sci Adv. 2026 Jul 17;12(29):eaed5708. doi: 10.1126/sciadv.aed5708 (PMC13378543; doi:10.1126/sciadv.aed5708)
Supplement: Supplementary file 2 — Tables S1 to S10 [file sciadv.aed5708_tables_s1_to_s10.zip › aed5708_Suppl. Excel_seq10_v2.xlsx]

## Sheet: Fig 4(D) testis RNA decay
		WT			SDKO
smarca5	0h	1	1	1	1	1	1
	2h	0.868459	0.93934	0.587793	0.660758	0.990801	0.983915
	4h	0.566479	0.835069	0.469978	0.606618	0.872532	0.759603
	6h	0.566361	0.510424	0.432273	0.52106	0.563821	0.695733
	8h	0.465485	0.399577	0.367705	0.400231	0.563749	0.521261
	12h	0.454773	0.385034	0.343084	0.281741	0.431237	0.427299
	24h	0.396905	0.291132	0.312076	0.263274	0.367703	0.38991
Sin3a	0h	1	1	1	1	1	1
	2h	0.854621	0.539636	0.799238	0.555889	0.897196	0.717086
	4h	0.667431	0.527567	0.668932	0.445277	0.766823	0.591427
	6h	0.524476	0.521115	0.544076	0.539701	0.676705	0.58805
	8h	0.500064	0.395839	0.482937	0.343752	0.516429	0.528259
	12h	0.434515	0.348611	0.392669	0.252815	0.506915	0.329618
	24h	0.331467	0.3171	0.259996	0.208693	0.493051	0.255139
Suz12	0h	1	1	1	1	1	1
	2h	0.878282	0.928682	0.638785	0.516012	0.891951	0.846462
	4h	0.625569	0.8122	0.505998	0.504227	0.821637	0.795066
	6h	0.433799	0.496642	0.390458	0.410559	0.7845	0.644613
	8h	0.425392	0.460332	0.2844	0.297093	0.395972	0.523678
	12h	0.328437	0.335826	0.297243	0.22572	0.341739	0.431722
	24h	0.303897	0.302839	0.197522	0.195663	0.322988	0.314883
	RNA Halives(h)
		WT			SDKO
	smarca5	12.03	8.374	7.896	7.614	11.2	11.83
	Sin3a	10.61	9.706	9.29	6.386	16.62	9.381
	Suz12	7.484	8.372	5.393	5.191	9.72	11.26
Readme: This is data for cultured seminiferous tubules from wt and SDKO testes each with three biological replicates following treatment of 20ug/ul Act D，normalized with timepoint 0 as 1 ， using 18s rRNA as internal control.

## Sheet: FigS6A testis WB
	WT			SDKO			Ratio
SMARCA5	1.27163	1.10169	1.17901	0.800724	0.630917	0.729417	0.608349
SUZ12	1.74444	1.58023	1.97542	1.09663	1.01564	1.05666	0.597902
SIN3A	0.971178	1.10975	1.25766	0.368399	0.314427	0.272874	0.286258
Readme:Quantitative analysis of cultured seminiferous tubules Western blot on three target proteins at 4 hr following treatment of Act D, Gapdh as internal control

## Sheet: Fig5(F) Dual report WT MUT
Empty+Sin3a 3'UTR wt			DAZL+PABP+PUM1+PUM2+Sin3a 3'UTR wt			PUM1+PUM2+Sin3a 3'UTR wt			DAZL+PUM1+PUM2+Sin3a 3'UTR wt			PABP+PUM1+PUM2+Sin3a 3'UTR wt			DAZL+PABP+Sin3a 3'UTR wt			Empty+Sin3a 3'UTR mut			DAZL+PABP+PUM1+PUM2+Sin3a 3'UTR mut			PUM1+PUM2+Sin3a 3'UTR mut			DAZL+PUM1+PUM2+Sin3a 3'UTR mut			PABP+PUM1+PUM2+Sin3a 3'UTR mut			DAZL+PABP+Sin3a 3'UTR mut
0.340289	0.390858	0.382073	0.703069	0.650464	0.695186	0.246883	0.252688	0.238068	0.293603	0.3064	0.353017	0.323971	0.320513		0.296745	0.399658	0.309932	0.430056	0.498525	0.458441	1.05475	0.868164	0.90607	0.332921	0.355642	0.3333	0.422457	0.413991	0.432605	0.338677	0.351562	0.316981	0.416652	0.402356	0.398971
Empty+Suz12 wt			PUM1+PUM2+Suz12 wt			DAZL+PUM1+PUM2+Suz12 wt			PABP+PUM1+PUM2+Suz12 wt			DAZL+PABP+Suz12 wt			DAZL+PABP+PUM1+PUM2+Suz12 wt			Empty+Suz12 mut			PUM1+PUM2+Suz12 mut			DAZL+PUM1+PUM2+Suz12 mut			PABP+PUM1+PUM2+Suz12 mut			DAZL+PABP+Suz12 mut			DAZL+PABP+PUM1+PUM2+Suz12 mut
0.654021	0.667762	0.682426	0.293968	0.308941	0.325311	0.343662	0.404876	0.414605	0.43318	0.451919	0.449658	0.580987	0.592078	0.634345	0.758985	0.749177	0.856811	0.650994	0.717453	0.757891	0.312782	0.322423	0.326215	0.35433	0.369152	0.389425	0.457148	0.451132	0.489011	0.69933	0.713816	0.756409	0.816953	0.865283	0.923871
Readme:Dual luciferase assay of target 3]UTR with PBE mutation in 293 T expressing PUM1/2-DAZL-PABPC1

## Sheet: FigS6(B-C) 293T RNA decay
		empty			PUM complex
sin3a	0h	1	1	1	1	1	1
	2h	0.986869	0.868597	0.911606	0.723701	0.737481	0.771783
	4h	0.509312	0.541	0.672027	0.520072	0.643321	0.496602
	6h	0.329179	0.432239	0.543315	0.314279	0.498873	0.394782
	8h	0.190333	0.317156	0.335206	0.186018	0.193897	0.213159
	12h	0.127595	0.214628	0.193883	0.16159	0.180538	0.207832
smarca5	0h	1	1	1	1	1	1
	2h	0.850356	0.959071	0.761413	0.841031	0.8272	0.985949
	4h	0.686448	0.694515	0.747365	0.780443	0.750933	0.873951
	6h	0.675228	0.65435	0.686202	0.753874	0.74558	0.656674
	8h	0.509271	0.586526	0.640222	0.5149	0.492668	0.54345
	12h	0.473939	0.47212	0.470861	0.472912	0.335048	0.473104
suz12	0h	1	1	1	1	1	1
	2h	0.991907	0.93966	0.910188	0.843081	0.782683	0.812174
	4h	0.826882	0.686228	0.908054	0.718763	0.759887	0.686128
	6h	0.699037	0.644088	0.855129	0.621418	0.661246	0.659669
	8h	0.550795	0.420609	0.687599	0.443431	0.527431	0.573085
	12h	0.470689	0.390376	0.681575	0.408092	0.419447	0.471866
	RNA Halives(h)
		empty			PUM complex
	Sin3a	3.882	4.927	5.574	3.819	4.796	4.263
	Smarca5	9.982	10.09	12.32	10.78	8.696	9.85
	Suz12	10.04	7.717	20.12	8.275	9.735	10.79
Readme:mRNA decay Data for three target genes in 293T cells expressing PUM1/2-DAZL-PABPC1 complex following treatment of 5ug/ul Act D at different timepoints. 0 h is treated a 1, 18s rRNA is internal control.

## Sheet: FigS7(F)
Empty+Mei4 3'UTR			DAZL+PABP+PUM1+PUM2+Mei4 3'UTR			PUM1+PUM2+Mei4 3'UTR			DAZL+PUM1+PUM2+Mei4 3'UTR			PABP+PUM1+PUM2+Mei4 3'UTR			DAZL+PABP+Mei4 3'UTR
0.732426	0.706488	0.691012	0.665199	0.669371	0.615586	0.72	0.563461	0.67438	0.718397	0.811845	0.753313	0.792718	0.877473	0.758474	0.698789	0.712969	0.708877
Empty+Sycp1 3'UTR			DAZL+PABP+PUM1+PUM2+Sycp1 3'UTR			PUM1+PUM2+Sycp1 3'UTR			DAZL+PUM1+PUM2+Sycp1 3'UTR			PABP+PUM1+PUM2+Sycp1 3'UTR			DAZL+PABP+Sycp1 3'UTR
3.43248	3.76716	3.88633	4.42759	4.37376	3.77206	3.54818	3.53122	3.36449	3.62196	4.34308	4.49279	4.49184	4.64223	3.67899	4.07892	4.52623	4.49474
Empty+Sycp3 3'UTR			DAZL+PABP+PUM1+PUM2+Sycp3 3'UTR			PUM1+PUM2+Sycp3 3'UTR			DAZL+PUM1+PUM2+Sycp3 3'UTR			PABP+PUM1+PUM2+Sycp3 3'UTR			DAZL+PABP+Sycp3 3'UTR
1.07683	1.23316	1.17125	1.77163	1.82313	1.52897	1.15397	1.19157	1.06993	1.15815	1.34424	1.40006	1.36996	1.43227	1.21617	1.53733	1.75781	1.77076
Readme:Dual luciferase assay results for two non PUM targets (Mei4，sycp3) and one PUM target with no TE change (sycp1)

## Sheet: FigS7(G) Dual report add alone
Empty+Suz12 wt			PUM1+PUM2+Suz12 wt			PUM1+Suz12 wt			PUM2+Suz12 wt			DAZL+PABP+PUM1+Suz12 wt			DAZL+PABP+PUM2+Suz12 wt			DAZL+PABP+PUM1+PUM2+Suz12 wt			DAZL+PABP+Suz12 wt
0.341394	0.35578	0.342459	0.208167	0.200814	0.221124	0.253147	0.253211	0.243303	0.238345	0.260511	0.253708	0.213877	0.213018	0.204739	0.227996	0.235006	0.235016	0.484229	0.557088	0.550237	0.330884	0.338657	0.348081
Empty+Suz12 wt			PUM1+PUM2+Suz12 wt			PUM1+Suz12 wt			PUM2+Suz12 wt			DAZL+PABP+PUM1+Suz12 wt			DAZL+PABP+PUM2+Suz12 wt			DAZL+PABP+PUM1+PUM2+Suz12 wt			DAZL+PABP+Suz12 wt
0.341394	0.35578	0.342459	0.208167	0.200814	0.221124	0.253147	0.253211	0.243303	0.238345	0.260511	0.253708	0.213877	0.213018	0.204739	0.227996	0.235006	0.235016	0.484229	0.557088	0.550237	0.330884	0.338657	0.348081
Readme:Dual luciferase assay for 293T cells expressing PUM1 or PUM2 along versus both together.

## Sheet: FigS7(K) DAZL PABP RIP
Sin3a
IgG	DAZL IP	PABPC1 IP
0.392292	1.15136	0.860551
0.210224	1.26868	0.897095
0.550953	1.32256	0.922316
Suz12
IgG	DAZL IP	PABPC1 IP
0.138696	0.66588	0.377182
0.260616	0.759611	0.379806
0.0120068	0.621288	0.347078
Wt1
IgG	DAZL IP	PABPC1 IP
0.203063	0.228986	0.259415
0.154963	0.195242	0.250578
0.61132	0.212176	0.250578
