# Supplementary material for: PUM1 and PUM2 promote translation of chromatin regulators to ensure mammalian spermatogenesis
Source: Sci Adv. 2026 Jul 17;12(29):eaed5708. doi: 10.1126/sciadv.aed5708 (PMC13378543; doi:10.1126/sciadv.aed5708)
Supplement: Supplementary file 2 — Tables S1 to S10 [file sciadv.aed5708_tables_s1_to_s10.zip › aed5708_Suppl. Excel_seq1.xlsx]

## Sheet: Key Resources Table
REAGENT or RESOURCE	SOURCE	IDENTIFIER
Antibodies
Rabbit Anti-Pumilio 1	Abcam	Cat# ab92545; RRID: AB_10563695
Goat Anti-Pumilio 1	Bethyl lab	Cat# A300-201A, RRID:AB_2253218
Rabbit Anti-Pumilio 2	Bethyl lab	Cat# A300-202A, RRID:AB_2173752
Guinea pig Anti- SP10	Reddi Lab
Goat Anti- PLZF	RnDSystems	Cat# MAB8395, RRID:AB_3659152
Rabbit Anti-Lin28a	CST	Cat# 3978, RRID:AB_2297060
Rabbit Anti- H1	Abcam	Cat# ab61177, RRID:AB_941946
Rabbit Anti- H2A	Abcam	Cat# ab18255, RRID:AB_470265
Rabbit Anti- H3	Abcam	Cat# ab1791, RRID:AB_302613
Rabbit Anti- H4	Abcam	Cat# ab177840, RRID:AB_265046
Rabbit Anti- TNP1	a gift of Dr. Stephen Kistler at University of South Carolina
Rabbit Anti- TNP2	a gift of Dr. Stephen Kistler at University of South Carolina
Rabbit Anti- PRM1	Briar Patch Biosciences	Cat# HUP1N, RRID:AB_2651186
Rabbit Anti- PRM2	Briar Patch Biosciences	Cat# HUP2B, RRID:AB_2687949
Mouse Anti- γH2AX	Millipore	Cat# 16-202A, RRID:AB_568825
Rabbit Anti- SYCP3	Abcam	Cat# ab15093, RRID:AB_301639
Human Anti- CREST	Antibodies Incorporated	Cat# 15-234-0001, RRID:AB_2687472
Rabbit Anti- DDX4	Abcam	Cat# ab13840, RRID:AB_443012
Mouse Anti- β Actin	Sigma-Aldrich	Cat# A1978, RRID:AB_476692
Mouse Anti- α Tubulin	Santa Cruz	Cat# sc-8035, RRID:AB_628408
Mouse Anti- β Tubulin	ABclonal	Cat# AC021, RRID:AB_2773004
Rabbit Anti- GAPDH	ABclonal	Cat# A10868, RRID:AB_2758281
Goat IgG	Beyotime	Cat# A7007, RRID:AB_3714732
Rabbit IgG	Beyotime	Cat# A7016, RRID:AB_2905533
Rabbit Anti- H4K5ac	Abcam	Cat# ab51997, RRID:AB_2264109
Rabbit Anti- H4K8ac	ABclonal	Cat# A7258, RRID:AB_2767802
Rabbit Anti- H4K16ac	ABclonal	Cat# A14227, RRID:AB_2761087
Rabbit Anti- H3K27ac	Abcam	Cat# ab4729, RRID:AB_2118291
Rabbit Anti- H3K4me3	Abcam	Cat# ab8580, RRID:AB_306649
Rabbit Anti- H3K4me	Abcam	Cat# ab8895, RRID:AB_306847
Rabbit Anti- H3K27me3	Abcam	Cat# ab108245, RRID:AB_3714733
Rabbit Anti- H3K9me3	Abcam	Cat# ab8898, RRID:AB_306848
Rabbit Anti- SIN3A	Abcam	Cat# ab3479, RRID:AB_303839
Rabbit Anti- JARID2	Abcam	Cat# ab192252, RRID:AB_3714734
Rabbit Anti- KDM5A	Abcam	Cat# ab194286, RRID:AB_2889152
Rabbit Anti- SMARCA5	Abcam	Cat# ab183730, RRID:AB_3714736
Rabbit Anti- SUZ12	Abcam	Cat# ab175187, RRID:AB_2847814
Mouse Anti- HA tag	Abmart	Cat# M20003, RRID:AB_2864345
Rabbit Anti- H3F3B	Proteintech	Cat# 10265-1-AP, RRID:AB_513398
Mouse Anti- DAZL	Bio-Rad	Cat# MCA2336, RRID:AB_2292585
Rabbit Anti- PABPC1	Abcam	Cat# ab21060, RRID:AB_777008
Bacterial and Virus Strains
DH5α Chemically Competent Cell	Vazyme	Cat# C502-02/03
Chemicals, Reptides, and Recombinant Proteins
Hartman’s Fixative	Sigma	Cat# H0290
Paraffin	Leica	Cat# 39601095
Citrate-EDTA Antigen Retrieval Solution	Beyotime	Cat# P0086
Biotin-Streptavidin HRP Detection Systems	afantibody	Cat# AFIHC001KY
DAB Horseradish Peroxidase Color Development Kit	ZSGB-BIO	Cat# ZLI-9017
Hematoxylin	Sigma	Cat# HHS16
Eosin Y (5 wt. % in H2O)	Sigma	Cat# 318906-500mL
Precision Plus™ Protein Dual Color Standards	Bio-Rad	Cat# 610374
One-Step PAGE Gel Fast Preparation Kit (12%)	Vazyme	Cat# E304-01
Enhanced Chemiluminescence	Vazyme	Cat# E411-03
0.05% Trypsin-EDTA	Gibco	Cat# 25300062
DMEM Basic (1X)	Gibco	Cat# C11995500BT
StemProTM-34 SFM (1X)	Gibco	Cat#10639011
KnockoutTM Serum Replacement	Gibco	Cat#10828010
Sodium Pyruvate	Gibco	Cat#11360070
Non-essential Amino Acids	Gibco	Cat#11140050
FBS	Hyclone	Cat# SH30396.03
Penicillin-Streptomycin, Liquid	Gibco	Cat# 15140122
Sodium Pyruvate 100 mM Solution	Gibco	Cat# 11360070
GlutaMAX™ Supplement	Gibco	Cat# 35050061
EDTA-free Protease Inhibitor Cocktail	Roche	Cat# 1187358001
DMSO	Sigma	Cat# D2650
T4 DNA Ligase	NEB	Cat# M0202S
10×T4 DNA Ligase Reaction Buffer	NEB	Cat# B0202S
Fluoroshield™ with DAPI	Sigma	Cat# F605
5×PrimeScript RT Master Mix	Takara	Cat# RR036A
AceQ qPCR SYBR Green Master Mix	Vazyme	Cat# Q141-02
RNase-free H2O	LifeTech	Cat# 10977-015
TURBO™ Dnase	LifeTech	Cat# AM2238
RNase I	LifeTech	Cat# AM2295
Triton™ X-100	Sigma-Aldrich	Cat# T8787
DTT	Fermentas	Cat# R0861
TWEEN® 20	Sigma-Aldrich	Cat# P9416
10% Nonidet P40 Substitute	Roche	Cat# 11332473001
TRIzol® Reagent	Ambion	Cat# 15596018
Opti-MEM	Gibco	Cat# 31985-062
RIPA lysis buffer	Beyotime	Cat# P0013B
Cocktail	Roche	Cat# 11697498001
ExoSAP-IT™ PCR Product Cleanup Reagent	Thermo Fisher	Cat# 78200
RNasin Ribonuclease Inhibitors	Promega	Cat# N2511
FastAP Thermosensitive Alkaline Phosphatase	LifeTech	Cat# EF0652
T4 PNK	NEB	Cat# M0201L
T4 RNA Ligase 1 (ssRNA Ligase), High Conc	NEB	Cat# M0437M
Proteinase K	NEB	Cat# P8107S
Q5® High-Fidelity 2X Master Mix	NEB	Cat# M0492L
AffinityScript Reverse Transcriptase	Agilent	Cat# 600107
Dynabeads™ MyOne™ Silane	LifeTech	Cat# 37002D
UltraPure™ SDS Solution, 10%	LifeTech	Cat# 15553-027
EDTA (0.5 M), pH 8.0	LifeTech	Cat# AM9260G
NuPAGE™ MOPS SDS Buffer Kit	Invitrogen	Cat# NP0050
MetaPhor® Agarose	LONZA	Cat# 50180
Buffer QG	QIAGEN	Cat# 19063
Buffer RLT	QIAGEN	Cat# 79216
Dynabeads™ Protein G	LifeTech	Cat# 10004D
Criticai Commerciai Assays
TIANgel Midi Purification Kit	TIANGEN	Cat# DP209-02
TIANpure Midi Plasmid Kit	TIANGEN	Cat# DP107-02
ExFect Transfection Reagent	Vazyme	Cat# T101-01
Dual Luciferase Reporter Assay Kit	Vazyme	Cat# DL101-01
MinElute Gel Extraction Kit	QIAGEN	Cat# 28604
Phase Lock Gel Heavy	TIANGEN	Cat# WM5-2302831
RNA Clean & Concentrator Kits	ZYMO RESEARCH	Cat# R1015
Experimental models: Cell lines
Human: 293T	ATCC	N/A
Experimental models: Organisms/strains
Mouse: Strain FVB; Tg(Ddx4-cre)1Dcas/J	The Jackson Laboratory	Strain # 006954
Mouse: Strain B6.FVB; Tg(Stra8-icre)1Reb/LguJ	The Jackson Laboratory	Strain # 017490
Mouse: Strain B6; Tg(Hspa2-cre)1Eddy/J	The Jackson Laboratory	Strain # 008870
Mouse: Strain B6. 129 and FVB; Pum1F/F; Pum2-/-	This paper	N/A
Mouse: Strain B6; Pum1(V5-HA tag)	This paper	N/A
Mouse: Strain B6; Pum2(FLAG-HA tag)	This paper	N/A
Oligonucleotides
Primers for genotyping and qPCR, see Table S8	This paper	N/A
Recombinant DNA
psiCHECK-2 Vector	Promega	Cat# C8021
M46-Pum1-1XFlag-IRES-eGFP	This paper	N/A
pEYFP-N1-Pum2	This paper	N/A
CMV-DAZL	This paper	N/A
CMV-PABPC1	This paper	N/A
Software
GraphPad Prism	GraphPad	https://www.graphpad.com/
ImageJ Fiji	NIH	https://imagej.net/
