# Supplementary material for: PUM1 and PUM2 promote translation of chromatin regulators to ensure mammalian spermatogenesis
Source: Sci Adv. 2026 Jul 17;12(29):eaed5708. doi: 10.1126/sciadv.aed5708 (PMC13378543; doi:10.1126/sciadv.aed5708)
Supplement: Supplementary file 2 — Tables S1 to S10 [file sciadv.aed5708_tables_s1_to_s10.zip › aed5708_Suppl. Excel_seq2_v2.xlsx]

## Sheet: Read me
Table S1.eCLIP data of mouse testes PUM1 eCLIP and PUM2 eCLIP.
In the eCLIP experiment, there were two biological replicates in both the PUM1 and PUM2 IP groups, with each replicate comprising testes from two adult WT mice. Meanwhile, Pum1ko and Pum2ko served as negative controls, with each group containing two testes. The sequencing depth of the cDNA library was 10G. We utilized size matched input (SM-input) as the background. Specific peaks in the PUM1 IP …

## Sheet: CLIP Total Reads
category	WT_PUM1		Pum1KO_PUM1
	rep1	rep2
rawdata (# of reads)	51314358	42161283	25526231
after demutiplexing&trimming (# of reads)	44391321	37421191	16577101
after Removing repetitive elements (# of reads)	24561145	19793524	10447026
after Mapping (# of reads)	18447665	14247245	6765473
after Removing PCR duplicates (# of reads)	13211045	10293996	4949466
after Peakcalling (# of peaks)	1509198	1216095	48815
after extracting 8fd peaks (# of peaks)	28758	35562	19352
category	WT_PUM2		Pum2KO_PUM2
	rep1	rep2
rawdata (# of reads)	35651776	33513710	19099480
after demutiplexing&trimming (# of reads)	27703077	29350813	16910305
after Removing repetitive elements (# of reads)	14371886	15978706	11349304
after Mapping (# of reads)	9629478	11023656	5934603
after Removing PCR duplicates (# of reads)	1652613	1881219	1268133
after Peakcalling (# of peaks)	172094	198113	29219
after extracting 16fd peaks (# of peaks)	24412	21454	7016

## Sheet: Reads length
Reads length	PUM1 input	PUM1 IP1	PUM1 IP2	PUM1KO IP	PUM2 input	PUM2 IP1	PUM2 IP2	PUM2KO IP
15	48430	3466	2437	13391	23624	16271	11014	14935
16	51113	7188	4742	18750	27357	22309	15587	19422
17	114428	11560	7589	23157	76816	23316	16828	21915
18	39143	14442	10220	40342	27208	42560	30509	30686
19	47837	13507	9761	33021	33757	29468	25356	28173
20	48326	16896	20338	31990	39640	25618	19761	39391
21	153194	14129	11339	29899	109842	24719	20797	25082
22	32997	16342	13609	29681	24155	25047	21844	29982
23	21046	17636	15156	31085	18046	29110	26857	32901
24	22028	17021	15329	32035	20886	25966	23521	25542
25	22621	18782	16770	32943	21180	26163	24359	26507
26	18770	20207	18393	31742	21562	27427	25752	29089
27	15365	20569	19115	32045	17604	29028	25518	27931
28	19922	20935	20027	32439	20109	26806	25493	26316
29	14193	21541	20387	33470	17265	26021	25763	25278
30	10827	20922	20008	35123	13158	24792	25049	25607
31	10514	21274	20291	29886	12917	22792	23081	23359
32	10695	21149	20175	28550	13424	22299	23681	22416
33	10286	21060	20556	26602	13532	21153	22313	20655
34	11312	21370	20429	25237	15437	20769	21879	20818
35	9883	20719	20193	23866	12903	19974	21493	19514
36	9292	20378	20237	23257	12453	20209	21993	19250
37	9507	20345	20035	22812	12525	19418	21893	18357
38	9622	20128	20474	22731	13585	18940	20754	19376
39	9847	20138	19368	20023	13548	17343	20347	16434
40	8863	19409	19172	19103	12088	16604	21077	16055
41	7981	18834	18798	17213	11203	15624	17811	15090
42	8001	18437	18175	16122	11239	14763	16586	14803
43	7851	17858	17825	15804	10938	14972	16936	13996
44	7129	17382	17321	14916	10336	13671	14851	13333
45	7202	16785	17040	14417	10112	13587	14909	12872
46	6424	16690	16229	13116	9562	13184	14053	12119
47	6512	15972	16024	12640	9598	12717	13726	11706
48	6267	15801	15825	11956	9419	11999	13164	11103
49	6033	15245	15233	11257	9091	12111	12604	11036
50	5844	14885	14886	11098	9020	11211	12092	10455
51	5596	14231	14181	10222	8463	11013	11838	9959
52	5472	13849	13703	10462	8283	11451	12548	10571
53	5102	13103	13257	8756	7856	10168	11118	9757
54	4948	12664	12916	8380	7602	10627	11197	9901
55	4974	12645	12700	7599	7911	9275	11249	8949
56	4439	12221	12056	7092	7029	9159	10462	8576
57	4304	11737	11900	6517	6958	8323	9374	7967
58	4311	11313	11404	6791	7198	7760	8971	7368
59	3877	11069	11223	6251	6407	7354	8368	7065
60	3744	10546	10614	6097	6090	6990	8005	6965
61	3609	10214	10367	5284	5895	6689	7218	6601
62	3447	9703	10111	5148	5683	8261	10202	7844
63	3668	9422	9763	4718	6291	6310	7032	6078
64	3143	9133	9366	4270	5529	5872	6708	6014
65	2896	8714	9243	4348	5297	5572	6440	5694
66	2878	8409	8789	4168	5015	5611	6787	5627
67	2656	8176	8334	4129	4690	5752	6529	5509
68	2547	7895	8227	3555	4544	4894	5501	5022
69	2664	7656	8166	3630	4708	4763	5146	5134
70	2568	7333	7794	3067	4440	4236	4838	4650
71	2410	7077	7612	2949	4302	4247	4870	4566
72	2631	7079	7220	2971	4394	4036	4607	4363
73	2152	6597	7142	2532	3873	3671	4249	3911
74	2101	6323	6781	2263	3625	3450	4086	3774
75	2063	6206	6579	2096	3774	3475	3726	3746
76	2031	5797	6428	2021	3798	3408	3871	3650
77	2085	5848	6232	2054	3800	3204	3796	3582
78	1810	5372	5974	1793	3359	3067	3519	3418
79	1729	5178	5659	1784	2978	2920	3380	3204
80	1654	5130	5494	1636	2971	2802	3295	3068
81	1515	4867	5464	1616	2773	2856	3434	3136
82	1481	4787	5157	1653	2708	2845	3452	3066
83	1474	4601	5098	1325	2650	2460	2857	2712
84	1419	4289	4966	1342	2796	2255	2740	2532
85	1377	4196	4731	1343	2496	2190	2630	2486
86	1314	4118	4699	1181	2421	2099	2687	2460
87	1333	4013	4431	1109	2361	1943	2371	2272
88	1208	3804	4288	1129	2351	1845	2151	2157
89	1394	3646	4103	966	2483	1792	2059	2094
90	1347	3537	3965	864	2587	1789	1978	1994
91	1702	3526	3863	864	2951	1715	1994	1908
92	1471	3222	3699	844	2567	1591	1794	1918
93	1368	3159	3567	785	2340	1579	1908	1879
94	1350	3165	3501	719	2542	1371	1690	1647
95	2756	2985	3445	732	4692	1396	1661	1680
96	1293	2708	3371	643	2379	1265	1530	1454
97	866	2653	3119	650	1727	1220	1403	1485
98	977	2681	3245	611	1904	1162	1475	1440
99	863	2424	2937	717	1694	1170	1533	1380
100	978	2424	2833	532	1787	1114	1332	1238
101	873	2381	2891	547	1558	1058	1202	1239
102	747	2206	2607	474	1507	998	1127	1083
103	703	2135	2601	424	1362	922	1175	1137
104	660	2053	2532	388	1382	865	1087	1094
105	840	2017	2417	364	1562	1014	1073	1120
106	722	2004	2295	366	1446	1001	929	1048
107	678	1888	2336	349	1233	911	982	1067
108	639	1832	2205	291	1193	796	943	954
109	522	1787	2161	321	1168	751	848	849
110	535	1724	2079	334	1070	722	875	812
111	533	1649	2071	303	1062	687	837	785
112	441	1632	1970	274	1068	735	948	768
113	506	1508	1756	310	939	683	901	745
114	429	1442	1776	279	883	656	781	732
115	462	1434	1708	223	989	761	723	708
116	409	1444	1801	256	864	618	713	653
117	408	1326	1615	220	872	565	658	642
118	421	1324	1663	195	894	551	611	614
119	433	1217	1516	188	903	508	601	575
120	409	1190	1463	180	824	461	561	525
121	537	1100	1426	199	1205	458	584	504
122	561	1078	1354	198	1208	414	559	517
123	364	1036	1276	179	784	406	491	490
124	298	1027	1238	164	635	409	520	456
125	304	1009	1217	162	650	417	457	443
126	327	932	1241	129	702	433	492	421
127	276	874	1119	132	609	350	432	393
128	272	810	1037	134	553	343	463	390
129	242	810	975	145	582	329	414	361
130	274	777	1006	154	528	292	401	350
131	241	770	933	173	527	335	459	323
132	216	721	944	102	511	344	451	322
133	228	720	923	107	515	333	352	340
134	253	679	845	102	538	279	382	320
135	567	682	885	101	1359	287	369	326
136	342	635	883	107	691	303	332	307
137	455	891	1174	121	948	360	401	436
138	288	1070	1350	142	689	474	477	507
139	446	2473	3240	256	1270	1025	990	1090
140	981	3011	3853	308	2741	1290	1324	1234
141	1827	7492	10288	718	5397	3278	2993	3262

## Sheet: PUM Known targets
PUM1 known target
Tissue	Gene
mouse brain	Pum1,Pum2,Git1,Syt1,Parp6
mouse testis	Map2k3,Map3k1,Map2k7,Sae1,Uba2,Pias1,Pias2,Cdk1,Cdk2
mouse brain	Atxn1
mouse ovary	Sycp1
293T cells	Norad
hematopoietic stem/progenitor cell	Foxp1
NIH3T3/MEF cells	Cdkn1b
PUM2 known target
Tissue	Gene
mouse brain	Pum1,Pum2,Git1,Syt1,Parp6
293T cells	Norad
hematopoietic stem/progenitor cell	Foxp1
mouse brain	Brn1,Tle4
NIH3T3/MEF cells	Cdkn1b
human embryonic stem cells	Mapk1,Mapk14
rat visual cortical pyramidal neurons	Scn8a
C2C12 cells	Mff
We decided to choose the appropriate fold change threshhold for PUM targets based on the following scheme. We first generated lists of confirmed PUM1 and PUM2 targets based on the published data (See the above table), and measured percent of those reported targets at different fold change threshold (from 4 fold change to 32 fold change over input) and correlate them with the number of total eCLIP…
Reference bibliography：Zhang M et al.,2018, Chen D et al,2010, Gennarino.V.A et al.,2015, Mak W et al.,2016, Lee S et al.,2016, Naudin C et al.,2017, Lin K et al.,2019, Zahr SK et al.,2018,Lee MH et al.,2007, Driscoll HE et al.,2013, D'Amico D et al.,2019

## Sheet: PUM1_PUM2_TargetList
PUM1 Targets	PUM2 Targets	PUM1 and PUM2 common targets
Sorbs3	Fam71e2	Dmxl1
Srrm1	Cep290	Prrc2a
Ruvbl2	Scaf11	Cep290
Cep290	Psma4	Lrch4
1700016L21Rik	Capzb	Tmed10
Nfatc2ip	Ccdc173	Capzb
Capzb	Dnajc21	Ccdc173
Dnajc21	Lrig2	Dnajc21
Ccdc173	Atp6v1c2	Rif1
Plaat5	Tmem38b	Nsun7
Alg11	Ak2	Septin9
Tmem38b	Strbp	Tmem38b
Strbp	Ino80d	Strbp
Ttll11	Med4	4930528D03Rik
Spty2d1	Glrx2	Ubxn4
4933440M02Rik	Acsl4	Glrx2
Rhbdd1	Ppp1r14bl	Cfap36
Dennd6b	6330409D20Rik	Aftph
Mir202	Hdgf	Rnf187
Mief1	Vash2	Arih1
Gtf2e2	Adam4	6330409D20Rik
Fabp9	Mex3b	Kbtbd7
Glrx2	Usp2	Bnip2
Slc41a3	Stk24	Hdgf
Gpat3	Ppp4r2	Cep83
Spaca7	Ptprb	Tmem33
6330409D20Rik	Bbx	Mex3b
Hdgf	Utrn	Qrich1
Gbp7	Arhgap29	Usp2
Mex3b	Dnah17	Ptprb
6030458C11Rik	Tcfl5	Bbx
Usp2	Pole3	Slc30a1
Ptprb	Gm14379	Ahctf1
Bbx	Mroh4	Arhgap29
Mosmo	Snrk	Crebrf
Arhgap29	Nol4l	Dnah17
Dnah17	Ctdspl	Pole3
Pnpt1	Fancd2os	Mroh4
Dzank1	Tnpo1	Nol4l
Pole3	Spag9	Fancd2os
Cerk	Prps1l3	Tnpo1
Mroh4	Mir6958	Ppp4r3a
Nol4l	Cbfb	Spag9
Tmem184c	Asap1	Topbp1
Pick1	Emsy	Prps1l3
Fancd2os	Ptprk	Cbfb
Tnpo1	Kit	Rev3l
Tmsb10	Nfkbia	Ptprk
Miip	Arl8b	Kit
Spag9	Vamp2	Nfkbia
Prps1l3	Il10rb	Arl8b
Cbfb	1700097N02Rik	Vamp2
2810004N23Rik	Rbbp6	Rictor
Pcbd2	Gbf1	Il10rb
Ptprk	Jag1	1700097N02Rik
Kit	Tmcc1	Pacsin2
Nfkbia	Atad5	Rbbp6
Ccp110	Glyr1	Gbf1
Flywch1	Fnbp4	Eif3c
Arl8b	Ubr3	Atad5
Vamp2	Dnajc7	Paip1
Il10rb	Nsa2	Fnbp4
1700097N02Rik	Sppl2b	Cfap45
4931428F04Rik	4930503L19Rik	Dnajc7
Rbbp6	Macf1	Pdia3
Gbf1	2210416O15Rik	Nudt15
Fam214b	Baz1a	4930503L19Rik
Heatr9	Bcl2l1	Rbms2
Atad5	Pnkd	Aggf1
Nln	Lonrf3	Letm2
Fnbp4	Gprc5b	Macf1
Ehmt1	Ppig	Fat1
Pdha2	Rab11fip3	Baz1a
Dnajc7	Rragb	Gigyf2
Usf3	Nr6a1	Mnt
4930503L19Rik	Cylc2	Mapk1ip1l
Larp7	Cpd	Pnkd
Macf1	Btbd7	Ppig
Baz1a	Agpat3	Ccer1
Zdhhc11	Tmem106b	Rab11fip3
Ptprs	Cggbp1	Rragb
Pnkd	Ssr3	Btbd7
Ppig	Atp6ap2	Ppp1r9a
Tubb4b	Rgl1	Cggbp1
Cntd1	Nudcd3	Hmgcs1
Rab11fip3	Cep43	Hectd4
Rragb	Msl3l2	Cep43
Olfr24	Lztfl1	Msl3l2
Cep126	Ep300	Ep300
Rusc1	Alms1	Npat
Gsto2	Gm50478	Cpeb4
Btbd7	Mtx3	Rock2
Catsper4	Cpeb4	Gpbp1
Cggbp1	Iqcm	Stk4
Zkscan7	Chrdl2	Caprin1
Cep43	Tusc3	Rtf1
Msl3l2	Caprin1	Kansl1
Cpxm1	Zbtb38	1700109H08Rik
Ep300	Rtf1	Zfp322a
Cpeb4	Dab2ip	Rimklb
Tktl2	Cdkl2	4921539E11Rik
Rabggta	Mdm4	Trim24
Caprin1	Nexn	Arl6ip1
Fgd6	4921539E11Rik	Pm20d1
Rtf1	Trim24	Hnrnph1
Scarb1	4930590J08Rik	Tubgcp5
Tmem181b-ps	Pm20d1	Ndel1
Xrcc3	Dst	Rbm25
Mybl1	Rbm25	Cadm1
Ppfia3	Cep63	Cep63
Rfc4	Cadm1	Mir6948
Ube2m	Trnt1	Plxna1
4921539E11Rik	Mir6948	Creld2
Trim24	Plxna1	Fam135a
1700094J05Rik	Creld2	Ppm1a
Rnf168	Lrrc18	Ube4a
Olfr1509	Zfp326	Fam71f1
Pm20d1	Trmo	Dpy19l1
Hsd3b1	Fam71f1	Atrn
Ankrd49	Dpy19l1	Pnn
Tex22	Atrn	Znrf3
Tspan3	Znrf3	Zhx1
Bicd2	Zhx1	Tbl2
C2cd2	Rdh10	Zfhx3
Rbm25	Upf2	Stk31
Ran	Stag2	Atp1b1
Cep63	Zfp36l2	Pmp22
Cadm1	Zfhx3	Igfbp4
Mir6948	Dlgap4	Zfp518a
Plxna1	Map2	Ccdc30
Creld2	Pmp22	Unc50
Il1a	Igfbp4	Ahdc1
Tvp23b	Zfp518a	Kcnn1
Whamm	Ccdc30	Zfp445
Fam71f1	Unc50	Lemd3
Dpy19l1	Zcchc13	Kcnd1
Atrn	Lemd3	Nufip2
5730455P16Rik	Nufip2	Tbcel
Znrf3	Adgrf3	Zfp866
Zhx1	Sipa1l3	Sipa1l3
Tuba8	Edem1	Ccdc117
Zfp974	Tmprss13	Golm2
Zfhx3	Golm2	Smc6
Sfxn2	Smc6	Nus1
Pmp22	Herpud2	Pcmtd2
Plagl2	Nus1	Zfp935
Sh3glb1	Zfp935	Tpr
Grin3b	Tpr	Edem3
Paf1	Asph	Pag1
Kif2b	Pag1	Dnah7a
Igfbp4	Dnah7a	Slc7a5
Zfp518a	Gjc1	Camk2n1
Gm6370	Camk2n1	Ormdl3
Fam222a	Dok7	Eif3j1
Ccdc30	Sort1	9530068E07Rik
Unc50	Zfp821	Zfp821
Nr2c2	Slc24a3	Setd2
Snora19	Fmr1	Cd81
Septin12	Tasor	Tasor
Lemd3	Elmo1	Dync1li2
Rbm43	Arl6ip5	Mfsd14a
Nufip2	Mtmr3	Elmo1
Gm5643	Ncaph	Mtmr3
Sipa1l3	Fem1c	Fem1c
Golm2	4930404N11Rik	Fbxw7
Smc6	Ube2g1	Fam227a
4930578I06Rik	Mir7657	Ube2g1
Polr1has	Wsb1	Wsb1
Scaf1	Slco6d1	Slco6d1
Zbtb17	Cep295nl	Ncl
Alg1	Hbs1l	Atp2a2
Nus1	Tex13b	Tex13b
Pclaf	Anp32b	Hcfc2
Zfp935	LOC666331	Rgs5
Mfn1	Jak2	Prlr
Atp7a	Ghitm	Mknk2
Tpr	Slc5a5	3830406C13Rik
Gk2	Fam220a	Lrp8
Atat1	Uros	Eloc
Pag1	Bmp2k	Mir7675
Lrriq3	Elavl2	Eif4g3
Dnah7a	Eloc	Ttbk2
Zfp260	Eif4g3	Pof1b
Camk2n1	Prok1	Prok1
Zfp821	Syne1	Syne1
4931406C07Rik	Usp9x	Aldoart1
Cebpg	Aldoart1	Srrm2
Tasor	Srrm2	Spata31d1b
2810002D19Rik	Rabl2	Btg1
Elmo1	Kmt2e	Rabl2
Rab2b	Fam3c	Kmt2e
Mtmr3	Zfp513	Thoc2
Fem1c	Ostm1	Rnf38
Diaph3	Thoc2	4921507P07Rik
Dedd	4921507P07Rik	Phf2
Ube2g1	Zyg11b	Ctdspl2
Wsb1	Man1a2	Nup153
Tmem47	Dnah2	Sel1l
Slco6d1	Frat1	Chmp4b
Tex13b	Ctdspl2	Zbtb10
Ccnl2	Nup153	Bmi1
Mir30b	Sel1l	Aplp2
Srprb	Chmp4b	Pank1
Col9a3	Zbtb10	S100pbp
Arsa	Bmi1	Bclaf1
Dhx37	Usp12	Rtn3
Tnp2	Noxo1	4932411N23Rik
Spata7	Dipk2a	Mycbp2
Pifo	Pank1	Ccdc88a
Dnajb7	Lrrc3c	Nectin2
Eloc	Bclaf1	Mxd1
Adgrl2	Scyl1	Ssh2
Eif4g3	Iffo2	Cbx5
Ovol2	Sos1	Csde1
Mir1896	Snord69	Kmt5a
Cux1	4932411N23Rik	Ubn2
Gtpbp1	Rims3	Arl14epl
Cdca2	Mtrex	Fhad1
Rptor	Ik	Snord35a
Prok1	Arl5b	1700019A02Rik
Syne1	Zdhhc9	Pgrmc2
Rps19	Dnaja3	Rgs22
Aldoart1	Mxd1	Fbxo30
Extl1	Arl14epl	Nipbl
Srrm2	Vezf1	Wwc2
Traf3ip1	Chmp7	Nrd1
Ctcfl	Fhad1	Srsf11
Rabl2	Snord35a	G6pc3
Kmt2e	Rell1	Dnajb14
Thoc2	Pgrmc2	Wbp11
4921507P07Rik	1700019A02Rik	Gas6
Pcdha5	Hoxa4	Lrrc63
Katnb1	Wwc2	Bdp1
Gm2a	Fzd1	Marchf6
Armc12	Cmtm4	Ncstn
4930434J06Rik	Srcap	Jade1
Tmem170	Dnajb14	Nktr
Ctdspl2	Ccnc	Luzp1
Nup153	Ppard	Hnrnpf
Emp3	Nom1	Morf4l1
Sel1l	Bdp1	Calm2
Chmp4b	Tcf19	Brap
Zbtb10	Marchf6	Odf2
Bmi1	Jade1	Mfsd9
1810024B03Rik	1110059E24Rik	4932438A13Rik
Akr1cl	Nktr	Adam5
Pank1	Luzp1	Gabpb1
Fkbp6	2310033P09Rik	B4galt5
Mir692-3	Mir1843a	Fyttd1
Bclaf1	Hnrnpf	Snx27
Ggt7	Afdn	Mtdh
4932411N23Rik	Morf4l1	Zfp609
Pxt1	Brap	Kctd12
Dmtf1	Odf2	Txndc8
Cfap300	Mir6371	Clpx
4921513H07Rik	Agps	Tnfrsf13c
Mxd1	Pds5b	Agbl5
Arl14epl	4932438A13Rik	Kdm5a
Hlf	Usp26	Ccdc96
Ccar2	Fyttd1	4931429L15Rik
Fhad1	Fads2	CK137956
Arhgef2	Smim8	Hspa5
Ube4bos3	Etv5	Knl1
Snord35a	Polr2m	Mir7036
Sltm	Eps8	Larp1
1700019A02Rik	Zfp609	Rab28
Pgrmc2	Txndc8	Tnks2
Cdc42ep3	Hnrnpdl	Sertad2
Parp12	Clpx	Prpf38b
Asrgl1	Clcn4	Fbrs
Saxo1os	Ndrg4	Pdzd8
Wwc2	Slc26a4	Rere
Vil1	CK137956	Isoc1
Dnajb14	Cand1	Chd4
2610318N02Rik	Hspa5	Vmn1r29
Bdp1	Erbin	Brpf3
Tkfc	Sbk1	Bcap29
Marchf6	Mir7036	Ggnbp2
Jade1	Larp1	Hmgb2
Trim23	Lgr4	Dgcr2
Zfp426	Tnks2	Ddx6
Proser3	Plat	Suz12
Klhdc3	Prpf38b	Mff
Nktr	Pgm2l1	Cd2ap
Fpgt	Zbtb7c	Tmem44
Luzp1	Rere	Mir7-1
4930595D18Rik	Lin54	Tollip
Pde8a	Marchf11	Tmf1
Phospho2	Metap2	Vcpip1
Acrbp	Rnf144b	Slc30a4
Foxb1	Suz12	Arhgap23
Leo1	Mff	Zmiz1
Hnrnpf	Aktip	Gm715
Morf4l1	Cd2ap	Brd8
4933432G23Rik	Ino80	Midn
Brap	Glul	Ensa
Odf2	Cald1	Pi4k2b
Ift80	Tollip	Smarca2
4932438A13Rik	Tmf1	Cep57
1700092E19Rik	Smg5	Scai
9030025P20Rik	Nrbp1	Ska2
Fyttd1	9230105E05Rik	Catsperg1
Zfp346	Mpp3	Golph3
Entpd6	Alg10b	Akna
Phactr4	Gm715	Sycp2
Zfp609	Arl8a	Rdx
Fam98b	Brd8	Pdap1
Dazap2	Midn	Grk4
Txndc8	Ensa	Mettl23
Mapk8ip1	Gm973	Thap3
Clpx	4930453N24Rik	Slc26a2
Mapkbp1	Epb41l3	Rcor3
Rfx4	Syt14	Tmed7
Gm11837	Pi4k2b	Wipf3
Gm37013	Nup62	Med1
Adprs	Smarca2	Acsl3
Phf7	Cep57	Slc38a2
A330023F24Rik	Scai	Plb1
1700003F12Rik	Golph3	Ccdc62
CK137956	Trim44	Mbtd1
Hspa5	Clip1	Kdm1b
Mir7036	Zfp281	Sclt1
Ccdc90b	Olfr713	Spag17
Larp1	Rexo1	Mphosph8
Frg1	Nol4	Igsf11
Gm13112	Grk4	Tjp1
Tnks2	Zmym2	Cdkn1b
Sdc3	Mettl23	Pank3
Prpf38b	Slc26a2	Myo9a
Dnajb13	Upf3a	Cacul1
Rad51c	Tmed7	Trp53inp2
Ralgds	Wipf3	Aldh1a1
Tardbp	Sqle	Rpn2
Pdcd7	Acsl3	Tor1aip1
Wbp2nl	Rnf214	Atf2
Mapt	Ccdc62	Ncoa3
Elovl2	Plb1	Zfand5
Rere	Mbtd1	Trim59
1700028J19Rik	Ptpn4	4930407I10Rik
E130311K13Rik	Lman1	Aebp2
Pfkfb2	Sclt1	Adam1a
Ammecr1l	Mgme1	Znrf2
Nfyb	Spag17	Cfap65
Dmrtb1	Pgbd5	Dennd1b
Suz12	Igsf11	Ccnk
Pcsk5	Tjp1	Msi1
Mff	Ccng2	Matr3
Il11	Cdkn1b	5730420D15Rik
Cd2ap	Rlf	Slain2
Gm4981	Sgpl1	Map4
Tollip	Ring1	Brd1
Vwa3a	Trp53inp2	Nupl1
Tmf1	Plekha5	Zfp217
Gm715	Tor1aip1	Ctbs
Brd8	Ncoa3	Ccdc91
Midn	Cul4b	Kif2a
Ensa	Adam1a	Phf13
Rps20	Znrf2	Nectin3
Pi4k2b	Dennd1b	Eif4g1
Smarca2	Fam118a	Qk
Cep57	Matr3	Pja2
Scai	5730420D15Rik	Med13
Stk35	Trim52	Baz1b
Xrra1	Map4	Deup1
Golph3	Brd1	Fbxo21
Rcor2	Mllt6	Sfpq
Ccdc163	Abhd13	Rab11a
Ppm1k	Fbxl2	Usp47
Prpf39	Ms4a13	Serf1
Gpr62	Srgap2	Erlin2
Myo7a	Mir7241	Larp4b
Grk4	Ccdc91	Pmfbp1
AU015791	Kif2a	Cdv3
Lpar3	Pja2	Ccne2
Mettl23	Baz1b	Eno3
1700072B07Rik	Deup1	Cep112
Efcab10	Fbxo21	Ppp2r5c
Slc26a2	Rab11a	Slc6a6
Tmed7	4930539J05Rik	Desi2
Carm1	Cdv3	Hnrnpa2b1
Smad5	Ccne2	Tmem189
Wipf3	Rbbp7	Smarca5
Acsl3	Bud31	Lbr
Plb1	Ppp2r5c	D1Pas1
Ccdc62	Desi2	Ttc29
Mbtd1	Hnrnpa2b1	Ctr9
Sumf1	Lamc3	Taf4
Zdhhc20	Kif22	Stk17b
Sclt1	Nupr1l	Acat1
Ankrd12	D1Pas1	Tex2
4930581F22Rik	Knstrn	Cpeb1
Sf3b1	Ndufb7	Srpr
Spag17	Acat1	Usp37
Igsf11	Srpr	Rnf11
Tjp1	Cpeb1	Ubr5
Cdkn1b	Usp37	B3gat2
Allc	Kdm7a	Agtpbp1
Mrfap1	Rai14	Kdm7a
Pcdha3	Spcs1	Rai14
Khsrp	Cmpk1	Acsbg2
Bbip1	Arhgef12	Cmpk1
Trp53inp2	Ccar1	Lrif1
Arl2bp	Rabep2	Abcb1a
Sh2b3	Fbxo3	Pcf11
Sox5os3	Rad21	Ccar1
Trim36	Zfp704	Hspa9
Cep104	Creb3l1	Fbxo3
Tor1aip1	Dnaja2	Kmt2b
Rabif	Sema3c	Cnot1
Elof1	Kmt2b	Jarid2
Ncoa3	Cnot1	Dck
Cyp1b1	Hnrnpa0	1700034J05Rik
Plpp6	Dck	Dnajb4
Znrf1	1700034J05Rik	Brd4
E330021D16Rik	Rad21l	Nipsnap2
Selenov	Dnajb4	AF366264
Adam1a	Nipsnap2	Picalm
Znrf2	AF366264	Blcap
Tmem151a	Picalm	Lifr
Cass4	Sipa1l2	Atad2
Dennd1b	Zfp318	Zfp318
Esyt2	Zranb3	Zranb3
Dennd6a	Tmx1	Ankrd13c
Padi6	Ankrd13c	Ufl1
Matr3	Zdhhc21	Slmap
5730420D15Rik	Ufl1	Tasor2
Map4	Usp42	Plxnc1
Brd1	Slmap	Sestd1
Trappc14	Sestd1	Fcho2
Mrpl9	Fcho2	Samd8
Cmip	Samd8	Stim1
Rps7	Stim1	Crebbp
Fbxl16	Map4k3	Msi2
Serpinb9c	Zfp523	Lrrd1
Ccdc91	Uchl5	Dnajc1
Kif2a	Mir7242	Mir7242
Caskin2	Zcchc7	Lrrcc1
Unc93a	Chn2	Zfr
Pja2	Dcun1d4	Rc3h2
Rsph6a	Zbtb41	Zcchc7
Mirlet7d	Mdm2	Cdt1
Zswim2	4933409G03Rik	Dync1h1
Nphp1	Iws1	Dcun1d4
Ankrd36	Zfp91	Ralgps2
Baz1b	Taok1	Khdrbs1
Paics	Wdr48	Mdm2
Deup1	Reep1	4933409G03Rik
Fbxo21	Ints7	Iws1
Rab11a	Tax1bp1	Zfp91
Kdelr3	Abca16	Taok1
Tmtc3	Pdpk1	Tm9sf3
Cdv3	Tulp4	Usp7
Zdhhc12	4933407L21Rik	Reep1
A330033J07Rik	Resf1	Camkk2
Zfp768	Fgl2	Smc2
Ccne2	Ccdc115	Tax1bp1
Lancl1	Nemp1	Zfp654
Iqce	Vps13a	Pdpk1
Izumo2	Timm29	Tulp4
Mir3970	Trrap	Fam53c
Ppp2r5c	Wapl	Cdkn2aip
Serpinb9	Smurf2	Eif5b
Desi2	Klhl11	Gfpt1
Hnrnpa2b1	Olfr1214	Pum1
Adat1	Fndc3b	Resf1
Zfp943	Atxn7l3	Fgl2
Abcd1	Rbm14	Ccdc115
Mir692-1	Cul4a	Nemp1
Rcc1	2310010J17Rik	Trrap
Pax1	Son	Timm29
D1Pas1	Ccny	Wapl
Lcorl	Smpd5	Smurf2
3110056K07Rik	Kif5a	Klhl11
Dynlt5	Vapa	Olfr1214
Nosip	E530011L22Rik	Calm3
Acat1	Sec61a1	Rbm14
Ppp2r3a	Mfap3l	Cul4a
Cpeb1	Mbd2	2310010J17Rik
Srpr	Appl1	Son
Usp37	Ncoa2	Ccny
1700001C19Rik	Sult2b1	Smpd5
Atr	Ddx23	Vapa
Spag6l	Jmjd1c	Zmynd19
Kdm7a	Gtpbp10	Zswim6
Rai14	Gm11780	E530011L22Rik
Plac8l1	Cspp1	Vps33b
Cmpk1	Dip2b	Mbd2
Bbs12	Fam98a	Hsp90aa1
Ccar1	Zfp608	Ncoa2
Ggact	Lrpap1	Arid2
Rnf44	Hjurp	Jmjd1c
Lrp12	Alkbh5	Adnp
Smok4a	Ahi1	Gm11780
Borcs7	Eml6	Cspp1
Fbxo3	Arhgap20	Dip2b
Kiz	Retreg2	Zfp608
Gtpbp2	Gnb1	Kmt2a
Zdhhc8	Odad2	Alkbh5
Kmt2b	Psme3	Rnf4
Cnot1	Atg9b	Maco1
Snrnp70	1700031M16Rik	Piwil1
Dck	Lmtk2	Eml6
Armt1	St6gal1	Gm597
1700034J05Rik	Arid4b	Ubqln3
Dnajb4	Knop1	Skil
Slc10a1	Arl4a	Retreg2
Hsd17b3	Tspyl2	Klhl9
Nipsnap2	Ctnnb1	Sypl
Dazap1	Prpf4b	Tmem30a
AF366264	Gm10646	Syt11
Picalm	Clock	Sema7a
Ilf2	Adam6a	1700031M16Rik
Zfp318	Eif4e	Arid4b
Ptges3	Crisp2	Knop1
Zranb3	Fnip1	Slc12a2
Ankrd13c	Vps37a	Arl4a
1700061N14Rik	Kdm2a	Pdzk1
Bmp8b	Cep350	Prpf4b
Chmp1a	Spata6	Tsc22d2
Ufl1	Mier1	Zfp644
Slmap	N4bp2l2	Eif4e
Wbp2	Kdelr2	Vkorc1l1
Sestd1	Tacc1	Crisp2
Fcho2	Ccdc39	Fnip1
Samd8	4833418N02Rik	Kdm2a
Stim1	Stk33	N4bp2l2
Nup107	Ccdc70	Arid1a
Glt8d1	Ncapg2	Tacc1
Mlc1	Polr2a	Rbm39
Mrpl53	Cep128	Ccdc39
Mir7242	Ssr1	4833418N02Rik
Dpep3	Taf7l	Luc7l2
Zcchc7	Birc6	Stk33
Gm5141	Tapbpl	Ccdc70
Kif1b	Lsm14b	Polr2a
Dcun1d4	Arfgef1	Dennd5b
Lin7a	Zmat1	Cep128
Mdm2	Rab11fip1	Vps26a
4933409G03Rik	Thoc2l	Ssr1
Iws1	Cfap69	Srpk2
Zfp91	Sdad1	Lsm14b
Taok1	Bcr	Arfgef1
Ager	Ift57	Mns1
Ppp1r13b	Ube4b	Cfap69
Reep1	Camk2b	Sdad1
Zic5	Tmeff1	Amfr
Tax1bp1	Phf19	Spata1
Uso1	Lrp1	Wt1
Arhgap33	Lrp8os2	Tmeff1
Pdpk1	Rprd2	Cpeb2
Tulp4	Ddx21	Rabl6
Tdg	Calm1	Lats1
Resf1	Gm19395	Cracd
Fgl2	Filip1l	Xpo1
Gpcpd1	Bmpr2	Arf1
Ccdc115	Tut4	Calm1
Nemp1	Haus2	Filip1l
Api5	Lnpep	Tut4
Trrap	Tmem170b	Tbl1xr1
Timm29	Nlk	Lnpep
Wapl	Supt16	Ints6
Smurf2	Sdc4	Meioc
Clk1	Ints6	Add3
Klhl11	Add3	Ewsr1
Olfr1214	Pcdha8	Ppp1r10
Far1	Selenos	Selenos
Zfp65	Carmil1	Mier3
Nfkb2	Mxra7	Carmil1
1700110K17Rik	Itpr1	Tmx4
Rbm14	Psmc2	Prpf4
Cul4a	Dlx6	Maz
2310010J17Rik	Setx	Mxra7
Son	Trim37	Setx
Ccny	Pacrgl	Trim37
Ift81	Tmem144	Lrrc71
Fam209	Glce	Parp6
Smpd5	Selenok	Selenok
Prss42	D3Ertd751e	Cep170
Vapa	Pls1	Fus
Lcp2	Slc7a2	Mxd4
Mir298	Atp9a	Dmrta1
E530011L22Rik	2510009E07Rik	Rnf220
Ehd2	Ccdc7b	Ccdc183
Fam160a2	Senp6	Hook1
Arglu1	Celf5	Ube2k
Mbd2	Evi5	Atp9a
Ncoa2	Slc20a1	Marcks
Ube2j1	Ppp1r12c	Ccdc7b
Clcn3	Mmp25	Senp6
Jmjd1c	Map1b	Atp1b3
Gm11780	Fgfr3	Celf5
Cspp1	Sirt1	Rsph1
Ndrg3	Dnajc13	Fgf7
Gm15850	Rsph1	Ubxn10
Dip2b	Spata4	Hnrnpm
Zfp608	Hsp90b1	Tnrc6c
Cpsf6	Tmbim6	Cog7
Ubxn7	Adgb	Rbm5
Calr3	Wee1	Hsp90b1
Alkbh5	Rabgef1	Safb
Chkb	Nacc1	Zfp991
Net1	Enpp5	Tmbim6
Traf1	Agap3	Rab6a
Gipr	Nme8	Ctcf
Rpgrip1l	Bach1	Rnf139
Septin2	Trp53inp1	Sycp1
Eml6	Ccdc171	Parg
Osbpl9	Rttn	Papola
Tug1	Snapc1	Trp53inp1
Hectd2os	Setd1b	Usp32
Tuba3a	Larp4	Ncoa6
Cd59a	Brd7	Brd7
1700129C05Rik	Ctdsp1	Setd1b
Mat2a	Hyou1	Ash1l
Retreg2	Agap1	Diaph2
Mccc1os	Tm9sf2	Ctdsp1
Cdc14b	U2surp	Agap1
Col22a1	Olfr139	Pom121
4933407K13Rik	Dpp8	Tm9sf2
1700031M16Rik	Rsrp1	Olfr139
Ebpl	Otud7b	Erf
Arid4b	Prkar1a	Rsrp1
Car2	Arhgef7	Otud7b
Btrc	Timp3	Prkar1a
Knop1	Tmem184b	Psip1
Sbds	Mir103-1	Sh3d21
Arl4a	Hspa4	Mir7670
Prox2	Skap2	Eloa
Golga7	Eloa	Pikfyve
Prpf4b	Rab3il1	Atxn7l3b
4930509J09Rik	Eif3a	Erlec1
Acvr1b	Nr1h2	Eif3a
Taf1a	Fubp1	Supt5
N6amt1	Pam	Pam
Eif4e	Aldoa	Fank1
Crisp2	Atp11c	Smc1b
Fnip1	Lig3	Peli1
Kdm2a	Mir7218	Actr10
Zfc3h1	Peli1	Sun2
N4bp2l2	Pals2	Smarcc2
Vasp	Actr10	Sass6
Lrrc27	Smarcc2	Ylpm1
Zbtb9	Ncor2	Elovl5
Tacc1	Ylpm1	Ccdc150
Ccdc39	Marchf8	Trim80
4833418N02Rik	Nfat5	Nucks1
Ep400	Akap7	Ptbp2
Stk33	Srsf2	Ccdc136
Zfp438	Ptbp2	Brd3
Ccdc70	Wdr37	Rasa4
Cbx7	Trim25	Ndfip1
Mcam	Ccdc136	Arid4a
Pabpc1	Shoc2	Mafk
Polr2a	Ndfip1	Poteg
Cep128	Arhgef11	Tns1
Plin3	Tbc1d1	Atxn3
Ssr1	Kat6a	Rbfox2
Fam107b	Bahd1	Pcnt
Lsm14b	Poteg	Cert1
Zc3h14	Atxn3	Sec14l1
Arfgef1	Tuba3b	Tdrd5
Cfap69	Pcnt	Csnk1d
Sdad1	Cert1	Urb2
Pex2	Sec14l1	Hyls1
Phtf1os	Tdrd5	Pum2
1700027A15Rik	Csnk1d	Zfp574
Zfp367	Urb2	Hip1
Casp8	Bhlhb9	App
Fbxo2	Arhgap32	Tent4b
Cdc14a	Pum2	Ranbp2
Inpp4a	Hip1	Ccdc25
Tmeff1	Ski	Cul1
C2cd6	Tent4b	Kif3a
Dnttip2	Ccdc146	Ppp1r9b
Jund	Cul1	Stt3b
Ssbp3	Kif3a	Erich3
Cfap126	Ppp1r9b	Esyt3
Stx16	Stt3b	R3hdm2
Bmerb1	R3hdm2	Pdcd5
Pms2	Mir411	Ttll8
Gdf1	Notch2	Cul3
Calm1	Pdcd5	Atp2b4
Filip1l	Eya4	Zfp131
Tut4	Atp2b4	Fbxl3
Lnpep	Hmgb1	4933428G20Rik
Tfcp2l1	Zfp131	Sbf2
Zfp606	Hnrnpul2	Hnrnpul2
Lelp1	Mir7041	Glg1
Unc93a2	A730035I17Rik	Tgfbr1
Plekha6	Plxnb3	Rpgrip1
Gm12709	Rpgrip1	Pabpc2
Nmnat3	Ppp2r5e	Gnptab
Ints6	Gnptab	Igf2bp3
Ncbp3	Igf2bp3	Eif5
Add3	Lrrc9	Rb1cc1
Pde3b	Socs7	Socs7
Selenos	Mef2d	Dido1
Cfl1	Me1	Me1
Carmil1	Ddx20	Tsnax
Uqcrfs1	Evi5l	Ddx20
Mxra7	Neo1	Evi5l
Rbm45	Crk	Tex44
Dazl	Prr22	Hnrnpd
Setx	Abca1	Ddx46
Trim37	Sgip1	Grip1
Spindoc	1700031P21Rik	Srsf5
Klf9	Brdt	Brdt
Dnal4	Plec	1700016H13Rik
Zfp949	Zfp292	Suco
Id4	Pcolce	Ssx2ip
Selenok	1700016H13Rik	Golga4
Srek1	Adcy10	Pgrmc1
Catsper2	Golga4	Ptch1
Atp9a	Snord82	Cnbp
Ccdc7b	Pgrmc1	Chpt1
Senp6	Ptch1	9930021J03Rik
1700094D03Rik	Bcl6	Nfic
Celf5	Itsn1	Msl1
Tenm4	Chpt1	1810013L24Rik
4930404I05Rik	Nfic	Eif1a
Tmem240	1810013L24Rik	Akap11
Chka	Eif1a	4931408C20Rik
Rsph1	C7	C7
Ufsp1	Fam168b	Pigg
Bnc2	Txnrd3	Epc2
Hsp90b1	Rnf19a	Ube2h
Car5a	Tra2b	Rnf19a
Tmbim6	Sez6l	Rnf17
Ddx5	Samd4b	Samd4b
Ogdh	Ifi27l2a	Wdfy3
B4galt1	Cpa5	Cnot6
4933406C10Rik	Wdfy3	Klhl10
Akap10	Nsun4	Slc7a1
Pebp4	Kcmf1	Nsun4
Slc34a2	Sec62	Kcmf1
Zfp944	Pias2	Sec62
Frmd4a	Cybc1	Pias2
Xpo6	Tmem8b	Tmem8b
Naa40	Phtf1	Seh1l
Trp53inp1	Erc1	Mesd
Cnot2	Ipo7	Ipo7
B4galnt1	Axdnd1	Spast
Dusp10	Eps15	Etnk1
Brd7	Rev1	H3f3b
Setd1b	H3f3b	Agfg1
Klf2	Strn	Lrriq1
Ctdsp1	Lrriq1	Bnip5
Zfp384	Agfg1	Sbno1
0610030E20Rik	Bnip5	Cdc73
Agap1	Bend4	Dnm1l
4930430F08Rik	Lrrc8b	Kmt2c
Snora34	Gtf2a1	Zfp516
Uck1	Nt5c3b	Gtf2a1
Tm9sf2	Vps16	Nt5c3b
Defb19	Wdr43	Fam160b1
Olfr139	Fam160b1	Rnf216
Gps2	Cdk13	Kdm3b
Rsrp1	Hivep1	Baz2a
Otud7b	Baz2a	Ppt1
Prkar1a	Rfc1	Mapk6
4930543N07Rik	Cntln	Lnpk
4932414N04Rik	Ptprj	Gmnc
Cdk5rap2	Ppt1	Tomm70a
Eloa	Ankrd28	Arel1
Top1	Mapk6	Ranbp9
Nrbp2	Ppp4r4	Pafah1b2
Erich6	Adgra3	Daam2
Eif3a	Lnpk	Ush2a
Sap130	Cd55os	Hsd3b7
Hdac11	Lypd10	Stom
Antxrl	Fkbp14	Cfap97
Pam	Arel1	Sprtn
Tbc1d32	Rnf2	Snx32
Pate1	Acbd3	Tsc22d1
Peli1	Ranbp9	Taf15
Spatc1	Pafah1b2	Mprip
Tex48	Daam2	Baz2b
Actr10	Ush2a	Taf7l2
Smarcc2	Sprtn	Mef2a
Wdsub1	Tsc22d1	Wdr82
Rab13	Tspan6	Btaf1
Ylpm1	Mprip	Fxr1
Apol7b	Mef2a	Tbpl1
Npepps	Btaf1	Rasal2
Dmrtc2	Kif5b	Mrpl49
Pros1	Plcb4	Celf6
Ptbp2	Fxr1	Usp1
Ccdc136	Rasal2	Dnm1
Birc2	Slc20a2	Mir7217
Sypl2	Kdelr1	Zfp280d
Glt1d1	Mrpl49	Itfg1
Cpne9	Grik4	Top2a
Ndfip1	Celf6	Cxxc5
Zfp623	Usp1	Ivns1abp
Creb3l4	Polb	Dnah8
Poteg	Dnm1	Zc3h15
Atxn3	Ccdc7a	9130221H12Rik
D030040B21Rik	Mir7217	Cenpf
Retreg1	Zfp280d	Pkd2l2
Pcnt	Cep120	Arf3
Cert1	Apc	St13
Sh3bp5	Sin3a	Gabpb2
Mir7052	Top2a	Cdc37l1
Sec14l1	Mir7060	Hspa4l
Tdrd5	Akap9	Cab39
Csnk1d	Kdm4d	Kif2c
Urb2	Thap4	Tex35
Sec22b	Ivns1abp	Lrrfip2
Pum2	Terf2ip	Lsm14a
Ube2o	Dnah8	Cramp1
Tmem70	Zc3h15	Gramd1c
Zfp998	Dhh	Cdkl3
Hip1	Zscan12	Taf2
Stip1	Pkd2l2	Cic
Dnaaf5	Naa15	Rbm12b2
Tent4b	Arf3	Lrrc58
Mast2	St13	Parvg
Ldha	Gabpb2	Cyrib
Celsr2	Cdc37l1	Slc17a7
Gid8	Nab1	Ppm1b
A26c3	Kif2c	Csnka2ip
Zbed6	Lsm14a	Ppp1r15b
Cul1	Mdn1	Ireb2
Ppm1f	Ppp1r12a	Ywhaz
Kif3a	Gramd1c	Tlk1
Ropn1l	Cdkl3	Nmt2
Eif4a1	Taf2	Smc5
Ppp1r9b	Zfx	Lyar
Stt3b	Neat1	Kmt2d
Ttc4	Chl1	Atad1
Iqca1l	Ulk2	Chd5
R3hdm2	Atp6v0a2	Wac
Isoc2a	Rbm12b2	Ctnnd1
Ccdc66	Parvg	Brpf1
Pdcd5	Lrrc58	Gsk3b
Ndst2	Tmem60	Pdcl2
Atp2b4	Slc17a7	Tcf20
Clec2m	Trim39	Timp2
Clcn2	Ugcg	Gpatch8
Zfp131	Klf3	Bbof1
Rufy3	Ppp1r15b	Vcam1
Zfp583	Hspa2	Atp11b
Egfl8	Ireb2	Tle3
Hnrnpul2	Adam24	Dcun1d1
Gpbp1l1	Nmt2	Itm2b
Ctns	Lyar	Mroh7
Sec61a2	Clptm1l	Snora24
Rpgrip1	Kmt2d	Cul5
Agbl3	Vamp3	Pde1c
Ctnnbl1	Arhgap25	Mrps25
Sema4c	Ergic1	Slc4a10
Gfy	Ctnnd1	Ddx19b
Fam167a	Cfap44	Acsl1
Odf4	Gsk3b	Mex3c
Gnptab	Tcf20	Dcaf1
Igf2bp3	Angel2	Nme7
Cox20	Wnk3	Usp44
Ttc14	Eda2r	Rap1b
Gm4871	Gna13	Zfp37
Efcab3	Sulf1	Abhd17c
Txndc2	Timp2	Setd5
Socs7	Ankrd17	Dgkd
Me1	Atp2c1	Ubap2l
Zfp26	Atp11b	Hnrnpab
Ddx20	Pdia2	Plcz1
Mplkip	Alx1	Hsf5
Evi5l	Ubr2	Rara
Fbn2	Atg3	Cd164
Ccnd3	Secisbp2l	Pcm1
Hilpda	4930428D20Rik	Dvl3
Ak7	Snora24	Abcf1
Brdt	Nudt12	Trip12
Ankrd13a	Pde1c	Zbtb44
Plppr2	Slc4a10	Ccdc6
Btbd1	Ddx19b	Nudt4
Mak	Acsl1	Otud4
Dynll2	Mex3c	Cds1
1700016H13Rik	Dcaf1	Atm
Parn	Nme7	Qrich2
Speer6-ps1	Usp44	Lzts2
Golga4	Ahsa2	1700017N19Rik
Fam126a	Atp5j2	Etfb
Yipf3	Ubap2l	Cfap161
4930405A21Rik	Atraid	Cage1
Mthfr	Ms4a19	Ufc1
Pgrmc1	Hsf5	Stx12
Pitpnb	A230083G16Rik	Eml4
Ptch1	Dydc2	4921517D22Rik
Gabarapl1	Cd164	Kdm6b
Serac1	Pkdcc	Rnf111
Zbtb1	Wdr62	Smc4
Tmem94	Setd1a	Canx
Prss59	Tex38	Efr3a
Pinlyp	Dvl3	Erich2
Ei24	Ubfd1	Ift74
Chpt1	Huwe1	Wnk1
Kbtbd6	Gemin5	Rinl
Tssk4	Potegl	Hipk1
4930511M06Rik	Ccdc6	Gm6938
Gm4922	Nudt4	Rab14
Nfic	Zfp532	Nasp
1810013L24Rik	Smarca4	Pnisr
Mtrfr	Fam13b	R3hdm1
Ufsp2	3110070M22Rik	Map7
Osbp2	Cds1	Hnrnpul1
Eif1a	Iqgap1	Kif3b
C7	Lzts2	Pnmal2
Zmynd11	1700017N19Rik	Rbm27
Slc38a9	Ppfia1	Supt20
Rnf19a	4921517D22Rik	Tex24
Fam219aos	Smim13	Ubp1
Rassf1	Oscp1	Chml
Btbd10	Efr3a	Sh3gl3
Samd4b	Ift74	Pnrc1
Cog3	Ltn1	Arf6
Ptpmt1	Dnajc19	Stard6
Wdfy3	Rinl	Marchf7
Cmtm2a	Lrrc1	Ubqln4
Agrp	Ncoa7	Stk39
Tada3	Dlgap1	Gramd1b
Efcab6	Rab14	Scrt1
Nsun4	Oip5os1	Shprh
Kcmf1	Nasp	Rcbtb1
Sec62	Clcn1	Arl6ip6
Pias2	Pnisr	Ric1
Antxr1	R3hdm1	Tex30
Tmem8b	Celsr1	Spc25
Mtch2	Mmp14	Srsf1
Cdc20b	Hnrnpul1	B330016D10Rik
Ipo7	Adss	Tlk2
Ankrd55	Kif3b	Ccn2
Prss43	Hcfc1	Safb2
H3f3b	Faim	Proca1
Agfg1	Zcwpw1	Larp1b
Lrriq1	Morc3	Pbrm1
Bnip5	Ptpdc1	Nxf1
Gtf2a1	Phf23	Tdrd1
Bicra	Chml	Stxbp1
Ccdc144b	Pnrc1	Serinc1
Speer4b	Vipas39	Nsun5
Cpsf7	Sptbn1	Syne2
Paqr7	Stard6	Mast4
Nt5c3b	Nptn	Zranb2
Fam160b1	Marchf7	Efcab5
Med21	Trp53i11	Cep85l
Pla2g10	Ncor1	Susd6
Baz2a	Gtf2f1	Rab31
Celf3	Itgb5	Uggt2
Ppt1	Ank3	Bcl2l11
Mapk6	Asb1	Slc39a6
Haus1	Per1	Ubtf
Lnpk	Dyrk1a	Zfp354a
Nrgn	Arhgef3	Gorasp1
1700001P01Rik	Adamts5	Pcyt1a
Stx17	Ric1	Tpp2
Usp8	Gm6042	Sec63
Krcc1	Spc25	Tnrc18
Rsl1d1	Srsf1	Ppp6r3
Arel1	Ccn2	Fnbp1l
Ranbp9	Proca1	Hnrnpu
Pafah1b2	Rpa2	Ccdc175
Daam2	Tnfrsf1a	Nr1d2
Ush2a	Larp1b	Leng8
Fndc11	Pbrm1	Sp3
Mir6516	Brms1	Nsrp1
Styxl1	Chmp5	Arhgap5
Mir568	Stxbp1	Kdm5b
Sprtn	Nsun5	Cecr2
Fam161b	Syne2	Lipg
Tsc22d1	Efnb1	Cdk12
Rad1	Efcab5	Nf1
4931406B18Rik	1700003P14Rik	Srrt
Fbxl14	Wdr44	Pabpc6
Itga10	Ankzf1	Ahnak
Mir7067	Zfp871	Cep192
Mprip	Bcl2l11	Sppl2a
Atxn1l	Sf3b2	Sppl3
Dhrs13os	Slc39a6	Zbtb18
Ccdc169	Gorasp1	Atp13a3
Pwwp2a	Mir410	Ankrd42
Mef2a	Phtf2	Enah
Btaf1	Sec63	Pan3
Ccdc14	Tpp2	Slbp
Cpne1	Pkp4	Atl2
Fxr1	Leng8	Pik3cd
Spred3	Slc5a3	Kpna4
Rasal2	Nsrp1	Pafah1b1
N4bp2	Zfp618	Ap3s1
Mrpl49	Dock9	Laptm4a
Celf6	Cecr2	Lmtk3
Usp1	Cfap298	Mir7214
Rab11fip2	Dnajb6	Glipr1l2
A930033H14Rik	Arsk	Srsf10
Izumo4	5031439G07Rik	Ahcyl2
Dnm1	Rab1a	Cers3
Zfp712	Cdk12	Dr1
Mir7217	Fscb	Slc39a10
Zfp280d	Pabpc6	Sin3a
Bzw1	Adgrl1
Prm1	Dnajb9
Eef2kmt	Cep192
Top2a	Sppl2a
Dusp18	Sppl3
Iqub	Ankrd42
Ccdc38	Smg7
Pycr2	Vstm4
Ivns1abp	Adgrl3
Zdbf2	Runx1t1
Zc3h15	Kpna4
Dnah8	Lcor
Mir29b-2	Atp5a1
Pkd2l2	Laptm4a
Tmed1	Lekr1
Arf3	Cdk5r2
Diablo	Lamp1
St13	Cdc42se2
Gpat4	Aldh2
Gabpb2	4933400A11Rik
Acr	Glipr1l2
Gm36221	Sgpp1
Pcgf3	Fbxo9
Cdc37l1	Bcar1
Kif2c	Ahcyl2
Lsm14a	Cers3
Gramd1c	Slc39a10
Comtd1	Pcsk1n
Cdkl3	Dmxl1
2500002B13Rik	Prrc2a
Taf2	Foxl2
Ypel4	Lrch4
Tmod2	Tmed10
1700029H14Rik	Snord66
Rbm12b2	Papolb
Lrrc58	Rif1
Parvg	Nsun7
Slc17a7	Septin9
Myo10	Celf1
Isg20l2	Mbnl1
Sart1	Tlcd4
Ppp1r15b	Fam117a
Ush1g	Mir6907
Ube2g2	Acin1
Ireb2	4930528D03Rik
Nmt2	Rhob
9130023H24Rik	AW554918
Bag1	Ubxn4
Klhl3	Kpna1
Fam186a	Pigb
Trim27	Cfap36
Ccdc65	Aftph
Lyar	Rnf187
Kmt2d	Arih1
Pitpnm2os1	Setd3
Ctnnd1	Bnip2
Gsk3b	Kbtbd7
Tcf20	Cep83
Hibch	Immt
Cdip1	Pank4
Sgms1	Tmem33
Timp2	Maf
Marcksl1	Qrich1
Ldhc	Dcn
Phf3	Slc30a1
Sptlc1	Ahctf1
Hbp1	Crebrf
Atp11b	Lypla1
Ralgps1	Mpzl1
4930461G14Rik	Klhl21
Gnpat	2210408I21Rik
Gm8369	Chchd6
Slc33a1	Cds2
Herpud1	Ppp4r3a
Sub1	Topbp1
Snora24	Rspo3
Pde1c	Rev3l
Yeats4	Orc3
Slc4a10	Neb
Ddx19b	Ganc
Acsl1	Zcchc24
Mex3c	Rictor
Dcaf1	Flrt1
Nme7	Adad1
Usp44	Pacsin2
Fam131a	Pcbd1
Rmdn2	Eif3c
Tmem263	Paip1
Tex49	Cfap45
Taf9	Txndc11
Igsf9	Pdia3
1700010I02Rik	Vmp1
Ubap2l	Nudt15
Slc66a2	Rbms2
Hsf5	Slc30a5
Ppp1cc	Aggf1
Cd164	Letm2
Slc18a2	Itpkb
Dvl3	Fat1
Cst9	Ube2e3
Ccdc6	Gigyf2
Nudt4	Mnt
Hmox2	Mapk1ip1l
Marchf10	Rab3gap1
Zfp607b	Ccer1
Cds1	Calu
Mir7210	Zdhhc5
Olfr181	Ppp1r9a
Lzts2	Klf14
Micos10	Atmin
1700017N19Rik	Hmgcs1
Nabp1	Iqsec1
Eif4h	Hmgb3
Ube2d2b	Hectd4
4921517D22Rik	Bptf
Atf1	Slc26a7
Eif4a2	Npat
Hdx	Cdc25a
4930579G24Rik	Mir7673
Entr1	Golim4
Efr3a	Gpam
Ift74	Fech
Zbbx	Rock2
4932435O22Rik	Serpini1
Ccdc113	Gpbp1
Rinl	Prc1
Dusp11	Stk4
Fhdc1	Kansl1
Pdp1	Gcat
Egfl7	Akt3
Rab14	Coil
Tafa1	1700109H08Rik
Tmem54	Zfp322a
Chrne	Rimklb
Gabbr1	Braf
Nasp	Prpf40a
Pnisr	Arl6ip1
R3hdm1	Angptl6
Man1b1	Hnrnph1
Ankrd45	Tpst1
Hnrnpul1	Tubgcp5
Kif3b	Ndel1
Rbmx	Esco1
H13	Vapb
Rps24	Irgc1
Itm2c	Fam135a
Abcc12	Sec24b
Slf2	Ccpg1
Fhod1	Ppm1a
Chml	Ube4a
Pnrc1	Pnn
Sh2d3c	Trappc6b
Slc9a8	Tbl2
Hmga2	Stk31
Stard6	Atp1b1
Scara5	Matk
Marchf7	Eif4g2
Zfp266	Zfp541
Asb8	Kcnn1
Zfp143	Ahdc1
Gm5893	Zfp445
Mrtfb	Kcnd1
Hirip3	Tbcel
4921504A21Rik	Zfp866
Tmc7	Ccdc117
Rbms1	Asxl2
Slc6a7	C030037D09Rik
Capn12	Pcmtd2
Tdrd6	Trim41
Ric1	Edem3
Chchd3	Ergic2
Spc25	Ccser2
Srsf1	Slc7a5
Mir181b-2	Ormdl3
Ccn2	Tex14
Proca1	Eif3j1
Aldh9a1	9530068E07Rik
Larp1b	Setd2
Spo11	Prrc2b
Nop58	Ncapd3
Mir30c-2	Cd81
Pbrm1	Dync1li2
Gatad2a	Mfsd14a
Prok2	1110017D15Rik
Mir466i	C130074G19Rik
Stxbp1	Asb17
Slc25a37	Fbxw7
Limd1	Fam227a
Nsun5	Nav2
Syne2	Ncl
Mars2	Atp2a2
Efcab5	Hcfc2
Tspan18	Fam241a
Elf1	Rgs5
Ndufv2	Mknk2
Efcab14	Prlr
Mfsd2b	3830406C13Rik
Bcl2l11	Smkr-ps
Slc39a6	Lrp8
Gorasp1	Mir7675
Ddx17	Ttbk2
Frat2	Uggt1
Hoatz	Pof1b
Tpp2	Prrc1
Sec63	Ubr4
Cenpu	Cep97
Gm13539	Spata31d1b
Aqp8	Btg1
Fbxo44	Mir7665
Septin7	Atl3
Sccpdh	Rnf38
Leng8	Herc4
Dnah1	Smap1
Hmmr	Phf2
Nsrp1	Pptc7
Ddhd1	Ascc3
Cecr2	Arhgef17
4930526I15Rik	Aplp2
Ms4a4b	Pcdhga6
Cdk12	Phc3
Pabpc6	Trpd52l3
Ankrd54	S100pbp
Cep192	Rtn3
Rnf32	Mycbp2
Sppl2a	Parva
Sppl3	Ccdc88a
Mrpl22	Nectin2
Cdkl4	Ssh2
9930104L06Rik	Cbx5
Ankrd42	Gpatch2
Malt1	Csde1
Dhcr24	Kmt5a
Prkag1	Ubn2
Cavin4	Cfap58
Kpna4	Hdgfl3
Mphosph6	Zc3h4
Nat9	Ubqln2
Laptm4a	Rgs22
Hunk	Fbxo30
Glipr1l2	Nipbl
Ccdc28a	Nrd1
Ggnbp1	Srsf11
Mtbp	G6pc3
Morn4	Wbp11
Ahcyl2	Gas6
Cers3	Dcaf8
Slc39a10	Lrrc63
Alkbh1	Zbtb7a
Maea	Ncstn
Abi2	Tent5c
Mir6481	Camsap2
Dmxl1	Cflar
Prrc2a	Ids
Lrch4	Heg1
Tex29	Calm2
Scrib	Plk4
Tmed10	Abca17
Cby2	Ap4e1
Rif1	Mfsd9
Nsun7	Adam5
Septin9	Gabpb1
Lpxn	B4galt5
Gm15559	Ccdc178
Ppp5c	Snx27
4930528D03Rik	Tbx1
Zfp60	Mtdh
1700010I14Rik	Mepce
Thegl	Kctd12
Ubxn4	Bace1
4933406I18Rik	Ino80dos
Zfp932	Tnfrsf13c
Cfap36	Lrch3
Aftph	Agbl5
Arih1	Kdm5a
Rnf187	Ccdc96
Abhd17b	Arhgef25
Gss	4931429L15Rik
Bnip2	Golga3
Kbtbd7	Jpx
Cks1brt	Ttc39b
Cep83	Knl1
Slc39a13	Strn3
Tmem33	Tmem165
Qrich1	Rab28
Bmp3	Psmc3
Slc30a1	Sertad2
1700028K03Rik	Fbrs
Ahctf1	Pdzd8
Crebrf	Tcea1
Ttc39c	Isoc1
Ppp1r2	Chd4
Ing4	Vmn1r29
Pcdha9	Brpf3
Ppp4r3a	Bcap29
Gtf2b	Ggnbp2
Armh1	Hmgb2
Topbp1	Rad23b
Ythdc1	Dgcr2
Rev3l	Ddx6
Rnf24	Hsdl2
Qser1	Tmem44
Chd3	Mir7-1
Rictor	Slc5a1
Arl14ep	Phf1
Donson	Vcpip1
Kxd1	Arhgap23
Mir8114	Slc30a4
D7Ertd443e	Zmiz1
Pacsin2	Hdlbp
Eif3c	Dmrt1
Paip1	Tbp
Clec16a	Rc3h1
Cfap45	Ska2
Cystm1	Catsperg1
Dcaf7	Nedd4
Pdia3	Ccnt1
Nudt15	Akna
Nr2c2ap	Sycp2
Rbms2	Nbea
Ywhae	Rdx
Aggf1	Mir7216
Letm2	Azi2
Dusp16	Pdap1
Brd8dc	Thap3
Fat1	Rcor3
Ptgdr	4930593A02Rik
Gigyf2	Rnf138
Mnt	Nr3c1
Mapk1ip1l	Med1
Ccer1	Slc38a2
Scpep1	Kdm1b
Trip4	Col6a2
Med31	Mphosph8
Ppp1r9a	Ttc36
Tsga10	Pank3
Gmfb	Myo9a
Hmgcs1	Fbrsl1
Hectd4	4930414N06Rik
Ipo5	Cacul1
Npat	Aldh1a1
Gtsf2	Rpn2
Mppe1	Kras
Pkd1l3	Atf2
Pla2g7	Cyld
B3galt4	Trim59
Rock2	Zfand5
Gpbp1	Nsd1
Stk4	Tent4a
Ccdc138	Pygo2
Tpm3	4930407I10Rik
Kansl1	Aebp2
Tmem127	Mkrn1
Srp14	Esco2
1700109H08Rik	Ppp1r36
Zfp322a	Cfap65
Dot1l	Ccnk
Rimklb	Msi1
Bloc1s6	Slain2
Arl6ip1	Nupl1
Dsg1a	Zfp217
Hnrnph1	Ctbs
Cypt4	Cfl2
Fancd2	Klf11
Saysd1	Phf13
Tubgcp5	Eif4g1
Ccdc181	Rgs2
Zfp839	Nectin3
Ndel1	Qk
Cchcr1	Med13
Fam135a	Elf4
Gm14151	Arhgap12
Ypel5	Zfp280b
Ppm1a	Nop14
Ube4a	Dync2i2
Fyb	Ubtd1
Med26	Trim17
Pnn	Mir6340
Cdk16	Bod1l
4930455F16Rik	Sfpq
Lemd1	Usp47
Tbl2	Usp34
Ccdc110	Trp53bp1
Stk31	Serf1
Atp1b1	Gja1
4930533B01Rik	Mycbp
Ybx1	Spata31d1d
Erap1	Erlin2
Apob	Larp4b
Zfand4	Pmfbp1
Vcp	Cep112
Kdm2b	Eno3
Katnal1	Fer
4930474N05Rik	H1f9
Tmem269	Mfsd6
Kcnn1	Slc6a6
Ahdc1	Tmem189
Zfp445	Capn10
Gtf2h1	Smarca5
1700020N18Rik	Ppil4
Oard1	Lbr
Kcnd1	Ttc29
Tbcel	Ctr9
Zfp866	Rps6ka1
1110051M20Rik	Pla2g6
Ccdc117	Taf4
Rps6kb1	Stk17b
Brk1	Rasa1
Timp4	Grb2
Pcmtd2	Tex2
Ogfod1	Cabs1
Acadsb	Kpnb1
Syce1	Ubr5
Tmed4	Rnf11
Edem3	B3gat2
Ppp1cb	Agtpbp1
Micos13	Acsbg2
Ehbp1l1	Lrif1
Dcun1d5	Abcb1a
Usp45	Cry2
Slc7a5	Pcf11
Ormdl3	Tshz1
Eif3j1	Atxn2
9530068E07Rik	Cd55
Setd2	Nfu1
Scarb2	Hspa9
Pgap6	Elfn2
Pou2f2	Adgrg1
Cd81	Agbl2
Dync1li2	Snx13
Gpc2	Abcf3
Mfsd14a	Clk4
Zfp612	Jarid2
Mettl16	Fam217a
Crem	Brd4
Pp2d1	Blcap
Topaz1	Lifr
Fbxw7	Atad2
Fam227a	Zcchc8
Ncl	Furin
Gm5142	Tasor2
Atp2a2	Plxnc1
Ptp4a3	Ddias
Hcfc2	Ddx1
Mmut	Grik5
Dctn2	Bpnt2
Rgs5	Crebbp
Mknk2	Msi2
Prlr	Lrrd1
Rps14	Dnajc1
Cdkn1c	Lrrcc1
3830406C13Rik	Akap12
4930556L07Rik	Zfr
Zpbp	Rsbn1l
Rsf1	Rc3h2
Lrp8	Ltv1
Pwwp3a	Cdt1
Nme5	Dync1h1
Mir7675	Spata5
Map3k9	Prm2
Ttbk2	Nap1l1
Ninj2	Khdrbs1
Cks2	Ralgps2
Ppp3ca	Tm9sf3
4930563M21Rik	Usp7
Pof1b	Eea1
Atp6v1g2	Rbmxl2
Btg1	Camkk2
Spata31d1b	Smc2
Zcrb1	Bcl9l
Calcoco1	Nkx6-1
Cst8	Prrc2c
Psma8	Zfp654
Atrx	Gdi2
Galnt3	Tmod3
Rnf38	Trappc10
S1pr5	Fam53c
Vps33a	Cdkn2aip
Phf2	Eif5b
Nox3	Gfpt1
Cnot8	Pum1
Ldhal6b	Cast
Norad	Mgat5
Aplp2	Calm3
4930470H14Rik	Nlgn2
Nf2	Usp16
S100pbp	Grin2d
Relch	Zmynd19
Tcf25	Git1
Rtn3	Zswim6
Trim11	Vps33b
Mycbp2	Hsp90aa1
4930513D17Rik	Arid2
Ccdc88a	Adnp
Nectin2	Kmt2a
Cbx3	Dpy19l4
Cebpz	Rnf4
Zcchc2	Maco1
Ssh2	Mettl7a1
Cbx5	Piwil1
Csde1	Fam20b
Kmt5a	Klhl23
Ubn2	Gm597
Atf5	Fam102a
Dnajc18	Ubqln3
Rgs22	Skil
Tob1	Klhl9
Fbxo30	Dek
Nipbl	Sypl
Gm2762	Tmem30a
Srsf11	Sema7a
Nrd1	Syt11
Fam76b	Cltc
Fyn	Gm10731
Aste1	Irf2bp2
G6pc3	Rims2
Iigp1	Ednra
Ccin	Fkbp1a
Senp5	Ube2n
Gatm	Ahcyl1
Wbp11	Slc12a2
Acta2	Pdzk1
Gas6	Slc9a6
Nlrc5	Clgn
Drg1	Zfp563
Lrrc63	Plpp3
Ncstn	Tsc22d2
Golga2	Zfp644
4930507D10Rik	Vkorc1l1
Tcp11	Fv1
Smim22	Arid1a
Calm2	Penk
Smndc1	Epc1
Cwc22	Mtpn
Elfn1	Rbm39
Mir7233	Luc7l2
Mfsd9	Kcnd3
Unc13b	Dennd5b
Adam5	BC042761
Gabpb1	Vps26a
B4galt5	Gcc2
Smg1	Elavl1
Slc27a1	Rab3gap2
Snx27	Srpk2
Aqp7	Lancl2
Mtdh	Mrpl18
Ubc	Mns1
Tubg2	Npnt
Sdhaf2	Amfr
Fbxo39	Gpatch2l
Kctd12	Spata1
Actl9	Wt1
Fbxl5	Cdkn1a
Rad18	Cpeb2
Tm7sf3	Rabl6
Foxred1	Tchp
Tnfrsf13c	Samd1
Agbl5	Zfp148
Rsrc1	Tcf4
Kdm5a	Lats1
Ccdc96	Cracd
Gm45871	Xpo1
Dnai4	Insr
Zcchc9	Arf1
Gen1	Limd2
4931429L15Rik	Ltbp4
Nsmf	Srp72
Knl1	Tbl1xr1
Zfp451	Dnajb12
Slc2a12	Lmbrd2
Rab28	Meioc
Ogt	Ewsr1
Sertad2	Ppp1r10
Ptpn20	Mier3
Spta1	Tmx4
Fbrs	Prpf4
Asphd1	Maz
Pdzd8	Ubr7
C1qb	Rnf145
Col16a1	Ankrd40
Abce1	Atp2b1
Isoc1	Garre1
Chd4	Lrrc71
Vmn1r29	Mir8108
Brpf3	Ubl3
Ptbp3	Ap1ar
Bcap29	Parp6
Hmgb2	Rpp38
Ggnbp2	Rtn4
Tub	Cep170
Stbd1	Mxd4
Paip2	Fus
Tex9	Dmrta1
Slc35b2	Rnf220
Dgcr2	Capza2
Ddx6	Ccdc183
4930579F01Rik	Sacm1l
Hnrnpa3	Hook1
Micalcl	Ube2k
Tmem44	Hectd1
Mir7-1	Marcks
Snap23	Zfp146
Sf3a1	Atp1b3
Usp54	Mbd3l1
Zfp36l1	Slco3a1
Sf1	Fgf7
Vcpip1	Ubxn10
Arhgap23	Hnrnpm
Pdcd4	Tnrc6c
Slc30a4	Cog7
Zmiz1	Trank1
Usp33	Dync1i2
Egr3	Rbm5
Ska2	Dnajc14
Micu2	Safb
Catsperg1	Zfp991
C2cd4b	Hk2
Sycp2	Ppp3r1
Akna	Rab6a
Rdx	Ctcf
Pdap1	Cpxcr1
Zfyve27	Rnf139
Thap3	BC051142
Rcor3	Sycp1
Tra2a	Cry1
Glyctk	Parg
Med1	Papola
Slc38a2	Ncdn
Sav1	Kifbp
Kdm1b	Champ1
Zfp39	Nras
Yipf2	Hells
Rest	Gnai3
Man2a2	Tgoln1
Nxnl1	Usp32
Cdan1	Ncoa6
Mphosph8	Ube2b
Pank3	Ash1l
Myo9a	Diaph2
Fbxl19	Ttc12
Cacul1	Klhl12
Aldh1a1	Nfe2l1
Rpn2	Pom121
Spem2	Ctrl
Aqp11	Siah1b
Atf2	Erf
Gfra2	Psip1
Traf3	Laptm4b
1700025F24Rik	Tnks
Trim59	Sh3d21
Zfand5	Mir7670
Cabyr	Scaf4
4930407I10Rik	Pikfyve
Aebp2	Atxn7l3b
Cfap65	Erlec1
Septin11	Smg6
Pkn2	Pten
Sucla2	S1pr1
Slco2a1	Mark4
Ccnk	Supt5
Fam228b	Fank1
Tbc1d21	Smc1b
Tiparp	Klc2
Arfgap3	Zbtb43
Msi1	Sun2
Slain2	Sass6
Zfp217	Adam10
Nupl1	Elovl5
9530080O11Rik	Ccdc150
Klf4	Cntrl
Ctbs	Dgcr6
Mbd6	Bag4
Prcd	Trim80
Cep70	Nucks1
Phf13	Brd3
Flvcr2	Rasa4
Eif4g1	Aff4
Foxj1	Mir3082
Nectin3	Ntn4
Qk	Ap1g1
Med13	Ebf1
Pkd2	Arid4a
Klk1b7-ps	4732416N19Rik
Slc22a15	Mafk
Ppox	Tns1
Sfpq	Apaf1
Jup	Rbfox2
Map3k7	Usp15
Armc3	Cd151
Usp47	Lmbr1
Serf1	Spin1
Erlin2	Zfp407
Larp4b	Spag7
Pmfbp1	Dzip3
Cep112	Hyls1
Eno3	Gatd3a
Iho1	Zfp574
Slc6a6	Thrap3
Tmem189	Taf3
Rack1	App
Smarca5	Gm12374
Lbr	Ranbp2
Chordc1	Ccdc25
Ctr9	Dnajc2
Ttc29	Smc3
Taf4	Ctsl
A730008H23Rik	Erich3
Stk17b	Esyt3
Smok2b	Ttll8
Nckap1	Cul3
Srf	St14
Tex2	Fbxl3
Cpsf2	4933428G20Rik
Cfap206	Capza3
Btbd17	Akap13
Ubr5	Sbf2
Rnf11	Glg1
Kif15	Tgfbr1
B3gat2	Ddrgk1
Pwwp3b	Pik3r3
Agtpbp1	Pabpc2
Slc2a3	Trim33
Akt1s1	Eif5
Mapk1	Ppp3r2
Acsbg2	Rb1cc1
Lrif1	Fbxw10
Abcb1a	Dido1
Pcf11	Tsnax
Aldh3a2	Tex44
Spata17	Hnrnpd
E130102H24Rik	Dnah7c
Nck2	Ddx46
Hspa9	Cxcr5
Nek2	Mrpl47
Fndc8	Mia3
Kitl	Grip1
Bpifa3	Syncrip
Cibar2	Srsf5
Samd13	Psme4
Sphkap	Anln
Ppp6r1	Sox6
Zfp597	Mib1
Dtnbp1	Irs2
Sod1	Stim2
Jarid2	Ilrun
Adam11	Slc24a5
Pom121l2	Suco
Brd4	Ssx2ip
1700061J23Rik	Zfp664
Pura	Clstn1
Ankef1	Jag2
Gpd2	Elf2
Btbd9	Cnbp
Blcap	9930021J03Rik
Lifr	Msl1
Paip2b	Skp2
Atad2	Abl2
Arhgap30	Akap11
Dnase1l2	Slc41a2
Gm18905	4931408C20Rik
Tex26	Exoc6b
Gmps	Pigg
Ms4a5	Ngly1
Kifc3	Epb41l2
Sppl2c	Ppp3cc
Tasor2	Epc2
Plxnc1	Rrn3
1110032A03Rik	Ube2h
Zfp169	Eif5a2
Mmp24	Rnf17
Mrps16	Ttn
Crebbp	2900092C05Rik
Utp18	Usp25
Msi2	Cnot6
Lrrd1	Lrp6
Dnajc1	Tfam
Tekt1	Klhl10
Lrrcc1	Slc7a1
Zfr	Dpysl3
Rc3h2	Seh1l
Cdt1	Mir762
Dync1h1	Mesd
Plaa	Spast
Khdrbs1	Vamp4
Ifngr2	Pgap1
Ralgps2	Etnk1
Ogfr	Sbno1
Tm9sf3	Cdc73
Kcnab3	Dnm1l
1700047A11Rik	Ccdc50
Usp7	Kmt2c
Ace	Zfp516
Tc2n	Myh10
Camkk2	Ptpre
Atp5mpl	Rnf216
Smc2	Kdm3b
Kdm4a	Rufy2
Ccdc74a	Lypd4
Spata21	Cdk17
4930481A15Rik	Gmnc
Zfp654	Tomm70a
Fam53c	Tgif1
Ttll13	Pcdha10
Cdkn2aip	Stom
Senp2	Hsd3b7
Mir1938	Sympk
Eif5b	Osbpl8
Lyrm9	Trp53i13
Gfpt1	Snrpd1
Pum1	Cfap97
Gpm6b	Mga
Rrbp1	Slc16a7
Tex15	Snx32
Calm3	Atf4
Ncbp2	Mxi1
Tmem239	Ccdc180
Abitram	Taf15
Tmem130	Baz2b
Trim14	Taf7l2
Zmynd19	Wdr82
Uvssa	Cobll1
Zfp708	Etf1
Gm38666	Tbpl1
Zswim6	Golgb1
Vps33b	Cdk11b
4931422A03Rik	Dusp15
Ppm1g	Foxj3
Hsp90aa1	Enkur
Arid2	Pofut2
Adnp	Itfg1
4930563E22Rik	Hydin
Chaserr	Dnaaf1
Kmt2a	Itgb1
Rnf4	Cxxc5
Maco1	Cmtm6
Piwil1	Usp49
Tsacc	Prr12
Btf3	9130221H12Rik
Kctd19	Cenpf
Gm597	Pdgfra
Bcdin3d	Eif1ax
Polr3gl	Fzd4
Ubqln3	Map3k1
Pmvk	Hspa4l
Skil	Syngap1
Mgat4f	Cab39
Klhl9	Tex35
Pim1	Lrrfip2
Sypl	Fam71d
Tmem30a	Cramp1
Sema7a	Zfp638
Syt11	Cic
Ide	Ndst1
Casc3	Cyrib
Elovl6	Vdac3
Dact3	Ppm1b
Mlec	Dnajb3
Acp2	Ttc39d
Slc12a2	Csnka2ip
Slc41a1	Ywhaz
Jmjd7	Tlk1
Tbata	Ecpas
Pdzk1	Cdk2
Tmub2	Smc5
Hnrnph3	Atad1
Jam3	Cfap57
Kif9	Paqr9
Cstf3	Derl2
Tsc22d2	Slc30a2
Zfp644	Chd5
Vkorc1l1	Wac
Zmynd10	Tmem64
Pnp2	Sik1
Zup1	Pnpla8
Fam221b	Brpf1
Arntl2	Pdcl2
Sun5	Slc25a12
Arid1a	Fam234b
Rora	Wtap
Aamp	Bbof1
Sptan1	Gpatch8
Aldh5a1	Fam210a
Rbm39	Vcam1
Luc7l2	Tle3
Zfp330	Dcun1d1
Dennd5b	Sapcd2
Vps26a	Fxr2
Mdk	Itm2b
Cdk18	Arhgap20os
Sin3a	Mroh7
Srpk2	Tmem87b
Col26a1	Cul5
Dynlt2a2	Mrps25
Ccnt2	Rpl28
Tor2a	Rxra
Mns1	Rap1b
Med12	Zfp37
Rab27a	Abhd17c
Aldh7a1	Setd5
Ttc24	Dgkd
Mpv17	Plcz1
1700095A21Rik	Hnrnpab
Amfr	Aqp3
P2rx3	Eme1
Spata1	Rara
Wt1	Tbc1d5
Kansl3	Rec114
Cfap43	Pcm1
Cpeb2	Sly
Rabl6	Abcf1
2310061I04Rik	Trip12
Esf1	Zbtb44
Gabrb2	Soga1
Lats1	Otud4
Mcmdc2	Lzic
Cracd	Atm
Xpo1	Shroom3
Arf1	Qrich2
Mettl5	Atg12
Tbl1xr1	Zmym4
Pcbp2	Etfb
Dnaaf9	Cfap161
Hmgb4os	Cage1
Srsf6	Ufc1
Meioc	Stx12
Ect2	Eml4
Ewsr1	Ttll7
Ppp1r10	Hdac4
Mrps2	Rnf111
Mier3	Kdm6b
Tmx4	Sike1
Prpf4	Spen
Maz	Smc4
Homez	Canx
Ydjc	Erich2
Exosc3	Med24
Tmem81	Wnk1
Lrrc71	Tmem198
Etfbkmt	C2cd3
Amn1	Hipk1
Parp6	Gm6938
Cep170	Npffr1
4930553C11Rik	Map7
Fus	Foxo3
Mxd4	Bbs5
Pcdha11	Epb41l5
Dmrta1	Atp8b5
Rnf220	Ascc2
Nupl2	Pnmal2
Ccdc183	Rlim
Micall1	Rbm27
Hook1	Supt20
Pcnx4	Tex24
Zfp981	Ubp1
Ube2k	Tmem259
Gm20604	Pfn2
Marcks	Arid5b
Snora33	Osbpl11
Atp1b3	Sh3gl3
Gm5460	Arf6
Saxo2	Inmt
Tial1	Foxn2
Fgf7	4921524L21Rik
Ubxn10	Pex13
Hnrnpm	Epas1
Septin6	Ubqln4
Tnrc6c	Ebag9
Cog7	Pdia6
Zfp72	Stk39
Rbm5	Gramd1b
Safb	Scrt1
Zfp991	Tex101
Cetn3	Shprh
Plcb1	Rcbtb1
Has3	Arl6ip6
Atp1a4	Rab2a
Rab6a	Tex30
Ctcf	Kcne3
Cdrt4	B330016D10Rik
Rnf139	Usp31
Ccdc157	Tlk2
Kif27	Safb2
Sycp1	Cops7b
Snapc5	Ptp4a2
Parg	Cep170b
Papola	Brwd1
Wdr26	Cbfa2t2
Cldn3	Nxf1
Stk38	Tdrd1
Usp32	Serinc1
Mal	Txndc16
Ncoa6	Cnot6l
Gca	Mast4
Rbbp4	A230001M10Rik
Ash1l	Zranb2
Diaph2	Usp24
Fbxo24	Cep85l
1700026D11Rik	Gnl3
Rhot1	Uggt2
Mapk15	Rab31
Kpna6	Susd6
AU040320	Ubtf
[truncated: 503 more rows]

## Sheet: Pum1_Rep1_8fd
Peaks of mouse testes PUM1 eCLIP Rep1, CLIP peaks/ input peaks >8fd, peak height>=3, peak weight>=3
Chr	Start	End	Strand	Peak Height	Annotation	Detailed Annotation	Distance to TSS	Gene Type	-Log10(p-value eCLIP vs SMInput)	log2(fold-enrichment in eCLIP vs SMInput)	Distribution region	Refseq ID	gene name
chr10	100096519	100096540	+	10	3' UTR (NM_013598, exon 10 of 10)	3' UTR (NM_013598, exon 10 of 10)	80708	protein-coding	1.88273	3.15898	3' UTR	NM_013598	Kitl
chr10	100097916	100097931	+	12	3' UTR (NM_013598, exon 10 of 10)	3' UTR (NM_013598, exon 10 of 10)	82102	protein-coding	2.39416	3.42201	3' UTR	NM_013598	Kitl
chr10	100097978	100097982	+	12	3' UTR (NM_013598, exon 10 of 10)	3' UTR (NM_013598, exon 10 of 10)	82159	protein-coding	2.39416	3.42201	3' UTR	NM_013598	Kitl
chr10	100128780	100128785	-	12	Intergenic	Arthur1|DNA|hAT-Tip100	112961	protein-coding	2.39416	3.42201	Intergenic
chr10	100129391	100129396	-	15	Intergenic	B3|SINE|B2	113572	protein-coding	3.43086	3.83705	Intergenic
chr10	100130344	100130352	-	16	Intergenic	(TC)n|Simple_repeat|Simple_repeat	114527	protein-coding	3.69186	3.92451	Intergenic
chr10	100133492	100133532	-	27	Intergenic	(TG)n|Simple_repeat|Simple_repeat	117691	protein-coding	6.08545	4.59193	Intergenic
chr10	100134024	100134036	-	11	Intergenic	MLT1B|LTR|ERVL-MaLR	118209	protein-coding	2.13769	3.29648	Intergenic
chr10	100135086	100135089	-	12	Intergenic	ID_B1|SINE|B4	119266	protein-coding	2.39416	3.42201	Intergenic
chr10	100136585	100136591	-	12	Intergenic	URR1B|DNA|hAT-Charlie	120767	protein-coding	2.39416	3.42201	Intergenic
chr10	100137527	100137543	-	22	Intergenic	ORSL|DNA|hAT-Tip100	121714	protein-coding	3.99353	3.29648	Intergenic
chr10	100171593	100171599	-	50	Intergenic	RLTR41A2|LTR|ERV1	155775	protein-coding	12.4229	5.4809	Intergenic
chr10	100273936	100273946	-	114	Intergenic	Intergenic	-61735	protein-coding	18.2425	3.66994	Intergenic
chr10	100445584	100445592	-	10	3' UTR (NM_001110013, exon 14 of 14)	3' UTR (NM_001110013, exon 14 of 14)	41759	protein-coding	1.88273	3.15898	3' UTR	NM_001110013	Tmtc3
chr10	100483532	100483538	-	13	intron (NM_001033332, intron 1 of 12)	Lx5b|LINE|L1	3812	protein-coding	2.65189	3.53749	intron	NM_001033332	Tmtc3
chr10	100551423	100551429	+	11	exon (NM_146009, exon 41 of 53)	exon (NM_146009, exon 41 of 53)	37833	protein-coding	2.13769	3.29648	exon	NM_146009	Cep290
chr10	100562144	100562147	+	9	exon (NM_146009, exon 47 of 53)	exon (NM_146009, exon 47 of 53)	27114	protein-coding	1.62986	3.00697	exon	NM_146009	Cep290
chr10	100568083	100568090	+	19	exon (NM_146009, exon 50 of 53)	exon (NM_146009, exon 50 of 53)	21173	protein-coding	4.21538	4.08497	exon	NM_146009	Cep290
chr10	100572562	100572566	-	13	3' UTR (NM_175128, exon 7 of 7)	3' UTR (NM_175128, exon 7 of 7)	16695	protein-coding	2.65189	3.53749	3' UTR	NM_175128	4930430F08Rik
chr10	100605668	100605671	+	12	exon (NM_001081246, exon 7 of 13)	exon (NM_001081246, exon 7 of 13)	13283	protein-coding	2.39416	3.42201	exon	NM_001081246	1700017N19Rik
chr10	100612929	100612931	+	14	exon (NM_001081246, exon 11 of 13)	exon (NM_001081246, exon 11 of 13)	20544	protein-coding	2.9108	3.6444	exon	NM_001081246	1700017N19Rik
chr10	100618105	100618117	+	20	3' UTR (NM_001081246, exon 13 of 13)	3' UTR (NM_001081246, exon 13 of 13)	25725	protein-coding	4.47782	4.15898	3' UTR	NM_001081246	1700017N19Rik
chr10	101707025	101707043	+	8	intron (NM_001205098, intron 1 of 7)	Lx3A|LINE|L1	25547	protein-coding	1.62986	3.00697	intron	NM_001205098	Mgat4c
chr10	102150032	102150041	-	12	intron (NM_001205098, intron 3 of 7)	(TG)n|Simple_repeat|Simple_repeat	-8822	protein-coding	2.39416	3.42201	intron	NM_001205098	Mgat4c
chr10	102162636	102162644	+	18	intron (NM_001162369, intron 1 of 5)	Lx2|LINE|L1	3561	protein-coding	3.2478	3.00697	intron	NM_001162369	Mgat4c
chr10	102165813	102165821	+	12	intron (NM_001162369, intron 1 of 5)	intron (NM_001162369, intron 1 of 5)	6738	protein-coding	2.39416	3.42201	intron	NM_001162369	Mgat4c
chr10	102166530	102166535	+	33	intron (NM_001162369, intron 1 of 5)	MTD|LTR|ERVL-MaLR	7453	protein-coding	6.11003	3.29648	intron	NM_001162369	Mgat4c
chr10	102169972	102169994	+	9	intron (NM_001162369, intron 1 of 5)	RLTR20A4|LTR|ERVK	10904	protein-coding	1.62986	3.00697	intron	NM_001162369	Mgat4c
chr10	102175393	102175399	+	12	intron (NM_001162369, intron 1 of 5)	(TG)n|Simple_repeat|Simple_repeat	16317	protein-coding	2.39416	3.42201	intron	NM_001162369	Mgat4c
chr10	102175957	102175971	+	10	intron (NM_001162369, intron 1 of 5)	intron (NM_001162369, intron 1 of 5)	16885	protein-coding	1.88273	3.15898	intron	NM_001162369	Mgat4c
chr10	102176168	102176180	+	14	intron (NM_001162369, intron 1 of 5)	intron (NM_001162369, intron 1 of 5)	17095	protein-coding	2.9108	3.6444	intron	NM_001162369	Mgat4c
chr10	102178324	102178326	+	15	intron (NM_001162369, intron 1 of 5)	L1MC4|LINE|L1	19246	protein-coding	3.17044	3.74394	intron	NM_001162369	Mgat4c
chr10	102180899	102180903	+	21	intron (NM_001162369, intron 1 of 5)	Lx2|LINE|L1	21822	protein-coding	5.00379	4.29648	intron	NM_001162369	Mgat4c
chr10	102182194	102182197	+	34	intron (NM_001162369, intron 1 of 5)	Lx2|LINE|L1	23116	protein-coding	7.12062	3.92451	intron	NM_001162369	Mgat4c
chr10	102185598	102185604	+	21	intron (NM_001162369, intron 1 of 5)	B3|SINE|B2	26522	protein-coding	3.73802	3.22936	intron	NM_001162369	Mgat4c
chr10	102187864	102187869	+	20	intron (NM_001162369, intron 1 of 5)	ORR1E|LTR|ERVL-MaLR	28787	protein-coding	4.74065	4.22936	intron	NM_001162369	Mgat4c
chr10	102189120	102189124	+	10	intron (NM_001162369, intron 1 of 5)	L1_Mus3|LINE|L1	30043	protein-coding	1.88273	3.15898	intron	NM_001162369	Mgat4c
chr10	102195373	102195380	+	10	intron (NM_001162369, intron 1 of 5)	ORR1B1-int|LTR|ERVL-MaLR	36297	protein-coding	1.88273	3.15898	intron	NM_001162369	Mgat4c
chr10	102202131	102202135	+	23	intron (NM_001162369, intron 1 of 5)	Lx8|LINE|L1	43054	protein-coding	4.25011	3.36061	intron	NM_001162369	Mgat4c
chr10	102203206	102203208	+	26	intron (NM_001162369, intron 1 of 5)	Lx3A|LINE|L1	44128	protein-coding	5.02627	3.53749	intron	NM_001162369	Mgat4c
chr10	102205926	102205931	+	38	intron (NM_001162369, intron 1 of 5)	Lx3A|LINE|L1	46849	protein-coding	8.17321	4.08497	intron	NM_001162369	Mgat4c
chr10	102206399	102206401	+	30	intron (NM_001162369, intron 1 of 5)	Lx3A|LINE|L1	47321	protein-coding	6.91793	4.74394	intron	NM_001162369	Mgat4c
chr10	102208214	102208217	+	32	intron (NM_001162369, intron 1 of 5)	L1_Mur2|LINE|L1	49136	protein-coding	5.86044	3.25208	intron	NM_001162369	Mgat4c
chr10	102210460	102210465	+	20	intron (NM_001162369, intron 1 of 5)	intron (NM_001162369, intron 1 of 5)	51383	protein-coding	3.48413	3.15898	intron	NM_001162369	Mgat4c
chr10	102213058	102213065	+	18	intron (NM_001162369, intron 1 of 5)	Lx2|LINE|L1	53982	protein-coding	3.9535	4.00697	intron	NM_001162369	Mgat4c
chr10	102225337	102225340	+	9	intron (NM_001162369, intron 1 of 5)	B4A|SINE|B4	66259	protein-coding	1.62986	3.00697	intron	NM_001162369	Mgat4c
chr10	102241766	102241771	+	11	intron (NM_001162369, intron 1 of 5)	Lx4A|LINE|L1	82689	protein-coding	2.13769	3.29648	intron	NM_001162369	Mgat4c
chr10	102249703	102249705	+	13	intron (NM_001162369, intron 1 of 5)	intron (NM_001162369, intron 1 of 5)	90625	protein-coding	2.65189	3.53749	intron	NM_001162369	Mgat4c
chr10	10230917	10230920	-	18	Intergenic	L3|LINE|CR1	241396	protein-coding	3.9535	4.00697	Intergenic
chr10	10233069	10233073	-	19	Intergenic	Lx8|LINE|L1	239243	protein-coding	4.21538	4.08497	Intergenic
chr10	10233881	10233884	-	9	Intergenic	Intergenic	238432	protein-coding	1.62986	3.00697	Intergenic
chr10	10236981	10236983	+	39	Intergenic	RMER4B|LTR|ERVK	235332	protein-coding	8.43664	4.12245	Intergenic
chr10	10238450	10238452	+	44	Intergenic	L1_Mus1|LINE|L1	233863	protein-coding	8.88306	3.71152	Intergenic
chr10	10240259	10240263	+	44	Intergenic	L1_Mus1|LINE|L1	232053	protein-coding	9.75399	4.29648	Intergenic
chr10	10240792	10240797	+	12	Intergenic	Intergenic	231520	protein-coding	2.39416	3.42201	Intergenic
chr10	10241345	10241351	+	13	Intergenic	Intergenic	230966	protein-coding	2.65189	3.53749	Intergenic
chr10	10242268	10242275	+	48	Intergenic	(CA)n|Simple_repeat|Simple_repeat	230043	protein-coding	10.8085	4.42201	Intergenic
chr10	10247338	10247345	+	31	Intergenic	B3A|SINE|B2	224973	protein-coding	5.61137	3.20628	Intergenic
chr10	10248364	10248375	+	13	Intergenic	(GGA)n|Simple_repeat|Simple_repeat	223945	protein-coding	2.65189	3.53749	Intergenic
chr10	10250642	10250663	+	18	Intergenic	(CA)n|Simple_repeat|Simple_repeat	221662	protein-coding	3.9535	4.00697	Intergenic
chr10	10256403	10256405	+	26	Intergenic	PB1D10|SINE|Alu	215910	protein-coding	5.02627	3.53749	Intergenic
chr10	10256935	10256937	+	38	Intergenic	URR1A|DNA|hAT-Charlie	215378	protein-coding	7.36522	3.50001	Intergenic
chr10	10258263	10258265	+	13	Intergenic	Intergenic	214050	protein-coding	2.65189	3.53749	Intergenic
chr10	10259086	10259097	+	9	Intergenic	Intergenic	213223	protein-coding	1.62986	3.00697	Intergenic
chr10	10264717	10264720	+	18	Intergenic	Lx5|LINE|L1	207596	protein-coding	3.9535	4.00697	Intergenic
chr10	102770942	102770958	-	37	Intergenic	Intergenic	257827	protein-coding	8.85605	5.0465	Intergenic
chr10	103053393	103053399	-	10	Intergenic	(CA)n|Simple_repeat|Simple_repeat	-24619	protein-coding	1.88273	3.15898	Intergenic
chr10	103055845	103055850	-	19	Intergenic	(TATG)n|Simple_repeat|Simple_repeat	-27070	protein-coding	3.49039	3.08497	Intergenic
chr10	103060805	103060820	-	11	Intergenic	Intergenic	-32035	protein-coding	2.13769	3.29648	Intergenic
chr10	103060978	103060983	-	9	Intergenic	(CA)n|Simple_repeat|Simple_repeat	-32203	protein-coding	1.62986	3.00697	Intergenic
chr10	103064567	103064583	-	11	intron (NM_001163559, intron 25 of 25)	CT-rich|Low_complexity|Low_complexity	-35798	protein-coding	2.13769	3.29648	intron	NM_001163559	Lrriq1
chr10	103067425	103067433	-	9	intron (NM_001163559, intron 25 of 25)	intron (NM_001163559, intron 25 of 25)	-38652	protein-coding	1.62986	3.00697	intron	NM_001163559	Lrriq1
chr10	103067926	103067929	-	38	intron (NM_001163559, intron 25 of 25)	(TG)n|Simple_repeat|Simple_repeat	-39150	protein-coding	8.17321	4.08497	intron	NM_001163559	Lrriq1
chr10	103071867	103071885	-	10	intron (NM_001163559, intron 23 of 25)	(TG)n|Simple_repeat|Simple_repeat	-43099	protein-coding	1.88273	3.15898	intron	NM_001163559	Lrriq1
chr10	103073665	103073671	-	20	intron (NM_001163559, intron 23 of 25)	BC1_Mm|scRNA|scRNA	-44891	protein-coding	3.48413	3.15898	intron	NM_001163559	Lrriq1
chr10	103075496	103075501	-	9	intron (NM_001163559, intron 23 of 25)	RLTR11A2|LTR|ERVK	-46721	protein-coding	1.62986	3.00697	intron	NM_001163559	Lrriq1
chr10	103090884	103090890	-	10	intron (NM_001163559, intron 23 of 25)	intron (NM_001163559, intron 23 of 25)	-62110	protein-coding	1.88273	3.15898	intron	NM_001163559	Lrriq1
chr10	103093886	103093896	-	17	intron (NM_001163559, intron 23 of 25)	intron (NM_001163559, intron 23 of 25)	-65114	protein-coding	3.69186	3.92451	intron	NM_001163559	Lrriq1
chr10	103095909	103095916	-	18	intron (NM_001163559, intron 23 of 25)	(CCA)n|Simple_repeat|Simple_repeat	-67135	protein-coding	3.9535	4.00697	intron	NM_001163559	Lrriq1
chr10	103101611	103101613	-	28	intron (NM_001163559, intron 23 of 25)	(TG)n|Simple_repeat|Simple_repeat	-72835	protein-coding	4.8687	3.05944	intron	NM_001163559	Lrriq1
chr10	103104411	103104432	-	9	intron (NM_001163559, intron 23 of 25)	Lx6|LINE|L1	-75644	protein-coding	1.62986	3.00697	intron	NM_001163559	Lrriq1
chr10	103105453	103105461	-	10	intron (NM_001163559, intron 23 of 25)	RLTR12BD_Mm|LTR|ERVK	-76680	protein-coding	1.88273	3.15898	intron	NM_001163559	Lrriq1
chr10	103106535	103106537	-	12	intron (NM_001163559, intron 23 of 25)	MTD|LTR|ERVL-MaLR	-77759	protein-coding	2.39416	3.42201	intron	NM_001163559	Lrriq1
chr10	103108438	103108444	-	18	intron (NM_001163559, intron 23 of 25)	MIR|SINE|MIR	-79664	protein-coding	3.9535	4.00697	intron	NM_001163559	Lrriq1
chr10	103109097	103109107	-	10	intron (NM_001163559, intron 23 of 25)	URR1B|DNA|hAT-Charlie	-80325	protein-coding	2.13769	3.29648	intron	NM_001163559	Lrriq1
chr10	103112658	103112663	-	10	intron (NM_001163559, intron 23 of 25)	intron (NM_001163559, intron 23 of 25)	-83883	protein-coding	1.88273	3.15898	intron	NM_001163559	Lrriq1
chr10	103114166	103114169	-	10	intron (NM_001163559, intron 23 of 25)	intron (NM_001163559, intron 23 of 25)	-85390	protein-coding	1.88273	3.15898	intron	NM_001163559	Lrriq1
chr10	103122468	103122474	-	17	intron (NM_001163559, intron 23 of 25)	intron (NM_001163559, intron 23 of 25)	-93694	protein-coding	3.69186	3.92451	intron	NM_001163559	Lrriq1
chr10	103125442	103125454	-	22	intron (NM_001163559, intron 23 of 25)	ORR1D1|LTR|ERVL-MaLR	-96671	protein-coding	5.26728	4.36061	intron	NM_001163559	Lrriq1
chr10	103125940	103125944	-	11	intron (NM_001163559, intron 23 of 25)	(TC)n|Simple_repeat|Simple_repeat	-97165	protein-coding	2.13769	3.29648	intron	NM_001163559	Lrriq1
chr10	103127216	103127221	-	15	intron (NM_001163559, intron 23 of 25)	ORR1D2|LTR|ERVL-MaLR	-98441	protein-coding	3.17044	3.74394	intron	NM_001163559	Lrriq1
chr10	103215788	103215795	-	9	exon (NM_001163559, exon 8 of 26)	exon (NM_001163559, exon 8 of 26)	20531	protein-coding	1.62986	3.00697	exon	NM_001163559	Lrriq1
chr10	103226517	103226522	-	9	intron (NM_029134, intron 3 of 7)	IMPB_01|Satellite|Satellite	9803	protein-coding	1.62986	3.00697	intron	NM_029134	Lrriq1
chr10	103420775	103420792	+	13	Intergenic	Intergenic	52975	protein-coding	2.65189	3.53749	Intergenic
chr10	10343654	10343656	-	11	intron (NM_001127353, intron 34 of 36)	L3|LINE|CR1	128659	protein-coding	2.13769	3.29648	intron	NM_001127353	Adgb
chr10	10344846	10344849	-	22	intron (NM_001127353, intron 34 of 36)	B4A|SINE|B4	127467	protein-coding	5.26728	4.36061	intron	NM_001127353	Adgb
chr10	10348518	10348526	-	36	intron (NM_001127353, intron 33 of 36)	ORR1A2-int|LTR|ERVL-MaLR	123792	protein-coding	6.86201	3.42201	intron	NM_001127353	Adgb
chr10	10353670	10353677	-	9	intron (NM_001127353, intron 30 of 36)	B3|SINE|B2	118641	protein-coding	1.62986	3.00697	intron	NM_001127353	Adgb
chr10	10354007	10354012	-	10	intron (NM_001127353, intron 30 of 36)	L1M4|LINE|L1	118305	protein-coding	1.88273	3.15898	intron	NM_001127353	Adgb
chr10	10369216	10369225	-	11	intron (NM_001127353, intron 29 of 36)	L1_Mus2|LINE|L1	103094	protein-coding	2.13769	3.29648	intron	NM_001127353	Adgb
chr10	105080289	105080298	+	22	Intergenic	RMER17B2|LTR|ERVK	494186	protein-coding	3.99353	3.29648	Intergenic
chr10	105083512	105083521	+	11	Intergenic	ORR1C2|LTR|ERVL-MaLR	490963	protein-coding	2.13769	3.29648	Intergenic
chr10	105230363	105230380	-	10	intron (NM_177368, intron 11 of 11)	PB1D10|SINE|Alu	344108	protein-coding	1.88273	3.15898	intron	NM_177368	Tmtc2
chr10	105390087	105390102	-	12	intron (NM_177368, intron 2 of 11)	intron (NM_177368, intron 2 of 11)	184385	protein-coding	2.39416	3.42201	intron	NM_177368	Tmtc2
chr10	10563021	10563035	-	9	Intergenic	L1M2|LINE|L1	-4821	protein-coding	1.62986	3.00697	Intergenic
chr10	106143274	106143281	+	21	Intergenic	Lx2B|LINE|L1	301798	protein-coding	4.74065	4.22936	Intergenic
chr10	106322857	106322870	-	9	Intergenic	Lx7|LINE|L1	-147447	protein-coding	1.62986	3.00697	Intergenic
chr10	106323421	106323428	-	18	Intergenic	Lx7|LINE|L1	-146886	protein-coding	3.2478	3.00697	Intergenic
chr10	106326235	106326239	-	12	Intergenic	Charlie1a|DNA|hAT-Charlie	-144073	protein-coding	2.39416	3.42201	Intergenic
chr10	106326556	106326558	-	9	Intergenic	Intergenic	-143753	protein-coding	1.62986	3.00697	Intergenic
chr10	106327009	106327011	-	50	Intergenic	Lx3C|LINE|L1	-143300	protein-coding	12.4229	5.4809	Intergenic
chr10	106330899	106330904	-	69	Intergenic	(TG)n|Simple_repeat|Simple_repeat	-139409	protein-coding	15.6576	4.94557	Intergenic
chr10	106334712	106334720	-	8	Intergenic	Intergenic	-135594	protein-coding	1.88273	3.15898	Intergenic
chr10	106336120	106336125	-	14	Intergenic	(CA)n|Simple_repeat|Simple_repeat	-134188	protein-coding	2.9108	3.6444	Intergenic
chr10	106337250	106337257	-	9	Intergenic	Intergenic	-133057	protein-coding	1.62986	3.00697	Intergenic
chr10	106337519	106337521	-	14	Intergenic	Intergenic	-132790	protein-coding	2.9108	3.6444	Intergenic
chr10	106343454	106343456	-	9	Intergenic	ETnERV3-int|LTR|ERVK	-126855	protein-coding	1.62986	3.00697	Intergenic
chr10	106548136	106548141	-	12	intron (NM_001359676, intron 2 of 30)	L1VL4|LINE|L1	52917	ncRNA	2.39416	3.42201	intron	NM_001359676	Ppfia2
chr10	106548877	106548892	-	10	intron (NM_001359676, intron 2 of 30)	intron (NM_001359676, intron 2 of 30)	52171	ncRNA	2.13769	3.29648	intron	NM_001359676	Ppfia2
chr10	106554258	106554277	-	12	TTS (NR_131027)	TTS (NR_131027)	46788	ncRNA	2.39416	3.42201	TTS	NR_131027	4930532I03Rik
chr10	106583630	106583632	-	9	intron (NR_131026, intron 3 of 6)	Lx3B|LINE|L1	17424	ncRNA	1.62986	3.00697	intron	NR_131026	4930532I03Rik
chr10	107281828	107281841	+	9	intron (NM_001284329, intron 1 of 5)	intron (NM_001284329, intron 1 of 5)	9440	protein-coding	1.62986	3.00697	intron	NM_001284329	Lin7a
chr10	107282167	107282174	+	10	intron (NM_001284329, intron 1 of 5)	intron (NM_001284329, intron 1 of 5)	9776	protein-coding	1.88273	3.15898	intron	NM_001284329	Lin7a
chr10	107284076	107284084	+	10	intron (NM_001284329, intron 1 of 5)	RLTR11A|LTR|ERVK	11686	protein-coding	1.88273	3.15898	intron	NM_001284329	Lin7a
chr10	107285226	107285230	+	9	intron (NM_001284329, intron 1 of 5)	MIRb|SINE|MIR	12834	protein-coding	1.62986	3.00697	intron	NM_001284329	Lin7a
chr10	107291658	107291686	+	9	intron (NM_001284329, intron 1 of 5)	L2|LINE|L2	19278	protein-coding	1.62986	3.00697	intron	NM_001284329	Lin7a
chr10	107296332	107296337	+	11	intron (NM_001284329, intron 1 of 5)	intron (NM_001284329, intron 1 of 5)	23940	protein-coding	2.13769	3.29648	intron	NM_001284329	Lin7a
chr10	107297288	107297290	+	25	intron (NM_001284329, intron 1 of 5)	Lx9|LINE|L1	24895	protein-coding	5.53106	4.4809	intron	NM_001284329	Lin7a
chr10	107298366	107298372	+	15	intron (NM_001284329, intron 1 of 5)	ORR1F|LTR|ERVL-MaLR	25975	protein-coding	3.17044	3.74394	intron	NM_001284329	Lin7a
chr10	107298510	107298514	+	37	intron (NM_001284329, intron 1 of 5)	ORR1F|LTR|ERVL-MaLR	26118	protein-coding	8.85605	5.0465	intron	NM_001284329	Lin7a
chr10	107299754	107299762	+	21	intron (NM_001284329, intron 1 of 5)	L1MD|LINE|L1	27364	protein-coding	3.73802	3.22936	intron	NM_001284329	Lin7a
chr10	107302044	107302052	+	14	intron (NM_001284329, intron 1 of 5)	Lx2|LINE|L1	29654	protein-coding	2.9108	3.6444	intron	NM_001284329	Lin7a
chr10	107336326	107336329	+	20	intron (NM_001039354, intron 2 of 5)	Lx3A|LINE|L1	63933	protein-coding	4.47782	4.15898	intron	NM_001039354	Lin7a
chr10	107337046	107337060	+	11	intron (NM_001039354, intron 2 of 5)	intron (NM_001039354, intron 2 of 5)	64659	protein-coding	2.39416	3.42201	intron	NM_001039354	Lin7a
chr10	107345169	107345187	+	10	intron (NM_001039354, intron 2 of 5)	L1M5|LINE|L1	72784	protein-coding	2.13769	3.29648	intron	NM_001039354	Lin7a
chr10	107372411	107372416	+	9	intron (NM_001039354, intron 2 of 5)	L1Md_T|LINE|L1	100019	protein-coding	1.62986	3.00697	intron	NM_001039354	Lin7a
chr10	107394884	107394896	+	14	intron (NM_001033223, intron 4 of 5)	intron (NM_001033223, intron 4 of 5)	91244	protein-coding	2.9108	3.6444	intron	NM_001033223	Lin7a
chr10	107421438	107421475	+	12	3' UTR (NM_001284329, exon 6 of 6)	3' UTR (NM_001284329, exon 6 of 6)	64678	protein-coding	2.39416	3.42201	3' UTR	NM_001284329	Lin7a
chr10	10748766	10748788	-	14	intron (NM_001114333, intron 4 of 9)	intron (NM_001114333, intron 4 of 9)	-2269	ncRNA	2.9108	3.6444	intron	NM_001114333	Grm1
chr10	107511722	107511750	-	10	Intergenic	(TG)n|Simple_repeat|Simple_repeat	-17007	protein-coding	1.88273	3.15898	Intergenic
chr10	107511970	107511985	-	11	Intergenic	Lx8|LINE|L1	-17248	protein-coding	2.13769	3.29648	Intergenic
chr10	10753418	10753432	+	15	intron (NR_046010, intron 1 of 2)	(CA)n|Simple_repeat|Simple_repeat	2379	ncRNA	3.17044	3.74394	intron	NR_046010	4930567K20Rik
chr10	10754007	10754011	+	14	intron (NR_046010, intron 1 of 2)	L1MC3|LINE|L1	2963	ncRNA	2.9108	3.6444	intron	NR_046010	4930567K20Rik
chr10	107545835	107545847	-	14	intron (NM_001081432, intron 35 of 44)	Lx|LINE|L1	-51112	protein-coding	2.9108	3.6444	intron	NM_001081432	Ptprq
chr10	10755671	10755681	+	23	intron (NR_046010, intron 2 of 2)	MIR|SINE|MIR	4630	ncRNA	4.50794	3.42201	intron	NR_046010	4930567K20Rik
chr10	10756765	10756769	+	9	intron (NR_046010, intron 2 of 2)	intron (NR_046010, intron 2 of 2)	5721	ncRNA	1.62986	3.00697	intron	NR_046010	4930567K20Rik
chr10	10756870	10756872	+	10	intron (NR_046010, intron 2 of 2)	intron (NR_046010, intron 2 of 2)	5825	ncRNA	1.88273	3.15898	intron	NR_046010	4930567K20Rik
chr10	107573257	107573269	-	10	intron (NM_001081432, intron 32 of 44)	Lx|LINE|L1	-78534	protein-coding	1.88273	3.15898	intron	NM_001081432	Ptprq
chr10	107616798	107616803	-	11	intron (NM_001081432, intron 25 of 44)	B3|SINE|B2	103227	protein-coding	2.13769	3.29648	intron	NM_001081432	Ptprq
chr10	107786522	107786538	+	31	intron (NM_001177567, intron 42 of 57)	intron (NM_001177567, intron 42 of 57)	-66503	protein-coding	7.19525	4.79124	intron	NM_001177567	Otogl
chr10	108265271	108265283	+	9	intron (NM_027892, intron 19 of 25)	B2_Mm2|SINE|B2	-66912	protein-coding	1.62986	3.00697	intron	NM_027892	Ppp1r12a
chr10	108277724	108277729	+	18	TTS (NM_027892)	TTS (NM_027892)	-54463	protein-coding	3.2478	3.00697	TTS	NM_027892	Ppp1r12a
chr10	108337798	108337813	+	11	intron (NM_054056, intron 2 of 6)	intron (NM_054056, intron 2 of 6)	5616	protein-coding	2.13769	3.29648	intron	NM_054056	Pawr
chr10	108455433	108455449	-	50	Intergenic	Intergenic	123252	protein-coding	12.4229	5.4809	Intergenic
chr10	108568364	108568380	-	12	intron (NM_001358501, intron 9 of 10)	L3|LINE|CR1	131788	protein-coding	2.39416	3.42201	intron	NM_001358501	Syt1
chr10	109917992	109918007	+	12	intron (NM_001081035, intron 1 of 38)	intron (NM_001081035, intron 1 of 38)	82220	protein-coding	2.39416	3.42201	intron	NM_001081035	Nav3
chr10	110070281	110070297	+	19	Intergenic	L1Md_F2|LINE|L1	-70070	protein-coding	4.21538	4.08497	Intergenic
chr10	110796576	110796590	-	22	Intergenic	BGLII|LTR|ERVK	51144	protein-coding	3.99353	3.29648	Intergenic
chr10	110798438	110798440	-	65	Intergenic	RMER3D-int|LTR|ERVK	53000	protein-coding	15.177	4.85942	Intergenic
chr10	110802380	110802385	-	36	intron (NR_045979, intron 2 of 2)	intron (NR_045979, intron 2 of 2)	56943	protein-coding	7.91009	4.0465	intron	NR_045979	1700020G17Rik
chr10	110807626	110807630	-	12	intron (NR_045979, intron 2 of 2)	intron (NR_045979, intron 2 of 2)	62189	protein-coding	2.39416	3.42201	intron	NR_045979	1700020G17Rik
chr10	110809013	110809022	-	11	intron (NR_045979, intron 2 of 2)	intron (NR_045979, intron 2 of 2)	63578	protein-coding	2.13769	3.29648	intron	NR_045979	1700020G17Rik
chr10	110813481	110813485	-	9	intron (NR_045979, intron 2 of 2)	intron (NR_045979, intron 2 of 2)	68044	protein-coding	1.62986	3.00697	intron	NR_045979	1700020G17Rik
chr10	110824306	110824308	-	11	intron (NR_045979, intron 2 of 2)	intron (NR_045979, intron 2 of 2)	72200	ncRNA	2.13769	3.29648	intron	NR_045979	1700020G17Rik
chr10	110827325	110827327	-	61	intron (NR_045979, intron 2 of 2)	intron (NR_045979, intron 2 of 2)	69181	ncRNA	13.1188	4.18282	intron	NR_045979	1700020G17Rik
chr10	110827654	110827658	-	88	intron (NR_045979, intron 2 of 2)	intron (NR_045979, intron 2 of 2)	68851	ncRNA	12.9759	3.14286	intron	NR_045979	1700020G17Rik
chr10	110833886	110833894	-	17	intron (NR_045979, intron 2 of 2)	L1_Mm|LINE|L1	62617	ncRNA	3.69186	3.92451	intron	NR_045979	1700020G17Rik
chr10	110834477	110834480	-	23	intron (NR_045979, intron 2 of 2)	L1Md_F2|LINE|L1	62029	ncRNA	4.25011	3.36061	intron	NR_045979	1700020G17Rik
chr10	110853836	110853845	-	12	intron (NR_045979, intron 2 of 2)	L1Md_A|LINE|L1	42667	ncRNA	2.39416	3.42201	intron	NR_045979	1700020G17Rik
chr10	110860566	110860569	-	10	intron (NR_045979, intron 2 of 2)	intron (NR_045979, intron 2 of 2)	35940	ncRNA	1.88273	3.15898	intron	NR_045979	1700020G17Rik
chr10	110862190	110862194	-	11	intron (NR_045979, intron 2 of 2)	intron (NR_045979, intron 2 of 2)	34315	ncRNA	2.13769	3.29648	intron	NR_045979	1700020G17Rik
chr10	110867514	110867517	-	87	intron (NR_045979, intron 2 of 2)	(TG)n|Simple_repeat|Simple_repeat	28992	ncRNA	14.0845	3.69503	intron	NR_045979	1700020G17Rik
chr10	110875148	110875153	-	13	intron (NR_045979, intron 2 of 2)	intron (NR_045979, intron 2 of 2)	21357	ncRNA	2.65189	3.53749	intron	NR_045979	1700020G17Rik
chr10	110881821	110881823	-	29	intron (NR_045979, intron 2 of 2)	L1_Mus2|LINE|L1	14685	ncRNA	6.64035	4.69503	intron	NR_045979	1700020G17Rik
chr10	110888438	110888453	-	10	intron (NR_045979, intron 2 of 2)	intron (NR_045979, intron 2 of 2)	8062	ncRNA	1.88273	3.15898	intron	NR_045979	1700020G17Rik
chr10	110892400	110892402	-	26	intron (NR_045979, intron 2 of 2)	intron (NR_045979, intron 2 of 2)	4106	ncRNA	4.62269	3.00697	intron	NR_045979	1700020G17Rik
chr10	111001690	111001698	+	22	intron (NM_001359624, intron 1 of 16)	IAPEz-int|LTR|ERVK	8315	protein-coding	3.99353	3.29648	intron	NM_001359624	Zdhhc17
chr10	111006765	111006769	-	14	intron (NM_001359624, intron 1 of 16)	intron (NM_001359624, intron 1 of 16)	3242	protein-coding	2.9108	3.6444	intron	NM_001359624	Zdhhc17
chr10	111124066	111124080	+	10	Intergenic	PB1D7|SINE|Alu	-40729	protein-coding	1.88273	3.15898	Intergenic
chr10	111147955	111147982	-	10	Intergenic	L1MEd|LINE|L1	-16834	protein-coding	1.88273	3.15898	Intergenic
chr10	111148604	111148611	-	9	Intergenic	B4|SINE|B4	-16195	protein-coding	1.62986	3.00697	Intergenic
chr10	111150911	111150941	-	11	Intergenic	Lx6|LINE|L1	-13876	protein-coding	2.13769	3.29648	Intergenic
chr10	111155466	111155471	-	9	Intergenic	Intergenic	-9334	protein-coding	1.62986	3.00697	Intergenic
chr10	111826204	111826221	-	446	Intergenic	Intergenic	48164	ncRNA	15.6576	8.63795	Intergenic
chr10	11191440	11191454	-	10	intron (NM_001077707, intron 23 of 29)	intron (NM_001077707, intron 23 of 29)	42017	protein-coding	1.88273	3.15898	intron	NM_001077707	Shprh
chr10	111985503	111985509	+	11	TTS (NM_028608)	TTS (NM_028608)	11758	protein-coding	2.13769	3.29648	TTS	NM_028608	Glipr1
chr10	11204140	11204158	-	20	intron (NM_001077707, intron 25 of 29)	B1_Mm|SINE|Alu	54719	protein-coding	4.74065	4.22936	intron	NM_001077707	Shprh
chr10	112064256	112064267	+	9	intron (NM_027018, intron 2 of 4)	L1_Mus3|LINE|L1	4072	protein-coding	1.62986	3.00697	intron	NM_027018	Glipr1l1
chr10	112075726	112075730	+	11	intron (NM_027018, intron 3 of 4)	B1F2|SINE|Alu	-7626	protein-coding	2.13769	3.29648	intron	NM_027018	Glipr1l1
chr10	112107667	112107677	+	11	3' UTR (NM_026223, exon 6 of 6)	3' UTR (NM_026223, exon 6 of 6)	24318	protein-coding	2.13769	3.29648	3' UTR	NM_026223	Glipr1l2
chr10	112108026	112108032	+	14	TTS (NM_026223)	TTS (NM_026223)	24675	protein-coding	2.9108	3.6444	TTS	NM_026223	Glipr1l2
chr10	11215005	11215007	+	11	3' UTR (NM_001077707, exon 30 of 30)	3' UTR (NM_001077707, exon 30 of 30)	65576	protein-coding	2.13769	3.29648	3' UTR	NM_001077707	Shprh
chr10	112156580	112156606	-	10	Intergenic	L1_Mus3|LINE|L1	-7028	protein-coding	1.88273	3.15898	Intergenic
chr10	11217293	11217300	-	13	Intergenic	Lx10|LINE|L1	-64034	protein-coding	2.65189	3.53749	Intergenic
chr10	112180937	112180944	+	10	intron (NM_178278, intron 5 of 16)	B1_Mus2|SINE|Alu	15264	protein-coding	1.88273	3.15898	intron	NM_178278	Caps2
chr10	11236844	11236846	-	12	Intergenic	L1MA9|LINE|L1	-44485	protein-coding	2.39416	3.42201	Intergenic
chr10	11237307	11237313	-	9	Intergenic	L1MA9|LINE|L1	-44020	protein-coding	1.62986	3.00697	Intergenic
chr10	11240765	11240771	-	9	Intergenic	Lx3B|LINE|L1	-40562	protein-coding	1.62986	3.00697	Intergenic
chr10	11259762	11259779	-	16	Intergenic	RMER4B|LTR|ERVK	-21560	protein-coding	3.43086	3.83705	Intergenic
chr10	11265158	11265165	-	11	Intergenic	L1VL2|LINE|L1	-16169	protein-coding	2.13769	3.29648	Intergenic
chr10	11265999	11266003	-	10	Intergenic	Intergenic	-15329	protein-coding	1.88273	3.15898	Intergenic
chr10	11269468	11269479	-	18	Intergenic	B4A|SINE|B4	-11857	protein-coding	3.2478	3.00697	Intergenic
chr10	11269763	11269765	-	33	Intergenic	Lx3_Mus|LINE|L1	-11566	protein-coding	7.74958	4.88144	Intergenic
chr10	112726530	112726548	-	10	promoter-TSS (NR_040579)	promoter-TSS (NR_040579)	-387	ncRNA	2.13769	3.29648	promoter-TSS	NR_040579	1700010J16Rik
chr10	112735901	112735903	+	18	intron (NR_040579, intron 2 of 6)	MTE2a|LTR|ERVL-MaLR	8976	ncRNA	3.9535	4.00697	intron	NR_040579	1700010J16Rik
chr10	112739263	112739267	+	20	intron (NR_040579, intron 2 of 6)	Lx3A|LINE|L1	12339	ncRNA	3.48413	3.15898	intron	NR_040579	1700010J16Rik
chr10	112739926	112739933	+	19	intron (NR_040579, intron 2 of 6)	Lx3A|LINE|L1	13003	ncRNA	3.49039	3.08497	intron	NR_040579	1700010J16Rik
chr10	112741701	112741706	+	11	intron (NR_040579, intron 2 of 6)	B4A|SINE|B4	14777	ncRNA	2.13769	3.29648	intron	NR_040579	1700010J16Rik
chr10	112755438	112755441	+	12	intron (NR_040579, intron 2 of 6)	RCHARR1|DNA|hAT-Charlie	28513	ncRNA	2.39416	3.42201	intron	NR_040579	1700010J16Rik
chr10	112782323	112782325	+	10	intron (NR_040579, intron 5 of 6)	IMPB_01|Satellite|Satellite	55398	ncRNA	1.88273	3.15898	intron	NR_040579	1700010J16Rik
chr10	112785464	112785471	+	13	non-coding (NR_040579, exon 7 of 7)	non-coding (NR_040579, exon 7 of 7)	-52285	ncRNA	2.65189	3.53749	non-coding	NR_040579	1700010J16Rik
chr10	11290304	11290314	+	9	exon (NM_027968, exon 2 of 3)	exon (NM_027968, exon 2 of 3)	8722	protein-coding	1.62986	3.00697	exon	NM_027968	Fbxo30
chr10	11290905	11290914	+	9	exon (NM_027968, exon 2 of 3)	exon (NM_027968, exon 2 of 3)	9322	protein-coding	1.62986	3.00697	exon	NM_027968	Fbxo30
chr10	11291303	11291314	+	13	exon (NM_027968, exon 2 of 3)	exon (NM_027968, exon 2 of 3)	9721	protein-coding	2.65189	3.53749	exon	NM_027968	Fbxo30
chr10	112925483	112925486	-	43	TTS (NM_001033474)	TTS (NM_001033474)	3542	protein-coding	10.5074	5.26331	TTS	NM_001033474	Atxn7l3b
chr10	112926329	112926337	-	23	3' UTR (NM_001033474, exon 1 of 1)	3' UTR (NM_001033474, exon 1 of 1)	2693	protein-coding	5.26728	4.36061	3' UTR	NM_001033474	Atxn7l3b
chr10	112926566	112926568	-	19	3' UTR (NM_001033474, exon 1 of 1)	3' UTR (NM_001033474, exon 1 of 1)	2459	protein-coding	3.49039	3.08497	3' UTR	NM_001033474	Atxn7l3b
chr10	112927606	112927617	-	11	3' UTR (NM_001033474, exon 1 of 1)	3' UTR (NM_001033474, exon 1 of 1)	1415	protein-coding	2.13769	3.29648	3' UTR	NM_001033474	Atxn7l3b
chr10	11295700	11295707	+	16	3' UTR (NM_027968, exon 3 of 3)	3' UTR (NM_027968, exon 3 of 3)	14116	protein-coding	3.43086	3.83705	3' UTR	NM_027968	Fbxo30
chr10	11296048	11296054	+	9	3' UTR (NM_027968, exon 3 of 3)	3' UTR (NM_027968, exon 3 of 3)	14464	protein-coding	1.62986	3.00697	3' UTR	NM_027968	Fbxo30
chr10	11296399	11296401	+	16	3' UTR (NM_027968, exon 3 of 3)	3' UTR (NM_027968, exon 3 of 3)	14813	protein-coding	3.43086	3.83705	3' UTR	NM_027968	Fbxo30
chr10	11296895	11296897	+	9	3' UTR (NM_027968, exon 3 of 3)	3' UTR (NM_027968, exon 3 of 3)	15309	protein-coding	1.62986	3.00697	3' UTR	NM_027968	Fbxo30
chr10	113551636	113551638	-	25	Intergenic	Lx2|LINE|L1	-622611	protein-coding	5.53106	4.4809	Intergenic
chr10	113551881	113551897	-	23	Intergenic	Lx2|LINE|L1	-622863	protein-coding	4.76675	3.4809	Intergenic
chr10	113689820	113689834	-	142	Intergenic	Intergenic	-760801	protein-coding	15.6576	6.98679	Intergenic
chr10	114335773	114335791	+	9	Intergenic	L1Md_T|LINE|L1	465588	protein-coding	1.62986	3.00697	Intergenic
chr10	11458134	11458165	+	9	TTS (NM_010146)	TTS (NM_010146)	114704	protein-coding	1.62986	3.00697	TTS	NM_010146	Epm2a
chr10	114952012	114952014	+	12	Intergenic	Lx10|LINE|L1	-150643	protein-coding	2.39416	3.42201	Intergenic
chr10	115058100	115058114	+	23	Intergenic	ORR1E|LTR|ERVL-MaLR	126915	protein-coding	5.26728	4.36061	Intergenic
chr10	115289926	115289928	-	9	TTS (NM_024454)	TTS (NM_024454)	25664	protein-coding	1.62986	3.00697	TTS	NM_024454	Rab21
chr10	115432021	115432036	+	13	exon (NM_001033261, exon 35 of 35)	exon (NM_001033261, exon 35 of 35)	47069	protein-coding	2.65189	3.53749	exon	NM_001033261	Zfc3h1
chr10	115657905	115657912	-	9	Intergenic	L1MA9|LINE|L1	-70128	protein-coding	1.62986	3.00697	Intergenic
chr10	115826625	115826632	-	10	intron (NM_001168680, intron 2 of 8)	intron (NM_001168680, intron 2 of 8)	9344	protein-coding	1.88273	3.15898	intron	NM_001168680	Tspan8
chr10	115836172	115836188	-	10	intron (NM_001168680, intron 6 of 8)	B1_Mur4|SINE|Alu	18896	protein-coding	1.88273	3.15898	intron	NM_001168680	Tspan8
chr10	116112768	116112777	-	13	exon (NM_001161855, exon 1 of 1)	exon (NM_001161855, exon 1 of 1)	1145	protein-coding	2.65189	3.53749	exon	NM_001161855	Taf7l2
chr10	116384824	116384836	+	9	3' UTR (NM_029928, exon 32 of 32)	3' UTR (NM_029928, exon 32 of 32)	-33291	ncRNA	1.62986	3.00697	3' UTR	NM_029928	Ptprb
chr10	116461437	116461440	-	12	intron (NM_021452, intron 1 of 2)	MT2A|LTR|ERVL	-11725	ncRNA	2.39416	3.42201	intron	NM_021452	Kcnmb4
chr10	116462268	116462286	-	8	intron (NM_021452, intron 1 of 2)	RSINE1|SINE|B4	-10886	ncRNA	1.62986	3.00697	intron	NM_021452	Kcnmb4
chr10	116492533	116492550	-	17	intron (NM_001359563, intron 12 of 13)	intron (NM_001359563, intron 12 of 13)	-19018	protein-coding	3.69186	3.92451	intron	NM_001359563	Cnot2
chr10	116509157	116509168	-	9	TTS (NM_001037848)	TTS (NM_001037848)	18787	protein-coding	1.62986	3.00697	TTS	NM_001037848	Cnot2
chr10	116510531	116510533	+	18	intron (NM_001037848, intron 4 of 4)	RSINE1|SINE|B4	17417	protein-coding	3.2478	3.00697	intron	NM_001037848	Cnot2
chr10	116511270	116511272	+	32	intron (NM_001037848, intron 4 of 4)	B3A|SINE|B2	16678	protein-coding	6.59517	3.83705	intron	NM_001037848	Cnot2
chr10	116515205	116515207	+	36	intron (NM_001037848, intron 4 of 4)	ID4_|SINE|ID	12743	protein-coding	7.64666	4.00697	intron	NM_001037848	Cnot2
chr10	116515429	116515431	+	26	intron (NM_001037848, intron 4 of 4)	intron (NM_001037848, intron 4 of 4)	12519	protein-coding	5.02627	3.53749	intron	NM_001037848	Cnot2
chr10	116515840	116515849	+	21	intron (NM_001037848, intron 4 of 4)	intron (NM_001037848, intron 4 of 4)	12105	protein-coding	3.73802	3.22936	intron	NM_001037848	Cnot2
chr10	116518443	116518464	+	10	intron (NM_028082, intron 2 of 14)	intron (NM_028082, intron 2 of 14)	9496	protein-coding	1.88273	3.15898	intron	NM_028082	Cnot2
chr10	116518946	116518956	+	16	intron (NM_028082, intron 2 of 14)	intron (NM_028082, intron 2 of 14)	8998	protein-coding	3.69186	3.92451	intron	NM_028082	Cnot2
chr10	116519517	116519522	+	35	intron (NM_028082, intron 2 of 14)	PB1D7|SINE|Alu	8430	protein-coding	7.1134	3.46154	intron	NM_028082	Cnot2
chr10	116520363	116520365	+	47	intron (NM_028082, intron 2 of 14)	(CA)n|Simple_repeat|Simple_repeat	7585	protein-coding	10.5447	4.39164	intron	NM_028082	Cnot2
chr10	116520777	116520787	+	36	intron (NM_028082, intron 2 of 14)	B1F|SINE|Alu	7167	protein-coding	7.64666	4.00697	intron	NM_028082	Cnot2
chr10	116521093	116521096	+	32	intron (NM_028082, intron 2 of 14)	B2_Mm2|SINE|B2	6855	protein-coding	7.4725	4.83705	intron	NM_028082	Cnot2
chr10	116524057	116524061	+	18	intron (NM_028082, intron 2 of 14)	RMER4B|LTR|ERVK	3890	protein-coding	3.2478	3.00697	intron	NM_028082	Cnot2
chr10	116525604	116525608	+	9	intron (NM_028082, intron 2 of 14)	ORR1E|LTR|ERVL-MaLR	2343	protein-coding	1.62986	3.00697	intron	NM_028082	Cnot2
chr10	116530488	116530496	+	14	intron (NM_001037846, intron 2 of 15)	L2|LINE|L2	-2543	protein-coding	2.9108	3.6444	intron	NM_001037846	Cnot2
chr10	116537079	116537085	+	22	intron (NM_001037846, intron 2 of 15)	intron (NM_001037846, intron 2 of 15)	-9133	protein-coding	3.99353	3.29648	intron	NM_001037846	Cnot2
chr10	116537973	116537975	+	41	intron (NM_001359249, intron 2 of 16)	PB1D7|SINE|Alu	-10025	protein-coding	8.96337	4.1946	intron	NM_001359249	Cnot2
chr10	116541179	116541185	+	13	intron (NM_001359249, intron 2 of 16)	B1_Mm|SINE|Alu	-13233	protein-coding	2.65189	3.53749	intron	NM_001359249	Cnot2
chr10	116541618	116541623	+	38	intron (NM_001359249, intron 2 of 16)	PB1D10|SINE|Alu	-13671	protein-coding	8.43664	4.12245	intron	NM_001359249	Cnot2
chr10	116541969	116541980	+	11	intron (NM_001359249, intron 2 of 16)	intron (NM_001359249, intron 2 of 16)	-14025	protein-coding	2.13769	3.29648	intron	NM_001359249	Cnot2
chr10	116542224	116542233	+	54	intron (NM_001359249, intron 2 of 16)	intron (NM_001359249, intron 2 of 16)	-14279	protein-coding	8.24332	3.27001	intron	NM_001359249	Cnot2
chr10	116545494	116545500	+	10	intron (NM_001359249, intron 2 of 16)	intron (NM_001359249, intron 2 of 16)	-17548	protein-coding	1.88273	3.15898	intron	NM_001359249	Cnot2
chr10	116545851	116545854	+	11	intron (NM_001359249, intron 2 of 16)	intron (NM_001359249, intron 2 of 16)	-17903	protein-coding	2.13769	3.29648	intron	NM_001359249	Cnot2
chr10	116546313	116546323	+	19	intron (NM_001359249, intron 2 of 16)	MER3|DNA|hAT-Charlie	-18369	protein-coding	3.49039	3.08497	intron	NM_001359249	Cnot2
chr10	116546590	116546596	+	10	intron (NM_001359249, intron 2 of 16)	intron (NM_001359249, intron 2 of 16)	-18644	protein-coding	1.88273	3.15898	intron	NM_001359249	Cnot2
chr10	116547313	116547325	+	10	intron (NM_001359249, intron 2 of 16)	intron (NM_001359249, intron 2 of 16)	-19370	protein-coding	1.88273	3.15898	intron	NM_001359249	Cnot2
chr10	116550807	116550809	+	24	intron (NM_001359563, intron 1 of 13)	RMER16|LTR|ERVK	-22859	protein-coding	5.53106	4.42201	intron	NM_001359563	Cnot2
chr10	116551161	116551166	+	11	intron (NM_001359563, intron 1 of 13)	ID4_|SINE|ID	-23214	protein-coding	2.13769	3.29648	intron	NM_001359563	Cnot2
chr10	116552124	116552127	+	21	intron (NM_001359563, intron 1 of 13)	B1_Mus1|SINE|Alu	-24176	protein-coding	3.73802	3.22936	intron	NM_001359563	Cnot2
chr10	116552874	116552876	+	9	intron (NM_001359563, intron 1 of 13)	intron (NM_001359563, intron 1 of 13)	-24926	protein-coding	1.62986	3.00697	intron	NM_001359563	Cnot2
chr10	116555880	116555883	+	25	intron (NM_001359563, intron 1 of 13)	MTE2a|LTR|ERVL-MaLR	24655	protein-coding	4.76675	3.4809	intron	NM_001359563	Cnot2
chr10	116558022	116558025	+	12	intron (NM_001359563, intron 1 of 13)	intron (NM_001359563, intron 1 of 13)	22513	protein-coding	2.39416	3.42201	intron	NM_001359563	Cnot2
chr10	116558783	116558788	+	14	intron (NM_001359563, intron 1 of 13)	B1_Mm|SINE|Alu	21751	protein-coding	2.9108	3.6444	intron	NM_001359563	Cnot2
chr10	116560049	116560058	+	16	intron (NM_001359563, intron 1 of 13)	B4|SINE|B4	20483	protein-coding	3.43086	3.83705	intron	NM_001359563	Cnot2
chr10	116560585	116560591	+	13	intron (NM_001359563, intron 1 of 13)	intron (NM_001359563, intron 1 of 13)	19948	protein-coding	2.65189	3.53749	intron	NM_001359563	Cnot2
chr10	116561164	116561173	+	15	intron (NM_001359563, intron 1 of 13)	B1_Mm|SINE|Alu	19368	protein-coding	3.17044	3.74394	intron	NM_001359563	Cnot2
chr10	116561714	116561716	+	10	intron (NM_001359563, intron 1 of 13)	L1M4|LINE|L1	18821	protein-coding	1.88273	3.15898	intron	NM_001359563	Cnot2
chr10	116564209	116564211	+	12	intron (NM_001359563, intron 1 of 13)	Lx9|LINE|L1	16326	protein-coding	2.39416	3.42201	intron	NM_001359563	Cnot2
chr10	116566308	116566310	+	21	intron (NM_001359563, intron 1 of 13)	L1M4|LINE|L1	14227	protein-coding	3.73802	3.22936	intron	NM_001359563	Cnot2
chr10	116568111	116568113	+	18	intron (NM_001359563, intron 1 of 13)	intron (NM_001359563, intron 1 of 13)	12424	protein-coding	3.9535	4.00697	intron	NM_001359563	Cnot2
chr10	116568313	116568325	+	16	intron (NM_001359563, intron 1 of 13)	L2a|LINE|L2	12217	protein-coding	3.43086	3.83705	intron	NM_001359563	Cnot2
chr10	116569066	116569068	+	28	intron (NM_001359563, intron 1 of 13)	ID4_|SINE|ID	11469	protein-coding	4.8687	3.05944	intron	NM_001359563	Cnot2
chr10	116569659	116569666	+	13	intron (NM_001359563, intron 1 of 13)	intron (NM_001359563, intron 1 of 13)	10874	protein-coding	2.65189	3.53749	intron	NM_001359563	Cnot2
chr10	116571238	116571242	+	28	intron (NM_001359563, intron 1 of 13)	B1_Mus1|SINE|Alu	9296	protein-coding	5.54745	3.6444	intron	NM_001359563	Cnot2
chr10	116573270	116573282	+	9	intron (NM_001359563, intron 1 of 13)	intron (NM_001359563, intron 1 of 13)	7260	protein-coding	1.62986	3.00697	intron	NM_001359563	Cnot2
chr10	116574782	116574785	+	25	intron (NM_001359563, intron 1 of 13)	B1_Mur1|SINE|Alu	5753	protein-coding	4.76675	3.4809	intron	NM_001359563	Cnot2
chr10	116575729	116575735	+	18	intron (NM_001359563, intron 1 of 13)	ID4|SINE|ID	4804	protein-coding	3.2478	3.00697	intron	NM_001359563	Cnot2
chr10	116577291	116577295	+	15	intron (NM_001359563, intron 1 of 13)	B2_Mm1t|SINE|B2	3243	protein-coding	3.17044	3.74394	intron	NM_001359563	Cnot2
chr10	116577544	116577548	+	13	intron (NM_001359563, intron 1 of 13)	B2_Mm2|SINE|B2	2990	protein-coding	2.9108	3.6444	intron	NM_001359563	Cnot2
chr10	116578272	116578276	+	22	intron (NM_001359563, intron 1 of 13)	B3A|SINE|B2	2262	protein-coding	3.99353	3.29648	intron	NM_001359563	Cnot2
chr10	116672057	116672074	-	14	Intergenic	Intergenic	-2526	ncRNA	2.9108	3.6444	Intergenic
chr10	11673127	11673144	-	15	Intergenic	Lx8b|LINE|L1	63911	protein-coding	3.17044	3.74394	Intergenic
chr10	116955900	116955907	+	11	intron (NR_038026, intron 2 of 2)	LTRIS4A|LTR|ERV1	5341	ncRNA	2.13769	3.29648	intron	NR_038026	4933412E12Rik
chr10	116972961	116972983	-	10	Intergenic	Intergenic	6698	ncRNA	1.88273	3.15898	Intergenic
chr10	117176232	117176254	-	9	Intergenic	B1_Mur4|SINE|Alu	-27769	protein-coding	1.62986	3.00697	Intergenic
chr10	117176572	117176578	-	12	Intergenic	B2_Mm2|SINE|B2	-28101	protein-coding	2.39416	3.42201	Intergenic
chr10	117215288	117215292	-	18	3' UTR (NM_026570, exon 7 of 7)	3' UTR (NM_026570, exon 7 of 7)	9217	protein-coding	3.9535	4.00697	3' UTR	NM_026570	Yeats4
chr10	117215588	117215596	-	11	3' UTR (NM_026570, exon 7 of 7)	3' UTR (NM_026570, exon 7 of 7)	8915	protein-coding	2.13769	3.29648	3' UTR	NM_026570	Yeats4
chr10	117217231	117217243	-	9	exon (NM_026570, exon 6 of 7)	exon (NM_026570, exon 6 of 7)	7270	protein-coding	1.62986	3.00697	exon	NM_026570	Yeats4
chr10	117319478	117319489	+	11	Intergenic	B3|SINE|B2	-26615	protein-coding	2.13769	3.29648	Intergenic
chr10	117344912	117344917	-	11	3' UTR (NM_001310609, exon 10 of 10)	3' UTR (NM_001310609, exon 10 of 10)	32059	protein-coding	2.13769	3.29648	3' UTR	NM_001310609	Cpsf6
chr10	117346033	117346053	-	9	3' UTR (NM_001310609, exon 10 of 10)	3' UTR (NM_001310609, exon 10 of 10)	30930	protein-coding	1.62986	3.00697	3' UTR	NM_001310609	Cpsf6
chr10	117452119	117452125	-	9	Intergenic	Intergenic	-4687	ncRNA	1.62986	3.00697	Intergenic
chr10	117452699	117452720	-	8	Intergenic	L2a|LINE|L2	-5274	ncRNA	1.62986	3.00697	Intergenic
chr10	117455369	117455376	-	12	Intergenic	MTE2b|LTR|ERVL-MaLR	-7937	ncRNA	2.39416	3.42201	Intergenic
chr10	117645320	117645335	-	30	intron (NM_027468, intron 2 of 8)	intron (NM_027468, intron 2 of 8)	15827	protein-coding	6.91793	4.74394	intron	NM_027468	Cpm
chr10	117688995	117688997	-	9	3' UTR (NM_001288586, exon 11 of 11)	3' UTR (NM_001288586, exon 11 of 11)	21762	protein-coding	1.62986	3.00697	3' UTR	NM_001288586	Mdm2
chr10	117690517	117690529	-	9	exon (NM_001288586, exon 11 of 11)	exon (NM_001288586, exon 11 of 11)	20235	protein-coding	1.62986	3.00697	exon	NM_001288586	Mdm2
chr10	117750726	117750729	-	15	TTS (NM_134010)	TTS (NM_134010)	-4369	protein-coding	3.17044	3.74394	TTS	NM_134010	Nup107
chr10	117792491	117792509	+	95	intron (NM_134010, intron 1 of 27)	CpG	205	protein-coding	14.1121	3.23698	intron	NM_134010	Nup107
chr10	117798283	117798298	+	9	Intergenic	IMPB_01|Satellite|Satellite	-5585	protein-coding	1.62986	3.00697	Intergenic
chr10	117814694	117814708	-	11	3' UTR (NM_024457, exon 8 of 8)	3' UTR (NM_024457, exon 8 of 8)	-21996	protein-coding	2.13769	3.29648	3' UTR	NM_024457	Rap1b
chr10	117845355	117845357	-	59	intron (NM_024457, intron 1 of 7)	GC_rich|Low_complexity|Low_complexity	618	protein-coding	12.5872	4.13473	intron	NM_024457	Rap1b
chr10	117864007	117864010	-	16	Intergenic	A-rich|Low_complexity|Low_complexity	-18034	protein-coding	3.43086	3.83705	Intergenic
chr10	117909746	117909753	+	10	Intergenic	ORR1G|LTR|ERVL-MaLR	-15710	ncRNA	1.88273	3.15898	Intergenic
chr10	117944106	117944123	+	10	intron (NR_045342, intron 3 of 3)	MTC|LTR|ERVL-MaLR	18655	ncRNA	1.88273	3.15898	intron	NR_045342	4933411E08Rik
chr10	117945132	117945137	+	9	intron (NR_045342, intron 3 of 3)	RSINE1|SINE|B4	19675	ncRNA	1.62986	3.00697	intron	NR_045342	4933411E08Rik
chr10	118133599	118133621	+	17	Intergenic	Intergenic	-8177	protein-coding	3.69186	3.92451	Intergenic
chr10	118150683	118150690	+	43	intron (NM_001162904, intron 4 of 14)	(CA)n|Simple_repeat|Simple_repeat	8899	protein-coding	7.63808	3.26331	intron	NM_001162904	Mdm1
chr10	118659448	118659469	+	10	Intergenic	(TAGA)n|Simple_repeat|Simple_repeat	-102933	ncRNA	1.88273	3.15898	Intergenic
chr10	118718870	118718881	+	9	Intergenic	Lx2|LINE|L1	150028	protein-coding	1.62986	3.00697	Intergenic
chr10	118720964	118720972	+	10	Intergenic	(TG)n|Simple_repeat|Simple_repeat	147935	protein-coding	1.88273	3.15898	Intergenic
chr10	118777847	118777851	+	11	Intergenic	MTE-int|LTR|ERVL-MaLR	91054	protein-coding	2.13769	3.29648	Intergenic
chr10	118778068	118778079	+	9	Intergenic	URR1A|DNA|hAT-Charlie	90830	protein-coding	1.62986	3.00697	Intergenic
chr10	119133054	119133063	+	9	Intergenic	PB1D9|SINE|Alu	40153	ncRNA	1.62986	3.00697	Intergenic
chr10	119139820	119139826	+	16	Intergenic	Lx2|LINE|L1	46918	ncRNA	3.43086	3.83705	Intergenic
chr10	119323738	119323745	+	9	intron (NR_126085, intron 2 of 4)	Lx4A|LINE|L1	3507	ncRNA	1.62986	3.00697	intron	NR_126085	4930477N07Rik
chr10	119413444	119413447	-	15	promoter-TSS (NR_040578)	promoter-TSS (NR_040578)	1	ncRNA	3.17044	3.74394	promoter-TSS	NR_040578	1700025F24Rik
chr10	119413884	119413889	-	9	intron (NR_040578, intron 1 of 3)	MTC|LTR|ERVL-MaLR	442	ncRNA	1.62986	3.00697	intron	NR_040578	1700025F24Rik
chr10	119418956	119418963	+	9	intron (NR_040578, intron 3 of 3)	Lx7|LINE|L1	5515	ncRNA	1.62986	3.00697	intron	NR_040578	1700025F24Rik
chr10	119418968	119418973	-	11	intron (NR_040578, intron 3 of 3)	Lx7|LINE|L1	5526	ncRNA	2.39416	3.42201	intron	NR_040578	1700025F24Rik
chr10	119462036	119462056	+	12	intron (NM_133442, intron 1 of 21)	(CA)n|Simple_repeat|Simple_repeat	8012	protein-coding	2.39416	3.42201	intron	NM_133442	Grip1
chr10	119545928	119545931	+	10	intron (NM_133442, intron 1 of 21)	ORR1C2|LTR|ERVL-MaLR	91895	protein-coding	1.88273	3.15898	intron	NM_133442	Grip1
chr10	119550118	119550130	+	11	intron (NM_133442, intron 1 of 21)	L1MCb|LINE|L1	96090	protein-coding	2.13769	3.29648	intron	NM_133442	Grip1
chr10	119561521	119561524	+	19	intron (NM_133442, intron 1 of 21)	RSINE1|SINE|B4	107488	protein-coding	3.49039	3.08497	intron	NM_133442	Grip1
chr10	119570029	119570035	+	13	intron (NM_133442, intron 1 of 21)	(CA)n|Simple_repeat|Simple_repeat	115998	protein-coding	2.65189	3.53749	intron	NM_133442	Grip1
chr10	119627642	119627644	+	10	intron (NM_133442, intron 1 of 21)	intron (NM_133442, intron 1 of 21)	134056	ncRNA	1.88273	3.15898	intron	NM_133442	Grip1
chr10	119676266	119676275	+	10	intron (NM_133442, intron 1 of 21)	MIR3|SINE|MIR	85429	ncRNA	1.88273	3.15898	intron	NM_133442	Grip1
chr10	119722951	119722965	+	11	intron (NM_133442, intron 1 of 21)	(CA)n|Simple_repeat|Simple_repeat	38741	ncRNA	2.13769	3.29648	intron	NM_133442	Grip1
chr10	119733029	119733044	+	27	intron (NM_133442, intron 1 of 21)	intron (NM_133442, intron 1 of 21)	28663	ncRNA	6.08545	4.59193	intron	NM_133442	Grip1
chr10	120076062	120076068	+	10	3' UTR (NM_133442, exon 22 of 22)	3' UTR (NM_133442, exon 22 of 22)	36900	protein-coding	1.88273	3.15898	3' UTR	NM_133442	Grip1
chr10	120076296	120076310	+	9	3' UTR (NM_133442, exon 22 of 22)	3' UTR (NM_133442, exon 22 of 22)	36662	protein-coding	1.62986	3.00697	3' UTR	NM_133442	Grip1
chr10	120076930	120076933	+	8	3' UTR (NM_133442, exon 22 of 22)	3' UTR (NM_133442, exon 22 of 22)	36034	protein-coding	1.62986	3.00697	3' UTR	NM_133442	Grip1
chr10	120086512	120086524	+	9	intron (NM_080446, intron 12 of 12)	URR1B|DNA|hAT-Charlie	26447	protein-coding	1.88273	3.15898	intron	NM_080446	Helb
chr10	120178542	120178548	+	11	intron (NM_001359184, intron 3 of 11)	intron (NM_001359184, intron 3 of 11)	23052	protein-coding	2.13769	3.29648	intron	NM_001359184	Irak3
chr10	120180872	120180877	+	25	intron (NM_001359184, intron 2 of 11)	L1M4|LINE|L1	20723	protein-coding	5.53106	4.4809	intron	NM_001359184	Irak3
chr10	120181965	120181982	+	9	intron (NM_001359184, intron 2 of 11)	B1_Mus2|SINE|Alu	19624	protein-coding	1.62986	3.00697	intron	NM_001359184	Irak3
chr10	120182374	120182390	+	14	intron (NM_001359184, intron 2 of 11)	B1_Mur1|SINE|Alu	19215	protein-coding	2.9108	3.6444	intron	NM_001359184	Irak3
chr10	120186494	120186497	+	14	intron (NM_001359184, intron 1 of 11)	Lx8b|LINE|L1	15102	protein-coding	2.9108	3.6444	intron	NM_001359184	Irak3
chr10	120186895	120186903	+	11	intron (NM_001359184, intron 1 of 11)	ID4_|SINE|ID	14698	protein-coding	2.13769	3.29648	intron	NM_001359184	Irak3
chr10	120193397	120193416	+	9	intron (NM_001359184, intron 1 of 11)	L2|LINE|L2	8191	protein-coding	1.62986	3.00697	intron	NM_001359184	Irak3
chr10	120194107	120194126	+	10	intron (NM_001359184, intron 1 of 11)	B2_Mm1t|SINE|B2	7481	protein-coding	1.88273	3.15898	intron	NM_001359184	Irak3
chr10	120194634	120194638	+	11	intron (NM_001359184, intron 1 of 11)	L1MC3|LINE|L1	6961	protein-coding	2.13769	3.29648	intron	NM_001359184	Irak3
chr10	120219876	120219879	+	10	intron (NM_026617, intron 3 of 6)	B3|SINE|B2	-7183	protein-coding	1.88273	3.15898	intron	NM_026617	Tmbim4
chr10	120295214	120295222	-	9	Intergenic	Lx9|LINE|L1	68158	protein-coding	1.88273	3.15898	Intergenic
chr10	120364093	120364099	-	30	3' UTR (NM_010441, exon 5 of 5)	3' UTR (NM_010441, exon 5 of 5)	-25427	ncRNA	6.91793	4.74394	3' UTR	NM_010441	Hmga2
chr10	120371759	120371761	+	20	intron (NM_001347170, intron 4 of 5)	(TG)n|Simple_repeat|Simple_repeat	-17763	ncRNA	4.47782	4.15898	intron	NM_001347170	Hmga2
chr10	120380738	120380741	+	17	intron (NM_001347170, intron 3 of 5)	intron (NM_001347170, intron 3 of 5)	-8784	ncRNA	3.69186	3.92451	intron	NM_001347170	Hmga2
chr10	120382193	120382195	+	20	intron (NM_001347170, intron 3 of 5)	intron (NM_001347170, intron 3 of 5)	-7329	ncRNA	3.48413	3.15898	intron	NM_001347170	Hmga2
chr10	120383975	120383983	+	10	intron (NM_001347170, intron 3 of 5)	intron (NM_001347170, intron 3 of 5)	-5544	ncRNA	1.88273	3.15898	intron	NM_001347170	Hmga2
chr10	120391075	120391086	+	11	non-coding (NR_040626, exon 3 of 3)	non-coding (NR_040626, exon 3 of 3)	1557	ncRNA	2.13769	3.29648	non-coding	NR_040626	9230105E05Rik
chr10	120752971	120752984	-	17	Intergenic	B1_Mur3|SINE|Alu	-12755	ncRNA	3.69186	3.92451	Intergenic
chr10	120754943	120754945	-	19	Intergenic	L1_Mur3|LINE|L1	-10788	ncRNA	3.49039	3.08497	Intergenic
chr10	120758446	120758455	-	21	Intergenic	B2_Mm1a|SINE|B2	-7282	ncRNA	4.74065	4.22936	Intergenic
chr10	120760319	120760336	-	9	Intergenic	Intergenic	-5405	ncRNA	1.62986	3.00697	Intergenic
chr10	120773665	120773694	+	9	intron (NR_038000, intron 2 of 2)	B1_Mus1|SINE|Alu	7947	ncRNA	1.62986	3.00697	intron	NR_038000	4921513I03Rik
chr10	120781970	120781977	-	23	3' UTR (NM_177092, exon 7 of 7)	3' UTR (NM_177092, exon 7 of 7)	16241	ncRNA	4.25011	3.36061	3' UTR	NM_177092	Msrb3
chr10	120783896	120783905	-	18	3' UTR (NM_177092, exon 7 of 7)	3' UTR (NM_177092, exon 7 of 7)	18168	ncRNA	3.9535	4.00697	3' UTR	NM_177092	Msrb3
chr10	120789241	120789246	+	11	intron (NM_177092, intron 6 of 6)	RSINE1|SINE|B4	23511	ncRNA	2.13769	3.29648	intron	NM_177092	Msrb3
chr10	120790102	120790110	+	9	intron (NM_177092, intron 6 of 6)	ORR1A2|LTR|ERVL-MaLR	24374	ncRNA	1.62986	3.00697	intron	NM_177092	Msrb3
chr10	120857910	120857924	-	10	intron (NR_038023, intron 1 of 2)	L2a|LINE|L2	288	ncRNA	1.88273	3.15898	intron	NR_038023	Gm15910
chr10	120861471	120861478	-	10	non-coding (NR_038023, exon 3 of 3)	non-coding (NR_038023, exon 3 of 3)	3845	ncRNA	1.88273	3.15898	non-coding	NR_038023	Gm15910
chr10	120909977	120909993	-	12	Intergenic	Intergenic	-11014	protein-coding	2.39416	3.42201	Intergenic
chr10	120924013	120924018	-	26	3' UTR (NM_001081193, exon 13 of 13)	3' UTR (NM_001081193, exon 13 of 13)	-25044	protein-coding	5.80827	4.53749	3' UTR	NM_001081193	Lemd3
chr10	120924676	120924683	-	37	3' UTR (NM_001081193, exon 13 of 13)	3' UTR (NM_001081193, exon 13 of 13)	-25708	protein-coding	6.66514	3.08497	3' UTR	NM_001081193	Lemd3
chr10	120924834	120924836	-	9	3' UTR (NM_001081193, exon 13 of 13)	3' UTR (NM_001081193, exon 13 of 13)	-25864	protein-coding	1.62986	3.00697	3' UTR	NM_001081193	Lemd3
chr10	121145073	121145077	+	9	Intergenic	B3A|SINE|B2	57574	ncRNA	1.62986	3.00697	Intergenic
chr10	121186756	121186768	+	10	Intergenic	Lx9|LINE|L1	15887	ncRNA	1.88273	3.15898	Intergenic
chr10	121600764	121600775	+	9	intron (NM_001359618, intron 21 of 24)	intron (NM_001359618, intron 21 of 24)	-13975	protein-coding	1.62986	3.00697	intron	NM_001359618	Xpot
chr10	121810065	121810078	+	11	intron (NM_001081037, intron 15 of 21)	B2_Mm2|SINE|B2	70141	protein-coding	2.13769	3.29648	intron	NM_001081037	Srgap1
chr10	121810504	121810509	+	14	intron (NM_001081037, intron 15 of 21)	L1MB7|LINE|L1	70576	protein-coding	2.9108	3.6444	intron	NM_001081037	Srgap1
chr10	121810914	121810922	+	10	intron (NM_001081037, intron 15 of 21)	B3|SINE|B2	70988	protein-coding	1.88273	3.15898	intron	NM_001081037	Srgap1
chr10	121811176	121811179	+	28	intron (NM_001081037, intron 15 of 21)	L1VL2|LINE|L1	71247	protein-coding	5.54745	3.6444	intron	NM_001081037	Srgap1
chr10	121816748	121816753	+	9	intron (NM_001081037, intron 15 of 21)	B3A|SINE|B2	76820	protein-coding	1.62986	3.00697	intron	NM_001081037	Srgap1
chr10	121823269	121823287	+	23	intron (NM_001081037, intron 14 of 21)	(CA)n|Simple_repeat|Simple_repeat	83348	protein-coding	5.53106	4.42201	intron	NM_001081037	Srgap1
chr10	121824516	121824520	+	9	intron (NM_001081037, intron 14 of 21)	intron (NM_001081037, intron 14 of 21)	84588	protein-coding	1.62986	3.00697	intron	NM_001081037	Srgap1
chr10	122616375	122616381	+	9	Intergenic	(CA)n|Simple_repeat|Simple_repeat	-31961	ncRNA	1.62986	3.00697	Intergenic
chr10	122853018	122853023	-	10	intron (NM_001110218, intron 4 of 9)	MER45R|DNA|hAT-Tip100	132704	ncRNA	1.88273	3.15898	intron	NM_001110218	Ppm1h
chr10	123156864	123156875	-	9	intron (NM_027604, intron 6 of 21)	Lx7|LINE|L1	40150	protein-coding	1.62986	3.00697	intron	NM_027604	Usp15
chr10	123168929	123168932	-	13	intron (NM_001301628, intron 4 of 20)	RSINE1|SINE|B4	28089	protein-coding	2.65189	3.53749	intron	NM_001301628	Usp15
chr10	123174147	123174158	-	13	intron (NM_001301628, intron 3 of 20)	intron (NM_001301628, intron 3 of 20)	22867	protein-coding	2.65189	3.53749	intron	NM_001301628	Usp15
chr10	123180164	123180171	-	9	intron (NM_001301628, intron 2 of 20)	L1M3c|LINE|L1	16852	protein-coding	1.62986	3.00697	intron	NM_001301628	Usp15
chr10	12382376	12382393	+	36	3' UTR (NM_011682, exon 74 of 74)	3' UTR (NM_011682, exon 74 of 74)	479351	protein-coding	7.64666	4.00697	3' UTR	NM_011682	Utrn
chr10	124059319	124059343	+	13	Intergenic	L1Md_F2|LINE|L1	-409743	pseudo	2.65189	3.53749	Intergenic
chr10	12424115	12424130	-	36	intron (NM_011682, intron 64 of 73)	intron (NM_011682, intron 64 of 73)	437613	protein-coding	8.57971	5.00697	intron	NM_011682	Utrn
chr10	124847385	124847402	-	93	Intergenic	Intergenic	378319	pseudo	15.6576	6.37621	Intergenic
chr10	125228704	125228716	-	13	intron (NM_001358496, intron 5 of 5)	(TTTTG)n|Simple_repeat|Simple_repeat	80106	protein-coding	2.9108	3.6444	intron	NM_001358496	Slc16a7
chr10	125234303	125234309	-	22	intron (NM_001358496, intron 3 of 5)	(TG)n|Simple_repeat|Simple_repeat	74510	protein-coding	5.00379	4.29648	intron	NM_001358496	Slc16a7
chr10	125272975	125272992	-	12	intron (NM_001358496, intron 3 of 5)	Lx9|LINE|L1	35833	protein-coding	2.39416	3.42201	intron	NM_001358496	Slc16a7
chr10	125290600	125290619	-	9	intron (NM_001358496, intron 3 of 5)	intron (NM_001358496, intron 3 of 5)	18207	protein-coding	1.62986	3.00697	intron	NM_001358496	Slc16a7
chr10	125290786	125290789	-	18	intron (NM_001358496, intron 3 of 5)	Lx9|LINE|L1	18029	protein-coding	3.2478	3.00697	intron	NM_001358496	Slc16a7
chr10	125295159	125295186	-	10	intron (NM_001358496, intron 2 of 5)	(TG)n|Simple_repeat|Simple_repeat	13644	protein-coding	1.88273	3.15898	intron	NM_001358496	Slc16a7
chr10	125297816	125297832	-	15	intron (NM_001358496, intron 2 of 5)	ORR1F|LTR|ERVL-MaLR	10992	protein-coding	3.43086	3.83705	intron	NM_001358496	Slc16a7
chr10	125298940	125298945	-	13	intron (NM_011391, intron 2 of 6)	L1_Rod|LINE|L1	9874	protein-coding	2.65189	3.53749	intron	NM_011391	Slc16a7
chr10	125299154	125299159	-	16	intron (NM_011391, intron 2 of 6)	L1_Rod|LINE|L1	9660	protein-coding	3.43086	3.83705	intron	NM_011391	Slc16a7
chr10	125299756	125299758	-	18	intron (NM_011391, intron 2 of 6)	L1_Rod|LINE|L1	9059	protein-coding	3.2478	3.00697	intron	NM_011391	Slc16a7
chr10	125909375	125909396	-	11	Intergenic	Intergenic	-56834	protein-coding	2.13769	3.29648	Intergenic
chr10	126048000	126048022	+	12	Intergenic	L1Md_F2|LINE|L1	81792	protein-coding	2.39416	3.42201	Intergenic
chr10	126776535	126776540	-	10	Intergenic	Intergenic	17173	ncRNA	1.88273	3.15898	Intergenic
chr10	126974987	126974994	-	11	Intergenic	B4A|SINE|B4	-3727	protein-coding	2.13769	3.29648	Intergenic
chr10	126977352	126977365	-	9	Intergenic	Intergenic	-1359	protein-coding	1.62986	3.00697	Intergenic
chr10	126985614	126985645	+	11	intron (NM_001113470, intron 1 of 7)	YREP_Mm|Unknown|Unknown	6912	protein-coding	2.13769	3.29648	intron	NM_001113470	Ctdsp2
chr10	127164243	127164254	-	17	promoter-TSS (NM_008080)	promoter-TSS (NM_008080)	-908	protein-coding	3.69186	3.92451	promoter-TSS	NM_008080	B4galnt1
chr10	127173096	127173102	-	9	TTS (NM_008080)	TTS (NM_008080)	7268	protein-coding	1.62986	3.00697	TTS	NM_008080	B4galnt1
chr10	127282008	127282013	-	23	TTS (NM_001190454)	TTS (NM_001190454)	7008	protein-coding	5.53106	4.42201	TTS	NM_001190454	Dctn2
chr10	127283732	127283735	-	22	exon (NM_033072, exon 10 of 13)	exon (NM_033072, exon 10 of 13)	5285	protein-coding	3.99353	3.29648	exon	NM_033072	Mbd6
chr10	127286007	127286010	-	27	exon (NM_033072, exon 6 of 13)	exon (NM_033072, exon 6 of 13)	3010	protein-coding	5.54745	3.6444	exon	NM_033072	Mbd6
chr10	127374453	127374464	-	13	Intergenic	B3|SINE|B2	-3910	protein-coding	2.65189	3.53749	Intergenic
chr10	127374646	127374662	-	11	Intergenic	B1_Mur2|SINE|Alu	-4106	protein-coding	2.13769	3.29648	Intergenic
chr10	127379561	127379579	-	11	Intergenic	B3|SINE|B2	-1098	protein-coding	2.13769	3.29648	Intergenic
chr10	127468101	127468106	+	11	intron (NM_001359245, intron 11 of 23)	ID_B1|SINE|B4	-33583	protein-coding	2.13769	3.29648	intron	NM_001359245	R3hdm2
chr10	127498880	127498885	+	14	3' UTR (NM_001168293, exon 24 of 24)	3' UTR (NM_001168293, exon 24 of 24)	-2804	protein-coding	2.9108	3.6444	3' UTR	NM_001168293	R3hdm2
chr10	127499123	127499127	+	15	3' UTR (NM_001168293, exon 24 of 24)	3' UTR (NM_001168293, exon 24 of 24)	-2561	protein-coding	3.17044	3.74394	3' UTR	NM_001168293	R3hdm2
chr10	127516756	127516770	+	9	TTS (NM_001252316)	TTS (NM_001252316)	1824	protein-coding	1.62986	3.00697	TTS	NM_001252316	Shmt2
chr10	127661362	127661368	-	48	TTS (NM_009284)	TTS (NM_009284)	5338	protein-coding	9.17057	3.45176	TTS	NM_009284	Stat6
chr10	127664521	127664525	-	12	exon (NM_001122895, exon 2 of 6)	exon (NM_001122895, exon 2 of 6)	2180	protein-coding	2.39416	3.42201	exon	NM_001122895	Nab2
chr10	127687182	127687188	+	11	intron (NM_173732, intron 1 of 6)	B1_Mur3|SINE|Alu	10120	protein-coding	2.13769	3.29648	intron	NM_173732	Nemp1
chr10	127697025	127697032	+	10	3' UTR (NM_001113211, exon 9 of 9)	3' UTR (NM_001113211, exon 9 of 9)	-8228	protein-coding	1.88273	3.15898	3' UTR	NM_001113211	Nemp1
chr10	127700003	127700008	+	15	3' UTR (NM_001113211, exon 9 of 9)	3' UTR (NM_001113211, exon 9 of 9)	-5251	protein-coding	3.17044	3.74394	3' UTR	NM_001113211	Nemp1
chr10	127701015	127701017	+	26	TTS (NM_001113211)	TTS (NM_001113211)	-4240	protein-coding	5.80827	4.53749	TTS	NM_001113211	Nemp1
chr10	127899651	127899654	-	15	intron (NM_027301, intron 1 of 3)	B3|SINE|B2	1117	protein-coding	3.17044	3.74394	intron	NM_027301	Sdr9c7
chr10	127938283	127938285	-	10	Intergenic	(TATATG)n|Simple_repeat|Simple_repeat	39749	protein-coding	1.88273	3.15898	Intergenic
chr10	127947070	127947093	+	11	Intergenic	B2_Mm2|SINE|B2	48546	protein-coding	2.13769	3.29648	Intergenic
chr10	127948706	127948712	+	26	Intergenic	(GA)n|Simple_repeat|Simple_repeat	50174	protein-coding	5.80827	4.53749	Intergenic
chr10	127948888	127948899	+	9	Intergenic	L1MB7|LINE|L1	50358	protein-coding	1.62986	3.00697	Intergenic
chr10	128076358	128076363	+	10	3' UTR (NM_019766, exon 8 of 8)	3' UTR (NM_019766, exon 8 of 8)	-6947	protein-coding	1.88273	3.15898	3' UTR	NM_019766	Ptges3
chr10	128076709	128076716	+	9	3' UTR (NM_019766, exon 8 of 8)	3' UTR (NM_019766, exon 8 of 8)	-6595	protein-coding	1.62986	3.00697	3' UTR	NM_019766	Ptges3
chr10	128087648	128087674	-	9	intron (NM_016774, intron 7 of 9)	B2_Mm1t|SINE|B2	2375	ncRNA	1.62986	3.00697	intron	NM_016774	Atp5b
chr10	128116051	128116055	+	9	intron (NM_054078, intron 8 of 29)	intron (NM_054078, intron 8 of 29)	23270	protein-coding	1.62986	3.00697	intron	NM_054078	Baz2a
chr10	128127742	128127746	+	24	3' UTR (NM_054078, exon 30 of 30)	3' UTR (NM_054078, exon 30 of 30)	34961	protein-coding	4.76675	3.4809	3' UTR	NM_054078	Baz2a
chr10	128128437	128128440	+	27	3' UTR (NM_054078, exon 30 of 30)	3' UTR (NM_054078, exon 30 of 30)	35655	protein-coding	6.08545	4.59193	3' UTR	NM_054078	Baz2a
chr10	128129184	128129191	+	19	TTS (NM_019711)	TTS (NM_019711)	36404	protein-coding	4.21538	4.08497	TTS	NM_019711	Rbms2
chr10	128173657	128173675	+	13	intron (NM_001039080, intron 2 of 13)	RSINE1|SINE|B4	2902	protein-coding	2.65189	3.53749	intron	NM_001039080	Rbms2
chr10	128395069	128395071	+	11	TTS (NM_028092)	TTS (NM_028092)	5396	protein-coding	2.13769	3.29648	TTS	NM_028092	Slc39a5
chr10	128438383	128438389	+	12	non-coding (NR_104288, exon 7 of 7)	non-coding (NR_104288, exon 7 of 7)	-20294	ncRNA	2.39416	3.42201	non-coding	NR_104288	Rnf41
chr10	12844255	12844270	+	11	intron (NM_011682, intron 1 of 73)	B4|SINE|B4	17473	protein-coding	2.13769	3.29648	intron	NM_011682	Utrn
chr10	128443326	128443335	+	9	Intergenic	MERVL_2A-int|LTR|ERVL	-15350	ncRNA	1.62986	3.00697	Intergenic
chr10	128444209	128444213	+	11	Intergenic	MERVL_2A-int|LTR|ERVL	-14469	ncRNA	2.13769	3.29648	Intergenic
chr10	128446085	128446107	+	9	Intergenic	B1_Mm|SINE|Alu	-12584	ncRNA	1.62986	3.00697	Intergenic
chr10	128447167	128447173	+	56	Intergenic	RSINE1|SINE|B4	-11510	ncRNA	12.0551	4.08497	Intergenic
chr10	128484181	128484190	+	10	exon (NM_001114096, exon 24 of 29)	exon (NM_001114096, exon 24 of 29)	8824	protein-coding	1.88273	3.15898	exon	NM_001114096	Smarcc2
chr10	128490055	128490058	+	24	TTS (NM_010860)	TTS (NM_010860)	2953	protein-coding	5.53106	4.42201	TTS	NM_010860	Myl6
chr10	128495690	128495698	+	11	intron (NM_172259, intron 4 of 6)	B1_Mur1|SINE|Alu	-1808	protein-coding	2.13769	3.29648	intron	NM_172259	Myl6b
chr10	128501656	128501660	+	14	non-coding (NR_131150, exon 2 of 3)	non-coding (NR_131150, exon 2 of 3)	2411	ncRNA	2.9108	3.6444	non-coding	NR_131150	A430046D13Rik
chr10	128505784	128505792	+	10	Intergenic	RSINE1|SINE|B4	6242	ncRNA	1.88273	3.15898	Intergenic
chr10	128563948	128563953	-	10	intron (NM_011119, intron 1 of 11)	PB1D9|SINE|Alu	1984	protein-coding	1.88273	3.15898	intron	NM_011119	Pa2g4
chr10	128678185	128678192	-	12	3' UTR (NM_177411, exon 6 of 6)	3' UTR (NM_177411, exon 6 of 6)	-4270	protein-coding	2.39416	3.42201	3' UTR	NM_177411	Rab5b
chr10	128698108	128698112	-	38	3' UTR (NM_016756, exon 7 of 7)	3' UTR (NM_016756, exon 7 of 7)	-1842	protein-coding	9.40749	5.12245	3' UTR	NM_016756	Cdk2
chr10	128800779	128800793	-	11	TTS (NM_001164197)	TTS (NM_001164197)	3181	protein-coding	2.13769	3.29648	TTS	NM_001164197	Mmp19
chr10	12882851	12882869	-	12	Intergenic	Intergenic	-21125	protein-coding	2.39416	3.42201	Intergenic
chr10	129476067	129476071	+	11	Intergenic	(CA)n|Simple_repeat|Simple_repeat	3375	protein-coding	2.13769	3.29648	Intergenic
chr10	129476745	129476757	+	11	Intergenic	L1MA4A|LINE|L1	4057	protein-coding	2.13769	3.29648	Intergenic
chr10	13007528	13007532	-	12	promoter-TSS (NM_175102)	promoter-TSS (NM_175102)	-920	protein-coding	2.39416	3.42201	promoter-TSS	NM_175102	Sf3b5
chr10	130276398	130276419	+	25	intron (NM_007501, intron 1 of 1)	intron (NM_007501, intron 1 of 1)	3730	protein-coding	5.53106	4.4809	intron	NM_007501	Neurod4
chr10	130448107	130448128	+	9	intron (NM_001103365, intron 5 of 5)	B1_Mus1|SINE|Alu	7777	protein-coding	1.88273	3.15898	intron	NM_001103365	Vmn2r86
chr10	130592155	130592174	-	95	Intergenic	Intergenic	-94785	protein-coding	15.6576	6.4069	Intergenic
chr10	130592283	130592333	-	18	Intergenic	Intergenic	-94929	protein-coding	3.9535	4.00697	Intergenic
chr10	13116139	13116154	-	25	intron (NM_009538, intron 3 of 5)	(CAAAA)n|Simple_repeat|Simple_repeat	25301	ncRNA	5.53106	4.4809	intron	NM_009538	Plagl1
chr10	13158878	13158880	-	11	intron (NM_029172, intron 4 of 5)	MTD-int|LTR|ERVL-MaLR	19144	protein-coding	2.13769	3.29648	intron	NM_029172	Zc2hc1b
chr10	13160627	13160634	-	12	intron (NM_029172, intron 4 of 5)	intron (NM_029172, intron 4 of 5)	17393	protein-coding	2.39416	3.42201	intron	NM_029172	Zc2hc1b
chr10	13160938	13160941	-	11	intron (NM_029172, intron 4 of 5)	B1_Mur2|SINE|Alu	17084	protein-coding	2.13769	3.29648	intron	NM_029172	Zc2hc1b
chr10	13161930	13161936	-	9	intron (NM_029172, intron 4 of 5)	intron (NM_029172, intron 4 of 5)	16090	protein-coding	1.62986	3.00697	intron	NM_029172	Zc2hc1b
chr10	13162261	13162265	-	13	intron (NM_029172, intron 4 of 5)	L1M5|LINE|L1	15760	protein-coding	2.65189	3.53749	intron	NM_029172	Zc2hc1b
chr10	13731850	13731867	-	33	intron (NM_025446, intron 3 of 5)	intron (NM_025446, intron 3 of 5)	137099	protein-coding	7.74958	4.88144	intron	NM_025446	Aig1
chr10	14267115	14267131	+	12	Intergenic	Lx2B|LINE|L1	277913	protein-coding	2.39416	3.42201	Intergenic
chr10	14737607	14737609	+	11	intron (NR_045824, intron 3 of 5)	Lx2|LINE|L1	-19394	protein-coding	2.13769	3.29648	intron	NR_045824	1700016L04Rik
chr10	14737938	14737940	+	11	intron (NR_045824, intron 3 of 5)	Lx2|LINE|L1	-19725	protein-coding	2.13769	3.29648	intron	NR_045824	1700016L04Rik
chr10	14772514	14772528	+	13	Intergenic	L1_Mus3|LINE|L1	12232	protein-coding	2.65189	3.53749	Intergenic
chr10	14781357	14781361	+	12	Intergenic	L1VL4|LINE|L1	21070	protein-coding	2.39416	3.42201	Intergenic
chr10	14781632	14781645	+	9	Intergenic	L1VL4|LINE|L1	21349	protein-coding	1.62986	3.00697	Intergenic
chr10	16585501	16585519	+	16	Intergenic	Intergenic	510272	ncRNA	3.43086	3.83705	Intergenic
chr10	16585886	16585891	+	19	Intergenic	L1M5|LINE|L1	509894	ncRNA	4.21538	4.08497	Intergenic
chr10	16586080	16586082	+	24	Intergenic	L1M5|LINE|L1	509701	ncRNA	4.50794	3.42201	Intergenic
chr10	16614627	16614629	+	11	Intergenic	Lx|LINE|L1	481154	ncRNA	2.13769	3.29648	Intergenic
chr10	16616132	16616137	+	14	Intergenic	Lx|LINE|L1	479648	ncRNA	2.9108	3.6444	Intergenic
chr10	17898015	17898018	-	9	Intergenic	Lx5|LINE|L1	50051	protein-coding	1.62986	3.00697	Intergenic
chr10	17899465	17899485	-	9	TTS (NM_001033432)	TTS (NM_001033432)	48592	protein-coding	1.88273	3.15898	TTS	NM_001033432	Heca
chr10	17979094	17979110	+	17	Intergenic	Intergenic	-31035	protein-coding	3.69186	3.92451	Intergenic
chr10	18213866	18213881	-	9	3' UTR (NM_144820, exon 6 of 6)	3' UTR (NM_144820, exon 6 of 6)	-2983	protein-coding	1.62986	3.00697	3' UTR	NM_144820	Ccdc28a
chr10	18235482	18235487	+	19	promoter-TSS (NM_144820)	promoter-TSS (NM_144820)	-503	protein-coding	3.48413	3.15898	promoter-TSS	NM_144820	Ccdc28a
chr10	18236833	18236842	+	13	Intergenic	Intergenic	-1856	protein-coding	2.9108	3.6444	Intergenic
chr10	18237964	18237969	+	36	Intergenic	MTB_Mm|LTR|ERVL-MaLR	-2985	protein-coding	6.18349	3.00697	Intergenic
chr10	18238596	18238600	+	29	Intergenic	B1_Mur3|SINE|Alu	-3617	protein-coding	5.80883	3.69503	Intergenic
chr10	18238809	18238811	+	18	Intergenic	L1_Mus1|LINE|L1	-3829	protein-coding	3.9535	4.00697	Intergenic
chr10	18265008	18265013	+	26	Intergenic	MERVL-int|LTR|ERVL	-30029	protein-coding	5.02627	3.53749	Intergenic
chr10	18316700	18316708	+	15	Intergenic	L1M4|LINE|L1	-81723	protein-coding	3.17044	3.74394	Intergenic
chr10	18377268	18377283	+	8	Intergenic	B1_Mm|SINE|Alu	-30400	protein-coding	1.62986	3.00697	Intergenic
chr10	18381808	18381815	+	9	Intergenic	B2_Mm1t|SINE|B2	-25864	protein-coding	1.62986	3.00697	Intergenic
chr10	18531948	18531954	+	9	exon (NM_173390, exon 7 of 7)	exon (NM_173390, exon 7 of 7)	14125	protein-coding	1.62986	3.00697	exon	NM_173390	Nhsl1
chr10	18785459	18785461	+	20	intron (NM_177706, intron 2 of 3)	LTRIS2|LTR|ERV1	1333	protein-coding	4.47782	4.15898	intron	NM_177706	Gm4922
chr10	18786451	18786453	+	32	intron (NM_177706, intron 1 of 3)	B4|SINE|B4	341	protein-coding	7.74958	4.88144	intron	NM_177706	Gm4922
chr10	18787323	18787333	+	11	promoter-TSS (NM_177706)	promoter-TSS (NM_177706)	-535	protein-coding	2.13769	3.29648	promoter-TSS	NM_177706	Gm4922
chr10	18787517	18787523	+	16	promoter-TSS (NM_177706)	promoter-TSS (NM_177706)	-727	protein-coding	3.43086	3.83705	promoter-TSS	NM_177706	Gm4922
chr10	18794287	18794305	-	11	intron (NR_152783, intron 3 of 4)	L1_Mus4|LINE|L1	-7503	protein-coding	2.13769	3.29648	intron	NR_152783	Gm32926
chr10	18798152	18798155	-	19	intron (NR_102728, intron 3 of 3)	intron (NR_102728, intron 3 of 3)	-11360	protein-coding	4.21538	4.08497	intron	NR_102728	4930444F02Rik
chr10	18800611	18800614	-	37	TTS (NR_038034)	TTS (NR_038034)	-13819	protein-coding	8.85605	5.0465	TTS	NR_038034	4930444F02Rik
chr10	18801449	18801460	-	15	non-coding (NR_038034, exon 3 of 3)	non-coding (NR_038034, exon 3 of 3)	-14661	protein-coding	3.17044	3.74394	non-coding	NR_038034	4930444F02Rik
chr10	18802625	18802627	-	35	non-coding (NR_038034, exon 3 of 3)	non-coding (NR_038034, exon 3 of 3)	-15833	protein-coding	6.61083	3.38137	non-coding	NR_038034	4930444F02Rik
chr10	18805512	18805518	+	15	intron (NR_102728, intron 2 of 3)	MYSERV6-int|LTR|ERVK	-18722	protein-coding	3.17044	3.74394	intron	NR_102728	4930444F02Rik
chr10	18827438	18827460	-	9	intron (NR_038034, intron 1 of 2)	intron (NR_038034, intron 1 of 2)	4481	ncRNA	1.62986	3.00697	intron	NR_038034	4930444F02Rik
chr10	18996755	18996778	+	11	Intergenic	Intergenic	15197	protein-coding	2.13769	3.29648	Intergenic
chr10	19054448	19054459	-	9	Intergenic	B1_Mus2|SINE|Alu	-39043	protein-coding	1.62986	3.00697	Intergenic
chr10	19309685	19309700	-	26	Intergenic	Intergenic	-46847	protein-coding	5.80827	4.53749	Intergenic
chr10	20161123	20161140	-	10	intron (NM_001198635, intron 1 of 17)	intron (NM_001198635, intron 1 of 17)	-9891	protein-coding	1.88273	3.15898	intron	NM_001198635	Map7
chr10	20204354	20204375	+	14	intron (NM_001358787, intron 1 of 17)	(CA)n|Simple_repeat|Simple_repeat	-2510	ncRNA	2.9108	3.6444	intron	NM_001358787	Map7
chr10	20273438	20273441	+	23	exon (NM_008635, exon 12 of 18)	exon (NM_008635, exon 12 of 18)	24249	ncRNA	5.26728	4.36061	exon	NM_008635	Map7
chr10	20273796	20273804	+	12	exon (NM_008635, exon 13 of 18)	exon (NM_008635, exon 13 of 18)	23888	ncRNA	2.39416	3.42201	exon	NM_008635	Map7
chr10	20280705	20280707	+	45	3' UTR (NM_008635, exon 18 of 18)	3' UTR (NM_008635, exon 18 of 18)	16982	ncRNA	6.52573	3.00697	3' UTR	NM_008635	Map7
chr10	20341244	20341247	+	24	3' UTR (NM_153787, exon 13 of 13)	3' UTR (NM_153787, exon 13 of 13)	-6574	protein-coding	5.53106	4.4809	3' UTR	NM_153787	Bclaf1
chr10	20342306	20342316	+	9	3' UTR (NM_153787, exon 13 of 13)	3' UTR (NM_153787, exon 13 of 13)	-5508	protein-coding	1.62986	3.00697	3' UTR	NM_153787	Bclaf1
chr10	20515709	20515715	-	13	intron (NM_013875, intron 2 of 12)	intron (NM_013875, intron 2 of 12)	32616	protein-coding	2.65189	3.53749	intron	NM_013875	Pde7b
chr10	20516092	20516095	-	10	intron (NM_013875, intron 2 of 12)	B2_Mm2|SINE|B2	32235	protein-coding	1.88273	3.15898	intron	NM_013875	Pde7b
chr10	21332935	21332937	-	12	intron (NR_045352, intron 1 of 3)	Lx10|LINE|L1	9119	ncRNA	2.39416	3.42201	intron	NR_045352	4930455C13Rik
chr10	21341878	21341904	-	9	non-coding (NR_045352, exon 1 of 4)	non-coding (NR_045352, exon 1 of 4)	164	ncRNA	1.62986	3.00697	non-coding	NR_045352	4930455C13Rik
chr10	21366526	21366538	+	11	intron (NM_019702, intron 16 of 17)	Lx4A|LINE|L1	-10768	protein-coding	2.13769	3.29648	intron	NM_019702	Hbs1l
chr10	21368461	21368479	+	9	3' UTR (NM_001042593, exon 18 of 18)	3' UTR (NM_001042593, exon 18 of 18)	-8830	protein-coding	1.62986	3.00697	3' UTR	NM_001042593	Hbs1l
chr10	21486283	21486299	-	43	Intergenic	Intergenic	-106854	ncRNA	10.5074	5.26331	Intergenic
chr10	21817171	21817187	-	14	Intergenic	Intergenic	-65005	protein-coding	2.9108	3.6444	Intergenic
chr10	22038546	22038578	-	12	Intergenic	LTRIS_Mus|LTR|ERV1	29517	protein-coding	2.39416	3.42201	Intergenic
chr10	22039021	22039031	-	19	Intergenic	MuRRS4-int|LTR|ERV1	29053	protein-coding	4.47782	4.15898	Intergenic
chr10	22605081	22605085	-	10	Intergenic	RLTR41A2|LTR|ERV1	-39928	protein-coding	2.13769	3.29648	Intergenic
chr10	22704259	22704264	-	19	TTS (NM_178934)	TTS (NM_178934)	25171	ncRNA	4.21538	4.08497	TTS	NM_178934	Slc2a12
chr10	22704424	22704433	-	26	TTS (NM_178934)	TTS (NM_178934)	25004	ncRNA	5.80827	4.53749	TTS	NM_178934	Slc2a12
chr10	22704523	22704527	-	14	TTS (NM_178934)	TTS (NM_178934)	24907	ncRNA	2.9108	3.6444	TTS	NM_178934	Slc2a12
chr10	22704802	22704808	-	10	TTS (NM_178934)	TTS (NM_178934)	24627	ncRNA	1.88273	3.15898	TTS	NM_178934	Slc2a12
chr10	22705493	22705495	-	23	3' UTR (NM_011603, exon 7 of 7)	3' UTR (NM_011603, exon 7 of 7)	23938	ncRNA	5.26728	4.36061	3' UTR	NM_011603	Tbpl1
chr10	22705868	22705876	-	12	exon (NM_011603, exon 7 of 7)	exon (NM_011603, exon 7 of 7)	23560	ncRNA	2.39416	3.42201	exon	NM_011603	Tbpl1
chr10	22709435	22709438	-	12	exon (NM_011603, exon 3 of 7)	exon (NM_011603, exon 3 of 7)	19996	ncRNA	2.39416	3.42201	exon	NM_011603	Tbpl1
chr10	22725487	22725506	-	15	intron (NM_011603, intron 1 of 6)	(TG)n|Simple_repeat|Simple_repeat	3936	ncRNA	3.17044	3.74394	intron	NM_011603	Tbpl1
chr10	22731804	22731810	-	19	promoter-TSS (NM_011603)	promoter-TSS (NM_011603)	-360	protein-coding	4.21538	4.08497	promoter-TSS	NM_011603	Tbpl1
chr10	22747388	22747395	+	11	Intergenic	Intergenic	-15944	protein-coding	2.13769	3.29648	Intergenic
chr10	22920688	22920704	-	18	Intergenic	Intergenic	-100568	protein-coding	3.9535	4.00697	Intergenic
chr10	23288085	23288100	-	47	intron (NM_010167, intron 2 of 18)	intron (NM_010167, intron 2 of 18)	61798	protein-coding	11.6033	5.39164	intron	NM_010167	Eya4
chr10	23302164	23302181	+	33	intron (NM_010167, intron 2 of 18)	L1MC4|LINE|L1	47718	protein-coding	7.74958	4.88144	intron	NM_010167	Eya4
chr10	23729428	23729444	-	9	Intergenic	Lx6|LINE|L1	56015	snoRNA	1.62986	3.00697	Intergenic
chr10	23785662	23785677	-	9	promoter-TSS (NR_037680)	promoter-TSS (NR_037680)	152	snoRNA	1.62986	3.00697	promoter-TSS	NR_037680	Snora33
chr10	23785972	23785988	-	9	promoter-TSS (NR_037680)	promoter-TSS (NR_037680)	-159	snoRNA	1.62986	3.00697	promoter-TSS	NR_037680	Snora33
chr10	23989833	23989854	-	18	Intergenic	Intergenic	3638	protein-coding	3.9535	4.00697	Intergenic
chr10	24290349	24290363	-	9	intron (NM_021509, intron 10 of 11)	Lx|LINE|L1	66839	protein-coding	1.62986	3.00697	intron	NM_021509	Moxd1
chr10	24292630	24292632	-	10	intron (NM_021509, intron 10 of 11)	B3A|SINE|B2	69114	protein-coding	1.88273	3.15898	intron	NM_021509	Moxd1
chr10	24293599	24293606	-	13	intron (NM_021509, intron 10 of 11)	L1ME1|LINE|L1	70085	protein-coding	2.65189	3.53749	intron	NM_021509	Moxd1
chr10	24597450	24597454	+	12	exon (NM_010217, exon 5 of 5)	exon (NM_010217, exon 5 of 5)	2010	protein-coding	2.39416	3.42201	exon	NM_010217	Ccn2
chr10	24598317	24598322	+	29	3' UTR (NM_010217, exon 5 of 5)	3' UTR (NM_010217, exon 5 of 5)	2877	protein-coding	6.64035	4.69503	3' UTR	NM_010217	Ccn2
chr10	24598541	24598543	+	15	3' UTR (NM_010217, exon 5 of 5)	3' UTR (NM_010217, exon 5 of 5)	3100	protein-coding	3.17044	3.74394	3' UTR	NM_010217	Ccn2
chr10	25085109	25085128	-	14	Intergenic	ORR1B1|LTR|ERVL-MaLR	115052	protein-coding	2.9108	3.6444	Intergenic
chr10	25088276	25088281	+	15	Intergenic	LTR81|LTR|Gypsy	111892	protein-coding	3.17044	3.74394	Intergenic
chr10	25095879	25095887	+	10	Intergenic	PB1D10|SINE|Alu	104287	protein-coding	1.88273	3.15898	Intergenic
chr10	25097126	25097131	+	9	Intergenic	Intergenic	103042	protein-coding	1.62986	3.00697	Intergenic
chr10	25098214	25098216	+	24	Intergenic	L1M4c|LINE|L1	101955	protein-coding	4.50794	3.42201	Intergenic
chr10	25099196	25099200	+	17	Intergenic	MLT1A0|LTR|ERVL-MaLR	100972	protein-coding	3.69186	3.92451	Intergenic
chr10	25099874	25099879	+	19	Intergenic	L1M4c|LINE|L1	100294	protein-coding	3.49039	3.08497	Intergenic
chr10	25100994	25100998	+	10	Intergenic	B4A|SINE|B4	99174	protein-coding	1.88273	3.15898	Intergenic
chr10	25111193	25111201	+	11	Intergenic	B4A|SINE|B4	88973	protein-coding	2.13769	3.29648	Intergenic
chr10	25136865	25136868	+	10	Intergenic	L1_Mus3|LINE|L1	63304	protein-coding	1.88273	3.15898	Intergenic
chr10	25994738	25994750	+	9	intron (NM_029881, intron 1 of 1)	intron (NM_029881, intron 1 of 1)	-83511	ncRNA	1.62986	3.00697	intron	NM_029881	Tmem200a
chr10	26017766	26017772	+	13	intron (NM_029881, intron 1 of 1)	RMER17C|LTR|ERVK	-60486	ncRNA	2.65189	3.53749	intron	NM_029881	Tmem200a
chr10	26140239	26140257	-	32	Intergenic	L1MD1|LINE|L1	-61196	protein-coding	7.4725	4.83705	Intergenic
chr10	26917615	26917631	+	16	3' UTR (NM_176837, exon 15 of 15)	3' UTR (NM_176837, exon 15 of 15)	145111	protein-coding	3.43086	3.83705	3' UTR	NM_176837	Arhgap18
chr10	27628362	27628364	-	27	Intergenic	Lx3_Mus|LINE|L1	-11421	protein-coding	5.28651	3.59193	Intergenic
chr10	27628628	27628632	-	18	Intergenic	Lx3_Mus|LINE|L1	-11688	protein-coding	3.9535	4.00697	Intergenic
chr10	27646517	27646523	-	14	Intergenic	RSINE1|SINE|B4	-29578	protein-coding	2.9108	3.6444	Intergenic
chr10	27648395	27648408	-	10	Intergenic	B1_Mus2|SINE|Alu	-31459	protein-coding	1.88273	3.15898	Intergenic
chr10	27648876	27648886	-	16	Intergenic	L1_Mur2|LINE|L1	-31939	protein-coding	3.43086	3.83705	Intergenic
chr10	27649948	27649951	-	15	Intergenic	Lx4B|LINE|L1	-33007	protein-coding	3.17044	3.74394	Intergenic
chr10	27652195	27652202	-	16	Intergenic	RLTR18|LTR|ERVK	-35256	protein-coding	3.43086	3.83705	Intergenic
chr10	27653364	27653379	+	29	Intergenic	Intergenic	-36429	protein-coding	6.64035	4.69503	Intergenic
chr10	27662217	27662242	-	12	Intergenic	RMER1C|Other|Other	-45287	protein-coding	2.39416	3.42201	Intergenic
chr10	27663472	27663481	-	20	Intergenic	MLT1C|LTR|ERVL-MaLR	-46534	protein-coding	3.48413	3.15898	Intergenic
chr10	27665213	27665219	-	13	Intergenic	L1_Mus3|LINE|L1	-48274	protein-coding	2.65189	3.53749	Intergenic
chr10	27676596	27676609	-	9	Intergenic	B4A|SINE|B4	-59660	protein-coding	1.62986	3.00697	Intergenic
chr10	27679138	27679143	-	11	Intergenic	L1VL4|LINE|L1	-62198	protein-coding	2.13769	3.29648	Intergenic
chr10	28475091	28475107	+	22	exon (NM_008983, exon 10 of 32)	exon (NM_008983, exon 10 of 32)	-193261	protein-coding	5.00379	4.29648	exon	NM_008983	Ptprk
chr10	28700454	28700471	+	26	intron (NR_131208, intron 1 of 3)	MT2B|LTR|ERVL	32102	protein-coding	5.80827	4.53749	intron	NR_131208	Themis
chr10	29354814	29354829	+	10	intron (NM_026518, intron 1 of 2)	intron (NM_026518, intron 1 of 2)	2892	protein-coding	1.88273	3.15898	intron	NM_026518	Rnf146
chr10	29355264	29355273	+	13	intron (NM_026518, intron 1 of 2)	B3|SINE|B2	2445	protein-coding	2.65189	3.53749	intron	NM_026518	Rnf146
chr10	29667885	29667899	-	16	Intergenic	Intergenic	-132025	protein-coding	3.43086	3.83705	Intergenic
chr10	30605117	30605142	-	10	non-coding (NR_045008, exon 1 of 1)	non-coding (NR_045008, exon 1 of 1)	1505	ncRNA	1.88273	3.15898	non-coding	NR_045008	Gm20300
chr10	30608142	30608145	-	10	TTS (NM_025798)	TTS (NM_025798)	-1509	ncRNA	1.88273	3.15898	TTS	NM_025798	Hint3
chr10	30668161	30668164	-	14	intron (NM_001358842, intron 9 of 14)	(TG)n|Simple_repeat|Simple_repeat	-12295	protein-coding	2.9108	3.6444	intron	NM_001358842	Ncoa7
chr10	30797050	30797059	-	9	intron (NM_001358842, intron 1 of 14)	MTB_Mm|LTR|ERVL-MaLR	6272	protein-coding	1.62986	3.00697	intron	NM_001358842	Ncoa7
chr10	3204567	3204590	-	10	Intergenic	Intergenic	63193	protein-coding	1.88273	3.15898	Intergenic
chr10	32072762	32072784	+	9	intron (NM_001025286, intron 3 of 3)	L1_Mur1|LINE|L1	-463048	protein-coding	1.62986	3.00697	intron	NM_001025286	Nkain2
chr10	33011650	33011665	+	11	Intergenic	IAPLTR3-int|LTR|ERVK	-71826	protein-coding	2.13769	3.29648	Intergenic
chr10	33024859	33024874	+	13	Intergenic	Lx|LINE|L1	-58617	protein-coding	2.65189	3.53749	Intergenic
chr10	33846688	33846705	-	11	Intergenic	Intergenic	-11026	protein-coding	2.13769	3.29648	Intergenic
chr10	33919696	33919702	-	9	intron (NM_001359456, intron 10 of 10)	intron (NM_001359456, intron 10 of 10)	14588	protein-coding	1.62986	3.00697	intron	NM_001359456	Zup1
chr10	33921135	33921140	-	19	intron (NM_001359456, intron 10 of 10)	B3|SINE|B2	16026	protein-coding	4.21538	4.08497	intron	NM_001359456	Zup1
chr10	33921904	33921909	-	31	intron (NM_001359456, intron 10 of 10)	L1_Mus3|LINE|L1	16795	protein-coding	7.19525	4.79124	intron	NM_001359456	Zup1
chr10	33923351	33923355	-	38	intron (NM_001359456, intron 10 of 10)	L1_Mus3|LINE|L1	18242	protein-coding	9.13188	5.08497	intron	NM_001359456	Zup1
chr10	33924724	33924726	-	23	TTS (NM_028287)	TTS (NM_028287)	19614	protein-coding	4.25011	3.36061	TTS	NM_028287	Zup1
chr10	33926133	33926135	-	36	3' UTR (NM_028287, exon 10 of 10)	3' UTR (NM_028287, exon 10 of 10)	21023	protein-coding	7.64666	4.00697	3' UTR	NM_028287	Zup1
chr10	33926716	33926719	-	31	3' UTR (NM_028287, exon 10 of 10)	3' UTR (NM_028287, exon 10 of 10)	21606	protein-coding	5.61137	3.20628	3' UTR	NM_028287	Zup1
chr10	34063456	34063472	+	14	intron (NM_001162937, intron 3 of 6)	intron (NM_001162937, intron 3 of 6)	-19151	protein-coding	2.9108	3.6444	intron	NM_001162937	Trappc3l
chr10	34344389	34344396	-	9	intron (NM_001347463, intron 5 of 10)	L1VL2|LINE|L1	-45589	protein-coding	1.62986	3.00697	intron	NM_001347463	Nt5dc1
chr10	34593430	34593453	-	12	intron (NM_001358769, intron 6 of 8)	intron (NM_001358769, intron 6 of 8)	110041	protein-coding	2.39416	3.42201	intron	NM_001358769	Frk
chr10	35300655	35300670	+	18	Intergenic	MLT1A|LTR|ERVL-MaLR	817262	protein-coding	3.9535	4.00697	Intergenic
chr10	35850330	35850345	+	15	Intergenic	MuRRS4-int|LTR|ERV1	-656470	protein-coding	3.43086	3.83705	Intergenic
chr10	35921005	35921008	-	13	Intergenic	L1_Mus3|LINE|L1	-585801	protein-coding	2.65189	3.53749	Intergenic
chr10	36148589	36148604	+	96	Intergenic	Intergenic	-358211	protein-coding	15.6576	6.42201	Intergenic
chr10	36816518	36816534	-	19	intron (NM_001253355, intron 4 of 5)	intron (NM_001253355, intron 4 of 5)	-158018	protein-coding	4.21538	4.08497	intron	NM_001253355	Hs3st5
chr10	37135383	37135395	-	8	3' UTR (NM_008538, exon 2 of 2)	3' UTR (NM_008538, exon 2 of 2)	3537	protein-coding	1.62986	3.00697	3' UTR	NM_008538	Marcks
chr10	37135593	37135600	-	17	3' UTR (NM_008538, exon 2 of 2)	3' UTR (NM_008538, exon 2 of 2)	3330	protein-coding	3.69186	3.92451	3' UTR	NM_008538	Marcks
chr10	37135923	37135926	-	15	3' UTR (NM_008538, exon 2 of 2)	3' UTR (NM_008538, exon 2 of 2)	3002	protein-coding	3.17044	3.74394	3' UTR	NM_008538	Marcks
chr10	37245134	37245153	-	19	Intergenic	Intergenic	-106217	protein-coding	4.21538	4.08497	Intergenic
chr10	3804894	3804913	-	19	intron (NM_001159942, intron 2 of 16)	intron (NM_001159942, intron 2 of 16)	64526	protein-coding	4.21538	4.08497	intron	NM_001159942	Plekhg1
chr10	3858696	3858711	-	32	intron (NM_001159942, intron 2 of 16)	intron (NM_001159942, intron 2 of 16)	-13964	protein-coding	7.4725	4.83705	intron	NM_001159942	Plekhg1
chr10	3876026	3876029	-	9	intron (NM_001033253, intron 2 of 15)	L1VL2|LINE|L1	3360	protein-coding	1.62986	3.00697	intron	NM_001033253	Plekhg1
chr10	39121129	39121131	-	14	intron (NM_001359443, intron 3 of 4)	B1_Mur4|SINE|Alu	12770	protein-coding	2.9108	3.6444	intron	NM_001359443	Fam229b
chr10	39300155	39300163	-	10	Intergenic	L1_Mus3|LINE|L1	-69640	protein-coding	1.88273	3.15898	Intergenic
chr10	39301131	39301144	-	14	Intergenic	L1VL4|LINE|L1	-68662	protein-coding	2.9108	3.6444	Intergenic
chr10	39302049	39302053	-	13	Intergenic	L1VL4|LINE|L1	-67748	protein-coding	2.65189	3.53749	Intergenic
chr10	39303144	39303151	-	12	Intergenic	L1VL4|LINE|L1	-66652	protein-coding	2.39416	3.42201	Intergenic
chr10	39416986	39417003	-	58	intron (NM_001122892, intron 2 of 12)	intron (NM_001122892, intron 2 of 12)	47195	protein-coding	13.252	4.69503	intron	NM_001122892	Fyn
chr10	39564232	39564235	+	11	3' UTR (NM_001122892, exon 13 of 13)	3' UTR (NM_001122892, exon 13 of 13)	-48701	protein-coding	2.13769	3.29648	3' UTR	NM_001122892	Fyn
chr10	39638593	39638595	-	68	intron (NM_134000, intron 3 of 8)	Lx5c|LINE|L1	-24912	ncRNA	15.6576	5.94557	intron	NM_134000	Traf3ip2
chr10	39639428	39639437	-	10	intron (NM_134000, intron 4 of 8)	intron (NM_134000, intron 4 of 8)	-25750	ncRNA	1.88273	3.15898	intron	NM_134000	Traf3ip2
chr10	39653216	39653236	-	15	intron (NM_134000, intron 8 of 8)	B1_Mus1|SINE|Alu	-39544	ncRNA	3.17044	3.74394	intron	NM_134000	Traf3ip2
chr10	39654021	39654043	-	11	intron (NM_134000, intron 8 of 8)	intron (NM_134000, intron 8 of 8)	-40350	ncRNA	2.39416	3.42201	intron	NM_134000	Traf3ip2
chr10	39657272	39657278	-	11	intron (NR_038037, intron 2 of 2)	(TG)n|Simple_repeat|Simple_repeat	-43593	ncRNA	2.13769	3.29648	intron	NR_038037	E130307A14Rik
chr10	39727238	39727240	-	9	intron (NR_038037, intron 1 of 2)	ORR1A2|LTR|ERVL-MaLR	4768	ncRNA	1.88273	3.15898	intron	NR_038037	E130307A14Rik
chr10	39730288	39730308	-	9	intron (NR_038037, intron 1 of 2)	intron (NR_038037, intron 1 of 2)	1709	ncRNA	1.62986	3.00697	intron	NR_038037	E130307A14Rik
chr10	39731621	39731636	-	26	promoter-TSS (NM_011264)	promoter-TSS (NM_011264)	379	ncRNA	6.08545	4.59193	promoter-TSS	NM_011264	Rev3l
chr10	39740224	39740244	+	20	intron (NM_011264, intron 1 of 31)	B1_Mm|SINE|Alu	8074	protein-coding	4.47782	4.15898	intron	NM_011264	Rev3l
chr10	39756135	39756148	+	19	intron (NM_011264, intron 1 of 31)	(CA)n|Simple_repeat|Simple_repeat	23981	protein-coding	3.49039	3.08497	intron	NM_011264	Rev3l
chr10	39761984	39762017	-	9	intron (NM_011264, intron 1 of 31)	IAPEz-int|LTR|ERVK	29840	protein-coding	1.62986	3.00697	intron	NM_011264	Rev3l
chr10	39774037	39774040	+	9	intron (NM_011264, intron 1 of 31)	intron (NM_011264, intron 1 of 31)	41878	protein-coding	1.62986	3.00697	intron	NM_011264	Rev3l
chr10	39825637	39825663	+	9	intron (NM_011264, intron 13 of 31)	intron (NM_011264, intron 13 of 31)	73588	pseudo	1.62986	3.00697	intron	NM_011264	Rev3l
chr10	39849584	39849587	+	20	intron (NM_011264, intron 24 of 31)	L1MA4|LINE|L1	49653	pseudo	3.48413	3.15898	intron	NM_011264	Rev3l
chr10	39886513	39886516	+	12	Intergenic	MusHAL1|LINE|L1	12724	pseudo	2.39416	3.42201	Intergenic
chr10	39890609	39890616	-	9	Intergenic	BC1_Mm|scRNA|scRNA	8626	pseudo	1.62986	3.00697	Intergenic
chr10	39899851	39899867	+	12	promoter-TSS (NR_033628)	promoter-TSS (NR_033628)	-621	pseudo	2.39416	3.42201	promoter-TSS	NR_033628	0
chr10	39900072	39900075	+	9	promoter-TSS (NR_033628)	promoter-TSS (NR_033628)	-835	pseudo	1.62986	3.00697	promoter-TSS	NR_033628	0
chr10	39900949	39900969	+	10	Intergenic	L1_Mus3|LINE|L1	-1721	pseudo	1.88273	3.15898	Intergenic
chr10	39906108	39906115	+	13	Intergenic	B1F|SINE|Alu	-6873	pseudo	2.65189	3.53749	Intergenic
chr10	40188374	40188378	-	11	Intergenic	RLTR6-int|LTR|ERV1	-46122	protein-coding	2.13769	3.29648	Intergenic
chr10	40189607	40189611	-	12	Intergenic	RLTR6-int|LTR|ERV1	-47355	protein-coding	2.39416	3.42201	Intergenic
chr10	40243249	40243267	-	28	intron (NM_001042556, intron 3 of 9)	RSINE1|SINE|B4	3721	protein-coding	6.36291	4.6444	intron	NM_001042556	Rpf2
chr10	40299594	40299600	-	9	intron (NM_009665, intron 1 of 7)	B1_Mus1|SINE|Alu	2589	protein-coding	1.62986	3.00697	intron	NM_009665	Amd1
chr10	40687199	40687214	-	12	intron (NM_177793, intron 1 of 4)	intron (NM_177793, intron 1 of 4)	3924	protein-coding	2.39416	3.42201	intron	NM_177793	Mettl24
chr10	40801205	40801222	-	12	intron (NM_177793, intron 4 of 4)	intron (NM_177793, intron 4 of 4)	81930	protein-coding	2.39416	3.42201	intron	NM_177793	Mettl24
chr10	40832604	40832606	-	11	3' UTR (NM_027879, exon 15 of 15)	3' UTR (NM_027879, exon 15 of 15)	50538	protein-coding	2.13769	3.29648	3' UTR	NM_027879	Cdc40
chr10	40858508	40858525	-	28	intron (NM_027879, intron 2 of 14)	intron (NM_027879, intron 2 of 14)	24627	protein-coding	6.36291	4.6444	intron	NM_027879	Cdc40
chr10	41243045	41243062	-	19	intron (NM_133999, intron 15 of 22)	intron (NM_133999, intron 15 of 22)	60188	protein-coding	4.21538	4.08497	intron	NM_133999	Fig4
chr10	41306854	41306867	+	13	Intergenic	RLTR10B2|LTR|ERVK	-3619	protein-coding	2.65189	3.53749	Intergenic
chr10	41327721	41327747	+	9	Intergenic	(GAA)n|Simple_repeat|Simple_repeat	-24493	protein-coding	1.62986	3.00697	Intergenic
chr10	41343939	41343941	+	9	Intergenic	Intergenic	-40699	protein-coding	1.62986	3.00697	Intergenic
chr10	41357178	41357180	+	9	Intergenic	Intergenic	-53938	protein-coding	1.62986	3.00697	Intergenic
chr10	41359505	41359511	+	13	Intergenic	RLTR17D_Mm|LTR|ERVK	-56267	protein-coding	2.65189	3.53749	Intergenic
chr10	41361118	41361124	+	22	Intergenic	(CA)n|Simple_repeat|Simple_repeat	-57880	protein-coding	5.00379	4.29648	Intergenic
chr10	41383998	41384030	+	19	Intergenic	(GGA)n|Simple_repeat|Simple_repeat	-66344	protein-coding	3.49039	3.08497	Intergenic
chr10	41384353	41384355	+	18	Intergenic	B1_Mus2|SINE|Alu	-66004	protein-coding	3.2478	3.00697	Intergenic
chr10	41386070	41386077	+	22	Intergenic	L1MEc|LINE|L1	-64285	protein-coding	3.99353	3.29648	Intergenic
chr10	41386394	41386400	+	26	Intergenic	Lx2|LINE|L1	-63961	protein-coding	6.08545	4.59193	Intergenic
chr10	41387544	41387555	+	22	Intergenic	B1_Mm|SINE|Alu	-62809	protein-coding	5.00379	4.29648	Intergenic
chr10	41388951	41388956	+	12	Intergenic	Intergenic	-61405	protein-coding	2.39416	3.42201	Intergenic
chr10	41397796	41397802	+	21	Intergenic	(CA)n|Simple_repeat|Simple_repeat	-52559	protein-coding	4.74065	4.22936	Intergenic
chr10	41507903	41507906	+	12	intron (NM_028430, intron 7 of 7)	intron (NM_028430, intron 7 of 7)	-11596	protein-coding	2.39416	3.42201	intron	NM_028430	Ppil6
chr10	41519581	41519604	+	11	promoter-TSS (NM_016898)	promoter-TSS (NM_016898)	92	protein-coding	2.13769	3.29648	promoter-TSS	NM_016898	Cd164
chr10	41523241	41523244	+	12	exon (NM_016898, exon 3 of 6)	exon (NM_016898, exon 3 of 6)	3742	protein-coding	2.39416	3.42201	exon	NM_016898	Cd164
chr10	41524110	41524114	+	11	exon (NM_016898, exon 4 of 6)	exon (NM_016898, exon 4 of 6)	4612	protein-coding	2.13769	3.29648	exon	NM_016898	Cd164
chr10	41529143	41529149	+	21	3' UTR (NM_016898, exon 6 of 6)	3' UTR (NM_016898, exon 6 of 6)	9646	protein-coding	3.73802	3.22936	3' UTR	NM_016898	Cd164
chr10	41530144	41530146	+	42	3' UTR (NM_016898, exon 6 of 6)	3' UTR (NM_016898, exon 6 of 6)	10645	protein-coding	8.37603	3.6444	3' UTR	NM_016898	Cd164
chr10	41530251	41530253	+	46	3' UTR (NM_016898, exon 6 of 6)	3' UTR (NM_016898, exon 6 of 6)	10752	protein-coding	10.2811	4.36061	3' UTR	NM_016898	Cd164
chr10	41530929	41530931	+	24	3' UTR (NM_016898, exon 6 of 6)	3' UTR (NM_016898, exon 6 of 6)	11430	protein-coding	5.53106	4.42201	3' UTR	NM_016898	Cd164
chr10	41741673	41741721	-	11	intron (NM_026643, intron 4 of 10)	(TG)n|Simple_repeat|Simple_repeat	-5024	ncRNA	2.13769	3.29648	intron	NM_026643	Cep57l1
chr10	41781256	41781268	+	9	TTS (NR_152819)	TTS (NR_152819)	28401	protein-coding	1.62986	3.00697	TTS	NR_152819	BC048559
chr10	41799115	41799120	-	15	intron (NM_026643, intron 1 of 10)	RLTR6-int|LTR|ERV1	10546	protein-coding	3.17044	3.74394	intron	NM_026643	Cep57l1
chr10	41800268	41800283	-	10	intron (NM_026643, intron 1 of 10)	RLTR6-int|LTR|ERV1	9388	protein-coding	1.88273	3.15898	intron	NM_026643	Cep57l1
chr10	41801633	41801635	-	15	intron (NM_026643, intron 1 of 10)	RLTR6-int|LTR|ERV1	8029	protein-coding	3.17044	3.74394	intron	NM_026643	Cep57l1
chr10	41802316	41802325	-	16	intron (NM_026643, intron 1 of 10)	RLTR6-int|LTR|ERV1	7343	protein-coding	3.69186	3.92451	intron	NM_026643	Cep57l1
chr10	41818275	41818279	+	11	intron (NM_001162908, intron 1 of 9)	B3|SINE|B2	7703	protein-coding	2.13769	3.29648	intron	NM_001162908	Sesn1
chr10	41838052	41838067	+	14	intron (NM_001162908, intron 1 of 9)	(CA)n|Simple_repeat|Simple_repeat	27485	protein-coding	2.9108	3.6444	intron	NM_001162908	Sesn1
chr10	41851165	41851168	+	10	intron (NM_001162908, intron 1 of 9)	PB1D10|SINE|Alu	-36273	protein-coding	1.88273	3.15898	intron	NM_001162908	Sesn1
chr10	41851825	41851832	+	21	intron (NM_001162908, intron 1 of 9)	B3|SINE|B2	-35611	protein-coding	4.74065	4.22936	intron	NM_001162908	Sesn1
chr10	41854314	41854337	+	9	intron (NM_001162908, intron 1 of 9)	B4A|SINE|B4	-33114	protein-coding	1.62986	3.00697	intron	NM_001162908	Sesn1
chr10	41969118	41969120	-	9	intron (NM_001034858, intron 8 of 17)	B1_Mur4|SINE|Alu	49263	protein-coding	1.62986	3.00697	intron	NM_001034858	Armc2
chr10	41987365	41987372	-	9	intron (NM_001034858, intron 5 of 17)	B1_Mus1|SINE|Alu	31014	protein-coding	1.62986	3.00697	intron	NM_001034858	Armc2
chr10	42148261	42148276	+	9	Intergenic	Intergenic	128474	protein-coding	1.62986	3.00697	Intergenic
chr10	42614315	42614318	+	29	Intergenic	CpG	-30728	protein-coding	6.64035	4.69503	Intergenic
chr10	42615424	42615430	+	11	Intergenic	MTD|LTR|ERVL-MaLR	-31839	protein-coding	2.13769	3.29648	Intergenic
chr10	42616729	42616734	+	43	Intergenic	B3|SINE|B2	-33143	protein-coding	10.5074	5.26331	Intergenic
chr10	42829017	42829028	+	13	exon (NM_153055, exon 21 of 21)	exon (NM_153055, exon 21 of 21)	-31490	protein-coding	2.65189	3.53749	exon	NM_153055	Sec63
chr10	42831924	42831947	+	10	3' UTR (NM_153055, exon 21 of 21)	3' UTR (NM_153055, exon 21 of 21)	-28577	protein-coding	1.88273	3.15898	3' UTR	NM_153055	Sec63
chr10	42945452	42945454	-	10	intron (NM_001359265, intron 4 of 6)	BGLII_Mur|LTR|ERVK	45709	ncRNA	1.88273	3.15898	intron	NM_001359265	Scml4
chr10	43145129	43145133	-	10	intron (NM_175407, intron 3 of 6)	B1F1|SINE|Alu	29399	protein-coding	1.88273	3.15898	intron	NM_175407	Sobp
chr10	43145591	43145614	-	12	intron (NM_175407, intron 3 of 6)	B1_Mus2|SINE|Alu	28928	protein-coding	2.39416	3.42201	intron	NM_175407	Sobp
chr10	43146264	43146271	-	9	intron (NM_175407, intron 3 of 6)	intron (NM_175407, intron 3 of 6)	28263	protein-coding	1.62986	3.00697	intron	NM_175407	Sobp
chr10	4315172	4315177	+	57	intron (NM_031185, intron 2 of 3)	(CA)n|Simple_repeat|Simple_repeat	48845	protein-coding	14.3302	5.66994	intron	NM_031185	Akap12
chr10	43156442	43156445	+	15	intron (NM_175407, intron 3 of 6)	Lx5|LINE|L1	18087	protein-coding	3.17044	3.74394	intron	NM_175407	Sobp
chr10	43166276	43166283	+	10	intron (NM_175407, intron 1 of 6)	ID_B1|SINE|B4	8251	protein-coding	1.88273	3.15898	intron	NM_175407	Sobp
chr10	43388130	43388139	+	9	intron (NM_027772, intron 4 of 7)	PB1D10|SINE|Alu	-91006	protein-coding	1.62986	3.00697	intron	NM_027772	Pdss2
chr10	43408681	43408695	+	10	intron (NM_027772, intron 6 of 7)	B3|SINE|B2	-70452	protein-coding	1.88273	3.15898	intron	NM_027772	Pdss2
chr10	43412447	43412465	+	11	intron (NM_027772, intron 6 of 7)	B1_Mur2|SINE|Alu	-66684	protein-coding	2.13769	3.29648	intron	NM_027772	Pdss2
chr10	43948530	43948532	+	22	TTS (NM_130892)	TTS (NM_130892)	46724	protein-coding	5.00379	4.29648	TTS	NM_130892	Rtn4ip1
chr10	43952097	43952099	+	12	intron (NM_172393, intron 19 of 19)	intron (NM_172393, intron 19 of 19)	50291	protein-coding	2.39416	3.42201	intron	NM_172393	Crybg1
chr10	43952302	43952311	+	9	intron (NM_172393, intron 19 of 19)	intron (NM_172393, intron 19 of 19)	50499	protein-coding	1.62986	3.00697	intron	NM_172393	Crybg1
chr10	4395821	4395825	+	25	Intergenic	ORR1A2|LTR|ERVL-MaLR	-7715	protein-coding	5.02627	3.53749	Intergenic
chr10	43959049	43959057	+	11	intron (NM_172393, intron 16 of 19)	intron (NM_172393, intron 16 of 19)	45793	protein-coding	2.13769	3.29648	intron	NM_172393	Crybg1
chr10	43977355	43977380	+	9	intron (NM_172393, intron 7 of 19)	PB1D10|SINE|Alu	27479	protein-coding	1.62986	3.00697	intron	NM_172393	Crybg1
chr10	43985050	43985058	+	10	intron (NM_172393, intron 6 of 19)	intron (NM_172393, intron 6 of 19)	19792	protein-coding	1.88273	3.15898	intron	NM_172393	Crybg1
chr10	4409065	4409073	-	9	intron (NM_001358796, intron 11 of 13)	B1F1|SINE|Alu	20097	pseudo	1.62986	3.00697	intron	NM_001358796	Rmnd1
chr10	4409767	4409770	-	10	intron (NM_001358796, intron 11 of 13)	intron (NM_001358796, intron 11 of 13)	19398	pseudo	1.88273	3.15898	intron	NM_001358796	Rmnd1
chr10	44119004	44119008	+	9	Intergenic	B3|SINE|B2	-51441	pseudo	1.62986	3.00697	Intergenic
chr10	44119303	44119308	+	17	Intergenic	B3|SINE|B2	-51142	pseudo	3.69186	3.92451	Intergenic
chr10	44169114	44169120	-	11	Intergenic	Intergenic	-1330	pseudo	2.13769	3.29648	Intergenic
chr10	44169355	44169359	-	15	Intergenic	Intergenic	-1090	pseudo	3.17044	3.74394	Intergenic
chr10	44170587	44170592	+	16	non-coding (NR_001582, exon 1 of 7)	non-coding (NR_001582, exon 1 of 7)	142	pseudo	3.43086	3.83705	non-coding	NR_001582	Speer5-ps1
chr10	44170930	44170946	+	10	intron (NR_001582, intron 1 of 6)	L2c|LINE|L2	491	pseudo	1.88273	3.15898	intron	NR_001582	Speer5-ps1
chr10	44172508	44172512	+	29	intron (NR_001582, intron 2 of 6)	B3|SINE|B2	2063	pseudo	5.11543	3.11007	intron	NR_001582	Speer5-ps1
chr10	44175698	44175705	+	17	intron (NR_001582, intron 2 of 6)	ID_B1|SINE|B4	5254	pseudo	3.69186	3.92451	intron	NR_001582	Speer5-ps1
chr10	44178603	44178606	+	30	intron (NR_001582, intron 2 of 6)	L1_Mus3|LINE|L1	8157	pseudo	6.07058	3.74394	intron	NR_001582	Speer5-ps1
chr10	44179275	44179286	+	13	intron (NR_001582, intron 2 of 6)	L1_Mus3|LINE|L1	8833	pseudo	2.65189	3.53749	intron	NR_001582	Speer5-ps1
chr10	44179968	44179970	+	19	intron (NR_001582, intron 2 of 6)	Lx8|LINE|L1	9522	pseudo	3.49039	3.08497	intron	NR_001582	Speer5-ps1
chr10	44183512	44183521	+	14	intron (NR_001582, intron 2 of 6)	intron (NR_001582, intron 2 of 6)	13069	pseudo	2.9108	3.6444	intron	NR_001582	Speer5-ps1
chr10	44184400	44184402	+	22	intron (NR_001582, intron 2 of 6)	(CAA)n|Simple_repeat|Simple_repeat	13954	pseudo	5.00379	4.29648	intron	NR_001582	Speer5-ps1
chr10	44186290	44186292	+	45	intron (NR_001582, intron 2 of 6)	Lx5b|LINE|L1	15844	pseudo	9.13709	3.74394	intron	NR_001582	Speer5-ps1
chr10	44190228	44190233	+	22	intron (NR_001582, intron 2 of 6)	RLTR41B|LTR|ERV1	19783	pseudo	3.99353	3.29648	intron	NR_001582	Speer5-ps1
chr10	44192836	44192847	+	10	intron (NR_001582, intron 2 of 6)	Lx2A1|LINE|L1	22394	pseudo	1.88273	3.15898	intron	NR_001582	Speer5-ps1
chr10	44195786	44195791	+	9	intron (NR_001582, intron 2 of 6)	Lx5|LINE|L1	-19637	pseudo	1.62986	3.00697	intron	NR_001582	Speer5-ps1
chr10	44198347	44198364	+	9	intron (NR_001582, intron 3 of 6)	intron (NR_001582, intron 3 of 6)	-17070	pseudo	1.62986	3.00697	intron	NR_001582	Speer5-ps1
chr10	44199495	44199502	+	30	intron (NR_001582, intron 3 of 6)	L1_Mur1|LINE|L1	-15927	pseudo	6.07058	3.74394	intron	NR_001582	Speer5-ps1
chr10	44200267	44200271	+	28	intron (NR_001582, intron 3 of 6)	L1_Mur1|LINE|L1	-15156	pseudo	6.36291	4.6444	intron	NR_001582	Speer5-ps1
chr10	44203682	44203685	+	29	intron (NR_001582, intron 3 of 6)	Lx5c|LINE|L1	-11742	pseudo	5.11543	3.11007	intron	NR_001582	Speer5-ps1
chr10	44210366	44210371	+	18	intron (NR_001582, intron 3 of 6)	RLTR19|LTR|ERVK	-5057	pseudo	3.2478	3.00697	intron	NR_001582	Speer5-ps1
chr10	44256796	44256799	+	12	Intergenic	MYSERV6-int|LTR|ERVK	-11542	protein-coding	2.39416	3.42201	Intergenic
chr10	44257822	44257826	+	12	Intergenic	MYSERV6-int|LTR|ERVK	-10515	protein-coding	2.39416	3.42201	Intergenic
chr10	44260501	44260512	+	9	Intergenic	MYSERV6-int|LTR|ERVK	-7833	protein-coding	1.62986	3.00697	Intergenic
chr10	44260896	44260899	+	9	Intergenic	L1_Mur3|LINE|L1	-7442	protein-coding	1.62986	3.00697	Intergenic
chr10	44261865	44261875	+	13	Intergenic	L1_Mur3|LINE|L1	-6469	protein-coding	2.65189	3.53749	Intergenic
chr10	44390397	44390413	-	22	Intergenic	Intergenic	30729	ncRNA	5.00379	4.29648	Intergenic
chr10	44419217	44419221	-	12	Intergenic	MLTR11B|LTR|ERVK	39529	protein-coding	2.39416	3.42201	Intergenic
chr10	4454557	4454562	+	10	3' UTR (NM_024261, exon 5 of 5)	3' UTR (NM_024261, exon 5 of 5)	21954	protein-coding	1.88273	3.15898	3' UTR	NM_024261	Armt1
chr10	44619201	44619223	-	10	Intergenic	Intergenic	-160464	protein-coding	1.88273	3.15898	Intergenic
chr10	44923258	44923274	-	10	Intergenic	Intergenic	-143948	protein-coding	1.88273	3.15898	Intergenic
chr10	45087485	45087500	+	35	intron (NM_011156, intron 2 of 14)	intron (NM_011156, intron 2 of 14)	20278	protein-coding	8.30329	4.96633	intron	NM_011156	Prep
chr10	46076763	46076781	+	9	Intergenic	Intergenic	-167976	snoRNA	1.62986	3.00697	Intergenic
chr10	47026381	47026387	+	10	Intergenic	GA-rich|Low_complexity|Low_complexity	781635	snoRNA	1.88273	3.15898	Intergenic
chr10	47436901	47436911	+	9	Intergenic	L1_Mur3|LINE|L1	1192157	snoRNA	1.62986	3.00697	Intergenic
chr10	47437508	47437528	+	11	Intergenic	ORR1A2|LTR|ERVL-MaLR	1192769	snoRNA	2.13769	3.29648	Intergenic
chr10	47438284	47438309	+	10	Intergenic	L1Md_Gf|LINE|L1	1193547	snoRNA	1.88273	3.15898	Intergenic
chr10	47446881	47446889	+	10	Intergenic	L1_Mur3|LINE|L1	1202136	snoRNA	1.88273	3.15898	Intergenic
chr10	47447291	47447300	+	11	Intergenic	L1_Mur3|LINE|L1	1202546	snoRNA	2.13769	3.29648	Intergenic
chr10	47447679	47447688	+	16	Intergenic	L1_Mur3|LINE|L1	1202934	snoRNA	3.43086	3.83705	Intergenic
chr10	47448272	47448274	+	14	Intergenic	L1_Mur3|LINE|L1	1203524	snoRNA	2.9108	3.6444	Intergenic
chr10	47449303	47449305	+	14	Intergenic	Intergenic	1204555	snoRNA	2.9108	3.6444	Intergenic
chr10	47450631	47450641	+	13	Intergenic	(CA)n|Simple_repeat|Simple_repeat	1205887	snoRNA	2.65189	3.53749	Intergenic
chr10	47820395	47820411	-	32	Intergenic	Intergenic	1575654	snoRNA	7.4725	4.83705	Intergenic
chr10	48019149	48019166	-	28	Intergenic	Intergenic	1768780	protein-coding	6.36291	4.6444	Intergenic
chr10	49252474	49252491	-	9	intron (NM_001358866, intron 12 of 16)	intron (NM_001358866, intron 12 of 16)	535455	protein-coding	1.62986	3.00697	intron	NM_001358866	Grik2
chr10	5020929	5020941	-	11	3' UTR (NM_022027, exon 17 of 17)	3' UTR (NM_022027, exon 17 of 17)	48128	protein-coding	2.13769	3.29648	3' UTR	NM_022027	Syne1
chr10	50496968	50496973	-	34	Intergenic	L1Md_F2|LINE|L1	-95699	protein-coding	7.12062	3.92451	Intergenic
chr10	50499589	50499605	-	13	Intergenic	ORR1F|LTR|ERVL-MaLR	-93072	protein-coding	2.65189	3.53749	Intergenic
chr10	50500262	50500266	-	11	Intergenic	L1M2|LINE|L1	-92405	protein-coding	2.13769	3.29648	Intergenic
chr10	50502065	50502067	-	10	Intergenic	Lx8|LINE|L1	-90603	protein-coding	1.88273	3.15898	Intergenic
chr10	50505486	50505497	-	15	Intergenic	Lx5|LINE|L1	-87178	protein-coding	3.17044	3.74394	Intergenic
chr10	50509748	50509751	-	20	Intergenic	Lx5|LINE|L1	-82920	protein-coding	4.47782	4.15898	Intergenic
chr10	50511421	50511429	-	14	Intergenic	L1Md_F2|LINE|L1	-81244	protein-coding	2.9108	3.6444	Intergenic
chr10	50511578	50511588	-	23	Intergenic	L1Md_F2|LINE|L1	-81086	protein-coding	4.25011	3.36061	Intergenic
chr10	50517512	50517516	-	32	Intergenic	L1Md_F2|LINE|L1	-75155	protein-coding	5.86044	3.25208	Intergenic
chr10	50523712	50523717	-	16	Intergenic	MTC|LTR|ERVL-MaLR	-68955	protein-coding	3.43086	3.83705	Intergenic
chr10	50524464	50524481	-	16	Intergenic	L1Md_F2|LINE|L1	-68197	protein-coding	3.43086	3.83705	Intergenic
chr10	50525428	50525462	-	9	Intergenic	L1Md_F2|LINE|L1	-67224	protein-coding	1.62986	3.00697	Intergenic
chr10	50526768	50526792	-	11	Intergenic	L1Md_F2|LINE|L1	-65889	protein-coding	2.13769	3.29648	Intergenic
chr10	50527931	50527968	-	9	Intergenic	L1Md_F2|LINE|L1	-64720	protein-coding	1.62986	3.00697	Intergenic
chr10	50537876	50537883	-	12	Intergenic	L1Md_F|LINE|L1	-54790	protein-coding	2.39416	3.42201	Intergenic
chr10	50547863	50547865	-	32	Intergenic	Lx2B2|LINE|L1	-44805	protein-coding	5.86044	3.25208	Intergenic
chr10	50556166	50556168	-	27	Intergenic	Lx2B2|LINE|L1	-36502	protein-coding	4.62269	3.00697	Intergenic
chr10	50556368	50556372	-	24	Intergenic	(CA)n|Simple_repeat|Simple_repeat	-36299	protein-coding	5.53106	4.42201	Intergenic
chr10	50569537	50569555	-	9	Intergenic	Intergenic	-23123	protein-coding	1.62986	3.00697	Intergenic
chr10	50570110	50570112	-	17	Intergenic	Intergenic	-22558	protein-coding	3.69186	3.92451	Intergenic
chr10	50580706	50580723	-	9	Intergenic	(TG)n|Simple_repeat|Simple_repeat	-11955	protein-coding	1.62986	3.00697	Intergenic
chr10	50610446	50610455	+	9	intron (NM_198007, intron 3 of 41)	L1MA4|LINE|L1	17781	protein-coding	1.62986	3.00697	intron	NM_198007	Ascc3
chr10	50774599	50774611	+	13	intron (NM_198007, intron 36 of 41)	intron (NM_198007, intron 36 of 41)	-121046	protein-coding	2.65189	3.53749	intron	NM_198007	Ascc3
chr10	50776028	50776046	-	32	intron (NM_198007, intron 36 of 41)	intron (NM_198007, intron 36 of 41)	-119614	protein-coding	7.4725	4.83705	intron	NM_198007	Ascc3
chr10	50787910	50787919	+	10	intron (NM_198007, intron 36 of 41)	Lx3B|LINE|L1	-107737	protein-coding	1.88273	3.15898	intron	NM_198007	Ascc3
chr10	50789658	50789662	+	9	intron (NM_198007, intron 36 of 41)	ORR1E|LTR|ERVL-MaLR	-105991	protein-coding	1.62986	3.00697	intron	NM_198007	Ascc3
chr10	50790098	50790102	+	9	intron (NM_198007, intron 36 of 41)	Lx9|LINE|L1	-105551	protein-coding	1.62986	3.00697	intron	NM_198007	Ascc3
chr10	50854560	50854569	+	10	Intergenic	L1Md_F2|LINE|L1	-41087	protein-coding	1.88273	3.15898	Intergenic
chr10	50854865	50854878	+	10	Intergenic	L1Md_F2|LINE|L1	-40780	protein-coding	1.88273	3.15898	Intergenic
chr10	50858165	50858179	+	11	Intergenic	RSINE1|SINE|B4	-37479	protein-coding	2.13769	3.29648	Intergenic
chr10	51273973	51273989	-	10	Intergenic	Intergenic	-206631	protein-coding	1.88273	3.15898	Intergenic
chr10	5139554	5139568	-	32	intron (NM_001079686, intron 16 of 54)	intron (NM_001079686, intron 16 of 54)	55146	protein-coding	7.4725	4.83705	intron	NM_001079686	Syne1
chr10	51760942	51760951	+	14	Intergenic	Lx4A|LINE|L1	-3752	pseudo	2.9108	3.6444	Intergenic
chr10	51786886	51786889	-	9	Intergenic	Lx|LINE|L1	-29693	pseudo	1.62986	3.00697	Intergenic
chr10	51913489	51913491	-	12	Intergenic	Intergenic	-109012	protein-coding	2.39416	3.42201	Intergenic
chr10	51958425	51958430	-	10	Intergenic	B3A|SINE|B2	-64075	protein-coding	1.88273	3.15898	Intergenic
chr10	52325294	52325312	-	23	Intergenic	ID_B1|SINE|B4	56821	protein-coding	4.25011	3.36061	Intergenic
chr10	52338318	52338322	-	15	3' UTR (NM_001199272, exon 9 of 9)	3' UTR (NM_001199272, exon 9 of 9)	43804	protein-coding	3.17044	3.74394	3' UTR	NM_001199272	Gopc
chr10	52417656	52417664	+	21	5' UTR (NM_030250, exon 1 of 5)	5' UTR (NM_030250, exon 1 of 5)	113	protein-coding	3.73802	3.22936	5' UTR	NM_030250	Nus1
chr10	52436825	52436841	+	9	3' UTR (NM_030250, exon 5 of 5)	3' UTR (NM_030250, exon 5 of 5)	19286	protein-coding	1.62986	3.00697	3' UTR	NM_030250	Nus1
chr10	53287147	53287161	-	21	intron (NM_001204983, intron 10 of 12)	B1_Mus1|SINE|Alu	6884	ncRNA	3.73802	3.22936	intron	NM_001204983	Cep85l
chr10	53288983	53288991	-	17	intron (NM_001204983, intron 10 of 12)	L1Md_F2|LINE|L1	8717	ncRNA	3.69186	3.92451	intron	NM_001204983	Cep85l
chr10	53292281	53292289	-	10	exon (NM_001204983, exon 9 of 13)	exon (NM_001204983, exon 9 of 13)	12015	ncRNA	1.88273	3.15898	exon	NM_001204983	Cep85l
chr10	53313171	53313192	-	9	intron (NM_001204983, intron 4 of 12)	(TG)n|Simple_repeat|Simple_repeat	-24505	protein-coding	1.62986	3.00697	intron	NM_001204983	Cep85l
chr10	53315362	53315377	-	9	intron (NM_001204983, intron 4 of 12)	MTC|LTR|ERVL-MaLR	-22317	protein-coding	1.62986	3.00697	intron	NM_001204983	Cep85l
chr10	53315993	53316013	-	12	intron (NM_001204983, intron 4 of 12)	(TG)n|Simple_repeat|Simple_repeat	-21683	protein-coding	2.39416	3.42201	intron	NM_001204983	Cep85l
chr10	53316559	53316561	-	28	intron (NM_001204983, intron 4 of 12)	Lx8|LINE|L1	-21126	protein-coding	4.8687	3.05944	intron	NM_001204983	Cep85l
chr10	53317569	53317578	-	11	intron (NM_001204983, intron 4 of 12)	L1_Mus3|LINE|L1	-20113	protein-coding	2.13769	3.29648	intron	NM_001204983	Cep85l
chr10	53352231	53352262	+	9	intron (NM_001204983, intron 2 of 12)	B1_Mus2|SINE|Alu	14560	protein-coding	1.62986	3.00697	intron	NM_001204983	Cep85l
chr10	53361617	53361619	+	18	intron (NM_001204983, intron 1 of 12)	intron (NM_001204983, intron 1 of 12)	18233	protein-coding	3.2478	3.00697	intron	NM_001204983	Cep85l
chr10	53362734	53362739	+	10	intron (NM_001204983, intron 1 of 12)	ORR1A4|LTR|ERVL-MaLR	17115	protein-coding	1.88273	3.15898	intron	NM_001204983	Cep85l
chr10	53366077	53366079	+	13	intron (NM_001204983, intron 1 of 12)	B3A|SINE|B2	13773	protein-coding	2.65189	3.53749	intron	NM_001204983	Cep85l
chr10	53371417	53371421	+	10	intron (NM_001204983, intron 1 of 12)	MurERV4-int|LTR|ERVK	8432	protein-coding	1.88273	3.15898	intron	NM_001204983	Cep85l
chr10	53410548	53410558	-	92	intron (NR_152767, intron 1 of 2)	intron (NR_152767, intron 1 of 2)	671	ncRNA	15.6576	6.36061	intron	NR_152767	Gm36229
chr10	53510595	53510606	+	9	intron (NR_037973, intron 3 of 3)	RMER19B|LTR|ERVK	8389	ncRNA	1.62986	3.00697	intron	NR_037973	Gm20597
chr10	53564015	53564021	-	11	intron (NM_027830, intron 8 of 13)	RMER21A|LTR|ERV1	-32943	protein-coding	2.13769	3.29648	intron	NM_027830	Mcm9
chr10	53654115	53654134	-	9	intron (NM_001081428, intron 10 of 17)	ID_B1|SINE|B4	-23685	protein-coding	1.62986	3.00697	intron	NM_001081428	Fam184a
chr10	55953043	55953064	+	13	Intergenic	L2a|LINE|L2	-153864	protein-coding	2.65189	3.53749	Intergenic
chr10	56016027	56016041	-	9	3' UTR (NM_001033385, exon 33 of 33)	3' UTR (NM_001033385, exon 33 of 33)	-90883	protein-coding	1.62986	3.00697	3' UTR	NM_001033385	Tbc1d32
chr10	56017003	56017020	-	14	3' UTR (NM_001033385, exon 33 of 33)	3' UTR (NM_001033385, exon 33 of 33)	-89906	protein-coding	2.9108	3.6444	3' UTR	NM_001033385	Tbc1d32
chr10	56094583	56094586	+	13	intron (NM_001033385, intron 22 of 32)	L2a|LINE|L2	-12333	protein-coding	2.65189	3.53749	intron	NM_001033385	Tbc1d32
chr10	56096120	56096127	+	10	intron (NM_001033385, intron 22 of 32)	L1ME3C|LINE|L1	-10794	protein-coding	1.88273	3.15898	intron	NM_001033385	Tbc1d32
chr10	56097838	56097848	+	9	intron (NM_001033385, intron 22 of 32)	L1_Mus2|LINE|L1	-9074	protein-coding	1.62986	3.00697	intron	NM_001033385	Tbc1d32
chr10	56102571	56102589	+	13	intron (NM_001033385, intron 22 of 32)	Lx5|LINE|L1	-4337	protein-coding	2.65189	3.53749	intron	NM_001033385	Tbc1d32
chr10	56105030	56105035	+	12	intron (NM_001033385, intron 22 of 32)	L1MA4|LINE|L1	-1885	protein-coding	2.39416	3.42201	intron	NM_001033385	Tbc1d32
chr10	56116386	56116388	+	8	3' UTR (NM_001163833, exon 2 of 2)	3' UTR (NM_001163833, exon 2 of 2)	9470	protein-coding	1.62986	3.00697	3' UTR	NM_001163833	Msl3l2
chr10	56147168	56147173	-	9	intron (NM_001033385, intron 20 of 32)	intron (NM_001033385, intron 20 of 32)	40253	protein-coding	1.62986	3.00697	intron	NM_001033385	Tbc1d32
chr10	56149499	56149513	-	11	intron (NM_001033385, intron 20 of 32)	B4|SINE|B4	42589	protein-coding	2.13769	3.29648	intron	NM_001033385	Tbc1d32
chr10	56176779	56176783	-	9	intron (NM_001033385, intron 13 of 32)	MTC|LTR|ERVL-MaLR	51908	protein-coding	1.62986	3.00697	intron	NM_001033385	Tbc1d32
chr10	56229266	56229292	+	9	promoter-TSS (NM_001033385)	promoter-TSS (NM_001033385)	-590	protein-coding	1.62986	3.00697	promoter-TSS	NM_001033385	Tbc1d32
chr10	56389485	56389495	+	9	3' UTR (NM_010288, exon 2 of 2)	3' UTR (NM_010288, exon 2 of 2)	12190	protein-coding	1.62986	3.00697	3' UTR	NM_010288	Gja1
chr10	57483026	57483032	-	13	intron (NR_045353, intron 3 of 3)	MTD|LTR|ERVL-MaLR	3324	ncRNA	2.65189	3.53749	intron	NR_045353	4930467K11Rik
chr10	57485307	57485314	-	9	intron (NR_045353, intron 1 of 3)	B1F|SINE|Alu	1043	ncRNA	1.62986	3.00697	intron	NR_045353	4930467K11Rik
chr10	57515817	57515823	-	10	TTS (NM_019760)	TTS (NM_019760)	16709	protein-coding	1.88273	3.15898	TTS	NM_019760	Serinc1
chr10	57655168	57655171	+	17	intron (NM_001039050, intron 2 of 4)	MIR|SINE|MIR	4188	protein-coding	3.2478	3.00697	intron	NM_001039050	Pkib
chr10	57656107	57656114	+	16	intron (NM_001039050, intron 2 of 4)	ORR1E|LTR|ERVL-MaLR	5129	protein-coding	3.43086	3.83705	intron	NM_001039050	Pkib
chr10	57701182	57701188	+	28	intron (NM_001039050, intron 3 of 4)	(CA)n|Simple_repeat|Simple_repeat	50204	protein-coding	4.8687	3.05944	intron	NM_001039050	Pkib
chr10	57701616	57701627	+	14	intron (NM_001039050, intron 3 of 4)	(CA)n|Simple_repeat|Simple_repeat	50640	protein-coding	2.9108	3.6444	intron	NM_001039050	Pkib
chr10	57715774	57715792	+	11	intron (NM_008863, intron 4 of 5)	intron (NM_008863, intron 4 of 5)	64802	protein-coding	2.13769	3.29648	intron	NM_008863	Pkib
chr10	57716047	57716057	+	21	intron (NM_008863, intron 4 of 5)	(CA)n|Simple_repeat|Simple_repeat	65071	protein-coding	3.73802	3.22936	intron	NM_008863	Pkib
chr10	57717186	57717188	+	25	intron (NM_008863, intron 4 of 5)	L1_Mus4|LINE|L1	66206	protein-coding	5.53106	4.4809	intron	NM_008863	Pkib
chr10	57718701	57718706	+	36	intron (NM_008863, intron 4 of 5)	L1_Mus4|LINE|L1	-66220	protein-coding	6.86201	3.42201	intron	NM_008863	Pkib
chr10	57718961	57718974	+	17	intron (NM_008863, intron 4 of 5)	L1Md_F2|LINE|L1	-65956	protein-coding	3.69186	3.92451	intron	NM_008863	Pkib
chr10	57721850	57721860	+	11	intron (NM_008863, intron 4 of 5)	B1_Mm|SINE|Alu	-63068	protein-coding	2.13769	3.29648	intron	NM_008863	Pkib
chr10	57725110	57725143	+	13	intron (NM_008863, intron 4 of 5)	(CA)n|Simple_repeat|Simple_repeat	-59797	protein-coding	2.65189	3.53749	intron	NM_008863	Pkib
chr10	57726798	57726809	+	9	intron (NM_008863, intron 4 of 5)	RMER1A|Other|Other	-58120	protein-coding	1.62986	3.00697	intron	NM_008863	Pkib
chr10	57726962	57726972	+	11	intron (NM_008863, intron 4 of 5)	RMER1A|Other|Other	-57956	protein-coding	2.13769	3.29648	intron	NM_008863	Pkib
chr10	57750603	57750620	+	10	Intergenic	L1_Mur3|LINE|L1	-34312	protein-coding	1.88273	3.15898	Intergenic
chr10	5803408	5803424	-	14	intron (NM_025995, intron 1 of 4)	intron (NM_025995, intron 1 of 4)	2049	protein-coding	2.9108	3.6444	intron	NM_025995	Fbxo5
chr10	58213433	58213445	+	14	Intergenic	Intergenic	19236	protein-coding	2.9108	3.6444	Intergenic
chr10	58215590	58215593	+	16	Intergenic	MTEa|LTR|ERVL-MaLR	17084	protein-coding	3.69186	3.92451	Intergenic
chr10	58215890	58215893	+	12	Intergenic	MTE-int|LTR|ERVL-MaLR	16784	protein-coding	2.39416	3.42201	Intergenic
chr10	58218601	58218609	+	32	Intergenic	L1_Mur3|LINE|L1	14070	protein-coding	6.85792	3.88144	Intergenic
chr10	58219945	58219965	+	23	Intergenic	(CA)n|Simple_repeat|Simple_repeat	12720	protein-coding	5.26728	4.36061	Intergenic
chr10	58233917	58233940	+	17	TTS (NM_001034869)	TTS (NM_001034869)	-1253	protein-coding	3.69186	3.92451	TTS	NM_001034869	Gm4981
chr10	58300992	58300994	+	9	intron (NM_027375, intron 22 of 22)	RLTR18|LTR|ERVK	-22554	protein-coding	1.62986	3.00697	intron	NM_027375	Gcc2
chr10	58303513	58303522	+	10	intron (NM_027375, intron 22 of 22)	B1_Mus1|SINE|Alu	-20030	protein-coding	1.88273	3.15898	intron	NM_027375	Gcc2
chr10	58304794	58304801	+	11	3' UTR (NM_027375, exon 23 of 23)	3' UTR (NM_027375, exon 23 of 23)	-18750	protein-coding	2.13769	3.29648	3' UTR	NM_027375	Gcc2
chr10	58316870	58316879	+	11	Intergenic	Lx5|LINE|L1	-6673	protein-coding	2.13769	3.29648	Intergenic
chr10	58422612	58422619	+	9	3' UTR (NM_001346676, exon 10 of 10)	3' UTR (NM_001346676, exon 10 of 10)	-24237	protein-coding	1.62986	3.00697	3' UTR	NM_001346676	Lims1
chr10	58447023	58447033	+	10	exon (NM_011240, exon 1 of 29)	exon (NM_011240, exon 1 of 29)	176	protein-coding	1.88273	3.15898	exon	NM_011240	Ranbp2
chr10	58452862	58452866	+	9	intron (NM_011240, intron 2 of 28)	B3|SINE|B2	6012	protein-coding	1.62986	3.00697	intron	NM_011240	Ranbp2
chr10	58464492	58464506	+	13	exon (NM_011240, exon 12 of 29)	exon (NM_011240, exon 12 of 29)	17647	protein-coding	2.9108	3.6444	exon	NM_011240	Ranbp2
chr10	58465506	58465516	+	12	exon (NM_011240, exon 14 of 29)	exon (NM_011240, exon 14 of 29)	18659	protein-coding	2.39416	3.42201	exon	NM_011240	Ranbp2
chr10	58475286	58475294	+	11	exon (NM_011240, exon 19 of 29)	exon (NM_011240, exon 19 of 29)	-22647	protein-coding	2.13769	3.29648	exon	NM_011240	Ranbp2
chr10	58479254	58479274	+	14	exon (NM_011240, exon 20 of 29)	exon (NM_011240, exon 20 of 29)	-18673	protein-coding	3.17044	3.74394	exon	NM_011240	Ranbp2
chr10	58479942	58479946	+	11	exon (NM_011240, exon 20 of 29)	exon (NM_011240, exon 20 of 29)	-17993	protein-coding	2.13769	3.29648	exon	NM_011240	Ranbp2
chr10	58480604	58480626	-	11	exon (NM_011240, exon 20 of 29)	exon (NM_011240, exon 20 of 29)	-17322	protein-coding	2.13769	3.29648	exon	NM_011240	Ranbp2
chr10	58481342	58481378	+	12	intron (NM_011240, intron 20 of 28)	intron (NM_011240, intron 20 of 28)	-16577	protein-coding	2.39416	3.42201	intron	NM_011240	Ranbp2
chr10	58481354	58481364	-	10	intron (NM_011240, intron 20 of 28)	intron (NM_011240, intron 20 of 28)	-16578	protein-coding	1.88273	3.15898	intron	NM_011240	Ranbp2
chr10	58494629	58494637	+	14	TTS (NM_011240)	TTS (NM_011240)	-3304	protein-coding	2.9108	3.6444	TTS	NM_011240	Ranbp2
chr10	58502652	58502658	+	25	intron (NM_001162956, intron 3 of 15)	L1_Mur3|LINE|L1	4718	protein-coding	5.53106	4.4809	intron	NM_001162956	Ccdc138
chr10	58504302	58504308	+	48	intron (NM_001162956, intron 3 of 15)	L1_Mur3|LINE|L1	6368	protein-coding	8.91435	3.42201	intron	NM_001162956	Ccdc138
chr10	58504715	58504717	+	46	intron (NM_001162956, intron 3 of 15)	B1_Mus2|SINE|Alu	6779	protein-coding	10.5447	4.39164	intron	NM_001162956	Ccdc138
chr10	58505631	58505643	+	12	intron (NM_001162956, intron 3 of 15)	Lx7|LINE|L1	7700	protein-coding	2.39416	3.42201	intron	NM_001162956	Ccdc138
chr10	58508404	58508406	+	9	intron (NM_001162956, intron 4 of 15)	Lx5b|LINE|L1	10468	protein-coding	1.62986	3.00697	intron	NM_001162956	Ccdc138
chr10	58534783	58534805	+	10	intron (NM_001162956, intron 10 of 15)	MMERVK9C_I-int|LTR|ERVK	36857	protein-coding	1.88273	3.15898	intron	NM_001162956	Ccdc138
chr10	58544489	58544500	+	9	intron (NM_001162956, intron 12 of 15)	(CTGGGG)n|Simple_repeat|Simple_repeat	46557	protein-coding	1.62986	3.00697	intron	NM_001162956	Ccdc138
chr10	58549215	58549219	+	51	intron (NM_001162956, intron 13 of 15)	URR1A|DNA|hAT-Charlie	51280	protein-coding	7.6692	3.18754	intron	NM_001162956	Ccdc138
chr10	58549855	58549860	+	27	intron (NM_001162956, intron 13 of 15)	MLTR25A|LTR|ERVK	51920	protein-coding	4.62269	3.00697	intron	NM_001162956	Ccdc138
chr10	58551041	58551043	+	43	intron (NM_001162956, intron 13 of 15)	L1ME1|LINE|L1	53105	protein-coding	9.49039	4.26331	intron	NM_001162956	Ccdc138
chr10	58553682	58553684	+	12	intron (NM_001162956, intron 13 of 15)	L1MA5A|LINE|L1	55746	protein-coding	2.39416	3.42201	intron	NM_001162956	Ccdc138
chr10	58555783	58555802	+	9	intron (NM_001162956, intron 13 of 15)	intron (NM_001162956, intron 13 of 15)	57855	protein-coding	1.62986	3.00697	intron	NM_001162956	Ccdc138
chr10	58575876	58575888	+	18	3' UTR (NM_001162956, exon 16 of 16)	3' UTR (NM_001162956, exon 16 of 16)	77945	protein-coding	3.9535	4.00697	3' UTR	NM_001162956	Ccdc138
chr10	58579331	58579338	+	12	Intergenic	Lx|LINE|L1	81397	protein-coding	2.39416	3.42201	Intergenic
chr10	58580947	58580950	+	15	Intergenic	Lx|LINE|L1	83011	protein-coding	3.17044	3.74394	Intergenic
chr10	58581980	58581982	+	16	Intergenic	Lx|LINE|L1	84044	protein-coding	3.43086	3.83705	Intergenic
chr10	58582186	58582189	+	16	Intergenic	Lx|LINE|L1	84250	protein-coding	3.43086	3.83705	Intergenic
chr10	58583387	58583389	+	15	Intergenic	Lx|LINE|L1	85451	protein-coding	3.17044	3.74394	Intergenic
chr10	58603433	58603442	+	8	intron (NM_010100, intron 11 of 11)	L1MD|LINE|L1	72259	protein-coding	1.62986	3.00697	intron	NM_010100	Edar
chr10	58835326	58835344	+	11	intron (NM_172788, intron 1 of 9)	intron (NM_172788, intron 1 of 9)	21976	protein-coding	2.13769	3.29648	intron	NM_172788	Sh3rf3
chr10	58923199	58923214	-	9	intron (NM_172788, intron 1 of 9)	ORR1D2|LTR|ERVL-MaLR	109847	protein-coding	1.62986	3.00697	intron	NM_172788	Sh3rf3
chr10	59091914	59091928	+	21	intron (NM_172788, intron 7 of 9)	intron (NM_172788, intron 7 of 9)	129926	protein-coding	4.74065	4.22936	intron	NM_172788	Sh3rf3
chr10	59201700	59201709	-	11	intron (NM_001024910, intron 1 of 9)	GA-rich|Low_complexity|Low_complexity	20143	protein-coding	2.13769	3.29648	intron	NM_001024910	Septin10
chr10	59447845	59447860	-	12	3' UTR (NM_001033259, exon 8 of 8)	3' UTR (NM_001033259, exon 8 of 8)	-6073	protein-coding	2.39416	3.42201	3' UTR	NM_001033259	Mcu
chr10	59899050	59899052	+	11	Intergenic	Intergenic	19460	protein-coding	2.13769	3.29648	Intergenic
chr10	60027086	60027100	+	9	intron (NM_026937, intron 5 of 10)	intron (NM_026937, intron 5 of 10)	23766	protein-coding	1.62986	3.00697	intron	NM_026937	Ascc1
chr10	60220598	60220606	+	25	Intergenic	ID_B1|SINE|B4	-1342	protein-coding	5.53106	4.4809	Intergenic
chr10	60228071	60228078	+	30	Intergenic	Intergenic	-8814	protein-coding	6.91793	4.74394	Intergenic
chr10	60277924	60277934	+	11	intron (NM_011179, intron 1 of 14)	CpG	301	protein-coding	2.13769	3.29648	intron	NM_011179	Psap
chr10	60296909	60296914	+	9	intron (NM_011179, intron 8 of 14)	(T)n|Simple_repeat|Simple_repeat	12450	protein-coding	1.62986	3.00697	intron	NM_011179	Psap
chr10	60574195	60574207	+	9	intron (NM_001252635, intron 7 of 68)	ORR1D1|LTR|ERVL-MaLR	122289	protein-coding	1.62986	3.00697	intron	NM_001252635	Cdh23
chr10	60712099	60712101	-	43	TTS (NM_023596)	TTS (NM_023596)	-15610	protein-coding	8.62949	3.67835	TTS	NM_023596	Slc29a3
chr10	60719859	60719862	-	17	intron (NM_023596, intron 5 of 5)	MERV1_LTR|LTR|ERV1	-23370	protein-coding	3.69186	3.92451	intron	NM_023596	Slc29a3
chr10	60890423	60890425	+	23	Intergenic	MT2A|LTR|ERVL	-32599	ncRNA	4.25011	3.36061	Intergenic
chr10	61031415	61031418	+	15	non-coding (NR_040638, exon 1 of 3)	non-coding (NR_040638, exon 1 of 3)	113	ncRNA	3.43086	3.83705	non-coding	NR_040638	Gm20611
chr10	61036002	61036009	+	9	intron (NR_040638, intron 1 of 2)	URR1A|DNA|hAT-Charlie	4702	ncRNA	1.62986	3.00697	intron	NR_040638	Gm20611
chr10	61037958	61037961	+	16	non-coding (NR_040638, exon 3 of 3)	non-coding (NR_040638, exon 3 of 3)	6656	ncRNA	3.43086	3.83705	non-coding	NR_040638	Gm20611
chr10	61184764	61184780	+	9	intron (NM_001017419, intron 6 of 9)	intron (NM_001017419, intron 6 of 9)	9510	protein-coding	1.62986	3.00697	intron	NM_001017419	Tbata
chr10	61188770	61188776	+	22	TTS (NM_001017433)	TTS (NM_001017433)	13511	protein-coding	3.99353	3.29648	TTS	NM_001017433	Tbata
chr10	62337378	62337390	-	10	intron (NM_010438, intron 4 of 21)	intron (NM_010438, intron 4 of 21)	3037	protein-coding	1.88273	3.15898	intron	NM_010438	Hk1
chr10	62352223	62352234	-	12	intron (NM_010438, intron 4 of 21)	(CACCC)n|Simple_repeat|Simple_repeat	11621	ncRNA	2.39416	3.42201	intron	NM_010438	Hk1
chr10	62363718	62363726	+	11	intron (NM_010438, intron 2 of 21)	PB1D9|SINE|Alu	16186	protein-coding	2.13769	3.29648	intron	NM_010438	Hk1
chr10	62370936	62370947	-	14	intron (NM_010438, intron 1 of 21)	RLTRETN_Mm|LTR|ERVK	8967	protein-coding	2.9108	3.6444	intron	NM_010438	Hk1
chr10	62456252	62456255	-	12	3' UTR (NM_133672, exon 9 of 9)	3' UTR (NM_133672, exon 9 of 9)	-6515	protein-coding	2.39416	3.42201	3' UTR	NM_133672	Vps26a
chr10	62456498	62456512	-	14	3' UTR (NM_133672, exon 9 of 9)	3' UTR (NM_133672, exon 9 of 9)	-6767	protein-coding	2.9108	3.6444	3' UTR	NM_133672	Vps26a
chr10	62480559	62480566	-	11	exon (NM_133672, exon 2 of 9)	exon (NM_133672, exon 2 of 9)	6036	protein-coding	2.13769	3.29648	exon	NM_133672	Vps26a
chr10	62652686	62652692	+	12	Intergenic	Intergenic	-1471	protein-coding	2.39416	3.42201	Intergenic
chr10	62657674	62657682	+	9	Intergenic	Intergenic	-6460	protein-coding	1.62986	3.00697	Intergenic
chr10	62670720	62670723	+	41	intron (NM_001033260, intron 1 of 3)	Lx5|LINE|L1	-11787	ncRNA	8.37603	3.6444	intron	NM_001033260	Stox1
chr10	62670935	62670938	+	20	intron (NM_001033260, intron 1 of 3)	B1_Mus1|SINE|Alu	-11572	ncRNA	4.47782	4.15898	intron	NM_001033260	Stox1
chr10	62685315	62685319	+	13	intron (NM_001033260, intron 1 of 3)	LTR68|LTR|ERV1	2809	ncRNA	2.65189	3.53749	intron	NM_001033260	Stox1
chr10	62692394	62692397	+	15	intron (NM_001033260, intron 1 of 3)	B1_Mur2|SINE|Alu	9887	ncRNA	3.17044	3.74394	intron	NM_001033260	Stox1
chr10	62695453	62695466	+	11	intron (NM_001033260, intron 1 of 3)	B1_Mus1|SINE|Alu	12951	ncRNA	2.13769	3.29648	intron	NM_001033260	Stox1
chr10	62697753	62697757	+	22	intron (NM_001033260, intron 1 of 3)	Lx5c|LINE|L1	15247	ncRNA	3.99353	3.29648	intron	NM_001033260	Stox1
chr10	62698628	62698630	+	52	intron (NM_001033260, intron 1 of 3)	Lx5c|LINE|L1	16121	ncRNA	11.5904	4.53749	intron	NM_001033260	Stox1
chr10	62703007	62703010	+	9	intron (NM_001033260, intron 1 of 3)	intron (NM_001033260, intron 1 of 3)	20500	ncRNA	1.62986	3.00697	intron	NM_001033260	Stox1
chr10	62705736	62705740	+	9	intron (NM_001033260, intron 1 of 3)	intron (NM_001033260, intron 1 of 3)	20361	protein-coding	1.62986	3.00697	intron	NM_001033260	Stox1
chr10	62706288	62706293	+	20	intron (NM_001033260, intron 1 of 3)	RSINE1|SINE|B4	19809	protein-coding	4.47782	4.15898	intron	NM_001033260	Stox1
chr10	62744733	62744744	-	10	3' UTR (NM_026201, exon 25 of 25)	3' UTR (NM_026201, exon 25 of 25)	-18639	protein-coding	2.13769	3.29648	3' UTR	NM_026201	Ccar1
chr10	62746933	62746941	-	15	exon (NM_026201, exon 23 of 25)	exon (NM_026201, exon 23 of 25)	18669	snoRNA	3.17044	3.74394	exon	NM_026201	Ccar1
chr10	62751767	62751776	-	17	exon (NM_026201, exon 19 of 25)	exon (NM_026201, exon 19 of 25)	13835	snoRNA	3.69186	3.92451	exon	NM_026201	Ccar1
chr10	62753173	62753179	-	17	exon (NM_026201, exon 18 of 25)	exon (NM_026201, exon 18 of 25)	12430	snoRNA	3.69186	3.92451	exon	NM_026201	Ccar1
chr10	62760101	62760103	-	14	exon (NM_026201, exon 16 of 25)	exon (NM_026201, exon 16 of 25)	5504	snoRNA	2.9108	3.6444	exon	NM_026201	Ccar1
chr10	62892128	62892150	+	250	Intergenic	(G)n|Simple_repeat|Simple_repeat	-4815	protein-coding	34.6891	3.04794	Intergenic
chr10	63015699	63015704	-	23	exon (NM_001079824, exon 10 of 10)	exon (NM_001079824, exon 10 of 10)	4599	protein-coding	4.25011	3.36061	exon	NM_001079824	Hnrnph3
chr10	63015832	63015835	-	28	exon (NM_001079824, exon 9 of 10)	exon (NM_001079824, exon 9 of 10)	4467	protein-coding	5.11543	3.11007	exon	NM_001079824	Hnrnph3
chr10	63016471	63016483	-	11	exon (NM_001079824, exon 7 of 10)	exon (NM_001079824, exon 7 of 10)	3823	protein-coding	2.13769	3.29648	exon	NM_001079824	Hnrnph3
chr10	63017524	63017530	-	9	exon (NM_001079824, exon 5 of 10)	exon (NM_001079824, exon 5 of 10)	2773	protein-coding	1.62986	3.00697	exon	NM_001079824	Hnrnph3
chr10	63018085	63018088	-	13	exon (NM_001079824, exon 4 of 10)	exon (NM_001079824, exon 4 of 10)	2214	protein-coding	2.65189	3.53749	exon	NM_001079824	Hnrnph3
chr10	63018981	63018985	-	12	TTS (NM_027425)	TTS (NM_027425)	1317	protein-coding	2.39416	3.42201	TTS	NM_027425	Rufy2
chr10	63058370	63058377	+	12	promoter-TSS (NR_152619)	promoter-TSS (NR_152619)	-906	ncRNA	2.39416	3.42201	promoter-TSS	NR_152619	Gm16143
chr10	63251684	63251691	-	10	intron (NM_001359484, intron 3 of 22)	L1VL4|LINE|L1	7890	protein-coding	1.88273	3.15898	intron	NM_001359484	Herc4
chr10	63263888	63263907	+	9	intron (NM_001359484, intron 3 of 22)	B1_Mm|SINE|Alu	20100	protein-coding	1.62986	3.00697	intron	NM_001359484	Herc4
chr10	63305432	63305446	+	14	intron (NM_030114, intron 17 of 25)	RSINE1|SINE|B4	33596	protein-coding	2.9108	3.6444	intron	NM_030114	Herc4
chr10	63306120	63306128	+	13	intron (NM_030114, intron 17 of 25)	B1_Mm|SINE|Alu	32911	protein-coding	2.65189	3.53749	intron	NM_030114	Herc4
chr10	63341268	63341273	+	16	Intergenic	B1_Mur2|SINE|Alu	-2235	protein-coding	3.43086	3.83705	Intergenic
chr10	63342436	63342440	+	16	Intergenic	MTD|LTR|ERVL-MaLR	-3403	protein-coding	3.43086	3.83705	Intergenic
chr10	63474912	63474918	+	9	intron (NM_001164376, intron 1 of 17)	MLTR25C|LTR|ERVK	17404	protein-coding	1.62986	3.00697	intron	NM_001164376	Ctnna3
chr10	63547738	63547755	-	27	intron (NM_001164376, intron 3 of 17)	L1MA4|LINE|L1	90235	protein-coding	6.08545	4.59193	intron	NM_001164376	Ctnna3
chr10	63588624	63588629	+	12	intron (NM_001164376, intron 5 of 17)	(CA)n|Simple_repeat|Simple_repeat	131115	protein-coding	2.39416	3.42201	intron	NM_001164376	Ctnna3
chr10	63590702	63590707	+	16	intron (NM_001164376, intron 5 of 17)	L1MA5A|LINE|L1	133193	protein-coding	3.43086	3.83705	intron	NM_001164376	Ctnna3
chr10	63655642	63655647	+	21	intron (NM_001164376, intron 5 of 17)	(TCTG)n|Simple_repeat|Simple_repeat	-165411	protein-coding	3.73802	3.22936	intron	NM_001164376	Ctnna3
chr10	63655816	63655824	+	12	intron (NM_001164376, intron 5 of 17)	Lx7|LINE|L1	-165235	protein-coding	2.39416	3.42201	intron	NM_001164376	Ctnna3
chr10	63658338	63658340	+	15	intron (NM_001164376, intron 5 of 17)	Lx7|LINE|L1	-162716	protein-coding	3.17044	3.74394	intron	NM_001164376	Ctnna3
chr10	63658611	63658622	+	11	intron (NM_001164376, intron 5 of 17)	Lx7|LINE|L1	-162439	protein-coding	2.13769	3.29648	intron	NM_001164376	Ctnna3
chr10	63659605	63659607	+	10	intron (NM_001164376, intron 5 of 17)	Lx7|LINE|L1	-161449	protein-coding	1.88273	3.15898	intron	NM_001164376	Ctnna3
chr10	63663093	63663100	+	10	intron (NM_001164376, intron 5 of 17)	RLTR20B3A_MM|LTR|ERVK	-157959	protein-coding	1.88273	3.15898	intron	NM_001164376	Ctnna3
chr10	63818638	63818642	-	13	intron (NM_001164376, intron 5 of 17)	B1_Mus1|SINE|Alu	-2415	protein-coding	2.65189	3.53749	intron	NM_001164376	Ctnna3
chr10	63827942	63827951	+	9	intron (NM_001164519, intron 1 of 12)	intron (NM_001164519, intron 1 of 12)	6891	protein-coding	1.62986	3.00697	intron	NM_001164519	Ctnna3
chr10	63828943	63828957	+	15	intron (NM_001164519, intron 1 of 12)	L1MEd|LINE|L1	7895	protein-coding	3.17044	3.74394	intron	NM_001164519	Ctnna3
chr10	63851274	63851290	+	10	intron (NM_001164519, intron 1 of 12)	B3A|SINE|B2	30227	protein-coding	1.88273	3.15898	intron	NM_001164519	Ctnna3
chr10	63859441	63859448	+	22	intron (NM_001164376, intron 7 of 17)	(CA)n|Simple_repeat|Simple_repeat	38389	protein-coding	5.00379	4.29648	intron	NM_001164376	Ctnna3
chr10	63874980	63874996	+	14	intron (NM_001164376, intron 7 of 17)	MamTip2|DNA|hAT-Tip100	53933	protein-coding	2.9108	3.6444	intron	NM_001164376	Ctnna3
chr10	63875328	63875352	+	12	intron (NM_001164376, intron 7 of 17)	(GGA)n|Simple_repeat|Simple_repeat	54285	protein-coding	2.65189	3.53749	intron	NM_001164376	Ctnna3
chr10	63876333	63876337	+	21	intron (NM_001164376, intron 7 of 17)	intron (NM_001164376, intron 7 of 17)	55280	protein-coding	4.74065	4.22936	intron	NM_001164376	Ctnna3
chr10	63882136	63882155	+	75	intron (NM_001164376, intron 7 of 17)	(CA)n|Simple_repeat|Simple_repeat	61090	protein-coding	15.6094	4.06587	intron	NM_001164376	Ctnna3
chr10	63884200	63884202	+	9	intron (NM_001164376, intron 7 of 17)	intron (NM_001164376, intron 7 of 17)	63146	protein-coding	1.62986	3.00697	intron	NM_001164376	Ctnna3
chr10	63893822	63893833	+	16	intron (NM_001164376, intron 7 of 17)	intron (NM_001164376, intron 7 of 17)	72772	protein-coding	3.43086	3.83705	intron	NM_001164376	Ctnna3
chr10	63895968	63895974	+	25	intron (NM_001164376, intron 7 of 17)	(CA)n|Simple_repeat|Simple_repeat	74916	protein-coding	5.53106	4.4809	intron	NM_001164376	Ctnna3
chr10	63903491	63903494	+	18	intron (NM_001164376, intron 7 of 17)	RLTR31D_MM|LTR|ERVK	82437	protein-coding	3.9535	4.00697	intron	NM_001164376	Ctnna3
chr10	63905864	63905879	+	9	intron (NM_001164376, intron 7 of 17)	intron (NM_001164376, intron 7 of 17)	84816	protein-coding	1.62986	3.00697	intron	NM_001164376	Ctnna3
chr10	63908878	63908880	+	57	intron (NM_001164376, intron 7 of 17)	ID_B1|SINE|B4	87824	protein-coding	12.3212	4.11007	intron	NM_001164376	Ctnna3
chr10	63913242	63913247	+	33	intron (NM_001164376, intron 7 of 17)	Lx7|LINE|L1	92189	protein-coding	6.36021	3.33955	intron	NM_001164376	Ctnna3
chr10	63913758	63913762	+	31	intron (NM_001164376, intron 7 of 17)	Lx7|LINE|L1	92705	protein-coding	5.61137	3.20628	intron	NM_001164376	Ctnna3
chr10	63917816	63917820	+	11	intron (NM_001164376, intron 7 of 17)	intron (NM_001164376, intron 7 of 17)	96763	protein-coding	2.13769	3.29648	intron	NM_001164376	Ctnna3
chr10	63921302	63921304	+	10	intron (NM_001164376, intron 7 of 17)	intron (NM_001164376, intron 7 of 17)	100248	protein-coding	1.88273	3.15898	intron	NM_001164376	Ctnna3
chr10	63932507	63932509	+	9	intron (NM_178678, intron 2 of 2)	intron (NM_178678, intron 2 of 2)	111453	protein-coding	1.62986	3.00697	intron	NM_178678	Lrrtm3
chr10	63945878	63945884	+	13	intron (NM_178678, intron 2 of 2)	intron (NM_178678, intron 2 of 2)	124826	protein-coding	2.65189	3.53749	intron	NM_178678	Lrrtm3
chr10	63952073	63952075	+	43	intron (NM_178678, intron 2 of 2)	(CA)n|Simple_repeat|Simple_repeat	131019	protein-coding	10.5074	5.26331	intron	NM_178678	Lrrtm3
chr10	63953144	63953146	+	21	intron (NM_178678, intron 2 of 2)	(CA)n|Simple_repeat|Simple_repeat	132090	protein-coding	3.73802	3.22936	intron	NM_178678	Lrrtm3
chr10	63972847	63972858	+	9	intron (NM_178678, intron 2 of 2)	MT2B|LTR|ERVL	117403	protein-coding	1.88273	3.15898	intron	NM_178678	Lrrtm3
chr10	63986470	63986475	+	28	intron (NM_178678, intron 2 of 2)	Lx7|LINE|L1	103783	protein-coding	5.11543	3.11007	intron	NM_178678	Lrrtm3
chr10	63991581	63991584	+	16	intron (NM_178678, intron 2 of 2)	intron (NM_178678, intron 2 of 2)	98673	protein-coding	3.43086	3.83705	intron	NM_178678	Lrrtm3
chr10	63997129	63997132	+	34	intron (NM_178678, intron 2 of 2)	(CA)n|Simple_repeat|Simple_repeat	93125	protein-coding	6.36021	3.33955	intron	NM_178678	Lrrtm3
chr10	64006060	64006066	+	9	intron (NM_178678, intron 2 of 2)	intron (NM_178678, intron 2 of 2)	84192	protein-coding	1.88273	3.15898	intron	NM_178678	Lrrtm3
chr10	64006720	64006727	+	27	intron (NM_178678, intron 2 of 2)	MIRc|SINE|MIR	83532	protein-coding	4.62269	3.00697	intron	NM_178678	Lrrtm3
chr10	64007727	64007729	+	30	intron (NM_178678, intron 2 of 2)	Lx9|LINE|L1	82527	protein-coding	6.07058	3.74394	intron	NM_178678	Lrrtm3
chr10	64009110	64009116	+	13	intron (NM_178678, intron 2 of 2)	intron (NM_178678, intron 2 of 2)	81142	protein-coding	2.65189	3.53749	intron	NM_178678	Lrrtm3
chr10	64009242	64009246	+	11	intron (NM_178678, intron 2 of 2)	intron (NM_178678, intron 2 of 2)	81011	protein-coding	2.13769	3.29648	intron	NM_178678	Lrrtm3
chr10	64009451	64009469	+	9	intron (NM_178678, intron 2 of 2)	intron (NM_178678, intron 2 of 2)	80795	protein-coding	1.62986	3.00697	intron	NM_178678	Lrrtm3
chr10	64012614	64012632	+	11	intron (NM_178678, intron 2 of 2)	intron (NM_178678, intron 2 of 2)	77632	protein-coding	2.13769	3.29648	intron	NM_178678	Lrrtm3
chr10	64015971	64015975	+	37	intron (NM_178678, intron 2 of 2)	ID_B1|SINE|B4	74282	protein-coding	6.424	3.0465	intron	NM_178678	Lrrtm3
chr10	64018282	64018291	+	20	intron (NM_178678, intron 2 of 2)	Lx8|LINE|L1	71969	protein-coding	3.73802	3.22936	intron	NM_178678	Lrrtm3
chr10	64018547	64018553	+	10	intron (NM_178678, intron 2 of 2)	intron (NM_178678, intron 2 of 2)	71705	protein-coding	1.88273	3.15898	intron	NM_178678	Lrrtm3
chr10	64024665	64024673	+	19	intron (NM_178678, intron 2 of 2)	(CA)n|Simple_repeat|Simple_repeat	65586	protein-coding	4.21538	4.08497	intron	NM_178678	Lrrtm3
chr10	64032867	64032872	+	9	intron (NM_178678, intron 2 of 2)	intron (NM_178678, intron 2 of 2)	57386	protein-coding	1.62986	3.00697	intron	NM_178678	Lrrtm3
chr10	64042701	64042707	+	11	intron (NM_178678, intron 2 of 2)	B4A|SINE|B4	47551	protein-coding	2.13769	3.29648	intron	NM_178678	Lrrtm3
chr10	64046048	64046073	+	13	intron (NM_178678, intron 2 of 2)	B2_Mm2|SINE|B2	44195	protein-coding	2.65189	3.53749	intron	NM_178678	Lrrtm3
chr10	64047912	64047914	+	10	intron (NM_178678, intron 2 of 2)	intron (NM_178678, intron 2 of 2)	42342	protein-coding	1.88273	3.15898	intron	NM_178678	Lrrtm3
chr10	64048792	64048796	+	32	intron (NM_178678, intron 2 of 2)	B4A|SINE|B4	41461	protein-coding	7.4725	4.83705	intron	NM_178678	Lrrtm3
chr10	64057538	64057541	+	26	intron (NM_178678, intron 2 of 2)	Lx2|LINE|L1	32716	protein-coding	5.80827	4.53749	intron	NM_178678	Lrrtm3
chr10	64078250	64078261	+	9	intron (NM_178678, intron 2 of 2)	intron (NM_178678, intron 2 of 2)	12000	protein-coding	1.62986	3.00697	intron	NM_178678	Lrrtm3
chr10	64079280	64079296	+	16	intron (NM_178678, intron 2 of 2)	intron (NM_178678, intron 2 of 2)	10967	protein-coding	3.43086	3.83705	intron	NM_178678	Lrrtm3
chr10	64080030	64080043	+	10	intron (NM_178678, intron 2 of 2)	intron (NM_178678, intron 2 of 2)	10219	protein-coding	1.88273	3.15898	intron	NM_178678	Lrrtm3
chr10	64104592	64104599	+	13	intron (NM_001164376, intron 7 of 17)	RMER17A2|LTR|ERVK	-14340	protein-coding	2.65189	3.53749	intron	NM_001164376	Ctnna3
chr10	64143729	64143750	+	11	intron (NM_001164376, intron 7 of 17)	intron (NM_001164376, intron 7 of 17)	-53484	protein-coding	2.13769	3.29648	intron	NM_001164376	Ctnna3
chr10	64149621	64149625	+	27	intron (NM_001164376, intron 7 of 17)	RSINE1|SINE|B4	-59368	protein-coding	6.36291	4.6444	intron	NM_001164376	Ctnna3
chr10	64151701	64151703	+	9	intron (NM_001164376, intron 7 of 17)	intron (NM_001164376, intron 7 of 17)	-61447	protein-coding	1.88273	3.15898	intron	NM_001164376	Ctnna3
chr10	64152731	64152735	+	26	intron (NM_001164376, intron 7 of 17)	L1_Mur2|LINE|L1	-62478	protein-coding	5.02627	3.53749	intron	NM_001164376	Ctnna3
chr10	64166712	64166720	+	10	intron (NM_001164376, intron 7 of 17)	URR1A|DNA|hAT-Charlie	-76461	protein-coding	1.88273	3.15898	intron	NM_001164376	Ctnna3
chr10	64170605	64170612	+	12	intron (NM_001164376, intron 7 of 17)	L1MA9|LINE|L1	-80353	protein-coding	2.39416	3.42201	intron	NM_001164376	Ctnna3
chr10	64272086	64272088	+	12	intron (NM_001164376, intron 9 of 17)	Lx4A|LINE|L1	-181832	protein-coding	2.39416	3.42201	intron	NM_001164376	Ctnna3
chr10	64272421	64272426	+	12	intron (NM_001164376, intron 9 of 17)	Lx4A|LINE|L1	-182168	protein-coding	2.39416	3.42201	intron	NM_001164376	Ctnna3
chr10	64272672	64272674	+	22	intron (NM_001164376, intron 9 of 17)	Lx4A|LINE|L1	-182418	protein-coding	5.00379	4.29648	intron	NM_001164376	Ctnna3
chr10	64275226	64275238	+	14	intron (NM_001164376, intron 9 of 17)	ORR1E|LTR|ERVL-MaLR	-184977	protein-coding	2.9108	3.6444	intron	NM_001164376	Ctnna3
chr10	64418468	64418473	+	14	intron (NM_001164376, intron 10 of 17)	L1_Mus3|LINE|L1	-328215	protein-coding	2.9108	3.6444	intron	NM_001164376	Ctnna3
chr10	64493518	64493529	+	9	intron (NM_001164376, intron 11 of 17)	B1_Mm|SINE|Alu	-403268	protein-coding	1.62986	3.00697	intron	NM_001164376	Ctnna3
chr10	64531083	64531094	+	9	intron (NM_001164376, intron 11 of 17)	RLTR20A4|LTR|ERVK	-440833	protein-coding	1.62986	3.00697	intron	NM_001164376	Ctnna3
chr10	64586212	64586228	+	13	intron (NM_001164376, intron 12 of 17)	intron (NM_001164376, intron 12 of 17)	-495965	protein-coding	2.65189	3.53749	intron	NM_001164376	Ctnna3
chr10	64684936	64684948	+	11	intron (NM_001164376, intron 13 of 17)	(GA)n|Simple_repeat|Simple_repeat	435425	ncRNA	2.13769	3.29648	intron	NM_001164376	Ctnna3
chr10	64686544	64686548	+	18	intron (NM_001164376, intron 13 of 17)	ORR1D2|LTR|ERVL-MaLR	433821	ncRNA	3.9535	4.00697	intron	NM_001164376	Ctnna3
chr10	64691361	64691364	+	13	intron (NM_001164376, intron 13 of 17)	L1_Mus3|LINE|L1	429005	ncRNA	2.65189	3.53749	intron	NM_001164376	Ctnna3
chr10	64712861	64712863	+	9	intron (NM_001164376, intron 13 of 17)	RLTR17B_Mm|LTR|ERVK	407505	ncRNA	1.62986	3.00697	intron	NM_001164376	Ctnna3
chr10	64753463	64753483	+	8	intron (NM_001164376, intron 13 of 17)	MYSERV6-int|LTR|ERVK	366894	ncRNA	1.88273	3.15898	intron	NM_001164376	Ctnna3
chr10	64753564	64753576	+	9	intron (NM_001164376, intron 13 of 17)	MYSERV6-int|LTR|ERVK	366797	ncRNA	1.62986	3.00697	intron	NM_001164376	Ctnna3
chr10	64757904	64757922	+	10	intron (NM_001164376, intron 13 of 17)	L1_Mus2|LINE|L1	362454	ncRNA	1.88273	3.15898	intron	NM_001164376	Ctnna3
chr10	64759057	64759069	+	12	intron (NM_001164376, intron 13 of 17)	L1_Mus2|LINE|L1	361304	ncRNA	2.39416	3.42201	intron	NM_001164376	Ctnna3
chr10	64760305	64760318	+	10	intron (NM_001164376, intron 13 of 17)	L1_Mus2|LINE|L1	360056	ncRNA	1.88273	3.15898	intron	NM_001164376	Ctnna3
chr10	64767149	64767170	+	11	intron (NM_001164376, intron 13 of 17)	(CA)n|Simple_repeat|Simple_repeat	353208	ncRNA	2.13769	3.29648	intron	NM_001164376	Ctnna3
chr10	64795242	64795248	+	10	intron (NM_001164376, intron 13 of 17)	L1ME3G|LINE|L1	325122	ncRNA	1.88273	3.15898	intron	NM_001164376	Ctnna3
chr10	64795541	64795553	+	9	intron (NM_001164376, intron 13 of 17)	RLTR15|LTR|ERVK	324820	ncRNA	1.62986	3.00697	intron	NM_001164376	Ctnna3
chr10	64978442	64978459	-	10	intron (NM_001164376, intron 17 of 17)	L1_Mur1|LINE|L1	141917	ncRNA	1.88273	3.15898	intron	NM_001164376	Ctnna3
chr10	6530144	6530160	+	59	Intergenic	X8_LINE|LINE|CR1	-228441	protein-coding	14.8745	5.71969	Intergenic
chr10	65867335	65867344	-	11	Intergenic	Lx2B2|LINE|L1	256725	ncRNA	2.13769	3.29648	Intergenic
chr10	65877345	65877360	-	12	Intergenic	RMER15|LTR|ERVL	246712	ncRNA	2.39416	3.42201	Intergenic
chr10	65878609	65878611	-	19	Intergenic	Lx5b|LINE|L1	245454	ncRNA	4.21538	4.08497	Intergenic
chr10	66145435	66145445	+	9	non-coding (NR_131070, exon 1 of 5)	non-coding (NR_131070, exon 1 of 5)	144	ncRNA	1.62986	3.00697	non-coding	NR_131070	4930407I19Rik
chr10	66146318	66146327	+	11	non-coding (NR_131070, exon 2 of 5)	non-coding (NR_131070, exon 2 of 5)	1026	ncRNA	2.13769	3.29648	non-coding	NR_131070	4930407I19Rik
chr10	66157395	66157401	+	17	intron (NR_131070, intron 3 of 4)	RLTR15|LTR|ERVK	12102	ncRNA	3.69186	3.92451	intron	NR_131070	4930407I19Rik
chr10	66540476	66540491	-	45	Intergenic	MER2|DNA|TcMar-Tigger	379901	ncRNA	11.0558	5.3289	Intergenic
chr10	66681967	66681972	-	11	Intergenic	Intergenic	238415	ncRNA	2.13769	3.29648	Intergenic
chr10	66685761	66685769	-	46	Intergenic	Intergenic	234619	ncRNA	6.71579	3.03868	Intergenic
chr10	66690162	66690167	-	13	Intergenic	ERVB4_1B-I_MM-int|LTR|ERVK	230220	ncRNA	2.65189	3.53749	Intergenic
chr10	66696785	66696787	-	14	Intergenic	Intergenic	223598	ncRNA	2.9108	3.6444	Intergenic
chr10	66704265	66704272	+	14	Intergenic	RSINE1|SINE|B4	216116	ncRNA	2.9108	3.6444	Intergenic
chr10	66738088	66738101	+	11	Intergenic	Lx3C|LINE|L1	182290	ncRNA	2.13769	3.29648	Intergenic
chr10	66771293	66771314	-	9	Intergenic	B1_Mus2|SINE|Alu	149081	ncRNA	1.62986	3.00697	Intergenic
chr10	66773449	66773456	+	11	Intergenic	(CA)n|Simple_repeat|Simple_repeat	146932	ncRNA	2.13769	3.29648	Intergenic
chr10	66774545	66774558	+	10	Intergenic	RMER15|LTR|ERVL	145833	ncRNA	1.88273	3.15898	Intergenic
chr10	6708951	6708965	+	10	Intergenic	Intergenic	-49635	protein-coding	1.88273	3.15898	Intergenic
chr10	67151416	67151427	+	18	intron (NM_207221, intron 1 of 25)	ORR1A1-int|LTR|ERVL-MaLR	24163	protein-coding	3.9535	4.00697	intron	NM_207221	Jmjd1c
chr10	67213546	67213570	+	10	intron (NM_207221, intron 3 of 25)	(CA)n|Simple_repeat|Simple_repeat	27808	protein-coding	1.88273	3.15898	intron	NM_207221	Jmjd1c
chr10	67254510	67254512	+	10	exon (NM_001242396, exon 24 of 25)	exon (NM_001242396, exon 24 of 25)	30770	protein-coding	1.88273	3.15898	exon	NM_001242396	Jmjd1c
chr10	67255558	67255563	+	15	3' UTR (NM_001242396, exon 25 of 25)	3' UTR (NM_001242396, exon 25 of 25)	29721	protein-coding	3.17044	3.74394	3' UTR	NM_001242396	Jmjd1c
chr10	67255898	67255900	+	14	3' UTR (NM_001242396, exon 25 of 25)	3' UTR (NM_001242396, exon 25 of 25)	29382	protein-coding	3.17044	3.74394	3' UTR	NM_001242396	Jmjd1c
chr10	67484483	67484491	-	16	Intergenic	Lx5|LINE|L1	-53382	protein-coding	3.43086	3.83705	Intergenic
chr10	67485733	67485744	-	9	Intergenic	B4|SINE|B4	-52131	protein-coding	1.62986	3.00697	Intergenic
chr10	67563210	67563230	+	9	Intergenic	L1MC1|LINE|L1	6788	ncRNA	1.62986	3.00697	Intergenic
chr10	67563479	67563486	+	12	Intergenic	ORR1B1|LTR|ERVL-MaLR	6526	ncRNA	2.39416	3.42201	Intergenic
chr10	67592478	67592493	+	11	Intergenic	B2_Mm1t|SINE|B2	-20526	ncRNA	2.13769	3.29648	Intergenic
chr10	67593302	67593307	+	10	Intergenic	Intergenic	-21345	ncRNA	1.88273	3.15898	Intergenic
chr10	67691883	67691889	-	11	Intergenic	RSINE1|SINE|B4	-119927	ncRNA	2.13769	3.29648	Intergenic
chr10	67791059	67791061	+	10	Intergenic	B3A|SINE|B2	121602	protein-coding	1.88273	3.15898	Intergenic
chr10	67836766	67836782	+	10	Intergenic	Intergenic	75888	protein-coding	1.88273	3.15898	Intergenic
chr10	68341545	68341554	+	10	Intergenic	L1MC5a|LINE|L1	-20407	ncRNA	2.13769	3.29648	Intergenic
chr10	68410305	68410307	-	18	Intergenic	B4|SINE|B4	-89164	ncRNA	3.2478	3.00697	Intergenic
chr10	68416320	68416322	-	11	Intergenic	ORR1C2|LTR|ERVL-MaLR	-95179	ncRNA	2.13769	3.29648	Intergenic
chr10	68420683	68420715	-	9	Intergenic	URR1A|DNA|hAT-Charlie	-99557	ncRNA	1.62986	3.00697	Intergenic
chr10	68421503	68421510	-	11	Intergenic	ORR1F|LTR|ERVL-MaLR	-100364	ncRNA	2.13769	3.29648	Intergenic
chr10	68422561	68422573	-	10	Intergenic	MLT1L|LTR|ERVL-MaLR	-101425	ncRNA	1.88273	3.15898	Intergenic
chr10	68422875	68422879	-	27	Intergenic	B3A|SINE|B2	-101735	ncRNA	6.08545	4.59193	Intergenic
chr10	68422906	68422938	+	11	Intergenic	(CA)n|Simple_repeat|Simple_repeat	-101780	ncRNA	2.13769	3.29648	Intergenic
chr10	68424299	68424303	-	11	Intergenic	RMER13A2|LTR|ERVK	-103159	ncRNA	2.13769	3.29648	Intergenic
chr10	68427540	68427542	-	41	Intergenic	L1MC3|LINE|L1	-106399	ncRNA	8.12286	3.60964	Intergenic
chr10	68430973	68430977	-	11	TTS (NM_028491)	TTS (NM_028491)	-109833	ncRNA	2.13769	3.29648	TTS	NM_028491	Cabcoco1
chr10	68434218	68434225	-	19	intron (NM_028491, intron 7 of 7)	intron (NM_028491, intron 7 of 7)	107654	protein-coding	4.21538	4.08497	intron	NM_028491	Cabcoco1
chr10	68439842	68439855	+	16	intron (NM_028491, intron 5 of 7)	B3A|SINE|B2	102027	protein-coding	3.43086	3.83705	intron	NM_028491	Cabcoco1
chr10	68449687	68449703	-	9	intron (NM_028491, intron 5 of 7)	MIRb|SINE|MIR	92180	protein-coding	1.62986	3.00697	intron	NM_028491	Cabcoco1
chr10	68457827	68457834	-	13	intron (NM_028491, intron 5 of 7)	(TG)n|Simple_repeat|Simple_repeat	84045	protein-coding	2.65189	3.53749	intron	NM_028491	Cabcoco1
chr10	68460493	68460502	-	24	intron (NM_028491, intron 5 of 7)	URR1B|DNA|hAT-Charlie	81378	protein-coding	4.50794	3.42201	intron	NM_028491	Cabcoco1
chr10	68473546	68473555	-	11	intron (NM_028491, intron 5 of 7)	(CA)n|Simple_repeat|Simple_repeat	68325	protein-coding	2.13769	3.29648	intron	NM_028491	Cabcoco1
chr10	68474258	68474263	-	19	intron (NM_028491, intron 5 of 7)	Lx9|LINE|L1	67615	protein-coding	3.49039	3.08497	intron	NM_028491	Cabcoco1
chr10	68476235	68476249	-	18	intron (NM_028491, intron 5 of 7)	L1Md_F2|LINE|L1	65633	protein-coding	3.2478	3.00697	intron	NM_028491	Cabcoco1
chr10	68477682	68477684	-	11	intron (NM_028491, intron 5 of 7)	L1Md_F2|LINE|L1	64192	protein-coding	2.13769	3.29648	intron	NM_028491	Cabcoco1
chr10	68478209	68478213	-	15	intron (NM_028491, intron 5 of 7)	L1Md_F2|LINE|L1	63664	protein-coding	3.17044	3.74394	intron	NM_028491	Cabcoco1
chr10	68481016	68481018	-	27	intron (NM_028491, intron 5 of 7)	L1Md_F2|LINE|L1	60858	protein-coding	5.28651	3.59193	intron	NM_028491	Cabcoco1
chr10	68481472	68481487	-	8	intron (NM_028491, intron 5 of 7)	intron (NM_028491, intron 5 of 7)	60396	protein-coding	1.62986	3.00697	intron	NM_028491	Cabcoco1
chr10	68482031	68482041	-	9	intron (NM_028491, intron 5 of 7)	intron (NM_028491, intron 5 of 7)	59839	protein-coding	1.62986	3.00697	intron	NM_028491	Cabcoco1
chr10	68482953	68482958	-	61	intron (NM_028491, intron 5 of 7)	(TG)n|Simple_repeat|Simple_repeat	58920	protein-coding	14.079	4.76778	intron	NM_028491	Cabcoco1
chr10	68483467	68483472	-	45	intron (NM_028491, intron 5 of 7)	B3A|SINE|B2	58406	protein-coding	9.6562	3.83705	intron	NM_028491	Cabcoco1
chr10	68484165	68484170	-	12	intron (NM_028491, intron 5 of 7)	L1M5|LINE|L1	57708	protein-coding	2.39416	3.42201	intron	NM_028491	Cabcoco1
chr10	68486366	68486368	-	41	intron (NM_028491, intron 5 of 7)	MTE2b|LTR|ERVL-MaLR	55508	protein-coding	7.39212	3.1946	intron	NM_028491	Cabcoco1
chr10	68487087	68487089	-	30	intron (NM_028491, intron 5 of 7)	intron (NM_028491, intron 5 of 7)	54787	protein-coding	5.36301	3.15898	intron	NM_028491	Cabcoco1
chr10	68503485	68503490	-	14	intron (NM_028491, intron 5 of 7)	intron (NM_028491, intron 5 of 7)	38388	protein-coding	2.9108	3.6444	intron	NM_028491	Cabcoco1
chr10	68503736	68503749	-	9	intron (NM_028491, intron 5 of 7)	intron (NM_028491, intron 5 of 7)	38133	protein-coding	1.62986	3.00697	intron	NM_028491	Cabcoco1
chr10	68504095	68504100	-	12	intron (NM_028491, intron 5 of 7)	intron (NM_028491, intron 5 of 7)	37778	protein-coding	2.39416	3.42201	intron	NM_028491	Cabcoco1
chr10	68504309	68504312	-	27	intron (NM_028491, intron 5 of 7)	B3A|SINE|B2	37565	protein-coding	4.62269	3.00697	intron	NM_028491	Cabcoco1
chr10	68505370	68505385	-	18	intron (NM_028491, intron 5 of 7)	intron (NM_028491, intron 5 of 7)	36498	protein-coding	3.9535	4.00697	intron	NM_028491	Cabcoco1
chr10	68507084	68507102	-	14	intron (NM_028491, intron 5 of 7)	intron (NM_028491, intron 5 of 7)	34782	protein-coding	3.17044	3.74394	intron	NM_028491	Cabcoco1
chr10	68507444	68507446	-	23	intron (NM_028491, intron 5 of 7)	intron (NM_028491, intron 5 of 7)	34430	protein-coding	5.26728	4.36061	intron	NM_028491	Cabcoco1
chr10	68530206	68530208	+	12	intron (NM_028491, intron 2 of 7)	PB1D9|SINE|Alu	11668	protein-coding	2.39416	3.42201	intron	NM_028491	Cabcoco1
chr10	68531790	68531802	-	9	intron (NM_028491, intron 2 of 7)	(TG)n|Simple_repeat|Simple_repeat	10079	protein-coding	1.62986	3.00697	intron	NM_028491	Cabcoco1
chr10	68822390	68822394	-	24	Intergenic	RMER20A|LTR|ERVK	98646	protein-coding	5.53106	4.42201	Intergenic
chr10	68864704	68864721	-	12	Intergenic	Intergenic	140966	protein-coding	2.39416	3.42201	Intergenic
chr10	69166625	69166639	-	9	Intergenic	MTE2b|LTR|ERVL-MaLR	-41920	protein-coding	1.62986	3.00697	Intergenic
chr10	69209621	69209630	-	10	TTS (NM_001331193)	TTS (NM_001331193)	1073	protein-coding	1.88273	3.15898	TTS	NM_001331193	A930033H14Rik
chr10	69209920	69209922	-	14	3' UTR (NM_001331193, exon 2 of 2)	3' UTR (NM_001331193, exon 2 of 2)	1369	protein-coding	2.9108	3.6444	3' UTR	NM_001331193	A930033H14Rik
chr10	69210873	69210876	-	24	3' UTR (NM_001331193, exon 2 of 2)	3' UTR (NM_001331193, exon 2 of 2)	-1783	protein-coding	5.53106	4.42201	3' UTR	NM_001331193	A930033H14Rik
chr10	69221965	69221981	+	11	intron (NM_001252638, intron 2 of 11)	(CA)n|Simple_repeat|Simple_repeat	8779	protein-coding	2.13769	3.29648	intron	NM_001252638	Rhobtb1
chr10	69262761	69262785	+	9	intron (NM_001252638, intron 5 of 11)	(CA)n|Simple_repeat|Simple_repeat	49579	protein-coding	1.62986	3.00697	intron	NM_001252638	Rhobtb1
chr10	69312720	69312727	+	13	Intergenic	G-rich|Low_complexity|Low_complexity	40189	protein-coding	2.9108	3.6444	Intergenic
chr10	69327673	69327684	-	9	Intergenic	RLTR16|LTR|ERVK	25234	protein-coding	1.62986	3.00697	Intergenic
chr10	69350149	69350155	-	11	5' UTR (NM_007659, exon 2 of 8)	5' UTR (NM_007659, exon 2 of 8)	2760	protein-coding	2.13769	3.29648	5' UTR	NM_007659	Cdk1
chr10	69352835	69352849	-	10	promoter-TSS (NM_007659)	promoter-TSS (NM_007659)	70	protein-coding	1.88273	3.15898	promoter-TSS	NM_007659	Cdk1
chr10	69639896	69639900	-	12	intron (NM_170730, intron 1 of 17)	RSINE1|SINE|B4	106190	protein-coding	2.39416	3.42201	intron	NM_170730	Ank3
chr10	70100514	70100517	-	36	intron (NM_001111121, intron 1 of 8)	B1_Mus1|SINE|Alu	3394	protein-coding	7.64666	4.00697	intron	NM_001111121	Ccdc6
chr10	70101092	70101099	-	48	intron (NM_001111121, intron 1 of 8)	B4A|SINE|B4	3974	protein-coding	9.6562	3.83705	intron	NM_001111121	Ccdc6
chr10	70103104	70103110	-	46	intron (NM_001111121, intron 1 of 8)	B1_Mus2|SINE|Alu	5986	protein-coding	10.2811	4.36061	intron	NM_001111121	Ccdc6
chr10	70104891	70104896	-	14	intron (NM_001111121, intron 1 of 8)	intron (NM_001111121, intron 1 of 8)	7772	protein-coding	2.9108	3.6444	intron	NM_001111121	Ccdc6
chr10	70105688	70105703	-	29	intron (NM_001111121, intron 1 of 8)	intron (NM_001111121, intron 1 of 8)	8574	protein-coding	7.19525	4.79124	intron	NM_001111121	Ccdc6
chr10	70108431	70108435	-	22	intron (NM_001111121, intron 1 of 8)	intron (NM_001111121, intron 1 of 8)	11312	protein-coding	5.00379	4.29648	intron	NM_001111121	Ccdc6
chr10	70190459	70190476	+	11	3' UTR (NM_001111121, exon 9 of 9)	3' UTR (NM_001111121, exon 9 of 9)	-14197	protein-coding	2.39416	3.42201	3' UTR	NM_001111121	Ccdc6
chr10	70192000	70192009	+	16	3' UTR (NM_001111121, exon 9 of 9)	3' UTR (NM_001111121, exon 9 of 9)	-12660	protein-coding	3.43086	3.83705	3' UTR	NM_001111121	Ccdc6
chr10	70192662	70192666	+	30	3' UTR (NM_001111121, exon 9 of 9)	3' UTR (NM_001111121, exon 9 of 9)	-12000	protein-coding	5.36301	3.15898	3' UTR	NM_001111121	Ccdc6
chr10	70192956	70192963	+	11	3' UTR (NM_001111121, exon 9 of 9)	3' UTR (NM_001111121, exon 9 of 9)	-11705	protein-coding	2.13769	3.29648	3' UTR	NM_001111121	Ccdc6
chr10	70293000	70293005	-	25	Intergenic	B1_Mur4|SINE|Alu	47726	protein-coding	5.53106	4.4809	Intergenic
chr10	70293313	70293325	-	18	Intergenic	(TG)n|Simple_repeat|Simple_repeat	48043	protein-coding	3.9535	4.00697	Intergenic
chr10	70294656	70294661	+	28	Intergenic	ORR1B2|LTR|ERVL-MaLR	49382	protein-coding	5.54745	3.6444	Intergenic
chr10	70295146	70295150	+	22	Intergenic	B2_Mm2|SINE|B2	49872	protein-coding	3.99353	3.29648	Intergenic
chr10	70295987	70295992	+	14	Intergenic	B1_Mm|SINE|Alu	50713	protein-coding	2.9108	3.6444	Intergenic
chr10	70559078	70559085	-	18	TTS (NM_001143777)	TTS (NM_001143777)	33731	protein-coding	3.2478	3.00697	TTS	NM_001143777	Fam13c
chr10	70581083	70581087	-	13	intron (NM_178621, intron 1 of 4)	L1Md_F2|LINE|L1	11727	protein-coding	2.65189	3.53749	intron	NM_178621	Phyhipl
chr10	70758754	70758768	-	15	Intergenic	Intergenic	-102798	ncRNA	3.17044	3.74394	Intergenic
chr10	70866298	70866306	-	9	Intergenic	L1_Mus4|LINE|L1	-210339	ncRNA	1.62986	3.00697	Intergenic
chr10	70931053	70931060	+	11	intron (NM_031397, intron 19 of 20)	B3|SINE|B2	228634	protein-coding	2.13769	3.29648	intron	NM_031397	Bicc1
chr10	71131039	71131041	-	12	intron (NM_031397, intron 1 of 20)	RLTR11D|LTR|ERVK	28650	protein-coding	2.39416	3.42201	intron	NM_031397	Bicc1
chr10	71131787	71131792	+	18	intron (NM_031397, intron 1 of 20)	C-rich|Low_complexity|Low_complexity	27901	protein-coding	4.21538	4.08497	intron	NM_031397	Bicc1
chr10	71233371	71233381	-	21	exon (NM_009360, exon 5 of 7)	exon (NM_009360, exon 5 of 7)	4668	protein-coding	3.73802	3.22936	exon	NM_009360	Tfam
chr10	71234897	71234900	-	24	exon (NM_009360, exon 4 of 7)	exon (NM_009360, exon 4 of 7)	3146	protein-coding	5.53106	4.42201	exon	NM_009360	Tfam
chr10	71257802	71257811	+	16	intron (NM_145420, intron 5 of 6)	B3A|SINE|B2	-19762	protein-coding	3.43086	3.83705	intron	NM_145420	Ube2d1
chr10	71338018	71338034	-	10	intron (NM_134007, intron 1 of 2)	ID4|SINE|ID	6823	protein-coding	1.88273	3.15898	intron	NM_134007	Cisd1
chr10	71469117	71469134	-	18	Intergenic	Intergenic	121362	protein-coding	3.9535	4.00697	Intergenic
chr10	71680170	71680188	-	9	Intergenic	B1F|SINE|Alu	300511	pseudo	1.62986	3.00697	Intergenic
chr10	71979952	71979955	-	27	TTS (NR_003644)	TTS (NR_003644)	737	pseudo	5.28651	3.59193	TTS	NR_003644	1700049L16Rik
chr10	72216370	72216386	+	10	Intergenic	RLTR12BD_Mm|LTR|ERVK	-235688	pseudo	1.88273	3.15898	Intergenic
chr10	72249942	72249958	-	15	Intergenic	(T)n|Simple_repeat|Simple_repeat	-269260	pseudo	3.17044	3.74394	Intergenic
chr10	72657925	72657930	+	10	intron (NM_001293683, intron 7 of 7)	RLTR28B|LTR|ERVL	3081	protein-coding	1.88273	3.15898	intron	NM_001293683	Zwint
chr10	72658141	72658148	+	11	intron (NM_001293683, intron 7 of 7)	RLTR28B|LTR|ERVL	3298	protein-coding	2.13769	3.29648	intron	NM_001293683	Zwint
chr10	72674671	72674674	+	23	3' UTR (NM_001293683, exon 8 of 8)	3' UTR (NM_001293683, exon 8 of 8)	19826	protein-coding	5.26728	4.36061	3' UTR	NM_001293683	Zwint
chr10	73189140	73189143	-	10	Intergenic	Lx|LINE|L1	-102436	ncRNA	1.88273	3.15898	Intergenic
chr10	73260551	73260562	-	10	Intergenic	(TG)n|Simple_repeat|Simple_repeat	-173851	ncRNA	2.13769	3.29648	Intergenic
chr10	73270640	73270655	-	9	Intergenic	L1Md_F2|LINE|L1	-183942	ncRNA	1.62986	3.00697	Intergenic
chr10	73282956	73282970	-	9	Intergenic	B1_Mus2|SINE|Alu	-196258	ncRNA	1.62986	3.00697	Intergenic
chr10	73978378	73978397	+	12	intron (NM_001142739, intron 2 of 31)	intron (NM_001142739, intron 2 of 31)	156520	protein-coding	2.39416	3.42201	intron	NM_001142739	Pcdh15
chr10	75310286	75310289	+	10	3' UTR (NM_001145826, exon 19 of 19)	3' UTR (NM_001145826, exon 19 of 19)	-6590	protein-coding	1.88273	3.15898	3' UTR	NM_001145826	Specc1l
chr10	75535423	75535425	+	14	TTS (NM_026095)	TTS (NM_026095)	17382	protein-coding	2.9108	3.6444	TTS	NM_026095	Snrpd3
chr10	75831738	75831743	-	15	TTS (NM_010361)	TTS (NM_010361)	3141	protein-coding	3.17044	3.74394	TTS	NM_010361	Gstt2
chr10	75833001	75833007	-	27	intron (NM_010361, intron 2 of 4)	intron (NM_010361, intron 2 of 4)	1877	protein-coding	5.80883	3.69503	intron	NM_010361	Gstt2
chr10	75833500	75833506	-	12	intron (NM_010361, intron 2 of 4)	intron (NM_010361, intron 2 of 4)	1378	protein-coding	2.39416	3.42201	intron	NM_010361	Gstt2
chr10	75835150	75835152	-	44	promoter-TSS (NM_010361)	promoter-TSS (NM_010361)	-270	protein-coding	10.7817	5.29648	promoter-TSS	NM_010361	Gstt2
chr10	75856896	75856911	+	16	Intergenic	Intergenic	3347	protein-coding	3.43086	3.83705	Intergenic
chr10	75857335	75857338	+	13	Intergenic	Intergenic	2914	protein-coding	2.65189	3.53749	Intergenic
chr10	75858877	75858881	+	23	TTS (NM_010798)	TTS (NM_010798)	1371	protein-coding	4.25011	3.36061	TTS	NM_010798	Mif
chr10	75859606	75859622	+	9	intron (NM_010798, intron 2 of 2)	intron (NM_010798, intron 2 of 2)	636	protein-coding	1.62986	3.00697	intron	NM_010798	Mif
chr10	75999652	75999662	+	11	intron (NM_198635, intron 10 of 13)	MLTR18A_MM|LTR|ERVK	-9269	ncRNA	2.13769	3.29648	intron	NM_198635	Gm5134
chr10	76040314	76040331	+	11	3' UTR (NM_177475, exon 2 of 2)	3' UTR (NM_177475, exon 2 of 2)	7710	protein-coding	2.13769	3.29648	3' UTR	NM_177475	Zfp280b
chr10	76216967	76216982	-	31	intron (NM_001077638, intron 7 of 10)	intron (NM_001077638, intron 7 of 10)	-9565	ncRNA	7.19525	4.79124	intron	NM_001077638	Prmt2
chr10	76264381	76264386	-	26	3' UTR (NM_001081419, exon 38 of 38)	3' UTR (NM_001081419, exon 38 of 38)	10547	protein-coding	5.02627	3.53749	3' UTR	NM_001081419	Dip2a
chr10	76351743	76351749	-	10	exon (NM_001282992, exon 42 of 42)	exon (NM_001282992, exon 42 of 42)	-6455	protein-coding	1.88273	3.15898	exon	NM_001282992	Pcnt
chr10	76390741	76390743	+	34	intron (NR_040580, intron 2 of 4)	intron (NR_040580, intron 2 of 4)	1727	ncRNA	7.38363	3.96633	intron	NR_040580	1700094J05Rik
chr10	76392786	76392789	+	9	exon (NM_001282992, exon 24 of 42)	exon (NM_001282992, exon 24 of 42)	3772	ncRNA	1.62986	3.00697	exon	NM_001282992	Pcnt
chr10	76394977	76394984	+	22	intron (NM_008787, intron 23 of 41)	RMER3D-int|LTR|ERVK	5965	ncRNA	5.00379	4.29648	intron	NM_008787	Pcnt
chr10	76396205	76396208	+	28	intron (NM_008787, intron 23 of 41)	BGLII|LTR|ERVK	7191	ncRNA	6.36291	4.6444	intron	NM_008787	Pcnt
chr10	76396687	76396695	+	9	intron (NM_008787, intron 23 of 41)	intron (NM_008787, intron 23 of 41)	7676	ncRNA	1.62986	3.00697	intron	NM_008787	Pcnt
chr10	76397341	76397345	+	42	intron (NM_008787, intron 23 of 41)	(CCTG)n|Simple_repeat|Simple_repeat	8328	ncRNA	9.22687	4.22936	intron	NM_008787	Pcnt
chr10	7639771	7639790	-	9	intron (NM_001358651, intron 6 of 7)	B1_Mus1|SINE|Alu	-23591	ncRNA	1.62986	3.00697	intron	NM_001358651	Pcmt1
chr10	76398071	76398077	+	26	intron (NM_008787, intron 23 of 41)	B1_Mur3|SINE|Alu	9059	ncRNA	5.80827	4.53749	intron	NM_008787	Pcnt
chr10	76399076	76399078	+	23	intron (NR_040580, intron 3 of 4)	L1_Mus3|LINE|L1	10062	ncRNA	4.25011	3.36061	intron	NR_040580	1700094J05Rik
chr10	76402376	76402380	+	13	TTS (NR_040580)	TTS (NR_040580)	13363	ncRNA	2.65189	3.53749	TTS	NR_040580	1700094J05Rik
chr10	76403100	76403105	+	10	intron (NM_008787, intron 21 of 41)	intron (NM_008787, intron 21 of 41)	14087	ncRNA	2.13769	3.29648	intron	NM_008787	Pcnt
chr10	76405564	76405569	+	10	intron (NM_008787, intron 18 of 41)	MLT1A1|LTR|ERVL-MaLR	16551	ncRNA	1.88273	3.15898	intron	NM_008787	Pcnt
chr10	76526548	76526570	+	10	Intergenic	B1_Mm|SINE|Alu	-5046	protein-coding	1.88273	3.15898	Intergenic
chr10	76552172	76552176	-	32	intron (NM_146006, intron 20 of 21)	ORR1B1|LTR|ERVL-MaLR	10052	ncRNA	6.59517	3.83705	intron	NM_146006	Lss
chr10	76553877	76553884	+	10	3' UTR (NM_146006, exon 22 of 22)	3' UTR (NM_146006, exon 22 of 22)	8346	ncRNA	1.88273	3.15898	3' UTR	NM_146006	Lss
chr10	76655345	76655363	+	20	Intergenic	Intergenic	-31724	protein-coding	4.47782	4.15898	Intergenic
chr10	76776132	76776147	-	10	intron (NM_021568, intron 11 of 15)	RLTR20A3_MM|LTR|ERVK	40602	protein-coding	1.88273	3.15898	intron	NM_021568	Pcbp3
chr10	76787512	76787526	-	12	intron (NR_152849, intron 7 of 11)	intron (NR_152849, intron 7 of 11)	29222	protein-coding	2.39416	3.42201	intron	NR_152849	Pcbp3
chr10	76821293	76821297	-	9	intron (NM_001347216, intron 3 of 15)	intron (NM_001347216, intron 3 of 15)	1517	protein-coding	1.62986	3.00697	intron	NM_001347216	Pcbp3
chr10	76850385	76850388	-	23	intron (NM_001347216, intron 2 of 15)	Lx8|LINE|L1	-27574	protein-coding	4.25011	3.36061	intron	NM_001347216	Pcbp3
chr10	76851344	76851351	-	11	intron (NM_001347216, intron 2 of 15)	L1Md_F3|LINE|L1	-28535	protein-coding	2.13769	3.29648	intron	NM_001347216	Pcbp3
chr10	76852583	76852589	-	31	intron (NM_001347216, intron 2 of 15)	L1_Rod|LINE|L1	-29774	protein-coding	6.33273	3.79124	intron	NM_001347216	Pcbp3
chr10	76852910	76852912	-	21	intron (NM_001347216, intron 2 of 15)	RSINE1|SINE|B4	-30099	protein-coding	3.73802	3.22936	intron	NM_001347216	Pcbp3
chr10	76853596	76853600	-	10	intron (NM_001347216, intron 2 of 15)	L1M5|LINE|L1	-30786	protein-coding	1.88273	3.15898	intron	NM_001347216	Pcbp3
chr10	76868144	76868152	-	12	intron (NM_001347216, intron 2 of 15)	(TG)n|Simple_repeat|Simple_repeat	-45336	protein-coding	2.39416	3.42201	intron	NM_001347216	Pcbp3
chr10	76890762	76890772	-	9	intron (NM_001347216, intron 2 of 15)	intron (NM_001347216, intron 2 of 15)	-67955	protein-coding	1.62986	3.00697	intron	NM_001347216	Pcbp3
chr10	76913828	76913839	-	12	intron (NM_001347216, intron 1 of 15)	RMER17C2|LTR|ERVK	48114	protein-coding	2.39416	3.42201	intron	NM_001347216	Pcbp3
chr10	7713795	7713801	+	25	3' UTR (NM_010690, exon 8 of 8)	3' UTR (NM_010690, exon 8 of 8)	-12202	protein-coding	5.53106	4.4809	3' UTR	NM_010690	Lats1
chr10	77162283	77162301	-	13	intron (NM_009929, intron 2 of 41)	intron (NM_009929, intron 2 of 41)	4238	protein-coding	2.65189	3.53749	intron	NM_009929	Col18a1
chr10	7743105	7743118	-	11	intron (NM_011835, intron 3 of 10)	B3|SINE|B2	17111	protein-coding	2.13769	3.29648	intron	NM_011835	Katna1
chr10	7752406	7752411	-	11	intron (NM_011835, intron 6 of 10)	B1_Mur2|SINE|Alu	26408	protein-coding	2.13769	3.29648	intron	NM_011835	Katna1
chr10	7754186	7754205	-	12	intron (NM_011835, intron 7 of 10)	B3A|SINE|B2	26722	protein-coding	2.39416	3.42201	intron	NM_011835	Katna1
chr10	77616630	77616652	+	9	non-coding (NR_125904, exon 5 of 5)	non-coding (NR_125904, exon 5 of 5)	2932	protein-coding	1.62986	3.00697	non-coding	NR_125904	Sumo3
chr10	77644756	77644763	+	11	3' UTR (NM_019803, exon 6 of 6)	3' UTR (NM_019803, exon 6 of 6)	3535	ncRNA	2.13769	3.29648	3' UTR	NM_019803	Ube2g2
chr10	77645389	77645399	+	26	3' UTR (NM_019803, exon 6 of 6)	3' UTR (NM_019803, exon 6 of 6)	4170	ncRNA	5.02627	3.53749	3' UTR	NM_019803	Ube2g2
chr10	77645561	77645563	+	24	3' UTR (NM_019803, exon 6 of 6)	3' UTR (NM_019803, exon 6 of 6)	4338	ncRNA	5.53106	4.42201	3' UTR	NM_019803	Ube2g2
chr10	77645831	77645835	+	13	3' UTR (NM_019803, exon 6 of 6)	3' UTR (NM_019803, exon 6 of 6)	4609	ncRNA	2.65189	3.53749	3' UTR	NM_019803	Ube2g2
chr10	77948525	77948539	-	11	intron (NM_138301, intron 6 of 33)	intron (NM_138301, intron 6 of 33)	21340	protein-coding	2.13769	3.29648	intron	NM_138301	Trpm2
chr10	78123242	78123263	-	9	Intergenic	MMVL30-int|LTR|ERV1	46516	protein-coding	1.62986	3.00697	Intergenic
chr10	78277203	78277210	-	9	intron (NM_053014, intron 8 of 9)	intron (NM_053014, intron 8 of 9)	-32564	protein-coding	1.62986	3.00697	intron	NM_053014	Agpat3
chr10	79023454	79023472	-	9	Intergenic	L1VL4|LINE|L1	6139	protein-coding	1.62986	3.00697	Intergenic
chr10	79025292	79025303	-	10	Intergenic	Lx2A1|LINE|L1	7973	protein-coding	1.88273	3.15898	Intergenic
chr10	79038883	79038895	-	9	Intergenic	Lx2|LINE|L1	4166	protein-coding	1.62986	3.00697	Intergenic
chr10	79039911	79039934	-	9	Intergenic	LTRIS2|LTR|ERV1	5199	protein-coding	1.88273	3.15898	Intergenic
chr10	79042295	79042310	-	9	Intergenic	RLTR13D6|LTR|ERVK	7579	protein-coding	1.62986	3.00697	Intergenic
chr10	79043099	79043123	-	11	Intergenic	RLTR13D6|LTR|ERVK	8388	protein-coding	2.13769	3.29648	Intergenic
chr10	79043400	79043409	-	12	Intergenic	Lx2|LINE|L1	8681	protein-coding	2.65189	3.53749	Intergenic
chr10	79043537	79043541	-	12	Intergenic	Lx2|LINE|L1	8816	protein-coding	2.39416	3.42201	Intergenic
chr10	79044270	79044284	-	11	Intergenic	L1_Mus3|LINE|L1	9554	protein-coding	2.13769	3.29648	Intergenic
chr10	79044717	79044725	-	10	Intergenic	L1_Mus3|LINE|L1	9998	protein-coding	1.88273	3.15898	Intergenic
chr10	79045355	79045373	-	11	Intergenic	L1_Mus3|LINE|L1	10641	protein-coding	2.13769	3.29648	Intergenic
chr10	79047248	79047255	-	12	Intergenic	L1Md_F2|LINE|L1	12528	protein-coding	2.39416	3.42201	Intergenic
chr10	79050796	79050798	-	9	Intergenic	L1Md_F2|LINE|L1	16074	protein-coding	1.62986	3.00697	Intergenic
chr10	79051634	79051644	-	11	Intergenic	L1Md_F2|LINE|L1	16916	protein-coding	2.13769	3.29648	Intergenic
chr10	79051947	79051950	-	18	Intergenic	B3|SINE|B2	17225	protein-coding	3.9535	4.00697	Intergenic
chr10	79061744	79061754	-	12	Intergenic	PB1D10|SINE|Alu	27026	protein-coding	2.39416	3.42201	Intergenic
chr10	79112814	79112851	-	9	Intergenic	Lx4B|LINE|L1	-15232	protein-coding	1.62986	3.00697	Intergenic
chr10	7944161	7944164	+	14	intron (NM_138667, intron 1 of 6)	L1MD2|LINE|L1	8903	protein-coding	2.9108	3.6444	intron	NM_138667	Tab2
chr10	7944650	7944653	+	10	intron (NM_138667, intron 1 of 6)	L1MD2|LINE|L1	8414	protein-coding	1.88273	3.15898	intron	NM_138667	Tab2
chr10	79581781	79581784	+	9	intron (NM_199226, intron 5 of 6)	B1_Mus2|SINE|Alu	5354	protein-coding	1.62986	3.00697	intron	NM_199226	Theg
chr10	7961811	7961813	+	9	Intergenic	L1ME2|LINE|L1	-5689	protein-coding	1.62986	3.00697	Intergenic
chr10	79850633	79850636	-	14	TTS (NR_029447)	TTS (NR_029447)	-3798	protein-coding	2.9108	3.6444	TTS	NR_029447	E130317F20Rik
chr10	79863569	79863577	+	9	TTS (NR_105875)	TTS (NR_105875)	986	ncRNA	1.62986	3.00697	TTS	NR_105875	Mir6910
chr10	79864030	79864044	+	13	TTS (NM_181681)	TTS (NM_181681)	1450	ncRNA	2.65189	3.53749	TTS	NM_181681	Plppr3
chr10	79864317	79864332	+	11	TTS (NM_181681)	TTS (NM_181681)	1737	ncRNA	2.13769	3.29648	TTS	NM_181681	Plppr3
chr10	79977814	79977819	-	9	TTS (NM_130455)	TTS (NM_130455)	6444	protein-coding	1.62986	3.00697	TTS	NM_130455	Grin3b
chr10	79984157	79984168	-	9	promoter-TSS (NM_001003949)	promoter-TSS (NM_001003949)	98	protein-coding	1.88273	3.15898	promoter-TSS	NM_001003949	Tmem259
chr10	80147625	80147630	-	14	promoter-TSS (NM_021565)	promoter-TSS (NM_021565)	-645	protein-coding	2.9108	3.6444	promoter-TSS	NM_021565	Midn
chr10	80148174	80148176	+	14	promoter-TSS (NM_021565)	promoter-TSS (NM_021565)	-97	protein-coding	2.9108	3.6444	promoter-TSS	NM_021565	Midn
chr10	80148189	80148199	-	10	promoter-TSS (NM_021565)	promoter-TSS (NM_021565)	-78	protein-coding	1.88273	3.15898	promoter-TSS	NM_021565	Midn
chr10	80151445	80151454	+	9	exon (NM_021565, exon 3 of 9)	exon (NM_021565, exon 3 of 9)	1767	protein-coding	1.62986	3.00697	exon	NM_021565	Midn
chr10	80151664	80151688	+	9	exon (NM_021565, exon 4 of 9)	exon (NM_021565, exon 4 of 9)	1994	protein-coding	1.62986	3.00697	exon	NM_021565	Midn
chr10	80157206	80157208	+	152	3' UTR (NM_021565, exon 9 of 9)	3' UTR (NM_021565, exon 9 of 9)	7525	protein-coding	24.6908	3.77251	3' UTR	NM_021565	Midn
chr10	80233022	80233031	+	9	exon (NM_023431, exon 5 of 14)	exon (NM_023431, exon 5 of 14)	6428	protein-coding	1.62986	3.00697	exon	NM_023431	Pwwp3a
chr10	80287989	80287992	+	10	3' UTR (NM_001122605, exon 12 of 12)	3' UTR (NM_001122605, exon 12 of 12)	-4441	protein-coding	1.88273	3.15898	3' UTR	NM_001122605	Dazap1
chr10	80288130	80288132	+	14	3' UTR (NM_001122605, exon 12 of 12)	3' UTR (NM_001122605, exon 12 of 12)	-4300	protein-coding	2.9108	3.6444	3' UTR	NM_001122605	Dazap1
chr10	80293849	80293863	+	33	exon (NM_001310726, exon 3 of 4)	exon (NM_001310726, exon 3 of 4)	1347	protein-coding	6.11003	3.29648	exon	NM_001310726	Rps15
chr10	80293984	80293987	+	35	exon (NM_001310726, exon 4 of 4)	exon (NM_001310726, exon 4 of 4)	1476	protein-coding	6.61083	3.38137	exon	NM_001310726	Rps15
chr10	80321339	80321341	-	70	promoter-TSS (NM_025521)	promoter-TSS (NM_025521)	-792	protein-coding	14.5712	3.96633	promoter-TSS	NM_025521	2310011J03Rik
chr10	80325418	80325421	-	44	intron (NM_008793, intron 6 of 14)	intron (NM_008793, intron 6 of 14)	4054	protein-coding	7.89245	3.29648	intron	NM_008793	Pcsk4
chr10	80329375	80329378	-	12	promoter-TSS (NM_008793)	promoter-TSS (NM_008793)	97	protein-coding	2.39416	3.42201	promoter-TSS	NM_008793	Pcsk4
chr10	80329542	80329546	-	9	promoter-TSS (NM_008793)	promoter-TSS (NM_008793)	-71	protein-coding	1.62986	3.00697	promoter-TSS	NM_008793	Pcsk4
chr10	80334988	80335011	+	16	intron (NM_139292, intron 5 of 5)	intron (NM_139292, intron 5 of 5)	4854	protein-coding	3.43086	3.83705	intron	NM_139292	Reep6
chr10	80373981	80373984	+	11	Intergenic	MER20|DNA|hAT-Charlie	-4345	ncRNA	2.13769	3.29648	Intergenic
chr10	80541905	80541907	-	10	3' UTR (NM_025852, exon 15 of 15)	3' UTR (NM_025852, exon 15 of 15)	-2782	protein-coding	1.88273	3.15898	3' UTR	NM_025852	Rexo1
chr10	80544063	80544075	-	9	exon (NM_025852, exon 10 of 15)	exon (NM_025852, exon 10 of 15)	-4945	protein-coding	1.62986	3.00697	exon	NM_025852	Rexo1
chr10	80548453	80548468	+	9	exon (NM_025852, exon 3 of 15)	exon (NM_025852, exon 3 of 15)	-9336	protein-coding	1.62986	3.00697	exon	NM_025852	Rexo1
chr10	80551277	80551280	+	30	intron (NM_025852, intron 1 of 14)	B1_Mus2|SINE|Alu	10282	protein-coding	6.07058	3.74394	intron	NM_025852	Rexo1
chr10	80552195	80552200	+	60	intron (NM_025852, intron 1 of 14)	RLTR20A|LTR|ERVK	9363	protein-coding	9.3951	3.42201	intron	NM_025852	Rexo1
chr10	80552982	80552985	+	120	intron (NM_025852, intron 1 of 14)	PB1D11|SINE|Alu	8577	protein-coding	15.6576	5.74394	intron	NM_025852	Rexo1
chr10	80554383	80554388	+	23	intron (NM_025852, intron 1 of 14)	intron (NM_025852, intron 1 of 14)	7175	protein-coding	4.25011	3.36061	intron	NM_025852	Rexo1
chr10	80554945	80554949	+	21	intron (NM_025852, intron 1 of 14)	intron (NM_025852, intron 1 of 14)	6613	protein-coding	4.74065	4.22936	intron	NM_025852	Rexo1
chr10	80555335	80555337	+	27	intron (NM_025852, intron 1 of 14)	B2_Mm2|SINE|B2	6224	protein-coding	6.08545	4.59193	intron	NM_025852	Rexo1
chr10	80555744	80555757	+	33	intron (NM_025852, intron 1 of 14)	B1_Mus2|SINE|Alu	5810	protein-coding	6.11003	3.29648	intron	NM_025852	Rexo1
chr10	80560269	80560278	+	13	intron (NM_025852, intron 1 of 14)	B3|SINE|B2	1287	protein-coding	2.65189	3.53749	intron	NM_025852	Rexo1
chr10	80563700	80563711	+	9	Intergenic	B1_Mur4|SINE|Alu	-2145	protein-coding	1.62986	3.00697	Intergenic
chr10	80564607	80564621	+	10	Intergenic	ID_B1|SINE|B4	-3054	protein-coding	1.88273	3.15898	Intergenic
chr10	80593370	80593376	+	10	Intergenic	L1_Mus2|LINE|L1	-3032	protein-coding	1.88273	3.15898	Intergenic
chr10	80613035	80613056	-	9	intron (NM_019575, intron 6 of 6)	intron (NM_019575, intron 6 of 6)	3785	ncRNA	1.62986	3.00697	intron	NM_019575	Scamp4
chr10	80615952	80615960	-	16	TTS (NM_019575)	TTS (NM_019575)	6696	ncRNA	3.43086	3.83705	TTS	NM_019575	Scamp4
chr10	80619452	80619459	-	9	Intergenic	B1_Mur1|SINE|Alu	-3325	protein-coding	1.62986	3.00697	Intergenic
chr10	80627494	80627496	-	22	intron (NM_134002, intron 1 of 10)	intron (NM_134002, intron 1 of 10)	-2161	protein-coding	3.99353	3.29648	intron	NM_134002	Csnk1g2
chr10	80628405	80628416	-	25	intron (NM_134002, intron 1 of 10)	B4A|SINE|B4	-1246	protein-coding	5.53106	4.4809	intron	NM_134002	Csnk1g2
chr10	80628543	80628549	-	21	intron (NM_134002, intron 1 of 10)	PB1D11|SINE|Alu	-1110	protein-coding	4.74065	4.22936	intron	NM_134002	Csnk1g2
chr10	80636198	80636201	+	16	intron (NM_001159591, intron 2 of 11)	B3|SINE|B2	6543	protein-coding	3.43086	3.83705	intron	NM_001159591	Csnk1g2
chr10	80639475	80639477	+	10	intron (NM_001159591, intron 9 of 11)	intron (NM_001159591, intron 9 of 11)	9820	protein-coding	1.88273	3.15898	intron	NM_001159591	Csnk1g2
chr10	80645977	80645988	+	10	intron (NM_145361, intron 4 of 8)	PB1D7|SINE|Alu	11089	protein-coding	1.88273	3.15898	intron	NM_145361	Btbd2
chr10	80647366	80647394	+	10	intron (NM_145361, intron 3 of 8)	B1_Mur2|SINE|Alu	9691	protein-coding	1.88273	3.15898	intron	NM_145361	Btbd2
chr10	80667071	80667082	-	16	3' UTR (NM_021462, exon 14 of 14)	3' UTR (NM_021462, exon 14 of 14)	9217	protein-coding	3.43086	3.83705	3' UTR	NM_021462	Mknk2
chr10	80702292	80702295	+	18	promoter-TSS (NM_027829)	promoter-TSS (NM_027829)	-400	protein-coding	3.9535	4.00697	promoter-TSS	NM_027829	Izumo4
chr10	80704589	80704594	+	42	intron (NM_027829, intron 8 of 9)	intron (NM_027829, intron 8 of 9)	1898	protein-coding	10.2328	5.22936	intron	NM_027829	Izumo4
chr10	80704941	80704945	+	92	intron (NM_027829, intron 9 of 9)	PB1D11|SINE|Alu	2250	protein-coding	14.7241	3.56885	intron	NM_027829	Izumo4
chr10	80705329	80705336	+	77	TTS (NM_027829)	TTS (NM_027829)	2639	protein-coding	12.1598	3.51887	TTS	NM_027829	Izumo4
chr10	80712637	80712646	-	10	exon (NM_007460, exon 22 of 31)	exon (NM_007460, exon 22 of 31)	9948	protein-coding	1.88273	3.15898	exon	NM_007460	Ap3d1
chr10	80792998	80793000	+	20	intron (NM_199322, intron 27 of 27)	intron (NM_199322, intron 27 of 27)	5627	protein-coding	4.47782	4.15898	intron	NM_199322	Dot1l
chr10	80793870	80793877	+	15	3' UTR (NM_199322, exon 28 of 28)	3' UTR (NM_199322, exon 28 of 28)	4753	protein-coding	3.17044	3.74394	3' UTR	NM_199322	Dot1l
chr10	80794228	80794234	+	9	3' UTR (NM_199322, exon 28 of 28)	3' UTR (NM_199322, exon 28 of 28)	4395	protein-coding	1.62986	3.00697	3' UTR	NM_199322	Dot1l
chr10	80794997	80795010	+	9	3' UTR (NM_199322, exon 28 of 28)	3' UTR (NM_199322, exon 28 of 28)	3623	protein-coding	1.62986	3.00697	3' UTR	NM_199322	Dot1l
chr10	80821926	80821936	-	11	Intergenic	B1_Mus2|SINE|Alu	-4725	protein-coding	2.13769	3.29648	Intergenic
chr10	80902855	80902861	-	9	3' UTR (NM_010722, exon 12 of 12)	3' UTR (NM_010722, exon 12 of 12)	-1889	protein-coding	1.62986	3.00697	3' UTR	NM_010722	Lmnb2
chr10	80912674	80912684	+	11	intron (NM_010722, intron 1 of 11)	(CA)n|Simple_repeat|Simple_repeat	5566	protein-coding	2.13769	3.29648	intron	NM_010722	Lmnb2
chr10	80928226	80928243	+	16	Intergenic	RSINE1|SINE|B4	-1857	protein-coding	3.43086	3.83705	Intergenic
chr10	81130241	81130248	+	11	Intergenic	ID_B1|SINE|B4	-6027	protein-coding	2.13769	3.29648	Intergenic
chr10	81189730	81189739	-	13	intron (NM_001190473, intron 2 of 8)	B4A|SINE|B4	-4957	ncRNA	2.65189	3.53749	intron	NM_001190473	Dapk3
chr10	8129349	8129367	-	12	Intergenic	L1M5|LINE|L1	-173235	protein-coding	2.39416	3.42201	Intergenic
chr10	81363731	81363733	-	21	TTS (NM_001014836)	TTS (NM_001014836)	2088	protein-coding	4.74065	4.22936	TTS	NM_001014836	4930404N11Rik
chr10	81364081	81364098	-	11	TTS (NM_001014836)	TTS (NM_001014836)	1731	protein-coding	2.13769	3.29648	TTS	NM_001014836	4930404N11Rik
chr10	81364430	81364432	-	92	3' UTR (NM_028657, exon 10 of 10)	3' UTR (NM_028657, exon 10 of 10)	1389	protein-coding	13.0706	3.03868	3' UTR	NM_028657	Mfsd12
chr10	81399278	81399295	-	12	3' UTR (NM_008688, exon 10 of 10)	3' UTR (NM_008688, exon 10 of 10)	6222	protein-coding	2.39416	3.42201	3' UTR	NM_008688	Nfic
chr10	81400051	81400058	-	10	3' UTR (NM_008688, exon 10 of 10)	3' UTR (NM_008688, exon 10 of 10)	6990	protein-coding	1.88273	3.15898	3' UTR	NM_008688	Nfic
chr10	81420169	81420171	+	9	intron (NM_026756, intron 2 of 8)	intron (NM_026756, intron 2 of 8)	-3873	ncRNA	1.62986	3.00697	intron	NM_026756	Nfic
chr10	81421177	81421179	+	9	intron (NM_026756, intron 1 of 8)	intron (NM_026756, intron 1 of 8)	-4881	ncRNA	1.62986	3.00697	intron	NM_026756	Nfic
chr10	81421705	81421710	+	11	intron (NM_026756, intron 1 of 8)	intron (NM_026756, intron 1 of 8)	-5410	ncRNA	2.13769	3.29648	intron	NM_026756	Nfic
chr10	81422283	81422290	+	15	intron (NM_026756, intron 1 of 8)	intron (NM_026756, intron 1 of 8)	4887	protein-coding	3.17044	3.74394	intron	NM_026756	Nfic
chr10	81423602	81423606	+	33	intron (NM_026756, intron 1 of 8)	B1_Mus2|SINE|Alu	3569	protein-coding	8.30329	4.96633	intron	NM_026756	Nfic
chr10	81459340	81459342	-	18	3' UTR (NM_001311127, exon 11 of 11)	3' UTR (NM_001311127, exon 11 of 11)	13790	protein-coding	3.9535	4.00697	3' UTR	NM_001311127	Celf5
chr10	81459560	81459564	-	23	3' UTR (NM_001311127, exon 11 of 11)	3' UTR (NM_001311127, exon 11 of 11)	13569	protein-coding	5.26728	4.36061	3' UTR	NM_001311127	Celf5
chr10	81459745	81459747	-	89	3' UTR (NM_001311127, exon 11 of 11)	3' UTR (NM_001311127, exon 11 of 11)	13385	protein-coding	15.6576	4.72782	3' UTR	NM_001311127	Celf5
chr10	81461354	81461356	-	147	3' UTR (NM_001311127, exon 11 of 11)	3' UTR (NM_001311127, exon 11 of 11)	11776	protein-coding	15.6576	5.03672	3' UTR	NM_001311127	Celf5
chr10	81461991	81461993	-	40	3' UTR (NM_001311127, exon 11 of 11)	3' UTR (NM_001311127, exon 11 of 11)	11139	protein-coding	8.12286	3.60964	3' UTR	NM_001311127	Celf5
chr10	81470391	81470396	-	16	intron (NM_176954, intron 4 of 11)	intron (NM_176954, intron 4 of 11)	2738	protein-coding	3.43086	3.83705	intron	NM_176954	Celf5
chr10	82151454	82151463	+	12	exon (NM_001163064, exon 4 of 4)	exon (NM_001163064, exon 4 of 4)	23445	protein-coding	2.39416	3.42201	exon	NM_001163064	AU041133
chr10	82154548	82154569	+	15	Intergenic	MurERV4-int|LTR|ERVK	26545	protein-coding	3.43086	3.83705	Intergenic
chr10	82157262	82157267	+	11	Intergenic	MurERV4-int|LTR|ERVK	29251	protein-coding	2.39416	3.42201	Intergenic
chr10	82293793	82293799	-	11	Intergenic	Intergenic	-52521	protein-coding	2.13769	3.29648	Intergenic
chr10	82294020	82294024	-	14	Intergenic	Intergenic	-52747	protein-coding	2.9108	3.6444	Intergenic
chr10	82609403	82609419	-	13	Intergenic	Lx6|LINE|L1	13817	protein-coding	2.65189	3.53749	Intergenic
chr10	82650985	82650992	-	10	TTS (NM_011561)	TTS (NM_011561)	21146	pseudo	1.88273	3.15898	TTS	NM_011561	Tdg
chr10	82699024	82699027	+	31	promoter-TSS (NM_001081218)	promoter-TSS (NM_001081218)	18	protein-coding	5.61137	3.20628	promoter-TSS	NM_001081218	Hcfc2
chr10	82709061	82709068	+	9	exon (NM_001081218, exon 4 of 15)	exon (NM_001081218, exon 4 of 15)	10057	protein-coding	1.62986	3.00697	exon	NM_001081218	Hcfc2
chr10	82738438	82738440	+	12	exon (NM_001081218, exon 13 of 15)	exon (NM_001081218, exon 13 of 15)	25702	protein-coding	2.39416	3.42201	exon	NM_001081218	Hcfc2
chr10	82739003	82739017	+	8	exon (NM_001081218, exon 14 of 15)	exon (NM_001081218, exon 14 of 15)	25131	protein-coding	1.62986	3.00697	exon	NM_001081218	Hcfc2
chr10	82739955	82739959	+	10	intron (NM_001081218, intron 14 of 14)	MIR3|SINE|MIR	24184	protein-coding	1.88273	3.15898	intron	NM_001081218	Hcfc2
chr10	82748895	82748901	+	20	3' UTR (NM_010914, exon 8 of 8)	3' UTR (NM_010914, exon 8 of 8)	15243	protein-coding	4.47782	4.15898	3' UTR	NM_010914	Nfyb
chr10	82955099	82955112	+	20	Intergenic	SSU-rRNA_Hsa|rRNA|rRNA	-30392	protein-coding	3.48413	3.15898	Intergenic
chr10	82965682	82965695	+	16	Intergenic	Charlie6|DNA|hAT-Charlie	-19809	protein-coding	3.43086	3.83705	Intergenic
chr10	82966059	82966065	+	14	Intergenic	ID_B1|SINE|B4	-19435	protein-coding	2.9108	3.6444	Intergenic
chr10	83085907	83085924	-	10	intron (NM_021439, intron 1 of 2)	intron (NM_021439, intron 1 of 2)	100418	protein-coding	1.88273	3.15898	intron	NM_021439	Chst11
chr10	83368080	83368089	+	10	3' UTR (NM_026579, exon 4 of 4)	3' UTR (NM_026579, exon 4 of 4)	7863	protein-coding	1.88273	3.15898	3' UTR	NM_026579	Nopchap1
chr10	83399742	83399769	+	9	Intergenic	RLTRETN_Mm|LTR|ERVK	39534	protein-coding	1.62986	3.00697	Intergenic
chr10	83483335	83483343	+	39	Intergenic	MMERVK9C_I-int|LTR|ERVK	50801	protein-coding	8.43664	4.12245	Intergenic
chr10	83600422	83600429	-	14	3' UTR (NM_145220, exon 21 of 21)	3' UTR (NM_145220, exon 21 of 21)	48239	protein-coding	2.9108	3.6444	3' UTR	NM_145220	Appl2
chr10	83612095	83612100	-	9	intron (NM_145220, intron 11 of 20)	intron (NM_145220, intron 11 of 20)	36567	protein-coding	1.62986	3.00697	intron	NM_145220	Appl2
chr10	83716292	83716305	+	13	Intergenic	L1Md_T|LINE|L1	-6567	protein-coding	2.65189	3.53749	Intergenic
chr10	84021737	84021755	-	26	Intergenic	Intergenic	78951	ncRNA	5.80827	4.53749	Intergenic
chr10	84490787	84490795	+	14	intron (NR_108059, intron 1 of 3)	G-rich|Low_complexity|Low_complexity	2498	ncRNA	2.9108	3.6444	intron	NR_108059	4930463O16Rik
chr10	84500795	84500799	+	12	Intergenic	L2c|LINE|L2	12504	ncRNA	2.39416	3.42201	Intergenic
chr10	84504547	84504555	+	10	Intergenic	ORR1A3|LTR|ERVL-MaLR	16258	ncRNA	1.88273	3.15898	Intergenic
chr10	84508880	84508884	+	9	Intergenic	Lx5b|LINE|L1	20589	ncRNA	1.62986	3.00697	Intergenic
chr10	84521212	84521221	+	14	Intergenic	Lx2|LINE|L1	12672	protein-coding	2.9108	3.6444	Intergenic
chr10	84522126	84522135	+	18	Intergenic	Lx2|LINE|L1	11758	protein-coding	3.9535	4.00697	Intergenic
chr10	84522705	84522708	+	31	Intergenic	B4A|SINE|B4	11182	protein-coding	5.86044	3.25208	Intergenic
chr10	84840086	84840108	+	9	exon (NM_027689, exon 2 of 14)	exon (NM_027689, exon 2 of 14)	1949	protein-coding	1.62986	3.00697	exon	NM_027689	Rfx4
chr10	84841750	84841755	+	10	intron (NM_001024918, intron 7 of 17)	MIRb|SINE|MIR	3604	protein-coding	1.88273	3.15898	intron	NM_001024918	Rfx4
chr10	84866591	84866593	+	12	intron (NM_001024918, intron 11 of 17)	MIR|SINE|MIR	28444	protein-coding	2.39416	3.42201	intron	NM_001024918	Rfx4
chr10	84874883	84874891	+	10	intron (NM_001024918, intron 13 of 17)	(TAGA)n|Simple_repeat|Simple_repeat	36739	protein-coding	2.13769	3.29648	intron	NM_001024918	Rfx4
chr10	84875446	84875449	+	27	intron (NM_001024918, intron 13 of 17)	RSINE1|SINE|B4	37299	protein-coding	6.08545	4.59193	intron	NM_001024918	Rfx4
chr10	84875972	84875984	+	18	intron (NM_001024918, intron 13 of 17)	B1F1|SINE|Alu	37830	protein-coding	3.2478	3.00697	intron	NM_001024918	Rfx4
chr10	84881776	84881778	+	19	intron (NM_001024918, intron 15 of 17)	L1MB3|LINE|L1	-35836	protein-coding	3.49039	3.08497	intron	NM_001024918	Rfx4
chr10	85116695	85116707	+	9	3' UTR (NM_001013028, exon 3 of 3)	3' UTR (NM_001013028, exon 3 of 3)	11326	protein-coding	1.62986	3.00697	3' UTR	NM_001013028	Tmem263
chr10	85332921	85332926	-	12	Intergenic	RMER13A2|LTR|ERVK	-53891	protein-coding	2.39416	3.42201	Intergenic
chr10	85692718	85692738	-	14	Intergenic	MMVL30-int|LTR|ERV1	94317	protein-coding	2.9108	3.6444	Intergenic
chr10	85693383	85693387	-	24	Intergenic	MMVL30-int|LTR|ERV1	94974	protein-coding	5.53106	4.42201	Intergenic
chr10	85694978	85694983	-	13	Intergenic	Intergenic	96569	protein-coding	2.65189	3.53749	Intergenic
chr10	85736572	85736575	-	11	Intergenic	MusHAL1|LINE|L1	-135258	protein-coding	2.13769	3.29648	Intergenic
chr10	85737003	85737016	-	16	Intergenic	B3|SINE|B2	-134822	protein-coding	3.43086	3.83705	Intergenic
chr10	85742960	85742962	-	13	Intergenic	L1_Mus1|LINE|L1	-128870	protein-coding	2.65189	3.53749	Intergenic
chr10	85745189	85745192	-	9	Intergenic	Intergenic	-126641	protein-coding	1.88273	3.15898	Intergenic
chr10	85763648	85763657	+	10	Intergenic	Intergenic	-108179	protein-coding	1.88273	3.15898	Intergenic
chr10	85807849	85807853	+	10	Intergenic	Intergenic	-63980	protein-coding	1.88273	3.15898	Intergenic
chr10	85817489	85817498	+	10	Intergenic	Intergenic	-54338	protein-coding	1.88273	3.15898	Intergenic
chr10	85820451	85820455	+	23	Intergenic	Intergenic	-51378	protein-coding	4.25011	3.36061	Intergenic
chr10	85833582	85833602	+	9	Intergenic	B1_Mur1|SINE|Alu	-38239	protein-coding	1.62986	3.00697	Intergenic
chr10	85835380	85835403	+	14	Intergenic	(CA)n|Simple_repeat|Simple_repeat	-36440	protein-coding	2.9108	3.6444	Intergenic
chr10	85843499	85843503	+	12	Intergenic	RMER17D2|LTR|ERVK	-28330	protein-coding	2.39416	3.42201	Intergenic
chr10	85862008	85862011	+	10	Intergenic	Intergenic	-9822	protein-coding	1.88273	3.15898	Intergenic
chr10	85865397	85865411	+	9	Intergenic	MERVL-int|LTR|ERVL	-6427	protein-coding	1.62986	3.00697	Intergenic
chr10	85870370	85870383	+	11	Intergenic	Lx4A|LINE|L1	-1455	protein-coding	2.13769	3.29648	Intergenic
chr10	85870699	85870701	+	12	Intergenic	Lx4A|LINE|L1	-1131	protein-coding	2.39416	3.42201	Intergenic
chr10	85871232	85871239	+	14	promoter-TSS (NM_133993)	promoter-TSS (NM_133993)	-596	protein-coding	3.17044	3.74394	promoter-TSS	NM_133993	Pwp1
chr10	85897828	85897834	+	15	intron (NM_181650, intron 10 of 10)	RMER12|LTR|ERVK	18898	protein-coding	3.17044	3.74394	intron	NM_181650	Prdm4
chr10	85898329	85898339	+	12	intron (NM_181650, intron 10 of 10)	RMER12|LTR|ERVK	18395	protein-coding	2.39416	3.42201	intron	NM_181650	Prdm4
chr10	85898684	85898703	+	10	intron (NM_181650, intron 10 of 10)	(CATG)n|Simple_repeat|Simple_repeat	18036	protein-coding	1.88273	3.15898	intron	NM_181650	Prdm4
chr10	86526383	86526389	-	22	Intergenic	Intergenic	-27490	protein-coding	5.00379	4.29648	Intergenic
chr10	86535661	86535663	-	9	Intergenic	Intergenic	-36766	protein-coding	1.62986	3.00697	Intergenic
chr10	86536974	86536996	-	11	Intergenic	Intergenic	-38089	protein-coding	2.13769	3.29648	Intergenic
chr10	86538256	86538268	-	11	Intergenic	Intergenic	-39366	protein-coding	2.13769	3.29648	Intergenic
chr10	86540308	86540318	-	12	Intergenic	Intergenic	-41417	protein-coding	2.39416	3.42201	Intergenic
chr10	86566743	86566746	-	16	Intergenic	Intergenic	-67848	protein-coding	3.43086	3.83705	Intergenic
chr10	86607809	86607861	+	9	Intergenic	L1Md_T|LINE|L1	-77692	pseudo	1.62986	3.00697	Intergenic
chr10	86611452	86611455	+	11	Intergenic	(CA)n|Simple_repeat|Simple_repeat	-74074	pseudo	2.13769	3.29648	Intergenic
chr10	86626489	86626494	+	18	Intergenic	Lx2A1|LINE|L1	-59036	pseudo	3.2478	3.00697	Intergenic
chr10	86627252	86627264	+	14	Intergenic	LTR10_RN|LTR|ERVK	-58269	pseudo	2.9108	3.6444	Intergenic
chr10	86632877	86632882	+	33	Intergenic	L1_Mus3|LINE|L1	-52648	pseudo	7.74958	4.88144	Intergenic
chr10	86649714	86649719	+	12	Intergenic	RMER6A|LTR|ERVK	-35811	pseudo	2.39416	3.42201	Intergenic
chr10	86649983	86649991	+	13	Intergenic	RMER6A|LTR|ERVK	-35540	pseudo	2.65189	3.53749	Intergenic
chr10	86693483	86693487	-	37	exon (NM_011631, exon 14 of 18)	exon (NM_011631, exon 14 of 18)	7958	pseudo	7.1134	3.46154	exon	NM_011631	Hsp90b1
chr10	86693913	86693917	-	27	exon (NM_011631, exon 13 of 18)	exon (NM_011631, exon 13 of 18)	8388	pseudo	4.62269	3.00697	exon	NM_011631	Hsp90b1
chr10	86695693	86695697	-	18	exon (NM_011631, exon 10 of 18)	exon (NM_011631, exon 10 of 18)	9749	protein-coding	3.49039	3.08497	exon	NM_011631	Hsp90b1
chr10	86728794	86728807	+	10	intron (NM_001003910, intron 4 of 15)	intron (NM_001003910, intron 4 of 15)	16035	protein-coding	1.88273	3.15898	intron	NM_001003910	Ttc41
chr10	86729384	86729393	+	16	intron (NM_001003910, intron 4 of 15)	B4A|SINE|B4	16623	protein-coding	3.43086	3.83705	intron	NM_001003910	Ttc41
chr10	87019356	87019358	-	14	Intergenic	ID_B1|SINE|B4	-11415	protein-coding	2.9108	3.6444	Intergenic
chr10	87020112	87020117	-	9	Intergenic	Intergenic	-12172	protein-coding	1.62986	3.00697	Intergenic
chr10	87020275	87020295	-	11	Intergenic	Intergenic	-12343	protein-coding	2.13769	3.29648	Intergenic
chr10	87021423	87021430	-	17	Intergenic	MLT1D|LTR|ERVL-MaLR	-13484	protein-coding	3.69186	3.92451	Intergenic
chr10	87022796	87022798	-	10	Intergenic	ORR1D1|LTR|ERVL-MaLR	-14855	protein-coding	1.88273	3.15898	Intergenic
chr10	87029561	87029576	-	11	Intergenic	URR1A|DNA|hAT-Charlie	-21626	protein-coding	2.13769	3.29648	Intergenic
chr10	87033911	87033918	-	10	Intergenic	MTE2a|LTR|ERVL-MaLR	-24132	protein-coding	1.88273	3.15898	Intergenic
chr10	87038576	87038582	-	20	Intergenic	(TG)n|Simple_repeat|Simple_repeat	-19467	protein-coding	4.47782	4.15898	Intergenic
chr10	87224704	87224721	+	12	intron (NM_029685, intron 4 of 5)	(CA)n|Simple_repeat|Simple_repeat	166666	protein-coding	2.39416	3.42201	intron	NM_029685	1700113H08Rik
chr10	88135122	88135134	-	12	intron (NM_029249, intron 3 of 10)	intron (NM_029249, intron 3 of 10)	11813	protein-coding	2.39416	3.42201	intron	NM_029249	Parpbp
chr10	88135401	88135413	-	9	intron (NM_029249, intron 3 of 10)	intron (NM_029249, intron 3 of 10)	11534	protein-coding	1.62986	3.00697	intron	NM_029249	Parpbp
chr10	88137756	88137768	+	9	intron (NM_029249, intron 3 of 10)	L1Md_F2|LINE|L1	9179	protein-coding	1.62986	3.00697	intron	NM_029249	Parpbp
chr10	88142912	88142928	+	11	intron (NM_029249, intron 2 of 10)	Lx5c|LINE|L1	4021	protein-coding	2.39416	3.42201	intron	NM_029249	Parpbp
chr10	88215407	88215424	+	16	intron (NM_026070, intron 3 of 6)	RSINE1|SINE|B4	14318	protein-coding	3.43086	3.83705	intron	NM_026070	Washc3
chr10	88328786	88328810	-	9	intron (NM_027878, intron 5 of 6)	intron (NM_027878, intron 5 of 6)	28277	protein-coding	1.62986	3.00697	intron	NM_027878	Dram1
chr10	88334562	88334565	-	8	intron (NM_027878, intron 4 of 6)	Lx6|LINE|L1	22512	protein-coding	1.62986	3.00697	intron	NM_027878	Dram1
chr10	88362215	88362229	+	10	Intergenic	RLTR12C|LTR|ERVK	-5147	protein-coding	1.88273	3.15898	Intergenic
chr10	88363442	88363455	+	10	Intergenic	B2_Mm2|SINE|B2	-6373	protein-coding	1.88273	3.15898	Intergenic
chr10	88364466	88364470	+	12	Intergenic	MT2A|LTR|ERVL	-7393	protein-coding	2.39416	3.42201	Intergenic
chr10	88446841	88446851	+	12	3' UTR (NM_001004164, exon 21 of 21)	3' UTR (NM_001004164, exon 21 of 21)	-12741	protein-coding	2.39416	3.42201	3' UTR	NM_001004164	Gnptab
chr10	88469946	88469959	-	9	intron (NM_011517, intron 7 of 8)	B3|SINE|B2	10365	protein-coding	1.62986	3.00697	intron	NM_011517	Sycp3
chr10	88472093	88472099	-	10	TTS (NM_001146690)	TTS (NM_001146690)	12509	protein-coding	1.88273	3.15898	TTS	NM_001146690	Chpt1
chr10	88472771	88472780	+	10	TTS (NM_001146690)	TTS (NM_001146690)	13188	protein-coding	1.88273	3.15898	TTS	NM_001146690	Chpt1
chr10	88473101	88473107	+	10	TTS (NM_144807)	TTS (NM_144807)	13517	protein-coding	2.13769	3.29648	TTS	NM_144807	Chpt1
chr10	88476207	88476212	+	26	intron (NM_144807, intron 7 of 7)	Lx8b|LINE|L1	16622	protein-coding	5.80827	4.53749	intron	NM_144807	Chpt1
chr10	88476757	88476764	+	31	intron (NM_144807, intron 6 of 7)	B1_Mm|SINE|Alu	17173	protein-coding	7.4725	4.83705	intron	NM_144807	Chpt1
chr10	88477352	88477358	+	24	intron (NM_144807, intron 5 of 7)	intron (NM_144807, intron 5 of 7)	17768	protein-coding	4.50794	3.42201	intron	NM_144807	Chpt1
chr10	88477755	88477762	+	31	intron (NM_144807, intron 5 of 7)	B1_Mus1|SINE|Alu	18171	protein-coding	7.19525	4.79124	intron	NM_144807	Chpt1
chr10	88479787	88479790	+	25	intron (NM_144807, intron 5 of 7)	B1_Mur3|SINE|Alu	20201	protein-coding	4.76675	3.4809	intron	NM_144807	Chpt1
chr10	88485124	88485126	+	10	intron (NM_144807, intron 3 of 7)	RLTR20C2_MM|LTR|ERVK	18845	protein-coding	1.88273	3.15898	intron	NM_144807	Chpt1
chr10	88485442	88485449	-	14	intron (NM_144807, intron 3 of 7)	RCHARR1|DNA|hAT-Charlie	18525	protein-coding	2.9108	3.6444	intron	NM_144807	Chpt1
chr10	88486506	88486509	-	10	intron (NM_144807, intron 3 of 7)	B3|SINE|B2	17463	protein-coding	1.88273	3.15898	intron	NM_144807	Chpt1
chr10	88491712	88491719	+	10	intron (NM_144807, intron 1 of 7)	ORR1F|LTR|ERVL-MaLR	12255	protein-coding	1.88273	3.15898	intron	NM_144807	Chpt1
chr10	8860360	8860363	-	11	intron (NM_175155, intron 1 of 19)	B1_Mus2|SINE|Alu	25709	protein-coding	2.13769	3.29648	intron	NM_175155	Sash1
chr10	88832954	88832975	+	10	Intergenic	B1_Mur2|SINE|Alu	-6150	protein-coding	1.88273	3.15898	Intergenic
chr10	89793269	89793277	+	11	intron (NM_029166, intron 11 of 20)	(CA)n|Simple_repeat|Simple_repeat	48282	protein-coding	2.13769	3.29648	intron	NM_029166	Uhrf1bp1l
chr10	89818406	89818431	+	9	3' UTR (NM_029166, exon 21 of 21)	3' UTR (NM_029166, exon 21 of 21)	-55091	protein-coding	1.62986	3.00697	3' UTR	NM_029166	Uhrf1bp1l
chr10	89854110	89854135	+	9	Intergenic	RSINE1|SINE|B4	-19387	protein-coding	1.62986	3.00697	Intergenic
chr10	90212334	90212342	-	10	intron (NM_001359241, intron 9 of 25)	ID4|SINE|ID	338829	protein-coding	1.88273	3.15898	intron	NM_001359241	Anks1b
chr10	90513868	90513884	-	9	intron (NM_001359241, intron 14 of 25)	intron (NM_001359241, intron 14 of 25)	-61851	protein-coding	1.62986	3.00697	intron	NM_001359241	Anks1b
chr10	90603334	90603353	-	16	intron (NM_181398, intron 1 of 9)	intron (NM_181398, intron 1 of 9)	26652	protein-coding	3.43086	3.83705	intron	NM_181398	Anks1b
chr10	90706037	90706053	+	16	intron (NM_181398, intron 3 of 9)	intron (NM_181398, intron 3 of 9)	-123609	protein-coding	3.43086	3.83705	intron	NM_181398	Anks1b
chr10	90729030	90729075	+	30	intron (NM_181398, intron 3 of 9)	G-rich|Low_complexity|Low_complexity	-100602	protein-coding	6.91793	4.74394	intron	NM_181398	Anks1b
chr10	91118110	91118118	-	11	exon (NM_133668, exon 6 of 8)	exon (NM_133668, exon 6 of 8)	5849	protein-coding	2.13769	3.29648	exon	NM_133668	Slc25a3
chr10	91603850	91603867	-	24	Intergenic	Intergenic	-284971	ncRNA	5.53106	4.42201	Intergenic
chr10	92285605	92285622	+	11	intron (NR_046027, intron 2 of 8)	intron (NR_046027, intron 2 of 8)	89760	ncRNA	2.13769	3.29648	intron	NR_046027	Gm20757
chr10	92503589	92503606	+	25	Intergenic	Intergenic	-128224	ncRNA	5.53106	4.4809	Intergenic
chr10	92672122	92672141	+	11	Intergenic	Intergenic	50287	protein-coding	2.13769	3.29648	Intergenic
chr10	92842105	92842108	-	9	intron (NM_001347060, intron 61 of 67)	B3|SINE|B2	-119688	protein-coding	1.62986	3.00697	intron	NM_001347060	Cfap54
chr10	92843519	92843523	-	12	intron (NM_001347060, intron 61 of 67)	Lx3_Mus|LINE|L1	-121103	protein-coding	2.39416	3.42201	intron	NM_001347060	Cfap54
chr10	92878155	92878158	-	10	intron (NM_001347060, intron 57 of 67)	B3A|SINE|B2	-155738	protein-coding	1.88273	3.15898	intron	NM_001347060	Cfap54
chr10	92973496	92973499	-	10	intron (NM_001347060, intron 30 of 67)	(TCTCTG)n|Simple_repeat|Simple_repeat	108099	protein-coding	1.88273	3.15898	intron	NM_001347060	Cfap54
chr10	92993275	92993316	-	11	intron (NM_001347060, intron 26 of 67)	(TG)n|Simple_repeat|Simple_repeat	88301	protein-coding	2.13769	3.29648	intron	NM_001347060	Cfap54
chr10	93562812	93562824	+	10	exon (NM_175488, exon 6 of 16)	exon (NM_175488, exon 6 of 16)	7937	protein-coding	1.88273	3.15898	exon	NM_175488	Ccdc38
chr10	9357506	9357518	+	8	Intergenic	MTA_Mm|LTR|ERVL-MaLR	317696	protein-coding	1.62986	3.00697	Intergenic
chr10	93583255	93583259	+	11	3' UTR (NM_175488, exon 16 of 16)	3' UTR (NM_175488, exon 16 of 16)	-6156	ncRNA	2.13769	3.29648	3' UTR	NM_175488	Ccdc38
chr10	93583742	93583746	+	19	3' UTR (NM_175488, exon 16 of 16)	3' UTR (NM_175488, exon 16 of 16)	-5669	ncRNA	4.21538	4.08497	3' UTR	NM_175488	Ccdc38
chr10	93596503	93596508	+	11	intron (NR_045810, intron 2 of 3)	RMER10B|LTR|ERVL	-6847	protein-coding	2.13769	3.29648	intron	NR_045810	4933408J17Rik
chr10	93599011	93599020	+	10	non-coding (NR_045810, exon 3 of 4)	non-coding (NR_045810, exon 3 of 4)	-9357	protein-coding	1.88273	3.15898	non-coding	NR_045810	4933408J17Rik
chr10	93789177	93789179	+	13	Intergenic	RLTR45-int|LTR|ERVK	-42377	protein-coding	2.65189	3.53749	Intergenic
chr10	93836577	93836590	+	11	intron (NM_001206851, intron 1 of 6)	B1_Mur4|SINE|Alu	5028	protein-coding	2.13769	3.29648	intron	NM_001206851	Usp44
chr10	93846641	93846647	+	13	exon (NM_001206851, exon 3 of 7)	exon (NM_001206851, exon 3 of 7)	15089	protein-coding	2.65189	3.53749	exon	NM_001206851	Usp44
chr10	93847707	93847715	+	10	intron (NM_001206851, intron 3 of 6)	RLTR12B|LTR|ERVK	16156	protein-coding	2.13769	3.29648	intron	NM_001206851	Usp44
chr10	93859045	93859055	+	13	3' UTR (NM_001206851, exon 7 of 7)	3' UTR (NM_001206851, exon 7 of 7)	27495	protein-coding	2.65189	3.53749	3' UTR	NM_001206851	Usp44
chr10	93859554	93859558	+	28	3' UTR (NM_001206851, exon 7 of 7)	3' UTR (NM_001206851, exon 7 of 7)	28001	protein-coding	5.54745	3.6444	3' UTR	NM_001206851	Usp44
chr10	93860162	93860177	+	9	TTS (NM_001206851)	TTS (NM_001206851)	28614	protein-coding	1.62986	3.00697	TTS	NM_001206851	Usp44
chr10	93860501	93860516	+	9	TTS (NM_001206851)	TTS (NM_001206851)	28953	protein-coding	1.62986	3.00697	TTS	NM_001206851	Usp44
chr10	93862256	93862263	+	10	intron (NM_019648, intron 11 of 11)	intron (NM_019648, intron 11 of 11)	28943	protein-coding	1.88273	3.15898	intron	NM_019648	Metap2
chr10	93863169	93863174	+	20	intron (NM_019648, intron 9 of 11)	B1_Mur1|SINE|Alu	28031	protein-coding	3.48413	3.15898	intron	NM_019648	Metap2
chr10	93864787	93864789	+	21	intron (NM_019648, intron 9 of 11)	ID_B1|SINE|B4	26414	protein-coding	4.74065	4.22936	intron	NM_019648	Metap2
chr10	93865825	93865830	+	14	intron (NM_019648, intron 8 of 11)	B3|SINE|B2	25375	protein-coding	2.9108	3.6444	intron	NM_019648	Metap2
chr10	93866480	93866482	+	22	intron (NM_019648, intron 8 of 11)	L1M4|LINE|L1	24721	protein-coding	3.99353	3.29648	intron	NM_019648	Metap2
chr10	93869475	93869478	+	23	intron (NM_019648, intron 7 of 11)	ID_B1|SINE|B4	21726	protein-coding	5.26728	4.36061	intron	NM_019648	Metap2
chr10	93872429	93872432	+	18	intron (NM_019648, intron 5 of 11)	(CA)n|Simple_repeat|Simple_repeat	18772	protein-coding	3.9535	4.00697	intron	NM_019648	Metap2
chr10	93874359	93874372	+	10	intron (NM_019648, intron 5 of 11)	intron (NM_019648, intron 5 of 11)	16837	protein-coding	1.88273	3.15898	intron	NM_019648	Metap2
chr10	94144663	94144671	+	10	3' UTR (NM_053072, exon 21 of 21)	3' UTR (NM_053072, exon 21 of 21)	-3264	protein-coding	1.88273	3.15898	3' UTR	NM_053072	Fgd6
chr10	94252565	94252576	-	10	Intergenic	Intergenic	46133	ncRNA	1.88273	3.15898	Intergenic
chr10	94672356	94672367	-	19	Intergenic	B1F|SINE|Alu	16252	ncRNA	3.49039	3.08497	Intergenic
chr10	94673910	94673912	-	33	non-coding (NR_015524, exon 3 of 3)	non-coding (NR_015524, exon 3 of 3)	14702	ncRNA	6.11003	3.29648	non-coding	NR_015524	Cep83os
chr10	94680515	94680523	-	45	intron (NR_015524, intron 1 of 2)	intron (NR_015524, intron 1 of 2)	8094	ncRNA	8.14746	3.3289	intron	NR_015524	Cep83os
chr10	94681449	94681451	-	21	intron (NR_015524, intron 1 of 2)	L1_Mus1|LINE|L1	7163	ncRNA	4.74065	4.22936	intron	NR_015524	Cep83os
chr10	94682649	94682653	-	36	intron (NR_015524, intron 1 of 2)	L1ME2|LINE|L1	5962	ncRNA	6.86201	3.42201	intron	NR_015524	Cep83os
chr10	94684214	94684230	-	49	intron (NR_015524, intron 1 of 2)	(TG)n|Simple_repeat|Simple_repeat	4391	ncRNA	7.28727	3.12983	intron	NR_015524	Cep83os
chr10	94687441	94687454	-	42	intron (NR_015524, intron 1 of 2)	B3A|SINE|B2	1166	ncRNA	8.37603	3.6444	intron	NR_015524	Cep83os
chr10	94742960	94742982	+	13	intron (NM_029852, intron 7 of 15)	(CA)n|Simple_repeat|Simple_repeat	54181	protein-coding	2.65189	3.53749	intron	NM_029852	Cep83
chr10	94783031	94783033	+	22	intron (NM_029852, intron 13 of 15)	L1MEg|LINE|L1	94242	protein-coding	3.99353	3.29648	intron	NM_029852	Cep83
chr10	94784100	94784105	+	28	intron (NM_029852, intron 13 of 15)	L1MEg|LINE|L1	95312	protein-coding	5.54745	3.6444	intron	NM_029852	Cep83
chr10	94791263	94791283	-	10	TTS (NM_029852)	TTS (NM_029852)	102483	protein-coding	1.88273	3.15898	TTS	NM_029852	Cep83
chr10	94855293	94855336	-	9	intron (NM_018797, intron 9 of 30)	IMPB_01|Satellite|Satellite	89264	protein-coding	1.62986	3.00697	intron	NM_018797	Plxnc1
chr10	94877357	94877363	-	10	intron (NM_018797, intron 5 of 30)	(TG)n|Simple_repeat|Simple_repeat	67218	protein-coding	1.88273	3.15898	intron	NM_018797	Plxnc1
chr10	94944860	94944879	+	9	promoter-TSS (NM_018797)	promoter-TSS (NM_018797)	-291	protein-coding	1.62986	3.00697	promoter-TSS	NM_018797	Plxnc1
chr10	95164172	95164189	+	16	Intergenic	Intergenic	-18355	ncRNA	3.43086	3.83705	Intergenic
chr10	95407504	95407520	+	14	Intergenic	Intergenic	7771	protein-coding	2.9108	3.6444	Intergenic
chr10	95417176	95417188	+	49	promoter-TSS (NR_045338)	promoter-TSS (NR_045338)	-193	ncRNA	12.1499	5.45176	promoter-TSS	NR_045338	5730420D15Rik
chr10	95512632	95512641	-	10	Intergenic	RMER10A|LTR|ERVL	-2526	protein-coding	1.88273	3.15898	Intergenic
chr10	95533164	95533169	+	12	intron (NM_080560, intron 1 of 3)	RLTR17|LTR|ERVK	18004	protein-coding	2.39416	3.42201	intron	NM_080560	Ube2n
chr10	95547922	95547925	-	30	3' UTR (NM_027722, exon 5 of 5)	3' UTR (NM_027722, exon 5 of 5)	11398	ncRNA	6.07058	3.74394	3' UTR	NM_027722	Nudt4
chr10	95625967	95625982	+	25	Intergenic	Intergenic	-61828	protein-coding	5.53106	4.4809	Intergenic
chr10	96043570	96043586	+	23	3' UTR (NM_001001932, exon 29 of 29)	3' UTR (NM_001001932, exon 29 of 29)	102915	protein-coding	5.26728	4.36061	3' UTR	NM_001001932	Eea1
chr10	96248334	96248336	+	23	non-coding (NR_110448, exon 3 of 3)	non-coding (NR_110448, exon 3 of 3)	22128	ncRNA	4.25011	3.36061	non-coding	NR_110448	4930459C07Rik
chr10	96343216	96343232	+	19	Intergenic	Intergenic	117017	ncRNA	4.21538	4.08497	Intergenic
chr10	96617229	96617238	+	23	5' UTR (NM_007569, exon 1 of 2)	5' UTR (NM_007569, exon 1 of 2)	232	protein-coding	5.26728	4.36061	5' UTR	NM_007569	Btg1
chr10	96617546	96617570	+	9	intron (NM_007569, intron 1 of 1)	CpG	557	protein-coding	1.62986	3.00697	intron	NM_007569	Btg1
chr10	96618987	96618995	+	12	3' UTR (NM_007569, exon 2 of 2)	3' UTR (NM_007569, exon 2 of 2)	1990	protein-coding	2.39416	3.42201	3' UTR	NM_007569	Btg1
chr10	96619239	96619241	+	28	3' UTR (NM_007569, exon 2 of 2)	3' UTR (NM_007569, exon 2 of 2)	2239	protein-coding	5.54745	3.6444	3' UTR	NM_007569	Btg1
chr10	96945093	96945097	-	9	Intergenic	B4|SINE|B4	-90673	ncRNA	1.62986	3.00697	Intergenic
chr10	97634405	97634408	-	24	Intergenic	(TG)n|Simple_repeat|Simple_repeat	-9662	protein-coding	4.50794	3.42201	Intergenic
chr10	97638935	97638941	-	9	Intergenic	MIR|SINE|MIR	-5130	protein-coding	1.62986	3.00697	Intergenic
chr10	97688864	97688875	-	10	intron (NR_033537, intron 4 of 4)	Lx10|LINE|L1	-4190	protein-coding	1.88273	3.15898	intron	NR_033537	Gm10754
chr10	97693314	97693318	+	14	5' UTR (NM_025724, exon 1 of 1)	5' UTR (NM_025724, exon 1 of 1)	257	protein-coding	2.9108	3.6444	5' UTR	NM_025724	Ccer1
chr10	97693515	97693542	+	12	exon (NM_025724, exon 1 of 1)	exon (NM_025724, exon 1 of 1)	469	protein-coding	2.39416	3.42201	exon	NM_025724	Ccer1
chr10	97694498	97694500	+	62	exon (NM_025724, exon 1 of 1)	exon (NM_025724, exon 1 of 1)	1440	protein-coding	15.4439	5.79124	exon	NM_025724	Ccer1
chr10	97703810	97703816	+	9	intron (NR_033537, intron 4 of 4)	B1_Mur4|SINE|Alu	10754	protein-coding	1.62986	3.00697	intron	NR_033537	Gm10754
chr10	97711812	97711817	+	15	intron (NR_033537, intron 4 of 4)	L1_Mus2|LINE|L1	-2958	ncRNA	3.17044	3.74394	intron	NR_033537	Gm10754
chr10	97723379	97723383	+	36	intron (NR_130993, intron 2 of 2)	MTE2b|LTR|ERVL-MaLR	8609	ncRNA	8.57971	5.00697	intron	NR_130993	4930525C09Rik
chr10	97723888	97723903	+	10	intron (NR_130993, intron 2 of 2)	intron (NR_130993, intron 2 of 2)	9123	ncRNA	1.88273	3.15898	intron	NR_130993	4930525C09Rik
chr10	97729650	97729652	+	10	intron (NR_130993, intron 2 of 2)	MTB|LTR|ERVL-MaLR	14879	ncRNA	1.88273	3.15898	intron	NR_130993	4930525C09Rik
chr10	97732181	97732183	+	13	intron (NR_130993, intron 2 of 2)	Lx4A|LINE|L1	17410	ncRNA	2.65189	3.53749	intron	NR_130993	4930525C09Rik
chr10	97738473	97738479	+	14	intron (NR_130993, intron 2 of 2)	MTEa|LTR|ERVL-MaLR	23704	ncRNA	2.9108	3.6444	intron	NR_130993	4930525C09Rik
chr10	97740751	97740753	+	40	intron (NR_130993, intron 2 of 2)	L1_Mur3|LINE|L1	25980	ncRNA	9.68298	5.15898	intron	NR_130993	4930525C09Rik
chr10	97743388	97743394	+	18	intron (NR_130993, intron 2 of 2)	RMER1B|Other|Other	28619	ncRNA	3.2478	3.00697	intron	NR_130993	4930525C09Rik
chr10	97751369	97751389	+	10	intron (NR_130993, intron 2 of 2)	(TCTA)n|Simple_repeat|Simple_repeat	36607	ncRNA	1.88273	3.15898	intron	NR_130993	4930525C09Rik
chr10	97765307	97765314	+	10	intron (NR_033537, intron 3 of 4)	Lx2|LINE|L1	50538	ncRNA	1.88273	3.15898	intron	NR_033537	Gm10754
chr10	97769003	97769007	+	10	intron (NR_033537, intron 3 of 4)	Lx10|LINE|L1	54233	ncRNA	1.88273	3.15898	intron	NR_033537	Gm10754
chr10	97769673	97769680	+	18	intron (NR_033537, intron 3 of 4)	L1_Mus3|LINE|L1	54904	ncRNA	3.2478	3.00697	intron	NR_033537	Gm10754
chr10	97770306	97770321	+	13	intron (NR_033537, intron 3 of 4)	L1_Mus3|LINE|L1	55541	ncRNA	2.65189	3.53749	intron	NR_033537	Gm10754
chr10	97771070	97771083	+	9	intron (NR_033537, intron 3 of 4)	L1_Mus3|LINE|L1	56304	ncRNA	1.62986	3.00697	intron	NR_033537	Gm10754
chr10	97772744	97772757	+	11	intron (NR_033537, intron 3 of 4)	RLTR10|LTR|ERVK	57978	ncRNA	2.13769	3.29648	intron	NR_033537	Gm10754
chr10	97776160	97776183	+	8	intron (NR_033537, intron 3 of 4)	ORR1A1|LTR|ERVL-MaLR	61399	ncRNA	1.62986	3.00697	intron	NR_033537	Gm10754
chr10	97818308	97818310	+	10	intron (NR_033537, intron 2 of 4)	RMER3D-int|LTR|ERVK	103537	ncRNA	1.88273	3.15898	intron	NR_033537	Gm10754
chr10	97822890	97822912	+	19	intron (NR_033537, intron 2 of 4)	(CA)n|Simple_repeat|Simple_repeat	108129	ncRNA	4.21538	4.08497	intron	NR_033537	Gm10754
chr10	97827127	97827142	+	12	intron (NR_033537, intron 2 of 4)	RMER1C|Other|Other	112362	ncRNA	2.39416	3.42201	intron	NR_033537	Gm10754
chr10	97903878	97903894	-	15	intron (NR_033537, intron 2 of 4)	intron (NR_033537, intron 2 of 4)	63204	ncRNA	3.17044	3.74394	intron	NR_033537	Gm10754
chr10	98532400	98532416	-	9	Intergenic	L1VL2|LINE|L1	-180541	ncRNA	1.62986	3.00697	Intergenic
chr10	99025772	99025775	+	10	3' UTR (NM_026482, exon 21 of 21)	3' UTR (NM_026482, exon 21 of 21)	-81309	protein-coding	1.88273	3.15898	3' UTR	NM_026482	Atp2b1
chr10	99120079	99120085	+	9	intron (NR_153333, intron 2 of 12)	MTD|LTR|ERVL-MaLR	11947	protein-coding	1.62986	3.00697	intron	NR_153333	Poc1b
chr10	99218496	99218512	-	35	Intergenic	Intergenic	-44727	protein-coding	8.30329	4.96633	Intergenic
chr10	99757764	99757783	-	10	TTS (NM_027945)	TTS (NM_027945)	1885	protein-coding	1.88273	3.15898	TTS	NM_027945	Csl
chr10	99763564	99763577	+	12	Intergenic	(CA)n|Simple_repeat|Simple_repeat	-3912	protein-coding	2.39416	3.42201	Intergenic
chr1	10003974	10003997	-	9	intron (NM_145692, intron 1 of 8)	PB1D7|SINE|Alu	5151	protein-coding	1.62986	3.00697	intron	NM_145692	Ppp1r42
chr1	100246141	100246143	-	10	intron (NM_172851, intron 11 of 23)	RSINE1|SINE|B4	473377	protein-coding	1.88273	3.15898	intron	NM_172851	Cntnap5b
chr1	100247025	100247030	-	12	intron (NM_172851, intron 11 of 23)	Lx2A1|LINE|L1	474262	protein-coding	2.39416	3.42201	intron	NM_172851	Cntnap5b
chr1	100293620	100293624	+	9	intron (NM_172851, intron 13 of 23)	L1MB1|LINE|L1	520857	protein-coding	1.62986	3.00697	intron	NM_172851	Cntnap5b
chr1	100301093	100301105	+	9	intron (NM_172851, intron 13 of 23)	MTE-int|LTR|ERVL-MaLR	528334	protein-coding	1.62986	3.00697	intron	NM_172851	Cntnap5b
chr1	100301282	100301284	+	10	intron (NM_172851, intron 13 of 23)	MTE-int|LTR|ERVL-MaLR	528518	protein-coding	1.88273	3.15898	intron	NM_172851	Cntnap5b
chr1	10030602	10030605	-	10	non-coding (NR_102282, exon 6 of 8)	non-coding (NR_102282, exon 6 of 8)	7556	protein-coding	1.88273	3.15898	non-coding	NR_102282	Cops5
chr1	100311830	100311845	+	19	intron (NM_172851, intron 13 of 23)	B3A|SINE|B2	539072	protein-coding	3.49039	3.08497	intron	NM_172851	Cntnap5b
chr1	100312409	100312411	+	12	intron (NM_172851, intron 13 of 23)	L1_Mus1|LINE|L1	539645	protein-coding	2.39416	3.42201	intron	NM_172851	Cntnap5b
chr1	100313684	100313698	+	10	intron (NM_172851, intron 13 of 23)	L1_Mus1|LINE|L1	540926	protein-coding	1.88273	3.15898	intron	NM_172851	Cntnap5b
chr1	100338970	100338973	+	13	intron (NM_172851, intron 13 of 23)	Lx2|LINE|L1	566206	protein-coding	2.65189	3.53749	intron	NM_172851	Cntnap5b
chr1	100403327	100403338	+	9	intron (NM_172851, intron 19 of 23)	L1Md_F|LINE|L1	630567	protein-coding	1.62986	3.00697	intron	NM_172851	Cntnap5b
chr1	100410225	100410234	+	11	intron (NM_172851, intron 19 of 23)	(CA)n|Simple_repeat|Simple_repeat	637464	protein-coding	2.13769	3.29648	intron	NM_172851	Cntnap5b
chr1	10051068	10051084	-	10	intron (NM_026493, intron 3 of 29)	MTC|LTR|ERVL-MaLR	12858	protein-coding	1.88273	3.15898	intron	NM_026493	Cspp1
chr1	10053835	10053852	-	13	intron (NM_026493, intron 3 of 29)	PB1D9|SINE|Alu	15625	protein-coding	2.65189	3.53749	intron	NM_026493	Cspp1
chr1	10059260	10059270	+	9	intron (NM_026493, intron 4 of 29)	intron (NM_026493, intron 4 of 29)	21047	protein-coding	1.62986	3.00697	intron	NM_026493	Cspp1
chr1	10097030	10097041	+	8	intron (NM_026493, intron 16 of 29)	intron (NM_026493, intron 16 of 29)	58817	protein-coding	1.62986	3.00697	intron	NM_026493	Cspp1
chr1	10108852	10108861	+	9	intron (NM_026493, intron 18 of 29)	PB1D10|SINE|Alu	70638	protein-coding	1.62986	3.00697	intron	NM_026493	Cspp1
chr1	10112504	10112519	+	9	exon (NM_026493, exon 19 of 30)	exon (NM_026493, exon 19 of 30)	74293	protein-coding	1.62986	3.00697	exon	NM_026493	Cspp1
chr1	101174636	101174639	+	9	non-coding (NR_037989, exon 3 of 3)	non-coding (NR_037989, exon 3 of 3)	18869	ncRNA	1.62986	3.00697	non-coding	NR_037989	Gm20268
chr1	101174882	101174897	+	9	non-coding (NR_037989, exon 3 of 3)	non-coding (NR_037989, exon 3 of 3)	19121	ncRNA	1.62986	3.00697	non-coding	NR_037989	Gm20268
chr1	101176843	101176854	+	19	Intergenic	L1Md_F2|LINE|L1	21080	ncRNA	4.21538	4.08497	Intergenic
chr1	101178411	101178416	+	30	Intergenic	L1Md_F2|LINE|L1	22645	ncRNA	6.07058	3.74394	Intergenic
chr1	101178961	101178963	+	26	Intergenic	L1Md_F2|LINE|L1	23194	ncRNA	5.80827	4.53749	Intergenic
chr1	101179909	101179911	+	46	Intergenic	Lx2B2|LINE|L1	24142	ncRNA	10.5447	4.39164	Intergenic
chr1	101283681	101283701	-	11	Intergenic	Lx6|LINE|L1	127923	ncRNA	2.13769	3.29648	Intergenic
chr1	101287386	101287404	-	41	Intergenic	ERVB4_1B-LTR_MM|LTR|ERVK	131627	ncRNA	8.12286	3.60964	Intergenic
chr1	101289087	101289089	-	133	Intergenic	ERVB4_1B-I_MM-int|LTR|ERVK	133320	ncRNA	15.6576	5.30737	Intergenic
chr1	10186892	10186902	-	11	intron (NM_001102430, intron 13 of 37)	B4|SINE|B4	45773	protein-coding	2.13769	3.29648	intron	NM_001102430	Arfgef1
chr1	101896419	101896435	-	22	Intergenic	L1_Mur3|LINE|L1	740659	ncRNA	5.00379	4.29648	Intergenic
chr1	102326499	102326516	-	71	Intergenic	Intergenic	1170739	ncRNA	15.6576	5.98679	Intergenic
chr1	10233096	10233103	+	24	promoter-TSS (NM_001102430)	promoter-TSS (NM_001102430)	-429	protein-coding	4.50794	3.42201	promoter-TSS	NM_001102430	Arfgef1
chr1	10234433	10234442	+	14	Intergenic	MLT1J2|LTR|ERVL-MaLR	-1767	protein-coding	2.9108	3.6444	Intergenic
chr1	10234565	10234572	+	15	Intergenic	MLT1J2|LTR|ERVL-MaLR	-1898	protein-coding	3.17044	3.74394	Intergenic
chr1	10235036	10235039	+	32	Intergenic	L2b|LINE|L2	-2367	protein-coding	6.59517	3.83705	Intergenic
chr1	10235284	10235302	+	10	Intergenic	Intergenic	-2623	protein-coding	1.88273	3.15898	Intergenic
chr1	103138051	103138065	-	18	Intergenic	Intergenic	-1630462	protein-coding	3.9535	4.00697	Intergenic
chr1	10353926	10353943	+	43	intron (NM_001289497, intron 7 of 9)	RLTR20B2|LTR|ERVK	-121264	protein-coding	8.62949	3.67835	intron	NM_001289497	Cpa6
chr1	103655671	103655682	-	11	Intergenic	MLTR14|LTR|ERV1	-1112844	protein-coding	2.13769	3.29648	Intergenic
chr1	103663602	103663605	-	15	Intergenic	MERV1_I-int|LTR|ERV1	-1104917	protein-coding	3.17044	3.74394	Intergenic
chr1	103664030	103664037	-	18	Intergenic	MERV1_I-int|LTR|ERV1	-1104487	protein-coding	3.9535	4.00697	Intergenic
chr1	10401048	10401065	-	8	intron (NM_001289497, intron 7 of 9)	intron (NM_001289497, intron 7 of 9)	-168386	protein-coding	1.62986	3.00697	intron	NM_001289497	Cpa6
chr1	10449425	10449436	-	9	intron (NM_001289497, intron 5 of 9)	Lx8|LINE|L1	-216760	protein-coding	1.62986	3.00697	intron	NM_001289497	Cpa6
chr1	10453206	10453213	-	9	intron (NM_001289497, intron 5 of 9)	RMER1B|Other|Other	-220539	protein-coding	1.62986	3.00697	intron	NM_001289497	Cpa6
chr1	10462421	10462425	-	9	intron (NM_001289497, intron 5 of 9)	MTEa|LTR|ERVL-MaLR	-229753	protein-coding	1.62986	3.00697	intron	NM_001289497	Cpa6
chr1	10464865	10464876	-	10	intron (NM_001289497, intron 5 of 9)	B3|SINE|B2	-232200	protein-coding	1.88273	3.15898	intron	NM_001289497	Cpa6
chr1	10465500	10465502	-	14	intron (NM_001289497, intron 5 of 9)	Lx|LINE|L1	-232831	protein-coding	2.9108	3.6444	intron	NM_001289497	Cpa6
chr1	10474662	10474668	-	12	intron (NM_001289497, intron 5 of 9)	L1_Mus2|LINE|L1	-241995	protein-coding	2.39416	3.42201	intron	NM_001289497	Cpa6
chr1	105519611	105519622	-	9	3' UTR (NM_013784, exon 31 of 31)	3' UTR (NM_013784, exon 31 of 31)	144060	protein-coding	1.62986	3.00697	3' UTR	NM_013784	Pign
chr1	105519935	105519938	-	12	3' UTR (NM_013784, exon 31 of 31)	3' UTR (NM_013784, exon 31 of 31)	143740	protein-coding	2.39416	3.42201	3' UTR	NM_013784	Pign
chr1	105566505	105566509	-	11	intron (NM_013784, intron 22 of 30)	Lx|LINE|L1	97169	protein-coding	2.13769	3.29648	intron	NM_013784	Pign
chr1	105567388	105567393	-	13	intron (NM_013784, intron 22 of 30)	Lx|LINE|L1	96286	protein-coding	2.65189	3.53749	intron	NM_013784	Pign
chr1	105689989	105689991	+	19	intron (NM_173187, intron 5 of 28)	(CA)n|Simple_repeat|Simple_repeat	26129	protein-coding	3.49039	3.08497	intron	NM_173187	Relch
chr1	105753954	105753958	+	10	3' UTR (NM_029349, exon 28 of 28)	3' UTR (NM_029349, exon 28 of 28)	-26767	protein-coding	1.88273	3.15898	3' UTR	NM_029349	Relch
chr1	105852627	105852630	-	10	Intergenic	Lx7|LINE|L1	71905	protein-coding	1.88273	3.15898	Intergenic
chr1	106033810	106033820	+	10	3' UTR (NM_001122676, exon 14 of 14)	3' UTR (NM_001122676, exon 14 of 14)	43409	protein-coding	1.88273	3.15898	3' UTR	NM_001122676	Zcchc2
chr1	106153582	106153596	-	9	intron (NR_040630, intron 2 of 2)	ID_B1|SINE|B4	17935	ncRNA	1.62986	3.00697	intron	NR_040630	Gm20753
chr1	106156639	106156647	-	11	intron (NR_040630, intron 2 of 2)	HAL1|LINE|L1	14881	ncRNA	2.13769	3.29648	intron	NR_040630	Gm20753
chr1	106157398	106157405	-	12	intron (NR_040630, intron 2 of 2)	ORR1A4|LTR|ERVL-MaLR	14123	ncRNA	2.39416	3.42201	intron	NR_040630	Gm20753
chr1	106159364	106159368	-	10	intron (NR_040630, intron 2 of 2)	ORR1D1|LTR|ERVL-MaLR	12158	ncRNA	1.88273	3.15898	intron	NR_040630	Gm20753
chr1	106160719	106160725	-	18	intron (NR_040630, intron 2 of 2)	B1_Mus1|SINE|Alu	10802	ncRNA	3.9535	4.00697	intron	NR_040630	Gm20753
chr1	106166235	106166250	-	20	intron (NR_040630, intron 1 of 2)	(TG)n|Simple_repeat|Simple_repeat	5282	ncRNA	3.48413	3.15898	intron	NR_040630	Gm20753
chr1	106170565	106170581	-	28	intron (NR_040630, intron 1 of 2)	B3|SINE|B2	951	ncRNA	6.36291	4.6444	intron	NR_040630	Gm20753
chr1	106180819	106180822	+	24	intron (NM_133821, intron 1 of 16)	(TAGG)n|Simple_repeat|Simple_repeat	8951	protein-coding	4.50794	3.42201	intron	NM_133821	Phlpp1
chr1	106219312	106219316	+	11	intron (NM_133821, intron 1 of 16)	Lx5|LINE|L1	47445	protein-coding	2.13769	3.29648	intron	NM_133821	Phlpp1
chr1	106246182	106246184	+	9	intron (NM_133821, intron 1 of 16)	PB1D10|SINE|Alu	74314	protein-coding	1.62986	3.00697	intron	NM_133821	Phlpp1
chr1	106248836	106248852	+	11	intron (NM_133821, intron 1 of 16)	L1_Mus1|LINE|L1	76975	protein-coding	2.13769	3.29648	intron	NM_133821	Phlpp1
chr1	106250473	106250486	+	9	intron (NM_133821, intron 1 of 16)	L1_Mus1|LINE|L1	78610	protein-coding	1.62986	3.00697	intron	NM_133821	Phlpp1
chr1	106251162	106251170	+	9	intron (NM_133821, intron 1 of 16)	L1_Mus1|LINE|L1	79297	protein-coding	1.62986	3.00697	intron	NM_133821	Phlpp1
chr1	106253395	106253398	+	12	intron (NM_133821, intron 1 of 16)	L1_Mus1|LINE|L1	81527	protein-coding	2.39416	3.42201	intron	NM_133821	Phlpp1
chr1	106354929	106354944	+	8	intron (NM_133821, intron 10 of 16)	B3A|SINE|B2	183067	protein-coding	1.62986	3.00697	intron	NM_133821	Phlpp1
chr1	107604218	107604231	-	45	intron (NM_001159748, intron 4 of 5)	intron (NM_001159748, intron 4 of 5)	14218	protein-coding	11.0558	5.3289	intron	NM_001159748	Serpinb8
chr1	108018757	108018764	+	25	Intergenic	L1_Mus3|LINE|L1	101501	ncRNA	5.80827	4.53749	Intergenic
chr1	108441955	108441974	-	62	Intergenic	Intergenic	524705	ncRNA	15.4439	5.79124	Intergenic
chr1	108454573	108454589	-	24	Intergenic	L1_Mus2|LINE|L1	537322	ncRNA	5.53106	4.42201	Intergenic
chr1	109656913	109656919	+	10	Intergenic	L1_Mur3|LINE|L1	-325984	protein-coding	1.88273	3.15898	Intergenic
chr11	100247293	100247310	+	23	intron (NM_001313958, intron 4 of 7)	intron (NM_001313958, intron 4 of 7)	1601	protein-coding	4.25011	3.36061	intron	NM_001313958	Krt16
chr11	100318321	100318325	-	10	Intergenic	B1_Mur3|SINE|Alu	-1626	protein-coding	1.88273	3.15898	Intergenic
chr11	100318653	100318656	-	13	Intergenic	PB1D9|SINE|Alu	-1295	protein-coding	2.65189	3.53749	Intergenic
chr11	100320129	100320131	+	15	exon (NM_011508, exon 1 of 4)	exon (NM_011508, exon 1 of 4)	181	protein-coding	3.17044	3.74394	exon	NM_011508	Eif1
chr11	100347901	100347905	-	10	3' UTR (NM_177981, exon 13 of 13)	3' UTR (NM_177981, exon 13 of 13)	8225	protein-coding	1.88273	3.15898	3' UTR	NM_177981	Hap1
chr11	100370743	100370747	-	65	3' UTR (NM_010593, exon 14 of 14)	3' UTR (NM_010593, exon 14 of 14)	-14604	protein-coding	14.71	4.31817	3' UTR	NM_010593	Jup
chr11	100371167	100371169	-	51	3' UTR (NM_010593, exon 14 of 14)	3' UTR (NM_010593, exon 14 of 14)	-15027	protein-coding	12.6957	5.50947	3' UTR	NM_010593	Jup
chr11	100398609	100398612	+	9	promoter-TSS (NM_010593)	promoter-TSS (NM_010593)	494	ncRNA	1.62986	3.00697	promoter-TSS	NM_010593	Jup
chr11	100429435	100429440	-	20	TTS (NM_001102650)	TTS (NM_001102650)	11652	protein-coding	3.48413	3.15898	TTS	NM_001102650	Nt5c3b
chr11	100455585	100455591	+	11	intron (NM_025727, intron 3 of 4)	ORR1A4-int|LTR|ERVL-MaLR	13664	protein-coding	2.13769	3.29648	intron	NM_025727	Klhl10
chr11	100456692	100456699	+	9	TTS (NR_155072)	TTS (NR_155072)	14771	protein-coding	1.62986	3.00697	TTS	NR_155072	Klhl11
chr11	100457346	100457352	-	18	TTS (NM_025727)	TTS (NM_025727)	15425	protein-coding	3.9535	4.00697	TTS	NM_025727	Klhl10
chr11	100460347	100460357	-	12	intron (NR_155072, intron 2 of 2)	intron (NR_155072, intron 2 of 2)	12430	protein-coding	2.39416	3.42201	intron	NR_155072	Klhl11
chr11	100461380	100461383	-	14	intron (NR_155072, intron 2 of 2)	intron (NR_155072, intron 2 of 2)	11401	protein-coding	2.9108	3.6444	intron	NR_155072	Klhl11
chr11	100461881	100461885	-	52	TTS (NM_172565)	TTS (NM_172565)	10899	protein-coding	7.86044	3.21556	TTS	NM_172565	Klhl11
chr11	100529932	100529945	+	9	Intergenic	B1_Mur3|SINE|Alu	-1938	protein-coding	1.62986	3.00697	Intergenic
chr11	100582889	100582896	-	37	TTS (NM_019795)	TTS (NM_019795)	7001	protein-coding	8.85605	5.0465	TTS	NM_019795	Dnajc7
chr11	100583382	100583392	-	11	intron (NM_019795, intron 13 of 13)	intron (NM_019795, intron 13 of 13)	7496	protein-coding	2.13769	3.29648	intron	NM_019795	Dnajc7
chr11	100583602	100583608	-	20	exon (NM_019795, exon 13 of 14)	exon (NM_019795, exon 13 of 14)	7714	protein-coding	3.73802	3.22936	exon	NM_019795	Dnajc7
chr11	100584223	100584238	-	15	exon (NM_019795, exon 12 of 14)	exon (NM_019795, exon 12 of 14)	8339	protein-coding	3.17044	3.74394	exon	NM_019795	Dnajc7
chr11	100584561	100584563	-	10	exon (NM_019795, exon 11 of 14)	exon (NM_019795, exon 11 of 14)	8671	protein-coding	1.88273	3.15898	exon	NM_019795	Dnajc7
chr11	100617075	100617094	-	30	intron (NM_019795, intron 1 of 13)	B1_Mus2|SINE|Alu	3084	protein-coding	6.07058	3.74394	intron	NM_019795	Dnajc7
chr11	100714539	100714547	+	10	TTS (NM_029307)	TTS (NM_029307)	693	protein-coding	1.88273	3.15898	TTS	NM_029307	Hspb9
chr11	100772349	100772351	+	16	Intergenic	MER67C|LTR|ERV1	-1393	protein-coding	3.43086	3.83705	Intergenic
chr11	101023110	101023118	+	9	intron (NM_001243050, intron 5 of 20)	ID_B1|SINE|B4	-7226	ncRNA	1.62986	3.00697	intron	NM_001243050	Atp6v0a1
chr11	101096545	101096554	-	16	non-coding (NR_155070, exon 11 of 11)	non-coding (NR_155070, exon 11 of 11)	-1114	protein-coding	3.43086	3.83705	non-coding	NR_155070	Retreg3
chr11	101097393	101097403	-	9	non-coding (NR_155070, exon 11 of 11)	non-coding (NR_155070, exon 11 of 11)	-1963	protein-coding	1.62986	3.00697	non-coding	NR_155070	Retreg3
chr11	101155566	101155575	-	10	promoter-TSS (NM_134028)	promoter-TSS (NM_134028)	-314	protein-coding	1.88273	3.15898	promoter-TSS	NM_134028	Tubg2
chr11	101286320	101286324	+	14	intron (NM_026562, intron 5 of 6)	intron (NM_026562, intron 5 of 6)	7119	protein-coding	2.9108	3.6444	intron	NM_026562	Cntd1
chr11	101287080	101287083	+	9	intron (NM_026562, intron 6 of 6)	intron (NM_026562, intron 6 of 6)	7878	protein-coding	1.62986	3.00697	intron	NM_026562	Cntd1
chr11	101288504	101288511	-	14	3' UTR (NM_026562, exon 7 of 7)	3' UTR (NM_026562, exon 7 of 7)	9304	protein-coding	2.9108	3.6444	3' UTR	NM_026562	Cntd1
chr11	101290358	101290376	+	8	intron (NM_001359819, intron 9 of 10)	intron (NM_001359819, intron 9 of 10)	11164	protein-coding	1.62986	3.00697	intron	NM_001359819	Becn1
chr11	101291021	101291030	+	11	intron (NM_001359819, intron 8 of 10)	Charlie12|DNA|hAT-Charlie	11261	protein-coding	2.13769	3.29648	intron	NM_001359819	Becn1
chr11	101348147	101348151	+	11	Intergenic	YREP_Mm|Unknown|Unknown	17543	protein-coding	2.13769	3.29648	Intergenic
chr11	101348507	101348512	+	11	Intergenic	RMER5|LTR|ERV1	17903	protein-coding	2.13769	3.29648	Intergenic
chr11	101434621	101434629	+	9	3' UTR (NM_172566, exon 5 of 5)	3' UTR (NM_172566, exon 5 of 5)	-7620	protein-coding	1.88273	3.15898	3' UTR	NM_172566	Rundc1
chr11	101581689	101581692	+	9	promoter-TSS (NM_144830)	promoter-TSS (NM_144830)	-552	protein-coding	1.62986	3.00697	promoter-TSS	NM_144830	Tmem106a
chr11	101594756	101594759	-	11	Intergenic	ID4|SINE|ID	12458	protein-coding	2.13769	3.29648	Intergenic
chr11	101612640	101612643	+	26	intron (NM_001256318, intron 2 of 2)	T-rich|Low_complexity|Low_complexity	1941	protein-coding	5.80827	4.53749	intron	NM_001256318	LOC666331
chr11	101623255	101623259	+	10	Intergenic	ERVB3_1-LTR_MM|LTR|ERVK	-4692	protein-coding	1.88273	3.15898	Intergenic
chr11	101931275	101931291	+	81	Intergenic	Intergenic	-21138	ncRNA	15.6576	6.1769	Intergenic
chr11	101974583	101974591	-	10	3' UTR (NM_028207, exon 3 of 3)	3' UTR (NM_028207, exon 3 of 3)	-7572	protein-coding	1.88273	3.15898	3' UTR	NM_028207	Dusp3
chr11	101988525	101988545	+	12	exon (NM_029287, exon 3 of 6)	exon (NM_029287, exon 3 of 6)	1479	protein-coding	2.39416	3.42201	exon	NM_029287	Cfap97d1
chr11	102189814	102189816	+	10	5' UTR (NM_175935, exon 1 of 6)	5' UTR (NM_175935, exon 1 of 6)	116	protein-coding	1.88273	3.15898	5' UTR	NM_175935	G6pc3
chr11	102287217	102287233	+	13	intron (NM_028076, intron 2 of 3)	intron (NM_028076, intron 2 of 3)	2286	protein-coding	2.65189	3.53749	intron	NM_028076	Tmub2
chr11	102289054	102289060	+	19	TTS (NM_001098837)	TTS (NM_001098837)	4118	protein-coding	3.49039	3.08497	TTS	NM_001098837	Atxn7l3
chr11	102289429	102289441	-	10	TTS (NM_001302506)	TTS (NM_001302506)	4496	protein-coding	1.88273	3.15898	TTS	NM_001302506	Tmub2
chr11	102290047	102290054	-	11	TTS (NM_001302506)	TTS (NM_001302506)	5111	protein-coding	2.13769	3.29648	TTS	NM_001302506	Tmub2
chr11	102305847	102305849	-	11	3' UTR (NM_001302954, exon 20 of 20)	3' UTR (NM_001302954, exon 20 of 20)	-9219	protein-coding	2.13769	3.29648	3' UTR	NM_001302954	Ubtf
chr11	102332116	102332141	+	10	Intergenic	RLTR41|LTR|ERV1	-13032	protein-coding	1.88273	3.15898	Intergenic
chr11	102476107	102476117	-	10	3' UTR (NM_001159492, exon 8 of 8)	3' UTR (NM_001159492, exon 8 of 8)	-6229	protein-coding	1.88273	3.15898	3' UTR	NM_001159492	Gpatch8
chr11	102477869	102477879	-	10	3' UTR (NM_001159492, exon 8 of 8)	3' UTR (NM_001159492, exon 8 of 8)	-7991	protein-coding	1.88273	3.15898	3' UTR	NM_001159492	Gpatch8
chr11	102480695	102480698	-	9	exon (NM_001159492, exon 8 of 8)	exon (NM_001159492, exon 8 of 8)	-10813	protein-coding	1.62986	3.00697	exon	NM_001159492	Gpatch8
chr11	102525632	102525634	-	9	intron (NM_001159492, intron 3 of 7)	B1_Mur4|SINE|Alu	30525	protein-coding	1.62986	3.00697	intron	NM_001159492	Gpatch8
chr11	102674389	102674400	+	18	exon (NM_001127576, exon 5 of 8)	exon (NM_001127576, exon 5 of 8)	8809	protein-coding	3.9535	4.00697	exon	NM_001127576	Meioc
chr11	102675357	102675365	+	13	exon (NM_001127576, exon 5 of 8)	exon (NM_001127576, exon 5 of 8)	9776	protein-coding	2.65189	3.53749	exon	NM_001127576	Meioc
chr11	102675899	102675906	+	10	exon (NM_001127576, exon 5 of 8)	exon (NM_001127576, exon 5 of 8)	10317	protein-coding	1.88273	3.15898	exon	NM_001127576	Meioc
chr11	102676108	102676115	+	14	intron (NM_001127576, intron 5 of 7)	B1_Mus1|SINE|Alu	10526	protein-coding	2.9108	3.6444	intron	NM_001127576	Meioc
chr11	102679125	102679167	+	11	intron (NM_001127576, intron 6 of 7)	(CA)n|Simple_repeat|Simple_repeat	13561	protein-coding	2.13769	3.29648	intron	NM_001127576	Meioc
chr11	102680101	102680103	+	9	exon (NM_001127576, exon 7 of 8)	exon (NM_001127576, exon 7 of 8)	14517	protein-coding	1.62986	3.00697	exon	NM_001127576	Meioc
chr11	102681312	102681316	+	44	3' UTR (NM_001127576, exon 8 of 8)	3' UTR (NM_001127576, exon 8 of 8)	15729	protein-coding	9.75399	4.29648	3' UTR	NM_001127576	Meioc
chr11	102682026	102682028	+	29	3' UTR (NM_001127576, exon 8 of 8)	3' UTR (NM_001127576, exon 8 of 8)	15698	protein-coding	5.80883	3.69503	3' UTR	NM_001127576	Meioc
chr11	102682725	102682740	+	12	TTS (NM_001127576)	TTS (NM_001127576)	14993	protein-coding	2.39416	3.42201	TTS	NM_001127576	Meioc
chr11	102778612	102778619	+	15	3' UTR (NM_001110778, exon 26 of 26)	3' UTR (NM_001110778, exon 26 of 26)	17180	protein-coding	3.17044	3.74394	3' UTR	NM_001110778	Adam11
chr11	102778960	102778975	+	9	3' UTR (NM_001110778, exon 26 of 26)	3' UTR (NM_001110778, exon 26 of 26)	17532	protein-coding	1.62986	3.00697	3' UTR	NM_001110778	Adam11
chr11	102782905	102782923	+	9	Intergenic	PB1D11|SINE|Alu	21479	protein-coding	1.62986	3.00697	Intergenic
chr11	103021875	103021882	-	12	Intergenic	(GGGAGA)n|Simple_repeat|Simple_repeat	-4731	protein-coding	2.39416	3.42201	Intergenic
chr11	103023066	103023076	-	10	Intergenic	(TG)n|Simple_repeat|Simple_repeat	-5472	protein-coding	1.88273	3.15898	Intergenic
chr11	103024130	103024137	-	10	Intergenic	PB1D11|SINE|Alu	-4410	protein-coding	1.88273	3.15898	Intergenic
chr11	103212565	103212571	-	22	intron (NM_177801, intron 1 of 4)	B1_Mur2|SINE|Alu	-4020	protein-coding	5.00379	4.29648	intron	NM_177801	Spata32
chr11	103213100	103213103	-	27	intron (NM_177801, intron 1 of 4)	B2_Mm2|SINE|B2	-4553	protein-coding	4.62269	3.00697	intron	NM_177801	Spata32
chr11	103214688	103214697	-	29	intron (NM_177801, intron 1 of 4)	ID_B1|SINE|B4	3740	protein-coding	5.11543	3.11007	intron	NM_177801	Spata32
chr11	103216529	103216537	+	16	intron (NM_177801, intron 1 of 4)	B4|SINE|B4	1899	protein-coding	3.43086	3.83705	intron	NM_177801	Spata32
chr11	103217212	103217214	+	24	intron (NM_177801, intron 1 of 4)	B2_Mm2|SINE|B2	1219	protein-coding	5.53106	4.42201	intron	NM_177801	Spata32
chr11	103217458	103217469	-	11	intron (NM_177801, intron 1 of 4)	B1_Mur3|SINE|Alu	969	protein-coding	2.13769	3.29648	intron	NM_177801	Spata32
chr11	103217881	103217887	-	24	intron (NM_177801, intron 1 of 4)	intron (NM_177801, intron 1 of 4)	548	protein-coding	5.53106	4.42201	intron	NM_177801	Spata32
chr11	103218287	103218296	-	11	intron (NM_177801, intron 1 of 4)	CpG	141	protein-coding	2.13769	3.29648	intron	NM_177801	Spata32
chr11	103221973	103221985	+	11	intron (NM_016896, intron 14 of 15)	PB1D9|SINE|Alu	-3547	protein-coding	2.13769	3.29648	intron	NM_016896	Map3k14
chr11	103229471	103229479	+	10	intron (NM_016896, intron 9 of 15)	G-rich|Low_complexity|Low_complexity	-11043	protein-coding	1.88273	3.15898	intron	NM_016896	Map3k14
chr11	103234387	103234408	+	15	intron (NM_016896, intron 6 of 15)	(CA)n|Simple_repeat|Simple_repeat	-15965	protein-coding	3.17044	3.74394	intron	NM_016896	Map3k14
chr11	103238540	103238558	+	12	intron (NM_016896, intron 5 of 15)	(TG)n|Simple_repeat|Simple_repeat	-20117	protein-coding	2.9108	3.6444	intron	NM_016896	Map3k14
chr11	103243167	103243171	+	14	intron (NM_016896, intron 1 of 15)	B3|SINE|B2	24232	protein-coding	2.9108	3.6444	intron	NM_016896	Map3k14
chr11	103243499	103243503	+	9	intron (NM_016896, intron 1 of 15)	B1_Mur4|SINE|Alu	23900	protein-coding	1.62986	3.00697	intron	NM_016896	Map3k14
chr11	103357405	103357426	-	10	intron (NM_001205236, intron 3 of 17)	intron (NM_001205236, intron 3 of 17)	6277	protein-coding	1.88273	3.15898	intron	NM_001205236	Arhgap27
chr11	103416511	103416516	-	10	Intergenic	B3|SINE|B2	-3849	protein-coding	1.88273	3.15898	Intergenic
chr11	103416778	103416790	-	21	Intergenic	RMER16B2|LTR|ERVK	-4120	protein-coding	3.73802	3.22936	Intergenic
chr11	103418408	103418412	-	22	Intergenic	ORR1F|LTR|ERVL-MaLR	-5746	protein-coding	3.99353	3.29648	Intergenic
chr11	103434473	103434492	+	10	Intergenic	Intergenic	-21818	protein-coding	1.88273	3.15898	Intergenic
chr11	103483603	103483629	-	11	Intergenic	L1_Mus3|LINE|L1	-70952	protein-coding	2.13769	3.29648	Intergenic
chr11	103504722	103504724	+	10	Intergenic	Intergenic	-92059	protein-coding	1.88273	3.15898	Intergenic
chr11	103505225	103505228	+	22	Intergenic	G-rich|Low_complexity|Low_complexity	-92562	protein-coding	5.26728	4.36061	Intergenic
chr11	103505650	103505654	+	10	Intergenic	Intergenic	-92988	protein-coding	1.88273	3.15898	Intergenic
chr11	103508249	103508252	+	41	Intergenic	(CA)n|Simple_repeat|Simple_repeat	-95586	protein-coding	8.96337	4.1946	Intergenic
chr11	103509432	103509438	+	15	Intergenic	B1F|SINE|Alu	-96771	protein-coding	3.43086	3.83705	Intergenic
chr11	103510570	103510582	+	18	Intergenic	Lx6|LINE|L1	-97912	protein-coding	3.2478	3.00697	Intergenic
chr11	103510961	103510963	+	29	Intergenic	Lx6|LINE|L1	-98298	protein-coding	5.80883	3.69503	Intergenic
chr11	103511914	103511924	+	11	Intergenic	Intergenic	-99255	protein-coding	2.13769	3.29648	Intergenic
chr11	103512221	103512223	+	11	Intergenic	MTC-int|LTR|ERVL-MaLR	-99558	protein-coding	2.13769	3.29648	Intergenic
chr11	103515201	103515203	+	13	Intergenic	RLTR25A|LTR|ERVK	99537	protein-coding	2.65189	3.53749	Intergenic
chr11	103515376	103515383	+	14	Intergenic	RLTR25A|LTR|ERVK	99360	protein-coding	2.9108	3.6444	Intergenic
chr11	103519436	103519446	+	9	Intergenic	(CA)n|Simple_repeat|Simple_repeat	95298	protein-coding	1.62986	3.00697	Intergenic
chr11	103534679	103534691	-	13	exon (NM_001033434, exon 14 of 14)	exon (NM_001033434, exon 14 of 14)	80054	protein-coding	2.65189	3.53749	exon	NM_001033434	Gm884
chr11	103534776	103534780	-	11	exon (NM_001033434, exon 13 of 14)	exon (NM_001033434, exon 13 of 14)	79961	protein-coding	2.13769	3.29648	exon	NM_001033434	Gm884
chr11	103542017	103542023	-	9	exon (NM_001033434, exon 9 of 14)	exon (NM_001033434, exon 9 of 14)	72719	protein-coding	1.62986	3.00697	exon	NM_001033434	Gm884
chr11	103573213	103573215	-	31	intron (NM_001033434, intron 7 of 13)	MYSERV-int|LTR|ERVK	41525	protein-coding	7.19525	4.79124	intron	NM_001033434	Gm884
chr11	103574631	103574649	-	14	intron (NM_001033434, intron 7 of 13)	RMER4B|LTR|ERVK	40099	protein-coding	3.17044	3.74394	intron	NM_001033434	Gm884
chr11	103612947	103612958	-	10	exon (NM_001033434, exon 1 of 14)	exon (NM_001033434, exon 1 of 14)	1787	protein-coding	1.88273	3.15898	exon	NM_001033434	Gm884
chr11	103614464	103614471	-	12	exon (NM_001033434, exon 1 of 14)	exon (NM_001033434, exon 1 of 14)	272	protein-coding	2.39416	3.42201	exon	NM_001033434	Gm884
chr11	103631133	103631149	-	9	TTS (NM_001356472)	TTS (NM_001356472)	7749	protein-coding	1.62986	3.00697	TTS	NM_001356472	Lyzl6
chr11	104178851	104178861	-	14	Intergenic	Intergenic	-7471	protein-coding	2.9108	3.6444	Intergenic
chr11	104183075	104183082	-	11	Intergenic	B4A|SINE|B4	-3249	protein-coding	2.13769	3.29648	Intergenic
chr11	104189452	104189455	+	14	TTS (NM_199019)	TTS (NM_199019)	3126	protein-coding	3.17044	3.74394	TTS	NM_199019	Sppl2c
chr11	104189887	104189903	+	10	intron (NM_001082535, intron 1 of 1)	(GGGA)n|Simple_repeat|Simple_repeat	3568	protein-coding	1.88273	3.15898	intron	NM_001082535	Sppl2c
chr11	104191025	104191029	+	37	3' UTR (NM_001082535, exon 2 of 2)	3' UTR (NM_001082535, exon 2 of 2)	4700	protein-coding	7.1134	3.46154	3' UTR	NM_001082535	Sppl2c
chr11	104193227	104193233	+	77	Intergenic	B3|SINE|B2	6903	protein-coding	12.352	3.53749	Intergenic
chr11	104324890	104324893	-	18	intron (NM_001038609, intron 11 of 11)	RMER6A|LTR|ERVK	93455	protein-coding	3.9535	4.00697	intron	NM_001038609	Mapt
chr11	104326404	104326406	-	46	intron (NM_001038609, intron 11 of 11)	RMER6A|LTR|ERVK	94969	protein-coding	8.40274	3.36061	intron	NM_001038609	Mapt
chr11	104327152	104327156	-	18	intron (NM_001038609, intron 11 of 11)	B1_Mur1|SINE|Alu	95718	protein-coding	3.9535	4.00697	intron	NM_001038609	Mapt
chr11	104327657	104327666	-	28	intron (NM_001038609, intron 11 of 11)	ID_B1|SINE|B4	96225	protein-coding	4.8687	3.05944	intron	NM_001038609	Mapt
chr11	104328224	104328235	-	9	3' UTR (NM_010838, exon 10 of 10)	3' UTR (NM_010838, exon 10 of 10)	96793	protein-coding	1.62986	3.00697	3' UTR	NM_010838	Mapt
chr11	104329765	104329796	-	9	3' UTR (NM_010838, exon 10 of 10)	3' UTR (NM_010838, exon 10 of 10)	98344	protein-coding	1.62986	3.00697	3' UTR	NM_010838	Mapt
chr11	104330063	104330074	-	10	3' UTR (NM_010838, exon 10 of 10)	3' UTR (NM_010838, exon 10 of 10)	98632	protein-coding	1.88273	3.15898	3' UTR	NM_010838	Mapt
chr11	104334796	104334798	-	37	3' UTR (NM_001081045, exon 14 of 14)	3' UTR (NM_001081045, exon 14 of 14)	103361	protein-coding	7.91009	4.0465	3' UTR	NM_001081045	Kansl1
chr11	104373833	104373861	-	12	intron (NM_001359634, intron 4 of 14)	L1_Mus3|LINE|L1	68444	protein-coding	2.39416	3.42201	intron	NM_001359634	Kansl1
chr11	104386876	104386882	-	11	intron (NM_001359634, intron 3 of 14)	(TG)n|Simple_repeat|Simple_repeat	55412	protein-coding	2.13769	3.29648	intron	NM_001359634	Kansl1
chr11	104528029	104528036	-	9	intron (NM_145436, intron 7 of 18)	ID_B1|SINE|B4	22588	protein-coding	1.62986	3.00697	intron	NM_145436	Cdc27
chr11	104681657	104681661	-	10	Intergenic	MLT1F1-int|LTR|ERVL-MaLR	73659	protein-coding	1.88273	3.15898	Intergenic
chr11	104684969	104684977	-	11	Intergenic	RSINE1|SINE|B4	76973	protein-coding	2.13769	3.29648	Intergenic
chr11	104876122	104876125	+	9	Intergenic	ORR1D1|LTR|ERVL-MaLR	-216096	protein-coding	1.62986	3.00697	Intergenic
chr11	104917741	104917757	-	18	Intergenic	4.5SRNA|scRNA|scRNA	-174470	protein-coding	3.9535	4.00697	Intergenic
chr11	104969108	104969111	+	9	Intergenic	B3|SINE|B2	-123110	protein-coding	1.62986	3.00697	Intergenic
chr11	105047060	105047067	+	9	Intergenic	L1M2|LINE|L1	-45156	protein-coding	1.62986	3.00697	Intergenic
chr11	105108851	105108861	+	10	exon (NM_001081046, exon 7 of 10)	exon (NM_001081046, exon 7 of 10)	16637	protein-coding	1.88273	3.15898	exon	NM_001081046	Efcab3
chr11	105138254	105138269	+	27	intron (NM_172567, intron 8 of 8)	RLTR11C_MM|LTR|ERVK	11836	protein-coding	5.54745	3.6444	intron	NM_172567	Mettl2
chr11	105226547	105226560	+	10	intron (NM_001361996, intron 6 of 19)	B2_Mm1t|SINE|B2	45026	protein-coding	1.88273	3.15898	intron	NM_001361996	Tlk2
chr11	105230990	105230995	+	10	intron (NM_001361996, intron 6 of 19)	intron (NM_001361996, intron 6 of 19)	49465	protein-coding	1.88273	3.15898	intron	NM_001361996	Tlk2
chr11	105249557	105249563	+	11	exon (NM_001294334, exon 12 of 20)	exon (NM_001294334, exon 12 of 20)	-43086	protein-coding	2.13769	3.29648	exon	NM_001294334	Tlk2
chr11	105267159	105267170	+	9	exon (NM_001294334, exon 17 of 20)	exon (NM_001294334, exon 17 of 20)	-25482	protein-coding	1.62986	3.00697	exon	NM_001294334	Tlk2
chr11	105275879	105275887	+	9	exon (NM_001294334, exon 20 of 20)	exon (NM_001294334, exon 20 of 20)	-16763	protein-coding	1.62986	3.00697	exon	NM_001294334	Tlk2
chr11	105362433	105362446	-	10	intron (NM_172568, intron 11 of 11)	intron (NM_172568, intron 11 of 11)	69793	protein-coding	1.88273	3.15898	intron	NM_172568	Marchf10
chr11	105362761	105362786	-	19	intron (NM_172568, intron 11 of 11)	(TGG)n|Simple_repeat|Simple_repeat	70127	protein-coding	4.21538	4.08497	intron	NM_172568	Marchf10
chr11	105366763	105366771	-	10	intron (NM_172568, intron 10 of 11)	(TG)n|Simple_repeat|Simple_repeat	74121	protein-coding	1.88273	3.15898	intron	NM_172568	Marchf10
chr11	105369500	105369506	-	17	intron (NM_172568, intron 10 of 11)	(TG)n|Simple_repeat|Simple_repeat	76857	protein-coding	3.69186	3.92451	intron	NM_172568	Marchf10
chr11	105378002	105378006	-	13	intron (NM_172568, intron 9 of 11)	RLTR20A4|LTR|ERVK	78731	protein-coding	2.65189	3.53749	intron	NM_172568	Marchf10
chr11	105401733	105401736	-	14	TTS (NM_001039242)	TTS (NM_001039242)	55001	protein-coding	2.9108	3.6444	TTS	NM_001039242	Marchf10
chr11	105424091	105424100	-	13	intron (NM_001039242, intron 4 of 5)	intron (NM_001039242, intron 4 of 5)	32640	protein-coding	2.65189	3.53749	intron	NM_001039242	Marchf10
chr11	105436891	105436897	-	37	intron (NM_001039242, intron 4 of 5)	(TG)n|Simple_repeat|Simple_repeat	19841	protein-coding	7.91009	4.0465	intron	NM_001039242	Marchf10
chr11	105719519	105719523	+	10	intron (NM_181071, intron 4 of 25)	B1F|SINE|Alu	129535	protein-coding	2.13769	3.29648	intron	NM_181071	Tanc2
chr11	105721139	105721145	+	10	intron (NM_181071, intron 4 of 25)	L1Md_F2|LINE|L1	131156	protein-coding	1.88273	3.15898	intron	NM_181071	Tanc2
chr11	105728710	105728721	+	11	intron (NM_181071, intron 4 of 25)	Lx2|LINE|L1	138729	protein-coding	2.13769	3.29648	intron	NM_181071	Tanc2
chr11	105971888	105971896	-	13	intron (NM_001281819, intron 5 of 23)	intron (NM_001281819, intron 5 of 23)	-3316	protein-coding	2.9108	3.6444	intron	NM_001281819	Ace
chr11	105972681	105972690	-	12	intron (NR_104047, intron 1 of 2)	intron (NR_104047, intron 1 of 2)	-2523	protein-coding	2.39416	3.42201	intron	NR_104047	Gm11651
chr11	105973546	105973554	-	13	intron (NM_001281819, intron 9 of 23)	intron (NM_001281819, intron 9 of 23)	-1658	protein-coding	2.65189	3.53749	intron	NM_001281819	Ace
chr11	105974371	105974374	-	24	promoter-TSS (NM_009598)	promoter-TSS (NM_009598)	-836	protein-coding	4.50794	3.42201	promoter-TSS	NM_009598	Ace
chr11	106055094	106055102	+	9	3' UTR (NM_027946, exon 7 of 7)	3' UTR (NM_027946, exon 7 of 7)	-11009	protein-coding	1.62986	3.00697	3' UTR	NM_027946	Dcaf7
chr11	106199741	106199749	-	10	3' UTR (NM_026009, exon 13 of 13)	3' UTR (NM_026009, exon 13 of 13)	-6142	protein-coding	2.13769	3.29648	3' UTR	NM_026009	Ccdc47
chr11	106283159	106283179	+	15	intron (NM_029467, intron 3 of 7)	(CA)n|Simple_repeat|Simple_repeat	6497	protein-coding	3.17044	3.74394	intron	NM_029467	Tcam1
chr11	106286351	106286357	+	11	intron (NM_029467, intron 6 of 7)	intron (NM_029467, intron 6 of 7)	9682	protein-coding	2.13769	3.29648	intron	NM_029467	Tcam1
chr11	106286611	106286618	+	9	exon (NM_029467, exon 7 of 8)	exon (NM_029467, exon 7 of 8)	9942	protein-coding	1.62986	3.00697	exon	NM_029467	Tcam1
chr11	106502719	106502728	-	13	3' UTR (NM_198292, exon 12 of 12)	3' UTR (NM_198292, exon 12 of 12)	1732	snoRNA	2.9108	3.6444	3' UTR	NM_198292	Tex2
chr11	106540004	106540012	-	9	intron (NM_198292, intron 5 of 11)	ID_B1|SINE|B4	39017	snoRNA	1.62986	3.00697	intron	NM_198292	Tex2
chr11	106553582	106553586	-	9	intron (NM_198292, intron 2 of 11)	B1_Mus1|SINE|Alu	52593	snoRNA	1.62986	3.00697	intron	NM_198292	Tex2
chr11	106581282	106581284	+	18	intron (NM_198292, intron 1 of 11)	B3|SINE|B2	31647	protein-coding	3.2478	3.00697	intron	NM_198292	Tex2
chr11	106581936	106581942	+	10	intron (NM_198292, intron 1 of 11)	Helitron3Na_Mam|RC|Helitron	30991	protein-coding	1.88273	3.15898	intron	NM_198292	Tex2
chr11	106582295	106582307	+	14	intron (NM_198292, intron 1 of 11)	B1_Mur1|SINE|Alu	30629	protein-coding	2.9108	3.6444	intron	NM_198292	Tex2
chr11	106583099	106583105	+	20	intron (NM_198292, intron 1 of 11)	B1_Mur4|SINE|Alu	29828	protein-coding	3.48413	3.15898	intron	NM_198292	Tex2
chr11	106583851	106583856	+	15	intron (NM_198292, intron 1 of 11)	PB1D10|SINE|Alu	29077	protein-coding	3.17044	3.74394	intron	NM_198292	Tex2
chr11	106780384	106780395	-	23	promoter-TSS (NR_027785)	promoter-TSS (NR_027785)	-852	protein-coding	4.25011	3.36061	promoter-TSS	NR_027785	Polg2
chr11	106782096	106782098	-	79	TTS (NR_037224)	TTS (NR_037224)	662	ncRNA	15.6576	4.59193	TTS	NR_037224	Mir3064
chr11	106782550	106782552	-	70	TTS (NR_037224)	TTS (NR_037224)	208	ncRNA	10.8168	3.38137	TTS	NR_037224	Mir3064
chr11	106789616	106789623	+	9	promoter-TSS (NM_001355677)	promoter-TSS (NM_001355677)	367	protein-coding	1.62986	3.00697	promoter-TSS	NM_001355677	Ddx5
chr11	106806900	106806916	+	9	intron (NM_001166685, intron 7 of 18)	PB1D7|SINE|Alu	17656	protein-coding	1.62986	3.00697	intron	NM_001166685	Cep95
chr11	106817888	106817892	+	9	exon (NM_177088, exon 18 of 20)	exon (NM_177088, exon 18 of 20)	28638	protein-coding	1.62986	3.00697	exon	NM_177088	Cep95
chr11	106818759	106818772	+	9	TTS (NM_177088)	TTS (NM_177088)	29513	protein-coding	1.62986	3.00697	TTS	NM_177088	Cep95
chr11	106820125	106820128	-	10	TTS (NM_025481)	TTS (NM_025481)	30874	protein-coding	1.88273	3.15898	TTS	NM_025481	Smurf2
chr11	106821153	106821157	-	10	3' UTR (NM_025481, exon 19 of 19)	3' UTR (NM_025481, exon 19 of 19)	31903	protein-coding	1.88273	3.15898	3' UTR	NM_025481	Smurf2
chr11	107001124	107001129	+	12	Intergenic	B1_Mus1|SINE|Alu	-1601	protein-coding	2.39416	3.42201	Intergenic
chr11	10718831	10718849	+	9	Intergenic	Intergenic	-395176	protein-coding	1.62986	3.00697	Intergenic
chr11	107756508	107756518	-	16	intron (NM_019431, intron 1 of 3)	MTA_Mm|LTR|ERVL-MaLR	38181	protein-coding	3.43086	3.83705	intron	NM_019431	Cacng4
chr11	107756996	107757004	-	11	intron (NM_019431, intron 1 of 3)	RLTR20B4_MM|LTR|ERVK	37694	protein-coding	2.13769	3.29648	intron	NM_019431	Cacng4
chr11	107762319	107762323	-	13	intron (NM_019431, intron 1 of 3)	intron (NM_019431, intron 1 of 3)	32373	protein-coding	2.65189	3.53749	intron	NM_019431	Cacng4
chr11	107995413	107995421	+	15	intron (NM_011101, intron 8 of 16)	intron (NM_011101, intron 8 of 16)	-1431	ncRNA	3.17044	3.74394	intron	NM_011101	Prkca
chr11	107996318	107996321	+	12	promoter-TSS (NR_106082)	promoter-TSS (NR_106082)	-529	ncRNA	2.39416	3.42201	promoter-TSS	NR_106082	Mir7223
chr11	108377636	108377663	-	10	Intergenic	(TG)n|Simple_repeat|Simple_repeat	-17648	protein-coding	1.88273	3.15898	Intergenic
chr11	108420441	108420449	-	9	Intergenic	RSINE1|SINE|B4	-4821	protein-coding	1.62986	3.00697	Intergenic
chr11	108421644	108421649	-	13	Intergenic	B4A|SINE|B4	-3620	protein-coding	2.65189	3.53749	Intergenic
chr11	108422966	108422971	-	10	Intergenic	Intergenic	-2298	protein-coding	1.88273	3.15898	Intergenic
chr11	108496776	108496792	-	33	intron (NM_029606, intron 9 of 27)	4.5SRNA|scRNA|scRNA	71518	protein-coding	6.11003	3.29648	intron	NM_029606	Cep112
chr11	108524594	108524608	-	11	intron (NM_029606, intron 17 of 27)	B1_Mus1|SINE|Alu	99335	protein-coding	2.13769	3.29648	intron	NM_029606	Cep112
chr11	108530622	108530624	-	24	intron (NM_029606, intron 17 of 27)	(TG)n|Simple_repeat|Simple_repeat	105357	protein-coding	4.50794	3.42201	intron	NM_029606	Cep112
chr11	108544051	108544059	-	24	intron (NM_029606, intron 18 of 27)	Lx5c|LINE|L1	118789	protein-coding	5.53106	4.42201	intron	NM_029606	Cep112
chr11	108553791	108553797	-	11	intron (NM_029606, intron 18 of 27)	MIRc|SINE|MIR	128528	protein-coding	2.13769	3.29648	intron	NM_029606	Cep112
chr11	108554557	108554564	-	11	intron (NM_029606, intron 18 of 27)	MTEb|LTR|ERVL-MaLR	-128049	protein-coding	2.13769	3.29648	intron	NM_029606	Cep112
chr11	108555947	108555950	-	9	intron (NM_029606, intron 18 of 27)	L1M4|LINE|L1	-126661	protein-coding	1.62986	3.00697	intron	NM_029606	Cep112
chr11	108556879	108556884	-	10	intron (NM_029606, intron 18 of 27)	L1MEc|LINE|L1	-125728	protein-coding	1.88273	3.15898	intron	NM_029606	Cep112
chr11	108557439	108557445	-	18	intron (NM_029606, intron 18 of 27)	Lx3C|LINE|L1	-125167	protein-coding	4.21538	4.08497	intron	NM_029606	Cep112
chr11	108557622	108557634	-	9	intron (NM_029606, intron 18 of 27)	Lx3C|LINE|L1	-124981	protein-coding	1.62986	3.00697	intron	NM_029606	Cep112
chr11	108560323	108560329	-	11	intron (NM_029606, intron 18 of 27)	B4A|SINE|B4	-122283	protein-coding	2.13769	3.29648	intron	NM_029606	Cep112
chr11	108564340	108564342	-	9	intron (NM_029606, intron 18 of 27)	Lx5b|LINE|L1	-118268	protein-coding	1.62986	3.00697	intron	NM_029606	Cep112
chr11	108678505	108678518	+	11	intron (NM_029606, intron 22 of 27)	L1Md_F2|LINE|L1	-4098	protein-coding	2.13769	3.29648	intron	NM_029606	Cep112
chr11	108679800	108679807	+	9	intron (NM_029606, intron 22 of 27)	intron (NM_029606, intron 22 of 27)	-2806	protein-coding	1.62986	3.00697	intron	NM_029606	Cep112
chr11	108682206	108682208	+	11	promoter-TSS (NM_029586)	promoter-TSS (NM_029586)	-402	protein-coding	2.13769	3.29648	promoter-TSS	NM_029586	Cep112
chr11	108696599	108696614	+	9	intron (NM_029586, intron 1 of 4)	intron (NM_029586, intron 1 of 4)	13988	protein-coding	1.62986	3.00697	intron	NM_029586	Cep112
chr11	108698522	108698526	+	13	intron (NM_029586, intron 1 of 4)	intron (NM_029586, intron 1 of 4)	15906	protein-coding	2.65189	3.53749	intron	NM_029586	Cep112
chr11	108699077	108699082	+	28	intron (NM_029586, intron 1 of 4)	(GA)n|Simple_repeat|Simple_repeat	16461	protein-coding	5.54745	3.6444	intron	NM_029586	Cep112
chr11	108700596	108700601	+	9	intron (NM_029586, intron 1 of 4)	intron (NM_029586, intron 1 of 4)	17980	protein-coding	1.62986	3.00697	intron	NM_029586	Cep112
chr11	108706082	108706087	+	30	intron (NM_029586, intron 1 of 4)	L1_Mus4|LINE|L1	23466	protein-coding	5.36301	3.15898	intron	NM_029586	Cep112
chr11	108706337	108706339	+	22	intron (NM_029586, intron 1 of 4)	L1_Mus4|LINE|L1	23720	protein-coding	3.99353	3.29648	intron	NM_029586	Cep112
chr11	108708405	108708408	+	23	intron (NM_029586, intron 1 of 4)	L1_Mus4|LINE|L1	25788	protein-coding	4.25011	3.36061	intron	NM_029586	Cep112
chr11	108709907	108709911	+	11	intron (NM_029586, intron 1 of 4)	L2|LINE|L2	27291	protein-coding	2.13769	3.29648	intron	NM_029586	Cep112
chr11	108715054	108715057	+	9	intron (NM_029586, intron 1 of 4)	intron (NM_029586, intron 1 of 4)	32437	protein-coding	1.62986	3.00697	intron	NM_029586	Cep112
chr11	108716348	108716352	+	42	intron (NM_029586, intron 1 of 4)	L1MB7|LINE|L1	33732	protein-coding	8.37603	3.6444	intron	NM_029586	Cep112
chr11	108718945	108718968	+	9	intron (NM_029586, intron 1 of 4)	intron (NM_029586, intron 1 of 4)	36338	protein-coding	1.62986	3.00697	intron	NM_029586	Cep112
chr11	108719755	108719766	+	9	intron (NM_029586, intron 1 of 4)	intron (NM_029586, intron 1 of 4)	37142	protein-coding	1.62986	3.00697	intron	NM_029586	Cep112
chr11	108724227	108724234	+	35	intron (NM_029586, intron 1 of 4)	Lx|LINE|L1	41612	protein-coding	8.30329	4.96633	intron	NM_029586	Cep112
chr11	108726210	108726212	+	15	intron (NM_029586, intron 1 of 4)	intron (NM_029586, intron 1 of 4)	43593	protein-coding	3.17044	3.74394	intron	NM_029586	Cep112
chr11	108729563	108729582	+	12	intron (NM_029586, intron 1 of 4)	Lx|LINE|L1	46954	protein-coding	2.39416	3.42201	intron	NM_029586	Cep112
chr11	108739408	108739413	+	24	intron (NM_029586, intron 1 of 4)	PB1D10|SINE|Alu	56792	protein-coding	4.50794	3.42201	intron	NM_029586	Cep112
chr11	108752909	108752935	+	12	intron (NM_029606, intron 23 of 27)	(CA)n|Simple_repeat|Simple_repeat	70304	protein-coding	2.39416	3.42201	intron	NM_029606	Cep112
chr11	108757268	108757274	+	13	intron (NM_029606, intron 23 of 27)	(TGG)n|Simple_repeat|Simple_repeat	74653	protein-coding	2.65189	3.53749	intron	NM_029606	Cep112
chr11	108759710	108759712	+	9	intron (NM_029606, intron 24 of 27)	(TC)n|Simple_repeat|Simple_repeat	77093	protein-coding	1.62986	3.00697	intron	NM_029606	Cep112
chr11	108762773	108762779	+	10	intron (NM_029606, intron 24 of 27)	L1Md_F2|LINE|L1	80158	protein-coding	1.88273	3.15898	intron	NM_029606	Cep112
chr11	108763975	108763993	+	22	intron (NM_029606, intron 24 of 27)	L1Md_F2|LINE|L1	81366	protein-coding	3.99353	3.29648	intron	NM_029606	Cep112
chr11	108765196	108765205	+	14	intron (NM_029606, intron 24 of 27)	L1Md_F2|LINE|L1	82582	protein-coding	2.9108	3.6444	intron	NM_029606	Cep112
chr11	108765810	108765812	+	12	intron (NM_029606, intron 24 of 27)	L1Md_F2|LINE|L1	83193	protein-coding	2.39416	3.42201	intron	NM_029606	Cep112
chr11	108766607	108766619	+	18	intron (NM_029606, intron 24 of 27)	L1Md_F2|LINE|L1	83995	protein-coding	3.2478	3.00697	intron	NM_029606	Cep112
chr11	108768922	108768931	+	21	intron (NM_029606, intron 24 of 27)	MLTR11B|LTR|ERVK	86308	protein-coding	3.99353	3.29648	intron	NM_029606	Cep112
chr11	108808726	108808735	+	17	exon (NM_029586, exon 2 of 5)	exon (NM_029586, exon 2 of 5)	-111619	protein-coding	3.69186	3.92451	exon	NM_029586	Cep112
chr11	108823501	108823503	+	11	intron (NM_029606, intron 25 of 27)	intron (NM_029606, intron 25 of 27)	-96847	protein-coding	2.13769	3.29648	intron	NM_029606	Cep112
chr11	108853410	108853412	+	11	intron (NM_029606, intron 25 of 27)	RCHARR1|DNA|hAT-Charlie	-66938	protein-coding	2.13769	3.29648	intron	NM_029606	Cep112
chr11	108853813	108853815	+	9	intron (NM_029606, intron 25 of 27)	RSINE1|SINE|B4	-66535	protein-coding	1.62986	3.00697	intron	NM_029606	Cep112
chr11	108855856	108855860	+	14	exon (NM_029586, exon 3 of 5)	exon (NM_029586, exon 3 of 5)	-64491	protein-coding	2.9108	3.6444	exon	NM_029586	Cep112
chr11	109213104	109213107	-	18	Intergenic	ORR1B1|LTR|ERVL-MaLR	-68736	ncRNA	3.9535	4.00697	Intergenic
chr11	109213654	109213658	-	9	Intergenic	L2|LINE|L2	-69287	ncRNA	1.62986	3.00697	Intergenic
chr11	109304670	109304689	+	33	Intergenic	Intergenic	-6498	protein-coding	7.74958	4.88144	Intergenic
chr11	109339225	109339236	-	11	Intergenic	T-rich|Low_complexity|Low_complexity	-7637	ncRNA	2.13769	3.29648	Intergenic
chr11	109347189	109347192	+	23	intron (NR_027883, intron 1 of 1)	(CA)n|Simple_repeat|Simple_repeat	323	ncRNA	5.26728	4.36061	intron	NR_027883	1700096J18Rik
chr11	109347997	109347999	+	22	intron (NR_027883, intron 1 of 1)	ID4_|SINE|ID	1131	ncRNA	3.99353	3.29648	intron	NR_027883	1700096J18Rik
chr11	109349086	109349094	+	10	intron (NR_027883, intron 1 of 1)	B4A|SINE|B4	2223	ncRNA	1.88273	3.15898	intron	NR_027883	1700096J18Rik
chr11	109667664	109667672	+	12	3' UTR (NM_021880, exon 11 of 11)	3' UTR (NM_021880, exon 11 of 11)	16747	protein-coding	2.39416	3.42201	3' UTR	NM_021880	Prkar1a
chr11	109668212	109668227	+	14	3' UTR (NM_021880, exon 11 of 11)	3' UTR (NM_021880, exon 11 of 11)	17298	protein-coding	2.9108	3.6444	3' UTR	NM_021880	Prkar1a
chr11	109669050	109669060	+	10	3' UTR (NM_021880, exon 11 of 11)	3' UTR (NM_021880, exon 11 of 11)	18134	protein-coding	2.13769	3.29648	3' UTR	NM_021880	Prkar1a
chr11	109669274	109669280	+	10	3' UTR (NM_021880, exon 11 of 11)	3' UTR (NM_021880, exon 11 of 11)	18356	protein-coding	1.88273	3.15898	3' UTR	NM_021880	Prkar1a
chr11	109690728	109690732	+	9	intron (NM_153782, intron 1 of 10)	MLT1E3|LTR|ERVL-MaLR	31526	protein-coding	1.62986	3.00697	intron	NM_153782	Fam20a
chr11	109691240	109691242	+	15	intron (NM_153782, intron 1 of 10)	MLT1E3|LTR|ERVL-MaLR	31015	protein-coding	3.17044	3.74394	intron	NM_153782	Fam20a
chr11	109762728	109762733	+	9	Intergenic	Lx8|LINE|L1	-40474	protein-coding	1.62986	3.00697	Intergenic
chr11	109772070	109772073	+	9	Intergenic	B3A|SINE|B2	-49815	protein-coding	1.62986	3.00697	Intergenic
chr11	109788074	109788079	-	9	TTS (NM_001162428)	TTS (NM_001162428)	39970	protein-coding	1.62986	3.00697	TTS	NM_001162428	1700012B07Rik
chr11	109793366	109793369	-	9	intron (NM_027038, intron 4 of 4)	B4A|SINE|B4	34679	protein-coding	1.62986	3.00697	intron	NM_027038	1700012B07Rik
chr11	109794259	109794271	-	11	exon (NM_001162428, exon 4 of 6)	exon (NM_001162428, exon 4 of 6)	33781	protein-coding	2.13769	3.29648	exon	NM_001162428	1700012B07Rik
chr11	109797277	109797283	-	10	exon (NM_001162428, exon 3 of 6)	exon (NM_001162428, exon 3 of 6)	30766	protein-coding	1.88273	3.15898	exon	NM_001162428	1700012B07Rik
chr1	111006551	111006568	-	11	Intergenic	Intergenic	-28966	protein-coding	2.13769	3.29648	Intergenic
chr11	110125328	110125335	-	9	intron (NM_147220, intron 25 of 38)	ID4|SINE|ID	-29394	protein-coding	1.62986	3.00697	intron	NM_147220	Abca9
chr11	110125988	110125995	-	10	intron (NM_147220, intron 25 of 38)	L1MC1|LINE|L1	-30054	protein-coding	1.88273	3.15898	intron	NM_147220	Abca9
chr11	110474458	110474474	+	11	intron (NM_001356352, intron 1 of 11)	RLTR31B2|LTR|ERVK	-4049	protein-coding	2.13769	3.29648	intron	NM_001356352	Map2k6
chr11	110543161	110543163	+	20	Intergenic	B1F1|SINE|Alu	63822	protein-coding	3.48413	3.15898	Intergenic
chr11	110543600	110543602	+	10	Intergenic	Intergenic	64261	protein-coding	1.88273	3.15898	Intergenic
chr11	110548513	110548525	+	30	Intergenic	B1_Mus2|SINE|Alu	69179	protein-coding	6.07058	3.74394	Intergenic
chr11	110556654	110556664	+	12	Intergenic	Lx9|LINE|L1	77319	protein-coding	2.39416	3.42201	Intergenic
chr11	110564186	110564195	+	9	Intergenic	B3A|SINE|B2	84850	protein-coding	1.62986	3.00697	Intergenic
chr11	110564989	110564998	+	33	Intergenic	L1_Mus1|LINE|L1	85653	protein-coding	7.74958	4.88144	Intergenic
chr11	110874220	110874241	-	11	Intergenic	Intergenic	-93803	protein-coding	2.13769	3.29648	Intergenic
chr11	110962926	110962945	-	91	Intergenic	B3A|SINE|B2	-5098	protein-coding	13.3542	3.17492	Intergenic
chr11	112227556	112227571	+	10	Intergenic	Intergenic	483793	ncRNA	1.88273	3.15898	Intergenic
chr11	11249181	11249195	-	8	intron (NM_177033, intron 3 of 3)	B3A|SINE|B2	135172	protein-coding	1.88273	3.15898	intron	NM_177033	Vwc2
chr11	11280779	11280787	-	9	3' UTR (NM_001185153, exon 8 of 8)	3' UTR (NM_001185153, exon 8 of 8)	166767	protein-coding	1.62986	3.00697	3' UTR	NM_001185153	Zpbp
chr11	112938537	112938543	-	17	Intergenic	(CAGGG)n|Simple_repeat|Simple_repeat	-113412	ncRNA	3.69186	3.92451	Intergenic
chr11	112940115	112940133	-	20	Intergenic	L1_Mus1|LINE|L1	-114996	ncRNA	4.47782	4.15898	Intergenic
chr11	112960161	112960164	-	14	Intergenic	Lx8b|LINE|L1	-135034	ncRNA	2.9108	3.6444	Intergenic
chr11	11303317	11303319	-	11	intron (NM_015785, intron 7 of 7)	L1_Mus4|LINE|L1	159101	protein-coding	2.13769	3.29648	intron	NM_015785	Zpbp
chr11	11306172	11306184	-	14	intron (NM_015785, intron 7 of 7)	L1_Mus2|LINE|L1	156241	protein-coding	2.9108	3.6444	intron	NM_015785	Zpbp
chr11	11307328	11307340	-	11	intron (NM_015785, intron 7 of 7)	L1_Mus2|LINE|L1	155085	protein-coding	2.13769	3.29648	intron	NM_015785	Zpbp
chr11	113265223	113265239	+	12	intron (NM_027216, intron 7 of 9)	RLTR12E|LTR|ERVK	-55562	ncRNA	2.39416	3.42201	intron	NM_027216	Slc39a11
chr11	11350167	11350189	-	10	intron (NM_015785, intron 7 of 7)	RLTR20B1|LTR|ERVK	112241	protein-coding	1.88273	3.15898	intron	NM_015785	Zpbp
chr11	11356838	11356861	+	9	intron (NM_015785, intron 6 of 7)	intron (NM_015785, intron 6 of 7)	105570	protein-coding	1.62986	3.00697	intron	NM_015785	Zpbp
chr11	113687615	113687626	+	9	intron (NM_177777, intron 1 of 4)	B1_Mur2|SINE|Alu	3186	protein-coding	1.62986	3.00697	intron	NM_177777	D11Wsu47e
chr11	113711286	113711295	+	9	Intergenic	PB1D9|SINE|Alu	-1273	protein-coding	1.62986	3.00697	Intergenic
chr11	113744490	113744506	-	9	intron (NM_001163346, intron 1 of 1)	(TG)n|Simple_repeat|Simple_repeat	6662	protein-coding	1.62986	3.00697	intron	NM_001163346	Cdc42ep4
chr11	113780351	113780369	+	28	TTS (NM_172800)	TTS (NM_172800)	-28545	protein-coding	6.36291	4.6444	TTS	NM_172800	Sdk2
chr11	113787119	113787124	+	14	intron (NM_172800, intron 44 of 44)	intron (NM_172800, intron 44 of 44)	-35306	protein-coding	2.9108	3.6444	intron	NM_172800	Sdk2
chr11	113787633	113787637	+	26	intron (NM_172800, intron 44 of 44)	RMER10B|LTR|ERVL	-35820	protein-coding	5.02627	3.53749	intron	NM_172800	Sdk2
chr11	11386061	11386065	-	12	intron (NM_015785, intron 6 of 7)	Lx8|LINE|L1	76356	protein-coding	2.39416	3.42201	intron	NM_015785	Zpbp
chr11	11397656	11397659	-	24	intron (NM_015785, intron 6 of 7)	L1_Mus4|LINE|L1	64762	protein-coding	5.53106	4.42201	intron	NM_015785	Zpbp
chr11	11398827	11398833	-	15	intron (NM_015785, intron 6 of 7)	MTA_Mm-int|LTR|ERVL-MaLR	63589	protein-coding	3.17044	3.74394	intron	NM_015785	Zpbp
chr11	11418466	11418493	-	22	intron (NM_015785, intron 2 of 7)	(TG)n|Simple_repeat|Simple_repeat	43940	protein-coding	5.00379	4.29648	intron	NM_015785	Zpbp
chr11	114187257	114187263	+	9	Intergenic	G-rich|Low_complexity|Low_complexity	-10998	ncRNA	1.62986	3.00697	Intergenic
chr11	114188340	114188346	+	19	Intergenic	(CA)n|Simple_repeat|Simple_repeat	-9915	ncRNA	3.49039	3.08497	Intergenic
chr11	114212803	114212805	-	28	Intergenic	MTA_Mm|LTR|ERVL-MaLR	14546	ncRNA	4.8687	3.05944	Intergenic
chr11	114214332	114214339	-	25	Intergenic	IAPLTR2_Mm|LTR|ERVK	16077	ncRNA	4.76675	3.4809	Intergenic
chr11	114216308	114216325	-	10	Intergenic	(TG)n|Simple_repeat|Simple_repeat	18058	ncRNA	1.88273	3.15898	Intergenic
chr11	114218030	114218036	+	10	Intergenic	Intergenic	19775	ncRNA	1.88273	3.15898	Intergenic
chr11	114219063	114219091	+	31	Intergenic	(CA)n|Simple_repeat|Simple_repeat	20819	ncRNA	7.19525	4.79124	Intergenic
chr11	11423168	11423170	-	19	intron (NM_015785, intron 2 of 7)	L1_Mus4|LINE|L1	39250	protein-coding	4.21538	4.08497	intron	NM_015785	Zpbp
chr11	11424108	11424111	-	17	intron (NM_015785, intron 2 of 7)	L1_Mus4|LINE|L1	38310	protein-coding	3.69186	3.92451	intron	NM_015785	Zpbp
chr11	11424958	11424963	-	18	intron (NM_015785, intron 2 of 7)	L1_Mus4|LINE|L1	37459	protein-coding	4.21538	4.08497	intron	NM_015785	Zpbp
chr11	11425536	11425541	-	10	intron (NM_015785, intron 2 of 7)	L1_Mus4|LINE|L1	36881	protein-coding	1.88273	3.15898	intron	NM_015785	Zpbp
chr11	11428073	11428081	-	21	intron (NM_015785, intron 2 of 7)	(TG)n|Simple_repeat|Simple_repeat	34342	protein-coding	3.73802	3.22936	intron	NM_015785	Zpbp
chr11	11428790	11428793	-	9	intron (NM_015785, intron 2 of 7)	Lx7|LINE|L1	33628	protein-coding	1.62986	3.00697	intron	NM_015785	Zpbp
chr11	11429396	11429400	-	10	intron (NM_015785, intron 2 of 7)	Lx7|LINE|L1	33021	protein-coding	1.88273	3.15898	intron	NM_015785	Zpbp
chr11	11432579	11432583	-	12	intron (NM_015785, intron 2 of 7)	L1_Mus1|LINE|L1	29838	protein-coding	2.39416	3.42201	intron	NM_015785	Zpbp
chr11	114402781	114402796	+	13	Intergenic	Intergenic	46072	ncRNA	2.65189	3.53749	Intergenic
chr11	114410755	114410770	-	8	Intergenic	ORR1A2-int|LTR|ERVL-MaLR	38098	ncRNA	1.62986	3.00697	Intergenic
chr11	114413283	114413296	-	13	TTS (NR_027643)	TTS (NR_027643)	35571	ncRNA	2.65189	3.53749	TTS	NR_027643	4932435O22Rik
chr11	114413879	114413884	-	22	non-coding (NR_027643, exon 3 of 3)	non-coding (NR_027643, exon 3 of 3)	34979	ncRNA	5.00379	4.29648	non-coding	NR_027643	4932435O22Rik
chr11	114423170	114423182	-	10	intron (NR_027643, intron 2 of 2)	intron (NR_027643, intron 2 of 2)	25684	ncRNA	1.88273	3.15898	intron	NR_027643	4932435O22Rik
chr11	114429918	114429927	+	12	intron (NR_027643, intron 1 of 2)	PB1D7|SINE|Alu	18938	ncRNA	2.39416	3.42201	intron	NR_027643	4932435O22Rik
chr11	114430355	114430370	+	9	intron (NR_027643, intron 1 of 2)	RSINE1|SINE|B4	18498	ncRNA	1.62986	3.00697	intron	NR_027643	4932435O22Rik
chr11	114432279	114432296	+	9	intron (NR_027643, intron 1 of 2)	Lx9|LINE|L1	16573	ncRNA	1.88273	3.15898	intron	NR_027643	4932435O22Rik
chr11	114433062	114433066	+	12	intron (NR_027643, intron 1 of 2)	intron (NR_027643, intron 1 of 2)	15796	ncRNA	2.39416	3.42201	intron	NR_027643	4932435O22Rik
chr11	114434541	114434553	+	20	intron (NR_027643, intron 1 of 2)	B4|SINE|B4	14313	ncRNA	4.74065	4.22936	intron	NR_027643	4932435O22Rik
chr11	114790696	114790700	+	23	TTS (NM_028055)	TTS (NM_028055)	5194	protein-coding	5.53106	4.42201	TTS	NM_028055	Btbd17
chr11	11480918	11480929	+	9	intron (NM_001347068, intron 2 of 8)	MYSERV16_I-int|LTR|ERVK	-8343	protein-coding	1.62986	3.00697	intron	NM_001347068	Spata48
chr11	114813438	114813461	+	9	Intergenic	B1_Mus1|SINE|Alu	14525	protein-coding	1.62986	3.00697	Intergenic
chr11	11492070	11492073	-	33	intron (NM_001347068, intron 5 of 8)	RMER17B|LTR|ERVK	2805	protein-coding	8.02655	4.92451	intron	NM_001347068	Spata48
chr11	115182895	115182906	-	10	TTS (NM_025400)	TTS (NM_025400)	4416	protein-coding	1.88273	3.15898	TTS	NM_025400	Nat9
chr11	115213347	115213358	+	9	intron (NM_001033393, intron 8 of 9)	MTC|LTR|ERVL-MaLR	25865	protein-coding	1.62986	3.00697	intron	NM_001033393	Tmem104
chr11	115216413	115216420	+	21	intron (NM_001033393, intron 8 of 9)	MTE2a|LTR|ERVL-MaLR	28929	protein-coding	3.73802	3.22936	intron	NM_001033393	Tmem104
chr11	115220412	115220415	+	10	intron (NM_001033393, intron 8 of 9)	MTC|LTR|ERVL-MaLR	32926	protein-coding	1.88273	3.15898	intron	NM_001033393	Tmem104
chr11	115315926	115315931	-	10	3' UTR (NM_176847, exon 3 of 3)	3' UTR (NM_176847, exon 3 of 3)	5990	protein-coding	1.88273	3.15898	3' UTR	NM_176847	Ush1g
chr11	115328682	115328694	-	15	intron (NM_001362400, intron 6 of 7)	intron (NM_001362400, intron 6 of 7)	-6043	protein-coding	3.17044	3.74394	intron	NM_001362400	Otop2
chr11	115341862	115341865	-	23	intron (NM_001347647, intron 5 of 6)	MamTip2|DNA|hAT-Tip100	7129	protein-coding	5.26728	4.36061	intron	NM_001347647	Otop3
chr11	115395373	115395377	+	10	3' UTR (NM_001080929, exon 5 of 5)	3' UTR (NM_001080929, exon 5 of 5)	-8377	protein-coding	1.88273	3.15898	3' UTR	NM_001080929	Cdr2l
chr11	115439748	115439750	-	9	promoter-TSS (NM_001033775)	promoter-TSS (NM_001033775)	-796	protein-coding	1.62986	3.00697	promoter-TSS	NM_001033775	Trim80
chr11	115447451	115447453	+	14	TTS (NR_039549)	TTS (NR_039549)	608	ncRNA	2.9108	3.6444	TTS	NR_039549	Mir3968
chr11	115453251	115453267	+	10	Intergenic	RMER15-int|LTR|ERVL	-5199	ncRNA	1.88273	3.15898	Intergenic
chr11	115579356	115579366	-	17	intron (NM_001002929, intron 11 of 18)	intron (NM_001002929, intron 11 of 18)	14917	protein-coding	3.69186	3.92451	intron	NM_001002929	Nup85
chr11	115585119	115585125	-	9	3' UTR (NM_001252067, exon 16 of 16)	3' UTR (NM_001252067, exon 16 of 16)	18794	protein-coding	1.88273	3.15898	3' UTR	NM_001252067	Gga3
chr11	115609151	115609159	-	18	intron (NM_001243584, intron 4 of 5)	intron (NM_001243584, intron 4 of 5)	3348	protein-coding	3.9535	4.00697	intron	NM_001243584	Mif4gd
chr11	115798977	115798985	+	12	TTS (NM_028014)	TTS (NM_028014)	3157	ncRNA	2.39416	3.42201	TTS	NM_028014	Tmem94
chr11	115801347	115801370	-	21	exon (NM_080643, exon 18 of 20)	exon (NM_080643, exon 18 of 20)	5534	ncRNA	4.74065	4.22936	exon	NM_080643	Caskin2
chr11	115892825	115892832	-	9	3' UTR (NM_130454, exon 19 of 19)	3' UTR (NM_130454, exon 19 of 19)	-7311	protein-coding	1.62986	3.00697	3' UTR	NM_130454	Recql5
chr11	115921598	115921601	-	13	intron (NM_130454, intron 6 of 18)	B4A|SINE|B4	9582	protein-coding	2.65189	3.53749	intron	NM_130454	Recql5
chr11	116022523	116022525	-	54	3' UTR (NM_008211, exon 4 of 4)	3' UTR (NM_008211, exon 4 of 4)	1980	protein-coding	11.2559	4.00697	3' UTR	NM_008211	H3f3b
chr11	116023466	116023471	-	27	exon (NM_008211, exon 4 of 4)	exon (NM_008211, exon 4 of 4)	1036	protein-coding	6.08545	4.59193	exon	NM_008211	H3f3b
chr11	116024447	116024451	-	24	promoter-TSS (NM_008211)	promoter-TSS (NM_008211)	55	protein-coding	5.53106	4.42201	promoter-TSS	NM_008211	H3f3b
chr11	116080280	116080301	-	10	exon (NM_001347642, exon 5 of 7)	exon (NM_001347642, exon 5 of 7)	-2329	protein-coding	2.13769	3.29648	exon	NM_001347642	Wbp2
chr11	116330979	116330983	-	22	3' UTR (NM_008240, exon 3 of 3)	3' UTR (NM_008240, exon 3 of 3)	4373	protein-coding	5.00379	4.29648	3' UTR	NM_008240	Foxj1
chr11	116331097	116331099	-	29	3' UTR (NM_008240, exon 3 of 3)	3' UTR (NM_008240, exon 3 of 3)	4256	protein-coding	6.64035	4.69503	3' UTR	NM_008240	Foxj1
chr11	116332161	116332164	-	21	exon (NM_008240, exon 3 of 3)	exon (NM_008240, exon 3 of 3)	3192	protein-coding	3.73802	3.22936	exon	NM_008240	Foxj1
chr11	116440261	116440266	-	10	Intergenic	PB1D10|SINE|Alu	6050	pseudo	2.13769	3.29648	Intergenic
chr11	116441512	116441518	-	26	exon (NM_001033267, exon 14 of 14)	exon (NM_001033267, exon 14 of 14)	7302	pseudo	5.02627	3.53749	exon	NM_001033267	Qrich2
chr11	116442226	116442235	-	23	intron (NM_001033267, intron 13 of 13)	intron (NM_001033267, intron 13 of 13)	8017	pseudo	4.25011	3.36061	intron	NM_001033267	Qrich2
chr11	116445986	116445989	-	12	exon (NM_001033267, exon 8 of 14)	exon (NM_001033267, exon 8 of 14)	8360	protein-coding	2.39416	3.42201	exon	NM_001033267	Qrich2
chr11	116446583	116446595	-	11	exon (NM_001033267, exon 7 of 14)	exon (NM_001033267, exon 7 of 14)	7758	protein-coding	2.13769	3.29648	exon	NM_001033267	Qrich2
chr11	116454419	116454423	-	11	promoter-TSS (NM_001033267)	promoter-TSS (NM_001033267)	-74	protein-coding	2.13769	3.29648	promoter-TSS	NM_001033267	Qrich2
chr11	116475491	116475497	+	24	intron (NM_026364, intron 7 of 9)	intron (NM_026364, intron 7 of 9)	14852	protein-coding	5.53106	4.4809	intron	NM_026364	Prpsap1
chr11	116482967	116482984	+	9	intron (NM_026364, intron 3 of 9)	B1_Mus2|SINE|Alu	7371	protein-coding	1.62986	3.00697	intron	NM_026364	Prpsap1
chr11	116581441	116581443	+	9	promoter-TSS (NM_173755)	promoter-TSS (NM_173755)	5	protein-coding	1.62986	3.00697	promoter-TSS	NM_173755	Ube2o
chr11	116656181	116656195	-	11	promoter-TSS (NM_001163318)	promoter-TSS (NM_001163318)	-920	protein-coding	2.13769	3.29648	promoter-TSS	NM_001163318	Prcd
chr11	116807393	116807410	-	20	3' UTR (NM_001347633, exon 5 of 5)	3' UTR (NM_001347633, exon 5 of 5)	20645	protein-coding	4.47782	4.15898	3' UTR	NM_001347633	Mxra7
chr11	116850253	116850257	-	40	TTS (NM_028865)	TTS (NM_028865)	2839	protein-coding	7.86999	3.57401	TTS	NM_028865	Mettl23
chr11	116852845	116852847	-	11	promoter-TSS (NM_001361585)	promoter-TSS (NM_001361585)	248	protein-coding	2.13769	3.29648	promoter-TSS	NM_001361585	Mfsd11
chr11	116858361	116858370	-	15	intron (NM_178620, intron 2 of 12)	RSINE1|SINE|B4	4365	protein-coding	3.17044	3.74394	intron	NM_178620	Mfsd11
chr11	116981367	116981369	-	17	intron (NM_172948, intron 14 of 16)	RMER5|LTR|ERV1	62505	protein-coding	3.69186	3.92451	intron	NM_172948	Mgat5b
chr11	116982294	116982306	-	9	intron (NM_172948, intron 14 of 16)	B1_Mm|SINE|Alu	63437	protein-coding	1.62986	3.00697	intron	NM_172948	Mgat5b
chr11	116982747	116982771	-	10	intron (NM_172948, intron 14 of 16)	B4A|SINE|B4	63896	protein-coding	1.88273	3.15898	intron	NM_172948	Mgat5b
chr11	117077011	117077020	+	12	promoter-TSS (NR_105853)	promoter-TSS (NR_105853)	232	ncRNA	2.39416	3.42201	promoter-TSS	NR_105853	Mir6516
chr11	117112725	117112728	-	36	Intergenic	RMER4B|LTR|ERVK	-2446	protein-coding	8.57971	5.00697	Intergenic
chr11	117115050	117115052	-	35	promoter-TSS (NR_029459)	promoter-TSS (NR_029459)	-121	protein-coding	8.30329	4.96633	promoter-TSS	NR_029459	Sec14l1
chr11	117361413	117361432	+	10	3' UTR (NM_001113488, exon 10 of 10)	3' UTR (NM_001113488, exon 10 of 10)	29109	protein-coding	1.88273	3.15898	3' UTR	NM_001113488	Septin9
chr11	117672052	117672054	+	11	intron (NM_198022, intron 1 of 21)	MT2B1|LTR|ERVL	17764	protein-coding	2.13769	3.29648	intron	NM_198022	Tnrc6c
chr11	117674921	117674923	+	10	intron (NM_198022, intron 1 of 21)	L1MEg|LINE|L1	20633	protein-coding	1.88273	3.15898	intron	NM_198022	Tnrc6c
chr11	117679681	117679687	+	11	intron (NM_198022, intron 1 of 21)	RSINE1|SINE|B4	25395	protein-coding	2.13769	3.29648	intron	NM_198022	Tnrc6c
chr11	117690590	117690615	+	10	intron (NM_198022, intron 1 of 21)	Lx2|LINE|L1	36313	protein-coding	1.88273	3.15898	intron	NM_198022	Tnrc6c
chr11	117692196	117692212	+	11	intron (NM_198022, intron 1 of 21)	Lx2|LINE|L1	37915	protein-coding	2.13769	3.29648	intron	NM_198022	Tnrc6c
chr11	117761751	117761754	+	23	3' UTR (NM_198022, exon 22 of 22)	3' UTR (NM_198022, exon 22 of 22)	17896	protein-coding	4.25011	3.36061	3' UTR	NM_198022	Tnrc6c
chr11	117769838	117769851	+	9	intron (NM_145439, intron 15 of 19)	MTEb|LTR|ERVL-MaLR	9804	protein-coding	1.62986	3.00697	intron	NM_145439	Tmc6
chr11	117963133	117963142	-	13	Intergenic	L2a|LINE|L2	6229	protein-coding	2.65189	3.53749	Intergenic
chr11	117972676	117972692	+	11	Intergenic	Intergenic	-3318	protein-coding	2.13769	3.29648	Intergenic
chr11	118027127	118027142	-	10	intron (NM_001167746, intron 76 of 80)	ID_B1|SINE|B4	24864	ncRNA	1.88273	3.15898	intron	NM_001167746	Dnah17
chr11	118062016	118062021	-	16	intron (NM_001167746, intron 54 of 80)	L1_Mus1|LINE|L1	59748	ncRNA	3.43086	3.83705	intron	NM_001167746	Dnah17
chr11	118077292	118077295	-	9	intron (NM_001167746, intron 44 of 80)	intron (NM_001167746, intron 44 of 80)	51926	protein-coding	1.62986	3.00697	intron	NM_001167746	Dnah17
chr11	118078011	118078014	-	9	intron (NM_001167746, intron 44 of 80)	intron (NM_001167746, intron 44 of 80)	51207	protein-coding	1.62986	3.00697	intron	NM_001167746	Dnah17
chr11	118091464	118091470	-	10	exon (NM_001167746, exon 32 of 81)	exon (NM_001167746, exon 32 of 81)	37752	protein-coding	1.88273	3.15898	exon	NM_001167746	Dnah17
chr11	118106275	118106289	-	13	intron (NM_001167746, intron 18 of 80)	intron (NM_001167746, intron 18 of 80)	22937	protein-coding	2.65189	3.53749	intron	NM_001167746	Dnah17
chr11	118106509	118106519	-	9	intron (NM_001167746, intron 18 of 80)	intron (NM_001167746, intron 18 of 80)	22705	protein-coding	1.62986	3.00697	intron	NM_001167746	Dnah17
chr11	118107712	118107716	-	25	intron (NM_001167746, intron 18 of 80)	MTEa|LTR|ERVL-MaLR	21505	protein-coding	4.76675	3.4809	intron	NM_001167746	Dnah17
chr11	118122776	118122779	-	9	intron (NM_001167746, intron 8 of 80)	ID_B1|SINE|B4	6442	protein-coding	1.62986	3.00697	intron	NM_001167746	Dnah17
chr11	118301236	118301249	-	13	3' UTR (NM_011594, exon 5 of 5)	3' UTR (NM_011594, exon 5 of 5)	-10998	protein-coding	2.9108	3.6444	3' UTR	NM_011594	Timp2
chr11	118302930	118302947	-	9	3' UTR (NM_011594, exon 5 of 5)	3' UTR (NM_011594, exon 5 of 5)	-12694	protein-coding	1.62986	3.00697	3' UTR	NM_011594	Timp2
chr11	118303229	118303232	-	9	3' UTR (NM_011594, exon 5 of 5)	3' UTR (NM_011594, exon 5 of 5)	-12986	protein-coding	1.62986	3.00697	3' UTR	NM_011594	Timp2
chr11	118334427	118334435	-	19	intron (NM_021440, intron 2 of 2)	MER20|DNA|hAT-Charlie	8103	protein-coding	3.49039	3.08497	intron	NM_021440	Cep295nl
chr11	118337356	118337362	-	14	intron (NM_021440, intron 2 of 2)	B3A|SINE|B2	5175	protein-coding	2.9108	3.6444	intron	NM_021440	Cep295nl
chr11	118344170	118344179	+	25	intron (NM_011594, intron 1 of 4)	B4A|SINE|B4	-1640	protein-coding	4.76675	3.4809	intron	NM_011594	Timp2
chr11	118344446	118344453	+	20	intron (NM_011594, intron 1 of 4)	B4|SINE|B4	-1915	protein-coding	4.47782	4.15898	intron	NM_011594	Timp2
chr11	118345045	118345058	+	19	intron (NM_011594, intron 1 of 4)	intron (NM_011594, intron 1 of 4)	-2517	protein-coding	4.21538	4.08497	intron	NM_011594	Timp2
chr11	118480243	118480261	+	9	intron (NR_153103, intron 3 of 13)	intron (NR_153103, intron 3 of 13)	3420	protein-coding	1.62986	3.00697	intron	NR_153103	Engase
chr11	119069105	119069120	+	11	Intergenic	B3A|SINE|B2	17125	protein-coding	2.13769	3.29648	Intergenic
chr11	119327785	119327801	-	41	intron (NM_130886, intron 9 of 21)	RLTR17B_Mm|LTR|ERVK	13006	protein-coding	9.95821	5.1946	intron	NM_130886	Card14
chr11	119359043	119359055	-	11	intron (NM_178743, intron 3 of 16)	B3|SINE|B2	3492	protein-coding	2.13769	3.29648	intron	NM_178743	Slc26a11
chr11	119622914	119622926	-	9	intron (NM_028898, intron 1 of 33)	BC1_Mm|scRNA|scRNA	20015	protein-coding	1.62986	3.00697	intron	NM_028898	Rptor
chr11	119644700	119644704	-	13	intron (NM_028898, intron 1 of 33)	RSINE1|SINE|B4	41797	protein-coding	2.65189	3.53749	intron	NM_028898	Rptor
chr11	119878880	119878894	+	17	intron (NM_028898, intron 24 of 33)	PB1D9|SINE|Alu	-3402	ncRNA	3.69186	3.92451	intron	NM_028898	Rptor
[truncated: 26,760 more rows]

## Sheet: Pum1_Rep2_8fd
Peaks of mouse testes PUM1 eCLIP Rep2, CLIP peaks/ input peaks >8fd, peak height>=3, peak weight>=3
Chr	Start	End	Strand	Peak Height	Annotation	Detailed Annotation	Distance to TSS	Gene Type	-Log10(p-value eCLIP vs SMInput)	log2(fold-enrichment in eCLIP vs SMInput)	Distribution region	Refseq ID	gene name
chr10	100100286	100100295	+	14	3' UTR (NM_013598, exon 10 of 10)	3' UTR (NM_013598, exon 10 of 10)	84469	protein-coding	2.81588	3.00434	3' UTR	NM_013598	Kitl
chr10	100127480	100127487	-	7	Intergenic	MLT1J|LTR|ERVL-MaLR	111662	protein-coding	1.53462	3.00434	Intergenic
chr10	100130277	100130285	-	8	Intergenic	Intergenic	114460	protein-coding	2.10259	3.36691	Intergenic
chr10	100141530	100141549	-	15	Intergenic	ERVB4_1B-I_MM-int|LTR|ERVK	125718	protein-coding	3.08186	3.10388	Intergenic
chr10	100176513	100176557	-	8	Intergenic	RLTR10C|LTR|ERVK	-159141	protein-coding	1.81702	3.19699	Intergenic
chr10	100273926	100273948	-	76	Intergenic	Intergenic	-61739	protein-coding	14.7418	3.44492	Intergenic
chr10	100445822	100445825	-	15	3' UTR (NM_001110013, exon 14 of 14)	3' UTR (NM_001110013, exon 14 of 14)	41524	protein-coding	3.08186	3.10388	3' UTR	NM_001110013	Tmtc3
chr10	100544964	100544984	+	6	exon (NM_146009, exon 37 of 53)	exon (NM_146009, exon 37 of 53)	44285	protein-coding	1.53462	3.00434	exon	NM_146009	Cep290
chr10	100545079	100545087	+	7	exon (NM_146009, exon 37 of 53)	exon (NM_146009, exon 37 of 53)	44176	protein-coding	1.53462	3.00434	exon	NM_146009	Cep290
chr10	100548933	100548949	+	17	exon (NM_146009, exon 39 of 53)	exon (NM_146009, exon 39 of 53)	40318	protein-coding	3.61834	3.28445	exon	NM_146009	Cep290
chr10	100549252	100549256	+	13	exon (NM_146009, exon 40 of 53)	exon (NM_146009, exon 40 of 53)	40005	protein-coding	3.26688	3.89743	exon	NM_146009	Cep290
chr10	100551470	100551481	+	8	exon (NM_146009, exon 41 of 53)	exon (NM_146009, exon 41 of 53)	37784	protein-coding	1.81702	3.19699	exon	NM_146009	Cep290
chr10	100551968	100551972	+	11	exon (NM_146009, exon 42 of 53)	exon (NM_146009, exon 42 of 53)	37289	protein-coding	2.68131	3.65642	exon	NM_146009	Cep290
chr10	100555613	100555615	+	9	intron (NM_146009, intron 43 of 52)	intron (NM_146009, intron 43 of 52)	33645	protein-coding	2.10259	3.36691	intron	NM_146009	Cep290
chr10	100562220	100562225	+	8	exon (NM_146009, exon 47 of 53)	exon (NM_146009, exon 47 of 53)	27037	protein-coding	2.39094	3.51892	exon	NM_146009	Cep290
chr10	100567099	100567106	+	8	exon (NM_146009, exon 49 of 53)	exon (NM_146009, exon 49 of 53)	22157	protein-coding	1.81702	3.19699	exon	NM_146009	Cep290
chr10	100568104	100568109	+	10	exon (NM_146009, exon 50 of 53)	exon (NM_146009, exon 50 of 53)	21153	protein-coding	2.39094	3.51892	exon	NM_146009	Cep290
chr10	100572113	100572125	+	12	TTS (NM_175128)	TTS (NM_175128)	17140	protein-coding	2.97347	3.78195	TTS	NM_175128	4930430F08Rik
chr10	100595106	100595125	+	7	exon (NM_001081246, exon 3 of 13)	exon (NM_001081246, exon 3 of 13)	2729	protein-coding	1.81702	3.19699	exon	NM_001081246	1700017N19Rik
chr10	100608765	100608791	+	8	intron (NM_001081246, intron 7 of 12)	(CA)n|Simple_repeat|Simple_repeat	16392	protein-coding	1.81702	3.19699	intron	NM_001081246	1700017N19Rik
chr10	100609153	100609166	+	9	exon (NM_001081246, exon 8 of 13)	exon (NM_001081246, exon 8 of 13)	16773	protein-coding	2.10259	3.36691	exon	NM_001081246	1700017N19Rik
chr10	100612930	100612946	+	13	exon (NM_001081246, exon 11 of 13)	exon (NM_001081246, exon 11 of 13)	20552	protein-coding	3.5613	4.00434	exon	NM_001081246	1700017N19Rik
chr10	100614932	100614937	+	8	intron (NM_001081246, intron 11 of 12)	L1_Mus4|LINE|L1	22548	protein-coding	1.81702	3.19699	intron	NM_001081246	1700017N19Rik
chr10	100618136	100618140	+	14	3' UTR (NM_001081246, exon 13 of 13)	3' UTR (NM_001081246, exon 13 of 13)	25752	protein-coding	2.81588	3.00434	3' UTR	NM_001081246	1700017N19Rik
chr10	101929518	101929540	-	7	intron (NM_001205098, intron 2 of 7)	(TCTA)n|Simple_repeat|Simple_repeat	156837	ncRNA	1.53462	3.00434	intron	NM_001205098	Mgat4c
chr10	102152211	102152214	-	12	intron (NM_001205098, intron 3 of 7)	MTE-int|LTR|ERVL-MaLR	-6646	protein-coding	2.97347	3.78195	intron	NM_001205098	Mgat4c
chr10	102156064	102156069	-	17	intron (NM_001205098, intron 3 of 7)	B3A|SINE|B2	-2792	protein-coding	3.61834	3.28445	intron	NM_001205098	Mgat4c
chr10	102156398	102156426	-	7	intron (NM_001205098, intron 3 of 7)	(TG)n|Simple_repeat|Simple_repeat	-2446	protein-coding	1.53462	3.00434	intron	NM_001205098	Mgat4c
chr10	102160877	102160888	+	7	intron (NM_001162369, intron 1 of 5)	intron (NM_001162369, intron 1 of 5)	1803	protein-coding	1.53462	3.00434	intron	NM_001162369	Mgat4c
chr10	102166409	102166412	+	23	intron (NM_001162369, intron 1 of 5)	MTD|LTR|ERVL-MaLR	7331	protein-coding	4.90798	3.13559	intron	NM_001162369	Mgat4c
chr10	102167211	102167219	+	10	intron (NM_001162369, intron 1 of 5)	intron (NM_001162369, intron 1 of 5)	8136	protein-coding	2.39094	3.51892	intron	NM_001162369	Mgat4c
chr10	102176155	102176168	+	12	intron (NM_001162369, intron 1 of 5)	intron (NM_001162369, intron 1 of 5)	17082	protein-coding	2.97347	3.78195	intron	NM_001162369	Mgat4c
chr10	102177421	102177427	+	16	intron (NM_001162369, intron 1 of 5)	B3A|SINE|B2	18345	protein-coding	3.3495	3.19699	intron	NM_001162369	Mgat4c
chr10	102178331	102178335	+	19	intron (NM_001162369, intron 1 of 5)	L1MC4|LINE|L1	19254	protein-coding	5.03972	4.44492	intron	NM_001162369	Mgat4c
chr10	102181968	102181970	+	17	intron (NM_001162369, intron 1 of 5)	Lx2|LINE|L1	22890	protein-coding	3.61834	3.28445	intron	NM_001162369	Mgat4c
chr10	102182186	102182196	+	17	intron (NM_001162369, intron 1 of 5)	Lx2|LINE|L1	23112	protein-coding	3.61834	3.28445	intron	NM_001162369	Mgat4c
chr10	102184694	102184700	+	14	intron (NM_001162369, intron 1 of 5)	L2|LINE|L2	25618	protein-coding	2.81588	3.00434	intron	NM_001162369	Mgat4c
chr10	102185601	102185615	+	15	intron (NM_001162369, intron 1 of 5)	B3|SINE|B2	26529	protein-coding	3.08186	3.10388	intron	NM_001162369	Mgat4c
chr10	102185940	102185946	+	24	intron (NM_001162369, intron 1 of 5)	(CATATA)n|Simple_repeat|Simple_repeat	26864	protein-coding	6.31158	3.41938	intron	NM_001162369	Mgat4c
chr10	102190198	102190207	+	21	intron (NM_001162369, intron 1 of 5)	L1Md_F2|LINE|L1	31123	protein-coding	5.63078	4.58931	intron	NM_001162369	Mgat4c
chr10	102198408	102198416	+	9	intron (NM_001162369, intron 1 of 5)	Lx9|LINE|L1	39333	protein-coding	2.10259	3.36691	intron	NM_001162369	Mgat4c
chr10	102199802	102199809	+	10	intron (NM_001162369, intron 1 of 5)	Lx7|LINE|L1	40726	protein-coding	2.39094	3.51892	intron	NM_001162369	Mgat4c
chr10	102204245	102204248	+	23	intron (NM_001162369, intron 1 of 5)	(CA)n|Simple_repeat|Simple_repeat	45167	protein-coding	5.63507	3.72055	intron	NM_001162369	Mgat4c
chr10	102204758	102204766	+	14	intron (NM_001162369, intron 1 of 5)	L1_Mus3|LINE|L1	45683	protein-coding	2.81588	3.00434	intron	NM_001162369	Mgat4c
chr10	102206320	102206329	+	8	intron (NM_001162369, intron 1 of 5)	Lx3A|LINE|L1	47245	protein-coding	1.81702	3.19699	intron	NM_001162369	Mgat4c
chr10	102206436	102206438	+	12	intron (NM_001162369, intron 1 of 5)	Lx3A|LINE|L1	47358	protein-coding	2.97347	3.78195	intron	NM_001162369	Mgat4c
chr10	102210468	102210470	+	15	intron (NM_001162369, intron 1 of 5)	intron (NM_001162369, intron 1 of 5)	51390	protein-coding	3.08186	3.10388	intron	NM_001162369	Mgat4c
chr10	102213063	102213073	+	12	intron (NM_001162369, intron 1 of 5)	Lx2|LINE|L1	53989	protein-coding	2.97347	3.78195	intron	NM_001162369	Mgat4c
chr10	102215147	102215157	+	11	intron (NM_001162369, intron 1 of 5)	ORR1D1|LTR|ERVL-MaLR	56073	protein-coding	2.68131	3.65642	intron	NM_001162369	Mgat4c
chr10	102215548	102215557	+	14	intron (NM_001162369, intron 1 of 5)	(CA)n|Simple_repeat|Simple_repeat	56473	protein-coding	2.81588	3.00434	intron	NM_001162369	Mgat4c
chr10	102216077	102216095	+	7	intron (NM_001162369, intron 1 of 5)	RMER19C|LTR|ERVK	57007	protein-coding	1.53462	3.00434	intron	NM_001162369	Mgat4c
chr10	102216852	102216859	+	7	intron (NM_001162369, intron 1 of 5)	Lx6|LINE|L1	57776	protein-coding	1.53462	3.00434	intron	NM_001162369	Mgat4c
chr10	102219885	102219892	+	14	intron (NM_001162369, intron 1 of 5)	MLT1A|LTR|ERVL-MaLR	60809	protein-coding	3.5613	4.00434	intron	NM_001162369	Mgat4c
chr10	102224640	102224652	+	7	intron (NM_001162369, intron 1 of 5)	intron (NM_001162369, intron 1 of 5)	65567	protein-coding	1.53462	3.00434	intron	NM_001162369	Mgat4c
chr10	102229523	102229545	+	9	intron (NM_001162369, intron 1 of 5)	ORR1F|LTR|ERVL-MaLR	70455	protein-coding	2.10259	3.36691	intron	NM_001162369	Mgat4c
chr10	102231883	102231907	+	7	intron (NM_001162369, intron 1 of 5)	L1_Mus3|LINE|L1	72816	protein-coding	1.53462	3.00434	intron	NM_001162369	Mgat4c
chr10	102232107	102232111	+	14	intron (NM_001162369, intron 1 of 5)	L1_Mus3|LINE|L1	73030	protein-coding	2.81588	3.00434	intron	NM_001162369	Mgat4c
chr10	102232362	102232368	+	16	intron (NM_001162369, intron 1 of 5)	L1MA7|LINE|L1	73286	protein-coding	4.15193	4.19699	intron	NM_001162369	Mgat4c
chr10	102235063	102235066	+	17	intron (NM_001162369, intron 1 of 5)	MER70A|LTR|ERVL	75985	protein-coding	3.61834	3.28445	intron	NM_001162369	Mgat4c
chr10	102247987	102247999	+	9	intron (NM_001162369, intron 1 of 5)	RLTR1C|LTR|ERV1	88914	protein-coding	2.10259	3.36691	intron	NM_001162369	Mgat4c
chr10	102265896	102265906	+	9	intron (NM_001162369, intron 1 of 5)	intron (NM_001162369, intron 1 of 5)	106822	protein-coding	2.10259	3.36691	intron	NM_001162369	Mgat4c
chr10	10230818	10230822	-	19	Intergenic	L3|LINE|CR1	241494	protein-coding	5.03972	4.44492	Intergenic
chr10	10232545	10232575	-	6	Intergenic	(CA)n|Simple_repeat|Simple_repeat	239754	protein-coding	1.53462	3.00434	Intergenic
chr10	10233056	10233072	-	15	Intergenic	Lx8|LINE|L1	239250	protein-coding	3.85636	4.10388	Intergenic
chr10	10235977	10235981	+	13	Intergenic	RMER4B|LTR|ERVK	236335	protein-coding	3.26688	3.89743	Intergenic
chr10	10240973	10240980	+	7	Intergenic	Intergenic	231338	protein-coding	1.53462	3.00434	Intergenic
chr10	10242272	10242289	+	30	Intergenic	(CA)n|Simple_repeat|Simple_repeat	230034	protein-coding	7.72862	4.10388	Intergenic
chr10	10248869	10248889	+	8	Intergenic	Intergenic	223435	protein-coding	1.81702	3.19699	Intergenic
chr10	10250642	10250664	+	12	Intergenic	(CA)n|Simple_repeat|Simple_repeat	221661	protein-coding	2.97347	3.78195	Intergenic
chr10	10252754	10252756	+	8	Intergenic	Intergenic	219559	protein-coding	1.81702	3.19699	Intergenic
chr10	10256114	10256135	+	7	Intergenic	Intergenic	216190	protein-coding	1.53462	3.00434	Intergenic
chr10	10256941	10256953	+	40	Intergenic	URR1A|DNA|hAT-Charlie	215367	protein-coding	9.73779	3.93395	Intergenic
chr10	10260536	10260538	+	12	Intergenic	Lx5|LINE|L1	211777	protein-coding	2.97347	3.78195	Intergenic
chr10	10261047	10261066	+	16	Intergenic	Lx5|LINE|L1	211258	protein-coding	4.15193	4.19699	Intergenic
chr10	10261868	10261873	+	25	Intergenic	Lx5|LINE|L1	210444	protein-coding	7.13537	4.84085	Intergenic
chr10	10264681	10264697	+	11	Intergenic	Lx5|LINE|L1	207625	protein-coding	2.68131	3.65642	Intergenic
chr10	10265164	10265181	+	10	Intergenic	Lx5|LINE|L1	207142	protein-coding	2.39094	3.51892	Intergenic
chr10	102770942	102770958	-	41	Intergenic	Intergenic	257827	protein-coding	12.2396	5.55454	Intergenic
chr10	103041549	103041577	-	7	Intergenic	MIRb|SINE|MIR	-12786	protein-coding	1.53462	3.00434	Intergenic
chr10	103050113	103050125	-	9	Intergenic	L1_Mus3|LINE|L1	-21342	protein-coding	2.10259	3.36691	Intergenic
chr10	103053401	103053414	-	11	Intergenic	(CA)n|Simple_repeat|Simple_repeat	-24630	protein-coding	2.68131	3.65642	Intergenic
chr10	103054948	103054961	-	9	Intergenic	Intergenic	-26177	protein-coding	2.10259	3.36691	Intergenic
chr10	103055873	103055876	-	19	Intergenic	(TATG)n|Simple_repeat|Simple_repeat	-27097	protein-coding	4.46231	3.44492	Intergenic
chr10	103056213	103056226	-	8	Intergenic	Intergenic	-27442	protein-coding	1.81702	3.19699	Intergenic
chr10	103057071	103057084	-	10	Intergenic	LTR41B|LTR|ERVL	-28300	protein-coding	2.39094	3.51892	Intergenic
chr10	103059715	103059729	-	8	Intergenic	Intergenic	-30945	protein-coding	1.81702	3.19699	Intergenic
chr10	103063244	103063262	-	7	TTS (NM_001163559)	TTS (NM_001163559)	-34476	protein-coding	1.53462	3.00434	TTS	NM_001163559	Lrriq1
chr10	103064605	103064633	-	7	intron (NM_001163559, intron 25 of 25)	CT-rich|Low_complexity|Low_complexity	-35842	protein-coding	1.53462	3.00434	intron	NM_001163559	Lrriq1
chr10	103065926	103065932	-	14	intron (NM_001163559, intron 25 of 25)	MER2|DNA|TcMar-Tigger	-37152	protein-coding	2.81588	3.00434	intron	NM_001163559	Lrriq1
chr10	103066712	103066714	-	28	intron (NM_001163559, intron 25 of 25)	B3|SINE|B2	-37936	protein-coding	6.31158	3.41938	intron	NM_001163559	Lrriq1
chr10	103067906	103067933	-	18	intron (NM_001163559, intron 25 of 25)	(TG)n|Simple_repeat|Simple_repeat	-39142	protein-coding	4.17302	3.36691	intron	NM_001163559	Lrriq1
chr10	103070089	103070095	-	7	intron (NM_001163559, intron 24 of 25)	B4A|SINE|B4	-41315	protein-coding	1.53462	3.00434	intron	NM_001163559	Lrriq1
chr10	103071842	103071856	-	7	intron (NM_001163559, intron 23 of 25)	(TG)n|Simple_repeat|Simple_repeat	-43072	protein-coding	1.53462	3.00434	intron	NM_001163559	Lrriq1
chr10	103075507	103075514	-	11	intron (NM_001163559, intron 23 of 25)	RLTR11A2|LTR|ERVK	-46733	protein-coding	2.68131	3.65642	intron	NM_001163559	Lrriq1
chr10	103075826	103075843	-	9	intron (NM_001163559, intron 23 of 25)	(TCTCTG)n|Simple_repeat|Simple_repeat	-47057	protein-coding	2.10259	3.36691	intron	NM_001163559	Lrriq1
chr10	103077315	103077320	-	13	intron (NM_001163559, intron 23 of 25)	MTD|LTR|ERVL-MaLR	-48540	protein-coding	3.26688	3.89743	intron	NM_001163559	Lrriq1
chr10	103090711	103090718	-	16	intron (NM_001163559, intron 23 of 25)	Lx8b|LINE|L1	-61937	protein-coding	3.3495	3.19699	intron	NM_001163559	Lrriq1
chr10	103091485	103091487	-	31	intron (NM_001163559, intron 23 of 25)	B1F1|SINE|Alu	-62709	protein-coding	7.16444	3.56622	intron	NM_001163559	Lrriq1
chr10	103093711	103093715	-	15	intron (NM_001163559, intron 23 of 25)	MTEb|LTR|ERVL-MaLR	-64936	protein-coding	3.85636	4.10388	intron	NM_001163559	Lrriq1
chr10	103095333	103095335	-	12	intron (NM_001163559, intron 23 of 25)	L1MEd|LINE|L1	-66557	protein-coding	2.97347	3.78195	intron	NM_001163559	Lrriq1
chr10	103095904	103095907	-	9	intron (NM_001163559, intron 23 of 25)	(CCA)n|Simple_repeat|Simple_repeat	-67128	protein-coding	2.10259	3.36691	intron	NM_001163559	Lrriq1
chr10	103098254	103098258	-	26	intron (NM_001163559, intron 23 of 25)	L1_Rod|LINE|L1	-69479	protein-coding	5.7469	3.31247	intron	NM_001163559	Lrriq1
chr10	103098497	103098500	-	42	intron (NM_001163559, intron 23 of 25)	L1_Rod|LINE|L1	-69721	protein-coding	11.3637	4.58931	intron	NM_001163559	Lrriq1
chr10	103099542	103099553	-	9	intron (NM_001163559, intron 23 of 25)	intron (NM_001163559, intron 23 of 25)	-70770	protein-coding	2.10259	3.36691	intron	NM_001163559	Lrriq1
chr10	103101628	103101644	-	23	intron (NM_001163559, intron 23 of 25)	(TG)n|Simple_repeat|Simple_repeat	-72859	protein-coding	4.90798	3.13559	intron	NM_001163559	Lrriq1
chr10	103106812	103106816	-	14	intron (NM_001163559, intron 23 of 25)	MTD|LTR|ERVL-MaLR	-78037	protein-coding	3.08186	3.10388	intron	NM_001163559	Lrriq1
chr10	103108197	103108199	-	14	intron (NM_001163559, intron 23 of 25)	B2_Mm2|SINE|B2	-79421	protein-coding	2.81588	3.00434	intron	NM_001163559	Lrriq1
chr10	103111075	103111079	-	9	intron (NM_001163559, intron 23 of 25)	intron (NM_001163559, intron 23 of 25)	-82300	protein-coding	2.10259	3.36691	intron	NM_001163559	Lrriq1
chr10	103111721	103111726	-	8	intron (NM_001163559, intron 23 of 25)	intron (NM_001163559, intron 23 of 25)	-82946	protein-coding	1.81702	3.19699	intron	NM_001163559	Lrriq1
chr10	103113235	103113244	-	10	intron (NM_001163559, intron 23 of 25)	intron (NM_001163559, intron 23 of 25)	-84462	protein-coding	2.39094	3.51892	intron	NM_001163559	Lrriq1
chr10	103115150	103115170	-	7	intron (NM_001163559, intron 23 of 25)	intron (NM_001163559, intron 23 of 25)	-86383	protein-coding	1.53462	3.00434	intron	NM_001163559	Lrriq1
chr10	103117448	103117479	-	8	intron (NM_001163559, intron 23 of 25)	L1_Mus1|LINE|L1	-88686	protein-coding	1.81702	3.19699	intron	NM_001163559	Lrriq1
chr10	103117590	103117610	-	8	intron (NM_001163559, intron 23 of 25)	L1_Mus1|LINE|L1	-88823	protein-coding	1.81702	3.19699	intron	NM_001163559	Lrriq1
chr10	103118404	103118426	-	7	intron (NM_001163559, intron 23 of 25)	L1_Mus1|LINE|L1	-89638	protein-coding	1.53462	3.00434	intron	NM_001163559	Lrriq1
chr10	103122462	103122486	-	8	intron (NM_001163559, intron 23 of 25)	intron (NM_001163559, intron 23 of 25)	-93697	protein-coding	1.81702	3.19699	intron	NM_001163559	Lrriq1
chr10	103123674	103123684	-	14	intron (NM_001163559, intron 23 of 25)	(TG)n|Simple_repeat|Simple_repeat	-94902	protein-coding	2.81588	3.00434	intron	NM_001163559	Lrriq1
chr10	103125466	103125473	-	24	intron (NM_001163559, intron 23 of 25)	ORR1D1|LTR|ERVL-MaLR	-96692	protein-coding	6.82016	4.78195	intron	NM_001163559	Lrriq1
chr10	103126895	103126898	-	24	intron (NM_001163559, intron 23 of 25)	MLT1A|LTR|ERVL-MaLR	-98119	protein-coding	5.18635	3.19699	intron	NM_001163559	Lrriq1
chr10	103130763	103130772	-	8	intron (NM_001163559, intron 23 of 25)	(CA)n|Simple_repeat|Simple_repeat	-101990	protein-coding	1.81702	3.19699	intron	NM_001163559	Lrriq1
chr10	103131638	103131643	-	7	intron (NM_001163559, intron 23 of 25)	Lx5|LINE|L1	-102863	protein-coding	1.53462	3.00434	intron	NM_001163559	Lrriq1
chr10	103143201	103143221	-	7	intron (NM_001163559, intron 22 of 25)	intron (NM_001163559, intron 22 of 25)	93111	protein-coding	1.53462	3.00434	intron	NM_001163559	Lrriq1
chr10	103420776	103420790	+	10	Intergenic	Intergenic	52975	protein-coding	2.39094	3.51892	Intergenic
chr10	10342936	10342939	-	14	intron (NM_001127353, intron 34 of 36)	B3A|SINE|B2	129377	protein-coding	3.5613	4.00434	intron	NM_001127353	Adgb
chr10	10343649	10343656	-	8	intron (NM_001127353, intron 34 of 36)	L3|LINE|CR1	128662	protein-coding	1.81702	3.19699	intron	NM_001127353	Adgb
chr10	10344852	10344860	-	10	intron (NM_001127353, intron 34 of 36)	B4A|SINE|B4	127458	protein-coding	2.39094	3.51892	intron	NM_001127353	Adgb
chr10	10346231	10346243	-	7	intron (NM_001127353, intron 34 of 36)	intron (NM_001127353, intron 34 of 36)	126077	protein-coding	1.53462	3.00434	intron	NM_001127353	Adgb
chr10	10353578	10353589	-	9	intron (NM_001127353, intron 30 of 36)	B3|SINE|B2	118731	protein-coding	2.10259	3.36691	intron	NM_001127353	Adgb
chr10	10363872	10363875	-	9	intron (NM_001127353, intron 29 of 36)	MTC-int|LTR|ERVL-MaLR	108441	protein-coding	2.10259	3.36691	intron	NM_001127353	Adgb
chr10	10370115	10370136	-	9	intron (NM_001127353, intron 29 of 36)	intron (NM_001127353, intron 29 of 36)	102189	protein-coding	2.39094	3.51892	intron	NM_001127353	Adgb
chr10	10372369	10372381	-	9	intron (NM_001127353, intron 29 of 36)	MYSERV16_I-int|LTR|ERVK	99939	protein-coding	2.10259	3.36691	intron	NM_001127353	Adgb
chr10	10373602	10373613	-	8	intron (NM_001127353, intron 29 of 36)	MYSERV16_I-int|LTR|ERVK	98707	protein-coding	1.81702	3.19699	intron	NM_001127353	Adgb
chr10	10374084	10374087	-	11	intron (NM_001127353, intron 29 of 36)	RLTR11A|LTR|ERVK	98229	protein-coding	2.68131	3.65642	intron	NM_001127353	Adgb
chr10	10395931	10395949	-	10	intron (NM_001127353, intron 21 of 36)	intron (NM_001127353, intron 21 of 36)	76374	protein-coding	2.39094	3.51892	intron	NM_001127353	Adgb
chr10	10425988	10425991	-	10	intron (NM_001127353, intron 10 of 36)	MIR|SINE|MIR	46325	protein-coding	2.39094	3.51892	intron	NM_001127353	Adgb
chr10	10464195	10464201	-	9	intron (NM_001127353, intron 1 of 36)	ORR1B1-int|LTR|ERVL-MaLR	8116	protein-coding	2.10259	3.36691	intron	NM_001127353	Adgb
chr10	105080302	105080312	+	17	Intergenic	RMER17B2|LTR|ERVK	494172	protein-coding	3.61834	3.28445	Intergenic
chr10	105083199	105083205	+	7	Intergenic	Intergenic	491277	protein-coding	1.53462	3.00434	Intergenic
chr10	105230350	105230365	-	8	intron (NM_177368, intron 11 of 11)	PB1D10|SINE|Alu	344122	protein-coding	1.81702	3.19699	intron	NM_177368	Tmtc2
chr10	105293618	105293622	-	7	intron (NM_177368, intron 8 of 11)	Tigger5b|DNA|TcMar-Tigger	280859	protein-coding	1.53462	3.00434	intron	NM_177368	Tmtc2
chr10	105312576	105312580	-	8	intron (NM_177368, intron 7 of 11)	B3|SINE|B2	261901	protein-coding	1.81702	3.19699	intron	NM_177368	Tmtc2
chr10	105548896	105548906	+	8	intron (NM_177368, intron 1 of 11)	ID4_|SINE|ID	25578	protein-coding	1.81702	3.19699	intron	NM_177368	Tmtc2
chr10	10563018	10563036	-	7	Intergenic	L1M2|LINE|L1	-4820	protein-coding	1.53462	3.00434	Intergenic
chr10	106141725	106141739	+	11	Intergenic	B1_Mus2|SINE|Alu	300253	protein-coding	2.68131	3.65642	Intergenic
chr10	106142470	106142472	+	9	Intergenic	Lx2B|LINE|L1	300992	protein-coding	2.10259	3.36691	Intergenic
chr10	106143363	106143371	+	11	Intergenic	Lx2B|LINE|L1	301888	protein-coding	2.68131	3.65642	Intergenic
chr10	106290866	106290871	-	7	Intergenic	RSINE1|SINE|B4	-179442	protein-coding	1.53462	3.00434	Intergenic
chr10	106322512	106322514	-	11	Intergenic	(CA)n|Simple_repeat|Simple_repeat	-147797	protein-coding	2.68131	3.65642	Intergenic
chr10	106325584	106325594	-	8	Intergenic	Charlie1a|DNA|hAT-Charlie	-144721	protein-coding	1.81702	3.19699	Intergenic
chr10	106325856	106325863	-	10	Intergenic	Lx8|LINE|L1	-144451	protein-coding	2.39094	3.51892	Intergenic
chr10	106326593	106326603	-	7	Intergenic	Intergenic	-143712	protein-coding	1.53462	3.00434	Intergenic
chr10	106326991	106326997	-	16	Intergenic	Lx3C|LINE|L1	-143316	protein-coding	4.15193	4.19699	Intergenic
chr10	106327175	106327178	-	15	Intergenic	Lx3C|LINE|L1	-143134	protein-coding	3.08186	3.10388	Intergenic
chr10	106329225	106329227	-	20	Intergenic	Lx3C|LINE|L1	-141084	protein-coding	5.04581	3.58931	Intergenic
chr10	106330467	106330470	-	24	Intergenic	Lx3C|LINE|L1	-139842	protein-coding	5.93144	3.78195	Intergenic
chr10	106330893	106330909	-	26	Intergenic	(TG)n|Simple_repeat|Simple_repeat	-139409	protein-coding	6.52724	3.89743	Intergenic
chr10	106332263	106332265	-	22	Intergenic	Lx3C|LINE|L1	-138046	protein-coding	5.3398	3.65642	Intergenic
chr10	106332997	106333002	-	21	Intergenic	B3|SINE|B2	-137311	protein-coding	4.35625	3.00434	Intergenic
chr10	106337509	106337523	-	7	Intergenic	Intergenic	-132794	protein-coding	1.53462	3.00434	Intergenic
chr10	106340329	106340347	-	9	Intergenic	ETnERV3-int|LTR|ERVK	-129972	protein-coding	2.10259	3.36691	Intergenic
chr10	106342101	106342106	-	10	Intergenic	ETnERV3-int|LTR|ERVK	-128207	protein-coding	2.39094	3.51892	Intergenic
chr10	106356651	106356653	-	15	Intergenic	RMER13A2|LTR|ERVK	-113658	protein-coding	3.08186	3.10388	Intergenic
chr10	106364207	106364212	+	8	Intergenic	Lx2|LINE|L1	-106101	protein-coding	1.81702	3.19699	Intergenic
chr10	106631418	106631427	+	7	intron (NM_001359676, intron 3 of 30)	B1F1|SINE|Alu	-1106	protein-coding	1.53462	3.00434	intron	NM_001359676	Ppfia2
chr10	107281857	107281875	+	8	intron (NM_001284329, intron 1 of 5)	intron (NM_001284329, intron 1 of 5)	9472	protein-coding	1.81702	3.19699	intron	NM_001284329	Lin7a
chr10	107282373	107282391	+	10	intron (NM_001284329, intron 1 of 5)	MIR|SINE|MIR	9988	protein-coding	2.39094	3.51892	intron	NM_001284329	Lin7a
chr10	107296758	107296777	+	7	intron (NM_001284329, intron 1 of 5)	intron (NM_001284329, intron 1 of 5)	24373	protein-coding	1.81702	3.19699	intron	NM_001284329	Lin7a
chr10	107297337	107297343	+	24	intron (NM_001284329, intron 1 of 5)	Lx9|LINE|L1	24946	protein-coding	6.82016	4.78195	intron	NM_001284329	Lin7a
chr10	107298516	107298518	+	19	intron (NM_001284329, intron 1 of 5)	ORR1F|LTR|ERVL-MaLR	26123	protein-coding	4.46231	3.44492	intron	NM_001284329	Lin7a
chr10	107299756	107299760	+	26	intron (NM_001284329, intron 1 of 5)	L1MD|LINE|L1	27364	protein-coding	6.52724	3.89743	intron	NM_001284329	Lin7a
chr10	107300751	107300754	+	16	intron (NM_001284329, intron 1 of 5)	MTC|LTR|ERVL-MaLR	28358	protein-coding	3.3495	3.19699	intron	NM_001284329	Lin7a
chr10	107303070	107303072	+	11	intron (NM_001284329, intron 1 of 5)	L1MA8|LINE|L1	30677	protein-coding	2.68131	3.65642	intron	NM_001284329	Lin7a
chr10	107303291	107303298	+	8	intron (NM_001284329, intron 1 of 5)	Lx2A1|LINE|L1	30900	protein-coding	1.81702	3.19699	intron	NM_001284329	Lin7a
chr10	107304067	107304069	+	15	intron (NM_001284329, intron 1 of 5)	L1MA8|LINE|L1	31674	protein-coding	3.08186	3.10388	intron	NM_001284329	Lin7a
chr10	107336391	107336402	+	14	intron (NM_001039354, intron 2 of 5)	(CATA)n|Simple_repeat|Simple_repeat	64002	protein-coding	3.5613	4.00434	intron	NM_001039354	Lin7a
chr10	107337089	107337098	+	10	intron (NM_001039354, intron 2 of 5)	intron (NM_001039354, intron 2 of 5)	64699	protein-coding	2.39094	3.51892	intron	NM_001039354	Lin7a
chr10	107337796	107337805	+	10	intron (NM_001039354, intron 2 of 5)	MIRb|SINE|MIR	65406	protein-coding	2.39094	3.51892	intron	NM_001039354	Lin7a
chr10	107339397	107339400	+	11	intron (NM_001039354, intron 2 of 5)	L1MA8|LINE|L1	67004	protein-coding	2.68131	3.65642	intron	NM_001039354	Lin7a
chr10	107342151	107342166	+	6	intron (NM_001039354, intron 2 of 5)	Charlie24|DNA|hAT-Charlie	69764	protein-coding	1.53462	3.00434	intron	NM_001039354	Lin7a
chr10	107343966	107343995	+	7	intron (NM_001039354, intron 2 of 5)	L1M5|LINE|L1	71586	protein-coding	1.81702	3.19699	intron	NM_001039354	Lin7a
chr10	107345141	107345143	+	15	intron (NM_001039354, intron 2 of 5)	L1M5|LINE|L1	72748	protein-coding	3.08186	3.10388	intron	NM_001039354	Lin7a
chr10	107345613	107345618	+	24	intron (NM_001039354, intron 2 of 5)	(CA)n|Simple_repeat|Simple_repeat	73221	protein-coding	5.93144	3.78195	intron	NM_001039354	Lin7a
chr10	107350249	107350261	+	11	intron (NM_001039354, intron 2 of 5)	RLTR20A4|LTR|ERVK	77861	protein-coding	2.68131	3.65642	intron	NM_001039354	Lin7a
chr10	107350898	107350904	+	12	intron (NM_001039354, intron 2 of 5)	RMER15|LTR|ERVL	78507	protein-coding	2.97347	3.78195	intron	NM_001039354	Lin7a
chr10	107354235	107354242	+	11	intron (NM_001039354, intron 2 of 5)	Lx9|LINE|L1	81844	protein-coding	2.68131	3.65642	intron	NM_001039354	Lin7a
chr10	107357116	107357130	+	10	intron (NM_001039354, intron 2 of 5)	Tigger17a|DNA|TcMar-Tigger	84729	protein-coding	2.39094	3.51892	intron	NM_001039354	Lin7a
chr10	107363898	107363905	+	7	intron (NM_001039354, intron 2 of 5)	L1MD|LINE|L1	91507	protein-coding	1.53462	3.00434	intron	NM_001039354	Lin7a
chr10	107364600	107364609	+	7	intron (NM_001039354, intron 2 of 5)	B3|SINE|B2	92210	protein-coding	1.53462	3.00434	intron	NM_001039354	Lin7a
chr10	107384898	107384903	+	15	intron (NM_001033223, intron 4 of 5)	LTR82A|LTR|ERVL	101234	protein-coding	3.08186	3.10388	intron	NM_001033223	Lin7a
chr10	107421421	107421454	+	10	3' UTR (NM_001284329, exon 6 of 6)	3' UTR (NM_001284329, exon 6 of 6)	64697	protein-coding	2.39094	3.51892	3' UTR	NM_001284329	Lin7a
chr10	107507073	107507093	-	9	Intergenic	B3|SINE|B2	-12354	protein-coding	2.10259	3.36691	Intergenic
chr10	107508690	107508694	-	8	Intergenic	RLTR11A|LTR|ERVK	-13963	protein-coding	1.81702	3.19699	Intergenic
chr10	107509047	107509051	-	9	Intergenic	RLTR11A|LTR|ERVK	-14320	protein-coding	2.10259	3.36691	Intergenic
chr10	107511053	107511056	-	11	Intergenic	L1ME2|LINE|L1	-16325	protein-coding	2.68131	3.65642	Intergenic
chr10	107511722	107511749	-	10	Intergenic	(TG)n|Simple_repeat|Simple_repeat	-17006	protein-coding	2.39094	3.51892	Intergenic
chr10	107511972	107511984	-	8	Intergenic	Lx8|LINE|L1	-17249	protein-coding	1.81702	3.19699	Intergenic
chr10	10752961	10752963	+	12	intron (NR_046010, intron 1 of 2)	L1MC3|LINE|L1	1916	ncRNA	2.97347	3.78195	intron	NR_046010	4930567K20Rik
chr10	10753259	10753270	+	11	intron (NR_046010, intron 1 of 2)	B3A|SINE|B2	2218	ncRNA	2.68131	3.65642	intron	NR_046010	4930567K20Rik
chr10	10754006	10754012	+	15	intron (NR_046010, intron 1 of 2)	L1MC3|LINE|L1	2963	ncRNA	3.85636	4.10388	intron	NR_046010	4930567K20Rik
chr10	107545827	107545831	-	10	intron (NM_001081432, intron 35 of 44)	Lx|LINE|L1	-51100	protein-coding	2.39094	3.51892	intron	NM_001081432	Ptprq
chr10	10756878	10756899	+	9	intron (NR_046010, intron 2 of 2)	intron (NR_046010, intron 2 of 2)	5842	ncRNA	2.10259	3.36691	intron	NR_046010	4930567K20Rik
chr10	10757259	10757262	+	8	intron (NR_046010, intron 2 of 2)	intron (NR_046010, intron 2 of 2)	6214	ncRNA	1.81702	3.19699	intron	NR_046010	4930567K20Rik
chr10	107573261	107573270	-	9	intron (NM_001081432, intron 32 of 44)	Lx|LINE|L1	-78536	protein-coding	2.10259	3.36691	intron	NM_001081432	Ptprq
chr10	107606716	107606729	-	7	intron (NM_001081432, intron 26 of 44)	(TG)n|Simple_repeat|Simple_repeat	-111993	protein-coding	1.53462	3.00434	intron	NM_001081432	Ptprq
chr10	107611015	107611018	-	13	intron (NM_001081432, intron 25 of 44)	Lx2B|LINE|L1	109011	protein-coding	3.26688	3.89743	intron	NM_001081432	Ptprq
chr10	10775955	10775961	-	8	intron (NM_001114333, intron 4 of 9)	B1F2|SINE|Alu	24912	ncRNA	1.81702	3.19699	intron	NM_001114333	Grm1
chr10	107786522	107786538	+	31	intron (NM_001177567, intron 42 of 57)	intron (NM_001177567, intron 42 of 57)	-66503	protein-coding	9.03801	5.15119	intron	NM_001177567	Otogl
chr10	108174610	108174614	+	7	intron (NM_027892, intron 1 of 25)	L1MB8|LINE|L1	12212	protein-coding	1.53462	3.00434	intron	NM_027892	Ppp1r12a
chr10	108265711	108265719	+	11	intron (NM_027892, intron 19 of 25)	intron (NM_027892, intron 19 of 25)	-66474	protein-coding	2.68131	3.65642	intron	NM_027892	Ppp1r12a
chr10	108279234	108279244	+	7	Intergenic	Intergenic	-52950	protein-coding	1.53462	3.00434	Intergenic
chr10	108455433	108455450	-	31	Intergenic	Intergenic	123252	protein-coding	9.03801	5.15119	Intergenic
chr10	108698394	108698398	-	11	TTS (NM_203660)	TTS (NM_203660)	1764	protein-coding	2.68131	3.65642	TTS	NM_203660	Gm5136
chr10	110797818	110797820	-	94	Intergenic	RMER3D-int|LTR|ERVK	52380	protein-coding	18.8494	3.59692	Intergenic
chr10	110802204	110802213	-	18	intron (NR_045979, intron 2 of 2)	(TG)n|Simple_repeat|Simple_repeat	56769	protein-coding	4.74376	4.36691	intron	NR_045979	1700020G17Rik
chr10	110809204	110809207	-	7	intron (NR_045979, intron 2 of 2)	intron (NR_045979, intron 2 of 2)	63766	protein-coding	1.53462	3.00434	intron	NR_045979	1700020G17Rik
chr10	110811184	110811186	-	17	intron (NR_045979, intron 2 of 2)	(CA)n|Simple_repeat|Simple_repeat	65746	protein-coding	3.61834	3.28445	intron	NR_045979	1700020G17Rik
chr10	110820088	110820102	-	17	intron (NR_045979, intron 2 of 2)	B3|SINE|B2	74656	protein-coding	3.61834	3.28445	intron	NR_045979	1700020G17Rik
chr10	110824699	110824703	-	14	intron (NR_045979, intron 2 of 2)	intron (NR_045979, intron 2 of 2)	71806	ncRNA	3.5613	4.00434	intron	NR_045979	1700020G17Rik
chr10	110825431	110825433	-	17	intron (NR_045979, intron 2 of 2)	intron (NR_045979, intron 2 of 2)	71075	ncRNA	4.44782	4.28445	intron	NR_045979	1700020G17Rik
chr10	110826417	110826420	-	45	intron (NR_045979, intron 2 of 2)	MYSERV6-int|LTR|ERVK	70089	ncRNA	10.6191	3.68884	intron	NR_045979	1700020G17Rik
chr10	110826964	110826967	-	22	intron (NR_045979, intron 2 of 2)	intron (NR_045979, intron 2 of 2)	69542	ncRNA	5.63507	3.72055	intron	NR_045979	1700020G17Rik
chr10	110827650	110827654	-	79	intron (NR_045979, intron 2 of 2)	intron (NR_045979, intron 2 of 2)	68855	ncRNA	14.9528	3.33084	intron	NR_045979	1700020G17Rik
chr10	110830292	110830303	-	11	intron (NR_045979, intron 2 of 2)	intron (NR_045979, intron 2 of 2)	66210	ncRNA	2.68131	3.65642	intron	NR_045979	1700020G17Rik
chr10	110833471	110833487	-	21	intron (NR_045979, intron 2 of 2)	L1_Mm|LINE|L1	63028	ncRNA	5.63078	4.58931	intron	NR_045979	1700020G17Rik
chr10	110834458	110834460	-	23	intron (NR_045979, intron 2 of 2)	L1Md_F2|LINE|L1	62048	ncRNA	4.90798	3.13559	intron	NR_045979	1700020G17Rik
chr10	110836433	110836444	-	8	intron (NR_045979, intron 2 of 2)	intron (NR_045979, intron 2 of 2)	60069	ncRNA	1.81702	3.19699	intron	NR_045979	1700020G17Rik
chr10	110844357	110844375	-	7	intron (NR_045979, intron 2 of 2)	MTA_Mm|LTR|ERVL-MaLR	52141	ncRNA	1.53462	3.00434	intron	NR_045979	1700020G17Rik
chr10	110846259	110846263	-	13	intron (NR_045979, intron 2 of 2)	L1_Mur2|LINE|L1	50246	ncRNA	3.26688	3.89743	intron	NR_045979	1700020G17Rik
chr10	110846599	110846604	-	22	intron (NR_045979, intron 2 of 2)	L1_Mur2|LINE|L1	49906	ncRNA	4.63134	3.07146	intron	NR_045979	1700020G17Rik
chr10	110855554	110855556	-	39	intron (NR_045979, intron 2 of 2)	RLTR13E|LTR|ERVK	40952	ncRNA	7.27282	3.16046	intron	NR_045979	1700020G17Rik
chr10	110860195	110860207	-	8	intron (NR_045979, intron 2 of 2)	intron (NR_045979, intron 2 of 2)	36306	ncRNA	1.81702	3.19699	intron	NR_045979	1700020G17Rik
chr10	110861106	110861109	-	57	intron (NR_045979, intron 2 of 2)	B1_Mus2|SINE|Alu	35400	ncRNA	11.1511	3.44492	intron	NR_045979	1700020G17Rik
chr10	110861443	110861445	-	95	intron (NR_045979, intron 2 of 2)	L1MA10|LINE|L1	35063	ncRNA	18.8054	3.47497	intron	NR_045979	1700020G17Rik
chr10	110862802	110862807	-	61	intron (NR_045979, intron 2 of 2)	L1_Mus1|LINE|L1	33703	ncRNA	15.6576	4.19699	intron	NR_045979	1700020G17Rik
chr10	110867658	110867661	-	54	intron (NR_045979, intron 2 of 2)	B4|SINE|B4	28848	ncRNA	10.4184	3.36691	intron	NR_045979	1700020G17Rik
chr10	110870376	110870383	-	58	intron (NR_045979, intron 2 of 2)	ORR1B1-int|LTR|ERVL-MaLR	26128	ncRNA	11.9321	3.73304	intron	NR_045979	1700020G17Rik
chr10	110874123	110874128	-	62	intron (NR_045979, intron 2 of 2)	ORR1D2|LTR|ERVL-MaLR	22382	ncRNA	12.3391	3.38963	intron	NR_045979	1700020G17Rik
chr10	110875305	110875323	-	7	intron (NR_045979, intron 2 of 2)	intron (NR_045979, intron 2 of 2)	21193	ncRNA	1.53462	3.00434	intron	NR_045979	1700020G17Rik
chr10	110875491	110875494	-	9	intron (NR_045979, intron 2 of 2)	intron (NR_045979, intron 2 of 2)	21015	ncRNA	2.10259	3.36691	intron	NR_045979	1700020G17Rik
chr10	110877473	110877485	-	40	intron (NR_045979, intron 2 of 2)	Lx2B2|LINE|L1	19028	ncRNA	7.51579	3.19699	intron	NR_045979	1700020G17Rik
chr10	110879155	110879165	-	7	intron (NR_045979, intron 2 of 2)	intron (NR_045979, intron 2 of 2)	17347	ncRNA	1.53462	3.00434	intron	NR_045979	1700020G17Rik
chr10	110881825	110881827	-	19	intron (NR_045979, intron 2 of 2)	L1_Mus2|LINE|L1	14681	ncRNA	5.03972	4.44492	intron	NR_045979	1700020G17Rik
chr10	110889126	110889148	-	6	intron (NR_045979, intron 2 of 2)	intron (NR_045979, intron 2 of 2)	7370	ncRNA	1.53462	3.00434	intron	NR_045979	1700020G17Rik
chr10	110894450	110894454	-	9	intron (NR_045979, intron 1 of 2)	MTC-int|LTR|ERVL-MaLR	2055	ncRNA	2.10259	3.36691	intron	NR_045979	1700020G17Rik
chr10	110941911	110941929	-	9	3' UTR (NM_172554, exon 17 of 17)	3' UTR (NM_172554, exon 17 of 17)	21744	protein-coding	2.10259	3.36691	3' UTR	NM_172554	Zdhhc17
chr10	110942311	110942318	-	8	3' UTR (NM_172554, exon 17 of 17)	3' UTR (NM_172554, exon 17 of 17)	22138	protein-coding	1.81702	3.19699	3' UTR	NM_172554	Zdhhc17
chr10	110944311	110944319	-	7	3' UTR (NM_172554, exon 17 of 17)	3' UTR (NM_172554, exon 17 of 17)	24139	protein-coding	1.53462	3.00434	3' UTR	NM_172554	Zdhhc17
chr10	111148967	111148970	-	11	Intergenic	Lx2|LINE|L1	-15834	protein-coding	2.68131	3.65642	Intergenic
chr10	111294987	111294989	+	11	3' UTR (NM_175489, exon 24 of 24)	3' UTR (NM_175489, exon 24 of 24)	-3691	protein-coding	2.68131	3.65642	3' UTR	NM_175489	Osbpl8
chr10	111295440	111295453	+	8	3' UTR (NM_175489, exon 24 of 24)	3' UTR (NM_175489, exon 24 of 24)	-3233	protein-coding	1.81702	3.19699	3' UTR	NM_175489	Osbpl8
chr10	111295857	111295866	+	8	3' UTR (NM_175489, exon 24 of 24)	3' UTR (NM_175489, exon 24 of 24)	-2818	protein-coding	1.81702	3.19699	3' UTR	NM_175489	Osbpl8
chr10	111297210	111297236	+	6	TTS (NM_175489)	TTS (NM_175489)	-1456	protein-coding	1.53462	3.00434	TTS	NM_175489	Osbpl8
chr10	11148366	11148387	-	7	Intergenic	Tigger1|DNA|TcMar-Tigger	-1054	protein-coding	1.53462	3.00434	Intergenic
chr10	111497115	111497122	+	8	non-coding (NR_152558, exon 15 of 15)	non-coding (NR_152558, exon 15 of 15)	-3670	pseudo	1.81702	3.19699	non-coding	NR_152558	Nap1l1
chr10	111826204	111826221	-	65	Intergenic	Intergenic	48164	ncRNA	15.6576	6.21936	Intergenic
chr10	11187722	11187736	-	10	intron (NM_001077707, intron 20 of 29)	ID_B1|SINE|B4	38299	protein-coding	2.39094	3.51892	intron	NM_001077707	Shprh
chr10	11191426	11191450	-	8	intron (NM_001077707, intron 23 of 29)	MLT1H|LTR|ERVL-MaLR	42008	protein-coding	1.81702	3.19699	intron	NM_001077707	Shprh
chr10	11203327	11203336	-	9	intron (NM_001077707, intron 25 of 29)	ORR1A3-int|LTR|ERVL-MaLR	53901	protein-coding	2.10259	3.36691	intron	NM_001077707	Shprh
chr10	11204153	11204168	-	15	intron (NM_001077707, intron 25 of 29)	B1_Mm|SINE|Alu	54730	protein-coding	3.85636	4.10388	intron	NM_001077707	Shprh
chr10	112062424	112062432	+	9	exon (NM_027018, exon 2 of 5)	exon (NM_027018, exon 2 of 5)	2239	protein-coding	2.10259	3.36691	exon	NM_027018	Glipr1l1
chr10	112064048	112064068	+	9	intron (NM_027018, intron 2 of 4)	(CAA)n|Simple_repeat|Simple_repeat	3869	protein-coding	2.10259	3.36691	intron	NM_027018	Glipr1l1
chr10	112073647	112073663	+	8	intron (NM_027018, intron 3 of 4)	Lx6|LINE|L1	-9699	protein-coding	1.81702	3.19699	intron	NM_027018	Glipr1l1
chr10	112075725	112075729	+	16	intron (NM_027018, intron 3 of 4)	B1F2|SINE|Alu	-7627	protein-coding	4.15193	4.19699	intron	NM_027018	Glipr1l1
chr10	112092442	112092450	+	7	exon (NM_026223, exon 2 of 6)	exon (NM_026223, exon 2 of 6)	9092	protein-coding	1.53462	3.00434	exon	NM_026223	Glipr1l2
chr10	11209952	11209957	-	11	TTS (NM_172937)	TTS (NM_172937)	60524	protein-coding	2.68131	3.65642	TTS	NM_172937	Shprh
chr10	112106816	112106827	+	9	exon (NM_026223, exon 5 of 6)	exon (NM_026223, exon 5 of 6)	23467	protein-coding	2.10259	3.36691	exon	NM_026223	Glipr1l2
chr10	112107004	112107012	+	15	exon (NM_026223, exon 6 of 6)	exon (NM_026223, exon 6 of 6)	23654	protein-coding	3.85636	4.10388	exon	NM_026223	Glipr1l2
chr10	112107270	112107272	+	53	3' UTR (NM_026223, exon 6 of 6)	3' UTR (NM_026223, exon 6 of 6)	23917	protein-coding	13.9126	4.33995	3' UTR	NM_026223	Glipr1l2
chr10	11211822	11211831	-	11	intron (NM_001077707, intron 28 of 29)	intron (NM_001077707, intron 28 of 29)	62396	protein-coding	2.68131	3.65642	intron	NM_001077707	Shprh
chr10	11213804	11213807	+	7	3' UTR (NM_001077707, exon 30 of 30)	3' UTR (NM_001077707, exon 30 of 30)	64375	protein-coding	1.53462	3.00434	3' UTR	NM_001077707	Shprh
chr10	112147866	112147897	-	7	Intergenic	PB1D9|SINE|Alu	-15740	protein-coding	1.53462	3.00434	Intergenic
chr10	11214915	11214918	-	16	3' UTR (NM_001077707, exon 30 of 30)	3' UTR (NM_001077707, exon 30 of 30)	65486	protein-coding	3.3495	3.19699	3' UTR	NM_001077707	Shprh
chr10	11214979	11214983	+	11	3' UTR (NM_001077707, exon 30 of 30)	3' UTR (NM_001077707, exon 30 of 30)	65551	protein-coding	2.68131	3.65642	3' UTR	NM_001077707	Shprh
chr10	112154196	112154199	-	8	Intergenic	Lx3_Mus|LINE|L1	-9424	protein-coding	1.81702	3.19699	Intergenic
chr10	11216460	11216463	+	7	Intergenic	B1_Mus2|SINE|Alu	-64869	protein-coding	1.53462	3.00434	Intergenic
chr10	11217217	11217231	-	15	Intergenic	Lx10|LINE|L1	-64106	protein-coding	3.08186	3.10388	Intergenic
chr10	112269304	112269325	-	7	Intergenic	MLT1B|LTR|ERVL-MaLR	-1807	protein-coding	1.53462	3.00434	Intergenic
chr10	11227383	11227408	-	7	Intergenic	L2a|LINE|L2	-53935	protein-coding	1.53462	3.00434	Intergenic
chr10	11228973	11228976	-	8	Intergenic	MLTR18C_MM|LTR|ERVK	-52356	protein-coding	1.81702	3.19699	Intergenic
chr10	112330339	112330346	+	7	intron (NM_001359753, intron 2 of 4)	Lx6|LINE|L1	59069	protein-coding	1.81702	3.19699	intron	NM_001359753	Kcnc2
chr10	112334572	112334593	+	7	intron (NM_001359753, intron 2 of 4)	Lx6|LINE|L1	63309	protein-coding	1.53462	3.00434	intron	NM_001359753	Kcnc2
chr10	11234034	11234059	-	18	Intergenic	(TG)n|Simple_repeat|Simple_repeat	-47284	protein-coding	4.17302	3.36691	Intergenic
chr10	11234656	11234661	-	9	Intergenic	MTE2a|LTR|ERVL-MaLR	-46672	protein-coding	2.39094	3.51892	Intergenic
chr10	112356291	112356305	+	7	intron (NM_001359753, intron 2 of 4)	L1MB7|LINE|L1	85025	protein-coding	1.53462	3.00434	intron	NM_001359753	Kcnc2
chr10	11235934	11235939	-	13	Intergenic	Lx9|LINE|L1	-45394	protein-coding	3.26688	3.89743	Intergenic
chr10	11236830	11236832	-	11	Intergenic	L1MA9|LINE|L1	-44499	protein-coding	2.68131	3.65642	Intergenic
chr10	11238900	11238910	-	7	Intergenic	Intergenic	-42425	protein-coding	1.53462	3.00434	Intergenic
chr10	11240700	11240711	-	9	Intergenic	Lx3B|LINE|L1	-40625	protein-coding	2.10259	3.36691	Intergenic
chr10	11248357	11248360	-	10	Intergenic	RMER19B|LTR|ERVK	-32972	protein-coding	2.39094	3.51892	Intergenic
chr10	11248923	11248929	-	8	Intergenic	RMER19B|LTR|ERVK	-32404	protein-coding	1.81702	3.19699	Intergenic
chr10	11251640	11251651	-	11	Intergenic	MLT1A1|LTR|ERVL-MaLR	-29685	protein-coding	2.68131	3.65642	Intergenic
chr10	11259771	11259781	-	10	Intergenic	RMER4B|LTR|ERVK	-21554	protein-coding	2.39094	3.51892	Intergenic
chr10	11260990	11260992	-	16	Intergenic	ORR1A4|LTR|ERVL-MaLR	-20339	protein-coding	3.3495	3.19699	Intergenic
chr10	11265161	11265171	-	14	Intergenic	L1VL2|LINE|L1	-16164	protein-coding	3.5613	4.00434	Intergenic
chr10	11265753	11265769	-	8	Intergenic	Intergenic	-15569	protein-coding	1.81702	3.19699	Intergenic
chr10	11269471	11269479	-	28	Intergenic	B4A|SINE|B4	-11855	protein-coding	7.12656	4.00434	Intergenic
chr10	11269761	11269763	-	22	Intergenic	Lx3_Mus|LINE|L1	-11568	protein-coding	5.92592	4.65642	Intergenic
chr10	11272097	11272113	-	7	Intergenic	L1ME1|LINE|L1	-9225	protein-coding	1.53462	3.00434	Intergenic
chr10	112738357	112738359	+	8	intron (NR_040579, intron 2 of 6)	ORR1F|LTR|ERVL-MaLR	11432	ncRNA	1.81702	3.19699	intron	NR_040579	1700010J16Rik
chr10	112738841	112738856	+	7	intron (NR_040579, intron 2 of 6)	Lx3A|LINE|L1	11922	ncRNA	1.53462	3.00434	intron	NR_040579	1700010J16Rik
chr10	112741135	112741142	+	11	intron (NR_040579, intron 2 of 6)	intron (NR_040579, intron 2 of 6)	14212	ncRNA	2.68131	3.65642	intron	NR_040579	1700010J16Rik
chr10	112741275	112741300	+	7	intron (NR_040579, intron 2 of 6)	B2_Mm2|SINE|B2	14361	ncRNA	1.53462	3.00434	intron	NR_040579	1700010J16Rik
chr10	11274808	11274822	-	8	Intergenic	Intergenic	-6515	protein-coding	1.81702	3.19699	Intergenic
chr10	112752567	112752583	+	10	intron (NR_040579, intron 2 of 6)	MTEa|LTR|ERVL-MaLR	25649	ncRNA	2.68131	3.65642	intron	NR_040579	1700010J16Rik
chr10	112755701	112755709	+	17	intron (NR_040579, intron 2 of 6)	RCHARR1|DNA|hAT-Charlie	28779	ncRNA	3.61834	3.28445	intron	NR_040579	1700010J16Rik
chr10	112759746	112759756	+	10	intron (NR_040579, intron 5 of 6)	PB1D9|SINE|Alu	32825	ncRNA	2.39094	3.51892	intron	NR_040579	1700010J16Rik
chr10	11276235	11276242	-	15	Intergenic	Lx8b|LINE|L1	-5092	protein-coding	3.08186	3.10388	Intergenic
chr10	11278490	11278502	-	10	Intergenic	Intergenic	-2834	protein-coding	2.39094	3.51892	Intergenic
chr10	112785471	112785491	+	8	non-coding (NR_040579, exon 7 of 7)	non-coding (NR_040579, exon 7 of 7)	-52271	ncRNA	1.81702	3.19699	non-coding	NR_040579	1700010J16Rik
chr10	11286593	11286595	+	7	intron (NM_001168297, intron 1 of 2)	MIRc|SINE|MIR	5007	protein-coding	1.53462	3.00434	intron	NM_001168297	Fbxo30
chr10	11290381	11290393	+	11	exon (NM_027968, exon 2 of 3)	exon (NM_027968, exon 2 of 3)	8800	protein-coding	2.68131	3.65642	exon	NM_027968	Fbxo30
chr10	112927591	112927605	-	14	3' UTR (NM_001033474, exon 1 of 1)	3' UTR (NM_001033474, exon 1 of 1)	1428	protein-coding	3.5613	4.00434	3' UTR	NM_001033474	Atxn7l3b
chr10	11295296	11295304	+	14	exon (NM_027968, exon 3 of 3)	exon (NM_027968, exon 3 of 3)	13713	protein-coding	2.81588	3.00434	exon	NM_027968	Fbxo30
chr10	11295704	11295708	+	11	3' UTR (NM_027968, exon 3 of 3)	3' UTR (NM_027968, exon 3 of 3)	14119	protein-coding	2.68131	3.65642	3' UTR	NM_027968	Fbxo30
chr10	11298194	11298215	+	7	TTS (NM_027968)	TTS (NM_027968)	16617	protein-coding	1.53462	3.00434	TTS	NM_027968	Fbxo30
chr10	11306656	11306659	+	7	Intergenic	Lx7|LINE|L1	25070	protein-coding	1.53462	3.00434	Intergenic
chr10	113551628	113551631	-	10	Intergenic	Lx2|LINE|L1	-622603	protein-coding	2.39094	3.51892	Intergenic
chr10	113551905	113551907	-	15	Intergenic	Lx2|LINE|L1	-622880	protein-coding	3.08186	3.10388	Intergenic
chr10	113689820	113689835	-	100	Intergenic	Intergenic	-760801	protein-coding	15.6576	6.84085	Intergenic
chr10	114951086	114951102	-	11	Intergenic	Intergenic	-149724	protein-coding	2.68131	3.65642	Intergenic
chr10	114970248	114970279	+	9	Intergenic	(CA)n|Simple_repeat|Simple_repeat	-168893	protein-coding	2.10259	3.36691	Intergenic
chr10	115058105	115058113	+	36	Intergenic	ORR1E|LTR|ERVL-MaLR	126913	protein-coding	10.6349	5.36691	Intergenic
chr10	115199458	115199474	-	7	3' UTR (NM_025706, exon 17 of 17)	3' UTR (NM_025706, exon 17 of 17)	-14444	protein-coding	1.53462	3.00434	3' UTR	NM_025706	Tbc1d15
chr10	115205514	115205516	-	7	intron (NM_025706, intron 14 of 16)	Lx8b|LINE|L1	-20493	protein-coding	1.53462	3.00434	intron	NM_025706	Tbc1d15
chr10	115401334	115401351	+	7	intron (NM_001033261, intron 4 of 34)	B3|SINE|B2	16383	protein-coding	1.53462	3.00434	intron	NM_001033261	Zfc3h1
chr10	115432346	115432349	+	22	3' UTR (NM_001033261, exon 35 of 35)	3' UTR (NM_001033261, exon 35 of 35)	47388	protein-coding	5.3398	3.65642	3' UTR	NM_001033261	Zfc3h1
chr10	115455426	115455443	+	9	intron (NM_010195, intron 16 of 17)	B4A|SINE|B4	70475	protein-coding	2.39094	3.51892	intron	NM_010195	Lgr5
chr10	115654564	115654571	-	10	Intergenic	ORR1B1-int|LTR|ERVL-MaLR	-66787	protein-coding	2.39094	3.51892	Intergenic
chr10	115656914	115656947	-	8	Intergenic	L1MA9|LINE|L1	-69150	protein-coding	1.81702	3.19699	Intergenic
chr10	115659659	115659669	-	7	Intergenic	L1MA9|LINE|L1	-71884	protein-coding	1.53462	3.00434	Intergenic
chr10	115659911	115659923	-	7	Intergenic	L1MA9|LINE|L1	-72137	protein-coding	1.53462	3.00434	Intergenic
chr10	116112853	116112881	-	8	exon (NM_001161855, exon 1 of 1)	exon (NM_001161855, exon 1 of 1)	1050	protein-coding	1.81702	3.19699	exon	NM_001161855	Taf7l2
chr10	116384821	116384850	+	7	3' UTR (NM_029928, exon 32 of 32)	3' UTR (NM_029928, exon 32 of 32)	-33286	ncRNA	1.53462	3.00434	3' UTR	NM_029928	Ptprb
chr10	116461280	116461298	-	8	intron (NM_021452, intron 1 of 2)	MT2A|LTR|ERVL	-11874	ncRNA	1.81702	3.19699	intron	NM_021452	Kcnmb4
chr10	116463560	116463564	-	14	intron (NM_021452, intron 1 of 2)	L1MEf|LINE|L1	-9601	ncRNA	3.5613	4.00434	intron	NM_021452	Kcnmb4
chr10	116492532	116492550	-	14	intron (NM_001359563, intron 12 of 13)	intron (NM_001359563, intron 12 of 13)	-19018	protein-coding	3.5613	4.00434	intron	NM_001359563	Cnot2
chr10	116510533	116510542	+	17	intron (NM_001037848, intron 4 of 4)	RSINE1|SINE|B4	17412	protein-coding	3.61834	3.28445	intron	NM_001037848	Cnot2
chr10	116515203	116515206	+	23	intron (NM_001037848, intron 4 of 4)	ID4_|SINE|ID	12745	protein-coding	5.63507	3.72055	intron	NM_001037848	Cnot2
chr10	116516205	116516211	+	9	intron (NM_001037848, intron 4 of 4)	intron (NM_001037848, intron 4 of 4)	11741	protein-coding	2.10259	3.36691	intron	NM_001037848	Cnot2
chr10	116516752	116516756	+	38	intron (NM_001037848, intron 4 of 4)	MIRb|SINE|MIR	11195	protein-coding	7.03025	3.12299	intron	NM_001037848	Cnot2
chr10	116516922	116516930	+	11	intron (NM_001037848, intron 4 of 4)	intron (NM_001037848, intron 4 of 4)	11023	protein-coding	2.68131	3.65642	intron	NM_001037848	Cnot2
chr10	116517958	116517962	+	13	intron (NM_028082, intron 2 of 14)	intron (NM_028082, intron 2 of 14)	9989	protein-coding	3.26688	3.89743	intron	NM_028082	Cnot2
chr10	116519020	116519027	+	9	intron (NM_028082, intron 2 of 14)	intron (NM_028082, intron 2 of 14)	8926	protein-coding	2.10259	3.36691	intron	NM_028082	Cnot2
chr10	116520375	116520379	+	31	intron (NM_028082, intron 2 of 14)	(CA)n|Simple_repeat|Simple_repeat	7572	protein-coding	7.16444	3.56622	intron	NM_028082	Cnot2
chr10	116520763	116520771	+	34	intron (NM_028082, intron 2 of 14)	B1F|SINE|Alu	7182	protein-coding	8.93817	4.28445	intron	NM_028082	Cnot2
chr10	116521085	116521087	+	23	intron (NM_028082, intron 2 of 14)	B2_Mm2|SINE|B2	6863	protein-coding	6.22019	4.72055	intron	NM_028082	Cnot2
chr10	116522312	116522315	+	24	intron (NM_028082, intron 2 of 14)	B1_Mus2|SINE|Alu	5636	protein-coding	6.52724	3.89743	intron	NM_028082	Cnot2
chr10	116523755	116523762	+	16	intron (NM_028082, intron 2 of 14)	intron (NM_028082, intron 2 of 14)	4191	protein-coding	3.3495	3.19699	intron	NM_028082	Cnot2
chr10	116524056	116524059	+	21	intron (NM_028082, intron 2 of 14)	RMER4B|LTR|ERVK	3892	protein-coding	5.04581	3.58931	intron	NM_028082	Cnot2
chr10	116528609	116528611	+	14	promoter-TSS (NM_001359253)	promoter-TSS (NM_001359253)	-661	protein-coding	2.81588	3.00434	promoter-TSS	NM_001359253	Cnot2
chr10	116529702	116529711	+	12	intron (NM_001037846, intron 2 of 15)	intron (NM_001037846, intron 2 of 15)	-1757	protein-coding	2.97347	3.78195	intron	NM_001037846	Cnot2
chr10	116531737	116531757	+	7	intron (NM_001037846, intron 2 of 15)	B1_Mur4|SINE|Alu	-3798	protein-coding	1.53462	3.00434	intron	NM_001037846	Cnot2
chr10	116532582	116532603	-	6	intron (NM_001037846, intron 2 of 15)	PB1D10|SINE|Alu	-4643	protein-coding	1.53462	3.00434	intron	NM_001037846	Cnot2
chr10	116537108	116537112	+	7	intron (NM_001037846, intron 2 of 15)	intron (NM_001037846, intron 2 of 15)	-9161	protein-coding	1.53462	3.00434	intron	NM_001037846	Cnot2
chr10	116537557	116537559	+	15	intron (NM_001359249, intron 2 of 16)	intron (NM_001359249, intron 2 of 16)	-9609	protein-coding	3.08186	3.10388	intron	NM_001359249	Cnot2
chr10	116537974	116537979	+	23	intron (NM_001359249, intron 2 of 16)	PB1D7|SINE|Alu	-10027	protein-coding	5.63507	3.72055	intron	NM_001359249	Cnot2
chr10	116538494	116538510	+	7	intron (NM_001359249, intron 2 of 16)	L2a|LINE|L2	-10553	protein-coding	1.53462	3.00434	intron	NM_001359249	Cnot2
chr10	116540850	116540866	+	8	intron (NM_001359249, intron 2 of 16)	intron (NM_001359249, intron 2 of 16)	-12909	protein-coding	1.81702	3.19699	intron	NM_001359249	Cnot2
chr10	116541368	116541378	+	14	intron (NM_001359249, intron 2 of 16)	(CAAA)n|Simple_repeat|Simple_repeat	-13424	protein-coding	2.81588	3.00434	intron	NM_001359249	Cnot2
chr10	116541611	116541615	+	15	intron (NM_001359249, intron 2 of 16)	PB1D10|SINE|Alu	-13664	protein-coding	4.15193	4.19699	intron	NM_001359249	Cnot2
chr10	116544466	116544481	+	13	intron (NM_001359249, intron 2 of 16)	RSINE1|SINE|B4	-16524	protein-coding	3.26688	3.89743	intron	NM_001359249	Cnot2
chr10	116545553	116545555	+	7	intron (NM_001359249, intron 2 of 16)	intron (NM_001359249, intron 2 of 16)	-17605	protein-coding	1.53462	3.00434	intron	NM_001359249	Cnot2
chr10	116545833	116545837	+	9	intron (NM_001359249, intron 2 of 16)	intron (NM_001359249, intron 2 of 16)	-17886	protein-coding	2.10259	3.36691	intron	NM_001359249	Cnot2
chr10	116546321	116546326	+	15	intron (NM_001359249, intron 2 of 16)	MER3|DNA|hAT-Charlie	-18374	protein-coding	3.08186	3.10388	intron	NM_001359249	Cnot2
chr10	116548635	116548638	+	7	intron (NM_001359249, intron 2 of 16)	intron (NM_001359249, intron 2 of 16)	-20687	protein-coding	1.53462	3.00434	intron	NM_001359249	Cnot2
chr10	116551152	116551158	+	16	intron (NM_001359563, intron 1 of 13)	ID4_|SINE|ID	-23206	protein-coding	4.15193	4.19699	intron	NM_001359563	Cnot2
chr10	116552132	116552134	+	19	intron (NM_001359563, intron 1 of 13)	B1_Mus1|SINE|Alu	-24184	protein-coding	4.46231	3.44492	intron	NM_001359563	Cnot2
chr10	116553837	116553844	+	14	intron (NM_001359563, intron 1 of 13)	L1MC3|LINE|L1	-25891	protein-coding	3.5613	4.00434	intron	NM_001359563	Cnot2
chr10	116560031	116560033	+	16	intron (NM_001359563, intron 1 of 13)	B4|SINE|B4	20504	protein-coding	4.15193	4.19699	intron	NM_001359563	Cnot2
chr10	116561392	116561397	+	7	intron (NM_001359563, intron 1 of 13)	intron (NM_001359563, intron 1 of 13)	19142	protein-coding	1.53462	3.00434	intron	NM_001359563	Cnot2
chr10	116562531	116562538	+	15	intron (NM_001359563, intron 1 of 13)	RLTR11C_MM|LTR|ERVK	18002	protein-coding	3.85636	4.10388	intron	NM_001359563	Cnot2
chr10	116564196	116564200	+	13	intron (NM_001359563, intron 1 of 13)	Lx9|LINE|L1	16338	protein-coding	3.26688	3.89743	intron	NM_001359563	Cnot2
chr10	116564658	116564667	+	12	intron (NM_001359563, intron 1 of 13)	ID4_|SINE|ID	15874	protein-coding	2.97347	3.78195	intron	NM_001359563	Cnot2
chr10	116566007	116566023	+	18	intron (NM_001359563, intron 1 of 13)	L1M4|LINE|L1	14521	protein-coding	4.17302	3.36691	intron	NM_001359563	Cnot2
chr10	116567579	116567599	-	7	intron (NM_001359563, intron 1 of 13)	Tigger5b|DNA|TcMar-Tigger	12947	protein-coding	1.53462	3.00434	intron	NM_001359563	Cnot2
chr10	116569104	116569129	-	7	intron (NM_001359563, intron 1 of 13)	ID4_|SINE|ID	11420	protein-coding	1.53462	3.00434	intron	NM_001359563	Cnot2
chr10	116569114	116569117	+	23	intron (NM_001359563, intron 1 of 13)	ID4_|SINE|ID	11421	protein-coding	5.63507	3.72055	intron	NM_001359563	Cnot2
chr10	116570327	116570342	+	18	intron (NM_001359563, intron 1 of 13)	B1_Mus2|SINE|Alu	10202	protein-coding	4.17302	3.36691	intron	NM_001359563	Cnot2
chr10	116571909	116571920	+	15	intron (NM_001359563, intron 1 of 13)	B1_Mus2|SINE|Alu	8622	protein-coding	3.85636	4.10388	intron	NM_001359563	Cnot2
chr10	116574773	116574790	+	16	intron (NM_001359563, intron 1 of 13)	B1_Mur1|SINE|Alu	5755	protein-coding	3.3495	3.19699	intron	NM_001359563	Cnot2
chr10	116574981	116574986	+	16	intron (NM_001359563, intron 1 of 13)	(CA)n|Simple_repeat|Simple_repeat	5553	protein-coding	3.3495	3.19699	intron	NM_001359563	Cnot2
chr10	116575186	116575189	+	17	intron (NM_001359563, intron 1 of 13)	intron (NM_001359563, intron 1 of 13)	5349	protein-coding	4.44782	4.28445	intron	NM_001359563	Cnot2
chr10	116575719	116575725	+	15	intron (NM_001359563, intron 1 of 13)	ID4|SINE|ID	4814	protein-coding	3.08186	3.10388	intron	NM_001359563	Cnot2
chr10	116576529	116576537	+	16	intron (NM_001359563, intron 1 of 13)	B1_Mus2|SINE|Alu	4003	protein-coding	4.15193	4.19699	intron	NM_001359563	Cnot2
chr10	116577291	116577294	+	12	intron (NM_001359563, intron 1 of 13)	B2_Mm1t|SINE|B2	3244	protein-coding	2.97347	3.78195	intron	NM_001359563	Cnot2
chr10	116577517	116577527	+	11	intron (NM_001359563, intron 1 of 13)	B2_Mm2|SINE|B2	3014	protein-coding	2.68131	3.65642	intron	NM_001359563	Cnot2
chr10	116578272	116578275	+	20	intron (NM_001359563, intron 1 of 13)	B3A|SINE|B2	2263	protein-coding	4.75326	3.51892	intron	NM_001359563	Cnot2
chr10	116672057	116672074	-	13	Intergenic	Intergenic	-2526	ncRNA	3.26688	3.89743	Intergenic
chr10	116727125	116727134	-	7	intron (NR_045345, intron 1 of 2)	L1MA4|LINE|L1	2048	ncRNA	1.53462	3.00434	intron	NR_045345	1700030O20Rik
chr10	11673127	11673144	-	9	Intergenic	Lx8b|LINE|L1	63911	protein-coding	2.10259	3.36691	Intergenic
chr10	116972923	116972969	-	11	Intergenic	Intergenic	6672	ncRNA	2.68131	3.65642	Intergenic
chr10	117056048	117056053	-	9	exon (NM_001358767, exon 11 of 16)	exon (NM_001358767, exon 11 of 16)	7325	protein-coding	2.10259	3.36691	exon	NM_001358767	Cct2
chr10	117061362	117061387	-	8	exon (NM_001358767, exon 6 of 16)	exon (NM_001358767, exon 6 of 16)	2001	protein-coding	1.81702	3.19699	exon	NM_001358767	Cct2
chr10	117176635	117176643	-	7	Intergenic	B2_Mm2|SINE|B2	-28165	protein-coding	1.53462	3.00434	Intergenic
chr10	117215278	117215296	-	11	3' UTR (NM_026570, exon 7 of 7)	3' UTR (NM_026570, exon 7 of 7)	9220	protein-coding	2.68131	3.65642	3' UTR	NM_026570	Yeats4
chr10	117345520	117345541	-	7	3' UTR (NM_001310609, exon 10 of 10)	3' UTR (NM_001310609, exon 10 of 10)	31443	protein-coding	1.53462	3.00434	3' UTR	NM_001310609	Cpsf6
chr10	117347384	117347390	-	7	3' UTR (NM_001310609, exon 10 of 10)	3' UTR (NM_001310609, exon 10 of 10)	29586	protein-coding	1.53462	3.00434	3' UTR	NM_001310609	Cpsf6
chr10	117347630	117347650	-	7	3' UTR (NM_001310609, exon 10 of 10)	3' UTR (NM_001310609, exon 10 of 10)	29333	protein-coding	1.53462	3.00434	3' UTR	NM_001310609	Cpsf6
chr10	117348243	117348248	-	18	3' UTR (NM_001310609, exon 10 of 10)	3' UTR (NM_001310609, exon 10 of 10)	28728	protein-coding	4.17302	3.36691	3' UTR	NM_001310609	Cpsf6
chr10	117353275	117353293	-	7	intron (NM_001310609, intron 9 of 9)	intron (NM_001310609, intron 9 of 9)	23689	protein-coding	1.53462	3.00434	intron	NM_001310609	Cpsf6
chr10	117354555	117354569	-	7	intron (NM_001310609, intron 9 of 9)	intron (NM_001310609, intron 9 of 9)	22411	protein-coding	1.53462	3.00434	intron	NM_001310609	Cpsf6
chr10	117459805	117459809	+	13	Intergenic	RSINE1|SINE|B4	-12372	ncRNA	3.26688	3.89743	Intergenic
chr10	117460285	117460290	+	7	Intergenic	MLT1B|LTR|ERVL-MaLR	-12852	ncRNA	1.53462	3.00434	Intergenic
chr10	117600148	117600153	-	8	Intergenic	ORR1A2|LTR|ERVL-MaLR	-29350	protein-coding	1.81702	3.19699	Intergenic
chr10	117645320	117645333	-	16	intron (NM_027468, intron 2 of 8)	intron (NM_027468, intron 2 of 8)	15826	protein-coding	4.15193	4.19699	intron	NM_027468	Cpm
chr10	117689369	117689386	-	11	3' UTR (NM_001288586, exon 11 of 11)	3' UTR (NM_001288586, exon 11 of 11)	21381	protein-coding	2.97347	3.78195	3' UTR	NM_001288586	Mdm2
chr10	117690730	117690751	-	7	exon (NM_001288586, exon 11 of 11)	exon (NM_001288586, exon 11 of 11)	20018	protein-coding	1.53462	3.00434	exon	NM_001288586	Mdm2
chr10	117691187	117691202	-	8	exon (NM_001288586, exon 10 of 11)	exon (NM_001288586, exon 10 of 11)	19564	protein-coding	1.81702	3.19699	exon	NM_001288586	Mdm2
chr10	117750714	117750723	-	15	TTS (NM_134010)	TTS (NM_134010)	-4360	protein-coding	3.85636	4.10388	TTS	NM_134010	Nup107
chr10	117792491	117792509	+	63	intron (NM_134010, intron 1 of 27)	CpG	205	protein-coding	11.1026	3.00434	intron	NM_134010	Nup107
chr10	117815700	117815713	-	7	3' UTR (NM_024457, exon 8 of 8)	3' UTR (NM_024457, exon 8 of 8)	-23001	protein-coding	1.53462	3.00434	3' UTR	NM_024457	Rap1b
chr10	117845343	117845356	-	56	intron (NM_024457, intron 1 of 7)	GC_rich|Low_complexity|Low_complexity	625	protein-coding	14.8339	4.41938	intron	NM_024457	Rap1b
chr10	117864018	117864027	-	15	Intergenic	A-rich|Low_complexity|Low_complexity	-18048	protein-coding	4.15193	4.19699	Intergenic
chr10	117867804	117867817	+	7	Intergenic	Lx5|LINE|L1	-21836	protein-coding	1.53462	3.00434	Intergenic
chr10	117933109	117933127	+	8	intron (NR_045342, intron 2 of 3)	RLTR28|LTR|ERVL	7659	ncRNA	1.81702	3.19699	intron	NR_045342	4933411E08Rik
chr10	118024395	118024401	+	8	Intergenic	RMER19B|LTR|ERVK	98939	ncRNA	1.81702	3.19699	Intergenic
chr10	118027145	118027156	+	8	Intergenic	L1_Rod|LINE|L1	101691	ncRNA	1.81702	3.19699	Intergenic
chr10	118164228	118164243	+	8	exon (NM_010785, exon 12 of 13)	exon (NM_010785, exon 12 of 13)	22448	protein-coding	1.81702	3.19699	exon	NM_010785	Mdm1
chr10	118168709	118168714	+	11	3' UTR (NM_010785, exon 13 of 13)	3' UTR (NM_010785, exon 13 of 13)	26924	protein-coding	2.68131	3.65642	3' UTR	NM_010785	Mdm1
chr10	118716174	118716178	+	9	Intergenic	RMER19B2|LTR|ERVK	152727	protein-coding	2.10259	3.36691	Intergenic
chr10	119413249	119413255	-	8	promoter-TSS (NR_040578)	promoter-TSS (NR_040578)	-192	ncRNA	1.81702	3.19699	promoter-TSS	NR_040578	1700025F24Rik
chr10	119415535	119415546	+	7	intron (NR_040578, intron 3 of 3)	(TG)n|Simple_repeat|Simple_repeat	2096	ncRNA	1.53462	3.00434	intron	NR_040578	1700025F24Rik
chr10	119419267	119419269	-	7	intron (NR_040578, intron 3 of 3)	Lx7|LINE|L1	5824	ncRNA	1.53462	3.00434	intron	NR_040578	1700025F24Rik
chr10	119562353	119562369	+	7	intron (NM_133442, intron 1 of 21)	L1MD3|LINE|L1	108327	protein-coding	1.53462	3.00434	intron	NM_133442	Grip1
chr10	119590730	119590738	+	9	intron (NM_133442, intron 1 of 21)	RMER4B|LTR|ERVK	136700	protein-coding	2.10259	3.36691	intron	NM_133442	Grip1
chr10	119733051	119733053	+	11	intron (NM_133442, intron 1 of 21)	intron (NM_133442, intron 1 of 21)	28647	ncRNA	2.68131	3.65642	intron	NM_133442	Grip1
chr10	119773023	119773031	+	7	intron (NM_133442, intron 1 of 21)	MTD|LTR|ERVL-MaLR	-11328	ncRNA	1.53462	3.00434	intron	NM_133442	Grip1
chr10	120015216	120015220	+	9	intron (NM_001358809, intron 13 of 23)	intron (NM_001358809, intron 13 of 23)	22296	protein-coding	2.10259	3.36691	intron	NM_001358809	Grip1
chr10	120052200	120052210	+	7	intron (NM_001358809, intron 21 of 23)	B1_Mus1|SINE|Alu	59283	protein-coding	1.53462	3.00434	intron	NM_001358809	Grip1
chr10	120076572	120076594	+	7	3' UTR (NM_133442, exon 22 of 22)	3' UTR (NM_133442, exon 22 of 22)	36382	protein-coding	1.53462	3.00434	3' UTR	NM_133442	Grip1
chr10	120078885	120078898	+	9	intron (NR_102387, intron 14 of 14)	B3A|SINE|B2	34074	protein-coding	2.10259	3.36691	intron	NR_102387	Grip1
chr10	120083224	120083227	+	7	TTS (NM_080446)	TTS (NM_080446)	29740	protein-coding	1.53462	3.00434	TTS	NM_080446	Helb
chr10	120140183	120140186	-	13	Intergenic	Intergenic	-27219	protein-coding	3.26688	3.89743	Intergenic
chr10	120142278	120142288	-	12	non-coding (NR_152856, exon 12 of 12)	non-coding (NR_152856, exon 12 of 12)	-29318	protein-coding	2.97347	3.78195	non-coding	NR_152856	Irak3
chr10	120158700	120158711	-	9	intron (NM_001359184, intron 8 of 11)	(TG)n|Simple_repeat|Simple_repeat	42892	protein-coding	2.10259	3.36691	intron	NM_001359184	Irak3
chr10	120159130	120159148	-	7	intron (NM_001359184, intron 8 of 11)	IAPLTR3|LTR|ERVK	42458	protein-coding	1.53462	3.00434	intron	NM_001359184	Irak3
chr10	120181518	120181526	+	12	intron (NM_001359184, intron 2 of 11)	B4|SINE|B4	20075	protein-coding	2.97347	3.78195	intron	NM_001359184	Irak3
chr10	120182403	120182409	+	10	intron (NM_001359184, intron 2 of 11)	B1_Mur1|SINE|Alu	19191	protein-coding	2.39094	3.51892	intron	NM_001359184	Irak3
chr10	120222072	120222079	+	8	exon (NM_026617, exon 5 of 7)	exon (NM_026617, exon 5 of 7)	-4985	protein-coding	1.81702	3.19699	exon	NM_026617	Tmbim4
chr10	120364088	120364093	-	17	3' UTR (NM_010441, exon 5 of 5)	3' UTR (NM_010441, exon 5 of 5)	-25433	ncRNA	4.44782	4.28445	3' UTR	NM_010441	Hmga2
chr10	120371760	120371771	+	19	intron (NM_001347170, intron 4 of 5)	(GA)n|Simple_repeat|Simple_repeat	-17758	ncRNA	5.03972	4.44492	intron	NM_001347170	Hmga2
chr10	120380768	120380777	+	11	intron (NM_001347170, intron 3 of 5)	intron (NM_001347170, intron 3 of 5)	-8751	ncRNA	2.68131	3.65642	intron	NM_001347170	Hmga2
chr10	120384382	120384396	+	7	intron (NM_001347170, intron 3 of 5)	intron (NM_001347170, intron 3 of 5)	-5134	ncRNA	1.53462	3.00434	intron	NM_001347170	Hmga2
chr10	120387424	120387433	+	8	intron (NM_001347170, intron 3 of 5)	intron (NM_001347170, intron 3 of 5)	-2095	ncRNA	1.81702	3.19699	intron	NM_001347170	Hmga2
chr10	120388968	120388970	+	24	promoter-TSS (NR_040626)	promoter-TSS (NR_040626)	-554	ncRNA	5.93144	3.78195	promoter-TSS	NR_040626	9230105E05Rik
chr10	120389142	120389148	+	29	promoter-TSS (NR_040626)	promoter-TSS (NR_040626)	-378	ncRNA	6.59517	3.47001	promoter-TSS	NR_040626	9230105E05Rik
chr10	120389550	120389606	+	8	promoter-TSS (NR_040626)	promoter-TSS (NR_040626)	55	ncRNA	1.81702	3.19699	promoter-TSS	NR_040626	9230105E05Rik
chr10	120752955	120752980	-	16	Intergenic	B1_Mur3|SINE|Alu	-12765	ncRNA	4.15193	4.19699	Intergenic
chr10	120753256	120753273	-	7	Intergenic	L1MA7|LINE|L1	-12468	ncRNA	1.53462	3.00434	Intergenic
chr10	120753777	120753780	-	7	Intergenic	L1_Mur3|LINE|L1	-11954	ncRNA	1.53462	3.00434	Intergenic
chr10	120754991	120755000	-	15	Intergenic	L1_Mur3|LINE|L1	-10737	ncRNA	3.85636	4.10388	Intergenic
chr10	120755608	120755620	-	8	Intergenic	L1_Mur3|LINE|L1	-10118	ncRNA	1.81702	3.19699	Intergenic
chr10	120758584	120758592	-	9	Intergenic	L1MEf|LINE|L1	-7144	ncRNA	2.10259	3.36691	Intergenic
chr10	120759176	120759187	-	7	Intergenic	Intergenic	-6551	ncRNA	1.53462	3.00434	Intergenic
chr10	120774049	120774073	+	7	intron (NR_038000, intron 2 of 2)	RMER17C|LTR|ERVK	8329	ncRNA	1.53462	3.00434	intron	NR_038000	4921513I03Rik
chr10	120781245	120781251	-	8	3' UTR (NM_177092, exon 7 of 7)	3' UTR (NM_177092, exon 7 of 7)	15516	ncRNA	1.81702	3.19699	3' UTR	NM_177092	Msrb3
chr10	120781995	120781997	-	22	3' UTR (NM_177092, exon 7 of 7)	3' UTR (NM_177092, exon 7 of 7)	16264	ncRNA	5.3398	3.65642	3' UTR	NM_177092	Msrb3
chr10	120789234	120789246	+	9	intron (NM_177092, intron 6 of 6)	RSINE1|SINE|B4	23508	ncRNA	2.10259	3.36691	intron	NM_177092	Msrb3
chr10	120790966	120790983	+	7	intron (NM_177092, intron 6 of 6)	RLTR23|LTR|ERV1	25242	ncRNA	1.53462	3.00434	intron	NM_177092	Msrb3
chr10	120815818	120815820	-	7	intron (NM_177092, intron 5 of 6)	L1ME4a|LINE|L1	-41810	ncRNA	1.53462	3.00434	intron	NM_177092	Msrb3
chr10	120821989	120822007	-	7	intron (NM_177092, intron 5 of 6)	intron (NM_177092, intron 5 of 6)	-35631	ncRNA	1.53462	3.00434	intron	NM_177092	Msrb3
chr10	120863728	120863754	-	7	TTS (NR_038023)	TTS (NR_038023)	6112	ncRNA	1.53462	3.00434	TTS	NR_038023	Gm15910
chr10	120904056	120904066	+	8	Intergenic	ORR1B2|LTR|ERVL-MaLR	-5090	protein-coding	1.81702	3.19699	Intergenic
chr10	120909977	120909993	-	7	Intergenic	Intergenic	-11014	protein-coding	1.53462	3.00434	Intergenic
chr10	120923723	120923731	-	9	3' UTR (NM_001081193, exon 13 of 13)	3' UTR (NM_001081193, exon 13 of 13)	-24756	protein-coding	2.10259	3.36691	3' UTR	NM_001081193	Lemd3
chr10	120924021	120924023	-	19	3' UTR (NM_001081193, exon 13 of 13)	3' UTR (NM_001081193, exon 13 of 13)	-25051	protein-coding	5.03972	4.44492	3' UTR	NM_001081193	Lemd3
chr10	120924512	120924524	-	15	3' UTR (NM_001081193, exon 13 of 13)	3' UTR (NM_001081193, exon 13 of 13)	-25547	protein-coding	3.08186	3.10388	3' UTR	NM_001081193	Lemd3
chr10	120925332	120925341	-	10	3' UTR (NM_001081193, exon 13 of 13)	3' UTR (NM_001081193, exon 13 of 13)	-26365	protein-coding	2.39094	3.51892	3' UTR	NM_001081193	Lemd3
chr10	121599498	121599510	+	34	intron (NM_001359618, intron 22 of 24)	intron (NM_001359618, intron 22 of 24)	-12710	protein-coding	9.99525	5.28445	intron	NM_001359618	Xpot
chr10	121600763	121600778	+	9	intron (NM_001359618, intron 21 of 24)	intron (NM_001359618, intron 21 of 24)	-13976	protein-coding	2.10259	3.36691	intron	NM_001359618	Xpot
chr10	121810499	121810517	+	8	intron (NM_001081037, intron 15 of 21)	L1MB7|LINE|L1	70578	protein-coding	1.81702	3.19699	intron	NM_001081037	Srgap1
chr10	121811198	121811201	+	13	intron (NM_001081037, intron 15 of 21)	L1VL2|LINE|L1	71269	protein-coding	3.26688	3.89743	intron	NM_001081037	Srgap1
chr10	121812911	121812914	+	10	intron (NM_001081037, intron 15 of 21)	L1VL2|LINE|L1	72982	protein-coding	2.68131	3.65642	intron	NM_001081037	Srgap1
chr10	121813244	121813254	+	9	intron (NM_001081037, intron 15 of 21)	L1VL2|LINE|L1	73319	protein-coding	2.10259	3.36691	intron	NM_001081037	Srgap1
chr10	121816460	121816467	+	11	intron (NM_001081037, intron 15 of 21)	Lx3C|LINE|L1	76533	protein-coding	2.97347	3.78195	intron	NM_001081037	Srgap1
chr10	121816774	121816785	+	8	intron (NM_001081037, intron 15 of 21)	B3A|SINE|B2	76849	protein-coding	1.81702	3.19699	intron	NM_001081037	Srgap1
chr10	121821493	121821520	+	8	intron (NM_001081037, intron 15 of 21)	MTD|LTR|ERVL-MaLR	81576	protein-coding	1.81702	3.19699	intron	NM_001081037	Srgap1
chr10	121823271	121823282	+	10	intron (NM_001081037, intron 14 of 21)	(CA)n|Simple_repeat|Simple_repeat	83346	protein-coding	2.39094	3.51892	intron	NM_001081037	Srgap1
chr10	122856471	122856485	-	12	intron (NM_001110218, intron 4 of 9)	MER5A1|DNA|hAT-Charlie	129246	ncRNA	2.97347	3.78195	intron	NM_001110218	Ppm1h
chr10	122924820	122924845	+	7	intron (NM_001110218, intron 9 of 9)	L1MB4|LINE|L1	60892	ncRNA	1.53462	3.00434	intron	NM_001110218	Ppm1h
chr10	123108553	123108561	-	8	3' UTR (NM_027604, exon 22 of 22)	3' UTR (NM_027604, exon 22 of 22)	-32052	protein-coding	1.81702	3.19699	3' UTR	NM_027604	Usp15
chr10	123142277	123142289	-	10	intron (NM_001301628, intron 7 of 20)	B1_Mm|SINE|Alu	54736	protein-coding	2.68131	3.65642	intron	NM_001301628	Usp15
chr10	123168910	123168929	-	7	intron (NM_001301628, intron 4 of 20)	RSINE1|SINE|B4	28100	protein-coding	1.53462	3.00434	intron	NM_001301628	Usp15
chr10	123172901	123172903	-	7	intron (NM_001301628, intron 3 of 20)	L1M5|LINE|L1	24117	protein-coding	1.53462	3.00434	intron	NM_001301628	Usp15
chr10	123179067	123179075	-	9	intron (NM_001301628, intron 2 of 20)	L1ME2|LINE|L1	17948	protein-coding	2.10259	3.36691	intron	NM_001301628	Usp15
chr10	123180170	123180189	-	7	intron (NM_001301628, intron 2 of 20)	intron (NM_001301628, intron 2 of 20)	16840	protein-coding	1.53462	3.00434	intron	NM_001301628	Usp15
chr10	12424115	12424130	-	38	intron (NM_011682, intron 64 of 73)	intron (NM_011682, intron 64 of 73)	437613	protein-coding	11.276	5.44492	intron	NM_011682	Utrn
chr10	124545237	124545248	+	33	Intergenic	RLTR44-int|LTR|ERVK	76168	pseudo	8.02155	3.69949	Intergenic
chr10	124847387	124847402	-	70	Intergenic	Intergenic	378320	pseudo	15.6576	6.32627	Intergenic
chr10	125228678	125228699	-	10	intron (NM_001358496, intron 5 of 5)	(TTTTG)n|Simple_repeat|Simple_repeat	80128	protein-coding	2.39094	3.51892	intron	NM_001358496	Slc16a7
chr10	125247199	125247209	-	7	intron (NM_001358496, intron 3 of 5)	Lx5|LINE|L1	61612	protein-coding	1.53462	3.00434	intron	NM_001358496	Slc16a7
chr10	125247972	125247977	-	7	intron (NM_001358496, intron 3 of 5)	Lx5|LINE|L1	60842	protein-coding	1.53462	3.00434	intron	NM_001358496	Slc16a7
chr10	125253760	125253762	-	12	intron (NM_001358496, intron 3 of 5)	(GGGAGA)n|Simple_repeat|Simple_repeat	55055	protein-coding	2.97347	3.78195	intron	NM_001358496	Slc16a7
chr10	125269030	125269041	-	7	intron (NM_001358496, intron 3 of 5)	intron (NM_001358496, intron 3 of 5)	39781	protein-coding	1.53462	3.00434	intron	NM_001358496	Slc16a7
chr10	125292367	125292369	-	30	intron (NM_001358496, intron 3 of 5)	ID_B1|SINE|B4	16448	protein-coding	6.87943	3.51892	intron	NM_001358496	Slc16a7
chr10	125295187	125295215	-	10	intron (NM_001358496, intron 2 of 5)	(TG)n|Simple_repeat|Simple_repeat	13615	protein-coding	2.39094	3.51892	intron	NM_001358496	Slc16a7
chr10	125296074	125296077	-	8	intron (NM_001358496, intron 2 of 5)	RMER12|LTR|ERVK	12741	protein-coding	1.81702	3.19699	intron	NM_001358496	Slc16a7
chr10	125296989	125296993	-	10	intron (NM_001358496, intron 2 of 5)	Lx7|LINE|L1	11825	protein-coding	2.39094	3.51892	intron	NM_001358496	Slc16a7
chr10	125297807	125297836	-	10	intron (NM_001358496, intron 2 of 5)	ORR1F|LTR|ERVL-MaLR	10995	protein-coding	2.39094	3.51892	intron	NM_001358496	Slc16a7
chr10	125300985	125300989	-	9	intron (NM_011391, intron 2 of 6)	Lx8b|LINE|L1	7829	protein-coding	2.10259	3.36691	intron	NM_011391	Slc16a7
chr10	126048000	126048027	+	14	Intergenic	L1Md_F2|LINE|L1	81794	protein-coding	3.5613	4.00434	Intergenic
chr10	126693254	126693266	+	9	Intergenic	MTB|LTR|ERVL-MaLR	17131	ncRNA	2.10259	3.36691	Intergenic
chr10	126776525	126776540	-	11	Intergenic	Intergenic	17178	ncRNA	2.68131	3.65642	Intergenic
chr10	126787732	126787745	-	17	Intergenic	B1_Mur3|SINE|Alu	5972	ncRNA	4.44782	4.28445	Intergenic
chr10	126793018	126793033	-	8	non-coding (NR_131015, exon 1 of 4)	non-coding (NR_131015, exon 1 of 4)	685	ncRNA	1.81702	3.19699	non-coding	NR_131015	4930484H19Rik
chr10	127092696	127092703	+	10	3' UTR (NM_001301014, exon 18 of 18)	3' UTR (NM_001301014, exon 18 of 18)	13792	protein-coding	2.39094	3.51892	3' UTR	NM_001301014	Agap2
chr10	127161908	127161912	-	7	Intergenic	B3|SINE|B2	-3246	protein-coding	1.53462	3.00434	Intergenic
chr10	127162242	127162249	-	8	Intergenic	PB1|SINE|Alu	-2911	protein-coding	1.81702	3.19699	Intergenic
chr10	127164220	127164223	-	10	promoter-TSS (NM_008080)	promoter-TSS (NM_008080)	-935	protein-coding	2.39094	3.51892	promoter-TSS	NM_008080	B4galnt1
chr10	127190725	127190731	-	19	promoter-TSS (NM_001166413)	promoter-TSS (NM_001166413)	-645	protein-coding	5.33545	4.51892	promoter-TSS	NM_001166413	Arhgef25
chr10	127235578	127235593	+	9	intron (NM_001039000, intron 21 of 28)	intron (NM_001039000, intron 21 of 28)	-23963	protein-coding	2.10259	3.36691	intron	NM_001039000	Kif5a
chr10	127274713	127274721	+	10	exon (NM_001190454, exon 3 of 14)	exon (NM_001190454, exon 3 of 14)	8455	protein-coding	2.39094	3.51892	exon	NM_001190454	Dctn2
chr10	127282015	127282018	-	10	TTS (NM_001190454)	TTS (NM_001190454)	7002	protein-coding	2.39094	3.51892	TTS	NM_001190454	Dctn2
chr10	127283660	127283663	-	9	exon (NM_033072, exon 10 of 13)	exon (NM_033072, exon 10 of 13)	5357	protein-coding	2.10259	3.36691	exon	NM_033072	Mbd6
chr10	127326702	127326716	+	9	intron (NM_001359657, intron 4 of 11)	CpG-1596	1067	protein-coding	2.10259	3.36691	intron	NM_001359657	Arhgap9
chr10	127376309	127376316	-	7	Intergenic	ORR1D1|LTR|ERVL-MaLR	-4356	protein-coding	1.53462	3.00434	Intergenic
chr10	127468088	127468091	+	9	intron (NM_001359245, intron 11 of 23)	ID_B1|SINE|B4	-33597	protein-coding	2.10259	3.36691	intron	NM_001359245	R3hdm2
chr10	127499123	127499125	+	19	3' UTR (NM_001168293, exon 24 of 24)	3' UTR (NM_001168293, exon 24 of 24)	-2562	protein-coding	5.03972	4.44492	3' UTR	NM_001168293	R3hdm2
chr10	127499314	127499316	+	11	TTS (NM_001168293)	TTS (NM_001168293)	-2371	protein-coding	2.68131	3.65642	TTS	NM_001168293	R3hdm2
chr10	127538381	127538386	-	8	3' UTR (NM_008512, exon 89 of 89)	3' UTR (NM_008512, exon 89 of 89)	-3824	protein-coding	1.81702	3.19699	3' UTR	NM_008512	Lrp1
chr10	127661154	127661172	-	8	TTS (NM_009284)	TTS (NM_009284)	5540	protein-coding	1.81702	3.19699	TTS	NM_009284	Stat6
chr10	127687187	127687189	+	16	intron (NM_173732, intron 1 of 6)	B1_Mur3|SINE|Alu	10123	protein-coding	4.15193	4.19699	intron	NM_173732	Nemp1
chr10	127698866	127698875	+	9	3' UTR (NM_001113211, exon 9 of 9)	3' UTR (NM_001113211, exon 9 of 9)	-6386	protein-coding	2.10259	3.36691	3' UTR	NM_001113211	Nemp1
chr10	127700575	127700577	+	39	3' UTR (NM_001113211, exon 9 of 9)	3' UTR (NM_001113211, exon 9 of 9)	-4680	protein-coding	7.27282	3.16046	3' UTR	NM_001113211	Nemp1
chr10	127700955	127700959	+	25	TTS (NM_001113211)	TTS (NM_001113211)	-4299	protein-coding	7.13537	4.84085	TTS	NM_001113211	Nemp1
chr10	127947068	127947091	+	9	Intergenic	B2_Mm2|SINE|B2	48544	protein-coding	2.39094	3.51892	Intergenic
chr10	127948701	127948703	+	7	Intergenic	(GA)n|Simple_repeat|Simple_repeat	50167	protein-coding	1.53462	3.00434	Intergenic
chr10	128048116	128048127	+	7	exon (NM_001113199, exon 7 of 9)	exon (NM_001113199, exon 7 of 9)	-10861	protein-coding	1.53462	3.00434	exon	NM_001113199	Naca
chr10	128076242	128076253	+	21	3' UTR (NM_019766, exon 8 of 8)	3' UTR (NM_019766, exon 8 of 8)	-7060	protein-coding	5.63078	4.58931	3' UTR	NM_019766	Ptges3
chr10	128076354	128076364	+	11	3' UTR (NM_019766, exon 8 of 8)	3' UTR (NM_019766, exon 8 of 8)	-6948	protein-coding	2.68131	3.65642	3' UTR	NM_019766	Ptges3
chr10	128076713	128076716	+	9	3' UTR (NM_019766, exon 8 of 8)	3' UTR (NM_019766, exon 8 of 8)	-6593	protein-coding	2.10259	3.36691	3' UTR	NM_019766	Ptges3
chr10	128084410	128084426	+	7	promoter-TSS (NR_030442)	promoter-TSS (NR_030442)	-868	ncRNA	1.53462	3.00434	promoter-TSS	NR_030442	Mir677
chr10	128127737	128127747	+	31	3' UTR (NM_054078, exon 30 of 30)	3' UTR (NM_054078, exon 30 of 30)	34959	protein-coding	8.33255	4.19699	3' UTR	NM_054078	Baz2a
chr10	128128218	128128221	+	14	3' UTR (NM_054078, exon 30 of 30)	3' UTR (NM_054078, exon 30 of 30)	35436	protein-coding	2.81588	3.00434	3' UTR	NM_054078	Baz2a
chr10	128128457	128128469	+	13	3' UTR (NM_054078, exon 30 of 30)	3' UTR (NM_054078, exon 30 of 30)	35680	protein-coding	3.5613	4.00434	3' UTR	NM_054078	Baz2a
chr10	128128892	128128897	+	25	TTS (NM_019711)	TTS (NM_019711)	36111	protein-coding	7.13537	4.84085	TTS	NM_019711	Rbms2
chr10	128129182	128129195	+	22	TTS (NM_019711)	TTS (NM_019711)	36405	protein-coding	5.92592	4.65642	TTS	NM_019711	Rbms2
chr10	128426746	128426756	+	9	intron (NM_026259, intron 2 of 7)	B1_Mur4|SINE|Alu	15135	protein-coding	2.10259	3.36691	intron	NM_026259	Rnf41
chr10	128439349	128439355	+	12	non-coding (NR_104288, exon 7 of 7)	non-coding (NR_104288, exon 7 of 7)	-19328	ncRNA	2.97347	3.78195	non-coding	NR_104288	Rnf41
chr10	12844255	12844269	+	12	intron (NM_011682, intron 1 of 73)	B4|SINE|B4	17473	protein-coding	2.97347	3.78195	intron	NM_011682	Utrn
chr10	128446952	128446962	+	13	Intergenic	MT2B|LTR|ERVL	-11723	ncRNA	3.26688	3.89743	Intergenic
chr10	128447366	128447390	+	15	Intergenic	B2_Mm1a|SINE|B2	-11302	ncRNA	3.85636	4.10388	Intergenic
chr10	128489622	128489627	+	14	3' UTR (NM_001114096, exon 29 of 29)	3' UTR (NM_001114096, exon 29 of 29)	3385	protein-coding	3.5613	4.00434	3' UTR	NM_001114096	Smarcc2
chr10	128500484	128500496	+	7	intron (NR_131151, intron 1 of 1)	RMER19B2|LTR|ERVK	1243	ncRNA	1.53462	3.00434	intron	NR_131151	A430046D13Rik
chr10	128501668	128501673	+	14	non-coding (NR_131150, exon 2 of 3)	non-coding (NR_131150, exon 2 of 3)	2423	ncRNA	3.5613	4.00434	non-coding	NR_131150	A430046D13Rik
chr10	128504303	128504321	+	7	TTS (NR_131150)	TTS (NR_131150)	5065	ncRNA	1.53462	3.00434	TTS	NR_131150	A430046D13Rik
chr10	128505786	128505801	+	11	Intergenic	RSINE1|SINE|B4	6237	ncRNA	2.68131	3.65642	Intergenic
chr10	128558021	128558030	-	7	3' UTR (NM_011119, exon 12 of 12)	3' UTR (NM_011119, exon 12 of 12)	7909	protein-coding	1.53462	3.00434	3' UTR	NM_011119	Pa2g4
chr10	128634977	128634997	+	9	intron (NM_011772, intron 7 of 7)	intron (NM_011772, intron 7 of 7)	-8481	protein-coding	2.10259	3.36691	intron	NM_011772	Ikzf4
chr10	128678186	128678205	-	7	3' UTR (NM_177411, exon 6 of 6)	3' UTR (NM_177411, exon 6 of 6)	-4277	protein-coding	1.53462	3.00434	3' UTR	NM_177411	Rab5b
chr10	128720967	128720973	-	11	TTS (NM_021882)	TTS (NM_021882)	14712	protein-coding	2.68131	3.65642	TTS	NM_021882	Pmel
chr10	128834394	128834398	+	8	intron (NM_001359407, intron 3 of 11)	PB1D11|SINE|Alu	12632	protein-coding	1.81702	3.19699	intron	NM_001359407	Sarnp
chr10	129478604	129478610	+	8	Intergenic	Lx5c|LINE|L1	5913	protein-coding	1.81702	3.19699	Intergenic
chr10	129735202	129735218	+	7	Intergenic	RMER6C|LTR|ERVK	3705	protein-coding	1.53462	3.00434	Intergenic
chr10	13005823	13005826	-	7	Intergenic	MamRep1151|LTR?|LTR?	-2626	protein-coding	1.53462	3.00434	Intergenic
chr10	13006179	13006184	-	7	Intergenic	ORR1D1|LTR|ERVL-MaLR	-2269	protein-coding	1.53462	3.00434	Intergenic
chr10	130276398	130276412	+	10	intron (NM_007501, intron 1 of 1)	intron (NM_007501, intron 1 of 1)	3733	protein-coding	2.39094	3.51892	intron	NM_007501	Neurod4
chr10	130592154	130592185	-	56	Intergenic	Intergenic	-94790	protein-coding	15.6576	6.00434	Intergenic
chr10	130592301	130592333	-	14	Intergenic	Intergenic	-94938	protein-coding	3.5613	4.00434	Intergenic
chr10	13116137	13116154	-	22	intron (NM_009538, intron 3 of 5)	(CAAAA)n|Simple_repeat|Simple_repeat	25300	ncRNA	5.92592	4.65642	intron	NM_009538	Plagl1
chr10	13158889	13158898	-	7	intron (NM_029172, intron 4 of 5)	MTD-int|LTR|ERVL-MaLR	19130	protein-coding	1.53462	3.00434	intron	NM_029172	Zc2hc1b
chr10	13160600	13160614	-	7	intron (NM_029172, intron 4 of 5)	intron (NM_029172, intron 4 of 5)	17416	protein-coding	1.53462	3.00434	intron	NM_029172	Zc2hc1b
chr10	13161289	13161293	-	8	intron (NM_029172, intron 4 of 5)	L1M5|LINE|L1	16732	protein-coding	1.81702	3.19699	intron	NM_029172	Zc2hc1b
chr10	13161932	13161945	-	7	intron (NM_029172, intron 4 of 5)	intron (NM_029172, intron 4 of 5)	16085	protein-coding	1.53462	3.00434	intron	NM_029172	Zc2hc1b
chr10	13162293	13162302	-	10	intron (NM_029172, intron 4 of 5)	L1M5|LINE|L1	15726	protein-coding	2.39094	3.51892	intron	NM_029172	Zc2hc1b
chr10	13163025	13163031	-	13	intron (NM_029172, intron 4 of 5)	Lx|LINE|L1	14995	protein-coding	3.26688	3.89743	intron	NM_029172	Zc2hc1b
chr10	13163529	13163534	-	12	intron (NM_029172, intron 4 of 5)	Lx|LINE|L1	14492	protein-coding	2.97347	3.78195	intron	NM_029172	Zc2hc1b
chr10	13166532	13166544	-	7	intron (NM_029172, intron 4 of 5)	L1M3|LINE|L1	11485	protein-coding	1.53462	3.00434	intron	NM_029172	Zc2hc1b
chr10	13178816	13178832	-	8	promoter-TSS (NM_029172)	promoter-TSS (NM_029172)	-801	protein-coding	1.81702	3.19699	promoter-TSS	NM_029172	Zc2hc1b
chr10	13525884	13525894	-	9	intron (NM_019961, intron 11 of 11)	PB1D10|SINE|Alu	24861	protein-coding	2.10259	3.36691	intron	NM_019961	Pex3
chr10	13731850	13731867	-	15	intron (NM_025446, intron 3 of 5)	intron (NM_025446, intron 3 of 5)	137099	protein-coding	3.85636	4.10388	intron	NM_025446	Aig1
chr10	14058077	14058093	+	9	intron (NM_001358783, intron 2 of 12)	intron (NM_001358783, intron 2 of 12)	91706	protein-coding	2.10259	3.36691	intron	NM_001358783	Hivep2
chr10	14262052	14262075	-	7	Intergenic	Intergenic	282973	protein-coding	1.53462	3.00434	Intergenic
chr10	14737925	14737939	+	9	intron (NR_045824, intron 3 of 5)	Lx2|LINE|L1	-19718	protein-coding	2.10259	3.36691	intron	NR_045824	1700016L04Rik
chr10	14757609	14757611	+	9	intron (NR_045824, intron 5 of 5)	Lx10|LINE|L1	-2679	protein-coding	2.10259	3.36691	intron	NR_045824	1700016L04Rik
chr10	14757873	14757879	+	8	intron (NR_045824, intron 5 of 5)	Lx10|LINE|L1	-2413	protein-coding	1.81702	3.19699	intron	NR_045824	1700016L04Rik
chr10	14759312	14759325	+	10	promoter-TSS (NM_008703)	promoter-TSS (NM_008703)	-971	protein-coding	2.39094	3.51892	promoter-TSS	NM_008703	Nmbr
chr10	14764910	14764918	+	8	intron (NM_008703, intron 1 of 2)	MLT1A0|LTR|ERVL-MaLR	4625	protein-coding	1.81702	3.19699	intron	NM_008703	Nmbr
chr10	14767088	14767097	+	7	intron (NM_008703, intron 2 of 2)	intron (NM_008703, intron 2 of 2)	6803	protein-coding	1.53462	3.00434	intron	NM_008703	Nmbr
chr10	14769526	14769533	+	8	intron (NM_008703, intron 2 of 2)	RSINE1|SINE|B4	9240	protein-coding	1.81702	3.19699	intron	NM_008703	Nmbr
chr10	14771137	14771152	+	7	TTS (NM_008703)	TTS (NM_008703)	10855	protein-coding	1.53462	3.00434	TTS	NM_008703	Nmbr
chr10	14781642	14781657	+	8	Intergenic	L1VL4|LINE|L1	21360	protein-coding	1.81702	3.19699	Intergenic
chr10	15061851	15061863	-	7	Intergenic	B4A|SINE|B4	301568	protein-coding	1.53462	3.00434	Intergenic
chr10	16585865	16585868	+	12	Intergenic	L1M5|LINE|L1	509916	ncRNA	2.97347	3.78195	Intergenic
chr10	16587098	16587102	+	13	Intergenic	RMER1C|Other|Other	508682	ncRNA	3.26688	3.89743	Intergenic
chr10	16592301	16592308	+	8	Intergenic	Lx8b|LINE|L1	503478	ncRNA	1.81702	3.19699	Intergenic
chr10	16613898	16613916	+	7	Intergenic	Lx|LINE|L1	481875	ncRNA	1.53462	3.00434	Intergenic
chr10	16616768	16616784	+	10	Intergenic	Lx|LINE|L1	479006	ncRNA	2.39094	3.51892	Intergenic
chr10	16617283	16617296	+	7	Intergenic	Lx|LINE|L1	478493	ncRNA	1.53462	3.00434	Intergenic
chr10	16888220	16888239	-	6	Intergenic	MTE-int|LTR|ERVL-MaLR	207553	ncRNA	1.53462	3.00434	Intergenic
chr10	16934401	16934416	-	7	Intergenic	ID_B1|SINE|B4	161374	ncRNA	1.53462	3.00434	Intergenic
chr10	16934639	16934657	-	7	Intergenic	Arthur1B|DNA|hAT-Tip100	161134	ncRNA	1.53462	3.00434	Intergenic
[truncated: 34,971 more rows]

## Sheet: Pum2_Rep1_16fd
Peaks of mouse testes PUM2 eCLIP Rep1, CLIP peaks/ input peaks >16fd, peak height>=3, peak weight3
[truncated: 24,413 more rows]

[truncated: 1 more sheets: Pum2_Rep2_16fd]
