# Supplementary material for: PUM1 and PUM2 promote translation of chromatin regulators to ensure mammalian spermatogenesis
Source: Sci Adv. 2026 Jul 17;12(29):eaed5708. doi: 10.1126/sciadv.aed5708 (PMC13378543; doi:10.1126/sciadv.aed5708)
Supplement: Supplementary file 2 — Tables S1 to S10 [file sciadv.aed5708_tables_s1_to_s10.zip › aed5708_Suppl. Excel_seq3_v2.xlsx]

## Sheet: readme
Table S3.RNA-Seq expression data of SDKO and WT in spermatocyte and round spermatid.
In the RNA-seq experiment, each group included two biological replicates. The samples were derived from germ cells sorted by the STA-PUT method in adult mice. The purity of germ cells was greater than 90% (see in purity identification sheet). The read count is normalized by DEseq. If the gene DESeq normalized read count value was close to 0, log2 transformation was performed after adding 1. Diffe…

## Sheet: Purity identification
The purity of the four types of cells was validated by the specific expression patterns of mRNAs and proteins of germ cell marker genes detected by qPCR and Western blots.

## Sheet: WT VS SDKO in spermatocyte
RNA-seq of WT and SDKO spermatocyte
Gene_ID	Symbol	description	WTPac1	WTPac2	SDKOPa1	SDKOPa2	WT	SDKO	SDKO_vs_WT_log2FoldChange	SDKO_vs_WT_FoldChange	SDKO_vs_WT_Pvalue	SDKO_vs_WT_FDR
ENSMUSG00000043939	A530064D06Rik	RIKEN cDNA A530064D06 gene	4.03253	3.08868	11.571	11.9419	3.5606	11.7565	8.19587	293.226	4.54147e-154	5.45764e-150
ENSMUSG00000009356	Lpo	lactoperoxidase	1.95639	2.92006	9.60023	9.96613	2.43823	9.78318	7.34496	162.574	7.61193e-71	3.43031e-67
ENSMUSG00000113956	CT030242.6	---	4.33671	2.72909	9.31753	9.50823	3.5329	9.41288	5.87997	58.891	3.73673e-44	6.41508e-41
ENSMUSG00000113093	AC163651.1	---	4.11479	3.08868	9.21519	9.73313	3.60174	9.47416	5.87242	58.5835	3.13671e-48	6.28249e-45
ENSMUSG00000027297	Ltk	leukocyte tyrosine kinase	3.53148	4.719	9.5738	9.98811	4.12524	9.78095	5.65571	50.4125	2.79966e-45	5.04666e-42
ENSMUSG00000098158	Gm4804	predicted gene 4804	7.22734	6.3523	12.1329	12.5536	6.78982	12.3433	5.55344	46.9625	7.35192e-89	4.41753e-85
ENSMUSG00000008461	Fut1	fucosyltransferase 1	2.27537	2.24902	7.50306	7.74006	2.26219	7.62156	5.35937	41.0516	2.89913e-27	2.27216e-24
ENSMUSG00000075520	Malrd1	MAM and LDL receptor class A domain containing 1	6.62864	6.46386	11.805	11.9274	6.54625	11.8662	5.31991	39.944	4.29239e-196	7.73746e-192
ENSMUSG00000086239	Gm14329	predicted gene 14329	1.95639	1.52446	6.71831	7.10965	1.74043	6.91398	5.17355	36.0906	1.15151e-18	4.41642e-16
ENSMUSG00000108608	Gm6916	predicted pseudogene 6916	1.54627	1.93175	6.3206	6.71701	1.73901	6.51881	4.7798	27.4703	1.31608e-14	3.12154e-12
ENSMUSG00000085077	1700049E15Rik	RIKEN cDNA 1700049E15 gene	4.94342	4.719	9.13789	10.0581	4.83121	9.59798	4.76677	27.2232	1.30921e-33	1.34856e-30
ENSMUSG00000062991	Nrg1	neuregulin 1	4.64429	5.08082	9.31114	9.77888	4.86256	9.54501	4.68245	25.6779	1.25632e-43	1.96925e-40
ENSMUSG00000094336	Gm13693	predicted gene 13693	1.54627	1.93175	6.53312	6.28133	1.73901	6.40722	4.66821	25.4257	9.52366e-14	2.03164e-11
ENSMUSG00000094125	Gm13698	predicted gene 13698	1.54627	1.93175	6.53312	6.28133	1.73901	6.40722	4.66821	25.4257	9.52366e-14	2.03164e-11
ENSMUSG00000079247	Gm13691	predicted gene 13691	1.54627	1.93175	6.51099	6.26084	1.73901	6.38592	4.64691	25.0529	1.46698e-13	3.05709e-11
ENSMUSG00000096337	Gm13694	predicted gene 13694	1.54627	1.93175	6.51099	6.26084	1.73901	6.38592	4.64691	25.0529	1.46698e-13	3.05709e-11
ENSMUSG00000096484	Gm13696	predicted gene 13696	1.54627	1.93175	6.51099	6.26084	1.73901	6.38592	4.64691	25.0529	1.46698e-13	3.05709e-11
ENSMUSG00000095824	Gm13697	predicted gene 13697	1.54627	1.93175	6.51099	6.26084	1.73901	6.38592	4.64691	25.0529	1.46698e-13	3.05709e-11
ENSMUSG00000096729	Gm13695	predicted gene 13695	1.54627	1.93175	6.48852	6.24006	1.73901	6.36429	4.62528	24.6801	2.26432e-13	4.58614e-11
ENSMUSG00000021613	Hapln1	hyaluronan and proteoglycan link protein 1	2.94899	4.86552	8.70799	8.26221	3.90726	8.4851	4.57784	23.8819	8.10602e-14	1.78194e-11
ENSMUSG00000094446	Gm6344	predicted gene 6344	4.19262	4.81831	8.40023	9.50387	4.50547	8.95205	4.44658	21.805	5.84405e-21	2.73623e-18
ENSMUSG00000107658	Gm44958	predicted gene 44958	4.03253	3.37628	7.88491	8.38089	3.7044	8.1329	4.42849	21.5332	8.15937e-25	5.88324e-22
ENSMUSG00000027014	Cwc22	CWC22 spliceosome-associated protein	10.114	10.1323	14.58	14.306	10.1232	14.443	4.31984	19.9711	1.33767e-212	4.82255e-208
ENSMUSG00000111982	AC114002.1	---	5.19105	2.92006	8.40023	8.31285	4.05556	8.35654	4.30098	19.7117	1.53473e-10	1.84342e-08
ENSMUSG00000112937	CT010478.1	---	4.26647	4.00129	8.60731	8.23095	4.13388	8.41913	4.28525	19.498	5.74531e-29	5.17825e-26
ENSMUSG00000043592	Unc5cl	unc-5 family C-terminal like	1.95639	1.93175	6.18744	6.03814	1.94407	6.11279	4.16872	17.985	4.6299e-11	6.19505e-09
ENSMUSG00000082399	Gm14036	predicted gene 14036	6.41796	6.36878	10.3448	10.6974	6.39337	10.5211	4.12776	17.4816	4.34775e-65	1.67387e-61
ENSMUSG00000108599	Gm10616	predicted gene 10616	2.75741	2.92006	6.4657	7.39934	2.83873	6.93252	4.09378	17.0747	6.59601e-13	1.22577e-10
ENSMUSG00000034634	Ly6d	lymphocyte antigen 6 complex, locus D	4.85044	3.23964	7.7685	8.47728	4.04504	8.12289	4.07786	16.8872	6.08839e-13	1.14921e-10
ENSMUSG00000017607	Tns4	tensin 4	4.11479	1.93175	7.07568	7.10965	3.02327	7.09266	4.06939	16.7883	4.48898e-09	3.8077e-07
ENSMUSG00000086509	Nkx2-2os	NK2 homeobox 2, opposite strand	1.54627	1.93175	5.38794	6.15378	1.73901	5.77086	4.03185	16.3572	2.47478e-08	1.67393e-06
ENSMUSG00000022665	Ccdc80	coiled-coil domain containing 80	3.26944	4.372	7.6919	8.00935	3.82072	7.85063	4.02991	16.3352	2.50393e-17	8.20651e-15
ENSMUSG00000087460	4930401O12Rik	RIKEN cDNA 4930401O12 gene	6.91931	5.84056	10.5281	10.2194	6.37993	10.3738	3.99382	15.9316	1.48303e-27	1.21514e-24
ENSMUSG00000037440	Vnn1	vanin 1	5.07254	6.4171	9.67178	9.68588	5.74482	9.67883	3.93401	15.2846	9.43277e-18	3.33402e-15
ENSMUSG00000093483	AA465934	expressed sequence AA465934	2.75741	3.37628	6.9661	6.81864	3.06685	6.89237	3.82553	14.1774	5.89525e-14	1.31195e-11
ENSMUSG00000104953	AC147560.1	---	0.971075	0.954863	1.26868	8.30786	0.962969	4.78827	3.8253	14.1752	0.00476418	0.0411003
ENSMUSG00000028539	Artn	artemin	4.4037	3.61597	7.5363	8.08706	4.00984	7.81168	3.80184	13.9466	3.38312e-17	1.07936e-14
ENSMUSG00000108086	Gm6786	predicted gene 6786	1.54627	0.954863	4.86731	5.08346	1.25056	4.97538	3.72482	13.2215	1.46229e-05	0.000406368
ENSMUSG00000039620	6430573F11Rik	RIKEN cDNA 6430573F11 gene	5.03077	2.50893	6.88241	8.01548	3.76985	7.44894	3.67909	12.809	1.88864e-05	0.000503617
ENSMUSG00000024215	Spdef	SAM pointed domain containing ets transcription factor	4.46771	1.93175	6.82975	6.88709	3.19973	6.85842	3.65869	12.6292	1.29273e-05	0.000365821
ENSMUSG00000112691	AC153548.5	---	2.94899	2.50893	6.84752	5.8033	2.72896	6.32541	3.59645	12.0959	1.96099e-08	1.36482e-06
ENSMUSG00000047889	Serpinb6d	serine (or cysteine) peptidase inhibitor, clade B, member 6d	5.07254	2.72909	7.80533	7.14362	3.90082	7.47447	3.57366	11.9063	5.10674e-06	0.000168597
ENSMUSG00000062874	Gm4978	predicted gene 4978	1.54627	2.72909	5.57017	5.83137	2.13768	5.70077	3.56309	11.8194	8.03383e-07	3.53214e-05
ENSMUSG00000086019	Gm15762	predicted gene 15762	3.4064	2.92006	6.63892	6.79033	3.16323	6.71462	3.55139	11.724	2.15604e-12	3.71911e-10
ENSMUSG00000074060	Fbxw15	F-box and WD-40 domain protein 15	2.53643	2.50893	6.00951	6.06203	2.52268	6.03577	3.51309	11.4168	3.9203e-09	3.36511e-07
ENSMUSG00000050211	Pla2g4e	phospholipase A2, group IVE	6.46577	6.50916	9.92284	10.0051	6.48746	9.96399	3.47653	11.1311	1.21624e-51	3.13199e-48
ENSMUSG00000086337	Gm11535	predicted gene 11535	4.529	4.08345	7.83235	7.63252	4.30622	7.73243	3.42621	10.7496	5.24494e-18	1.89091e-15
ENSMUSG00000024365	Cyp21a1	cytochrome P450, family 21, subfamily a, polypeptide 1	6.74945	6.21325	9.54958	10.2207	6.48135	9.88515	3.40381	10.5839	2.51725e-24	1.68059e-21
ENSMUSG00000045699	Gm21411	predicted gene, 21411	4.19262	2.92006	7.31155	6.60768	3.55634	6.95962	3.40328	10.5801	7.89913e-09	6.15074e-07
ENSMUSG00000094344	Gm11942	predicted gene 11942	4.69865	4.49717	7.56879	8.43218	4.59791	8.00049	3.40258	10.5749	7.53182e-15	1.84719e-12
ENSMUSG00000004630	Pcp2	Purkinje cell protein 2 (L7)	2.27537	1.93175	4.64154	6.3605	2.10356	5.50102	3.39746	10.5375	2.15993e-05	0.00056183
ENSMUSG00000086491	Gm13291	predicted gene 13291	3.75317	3.08868	6.65918	6.9396	3.42092	6.79939	3.37846	10.3997	1.43761e-11	2.12103e-09
ENSMUSG00000012428	Steap4	STEAP family member 4	4.5878	2.92006	7.10551	7.13238	3.75393	7.11895	3.36502	10.3032	2.4214e-08	1.644e-06
ENSMUSG00000001583	Tnk1	tyrosine kinase, non-receptor, 1	5.84944	5.33673	8.97369	8.90787	5.59309	8.94078	3.34769	10.1802	1.83402e-27	1.46933e-24
ENSMUSG00000028012	Rrh	retinal pigment epithelium derived rhodopsin homolog	1.54627	1.52446	4.86731	4.88354	1.53536	4.87542	3.34006	10.1265	6.2868e-05	0.00134992
ENSMUSG00000091730	Gm17230	predicted gene 17230	3.64658	4.76951	7.42238	7.67185	4.20805	7.54712	3.33907	10.1195	1.88734e-11	2.71474e-09
ENSMUSG00000033770	Clcnka	chloride channel, voltage-sensitive Ka	2.27537	3.5011	4.86731	7.57559	2.88823	6.22145	3.33321	10.0785	9.52234e-05	0.00189459
ENSMUSG00000110228	Gm2080	predicted gene 2080	1.54627	1.52446	4.79591	4.93618	1.53536	4.86604	3.33068	10.0608	6.82921e-05	0.00144827
ENSMUSG00000107092	Gm7993	predicted gene 7993	8.86946	8.8303	12.2301	12.1235	8.84988	12.1768	3.32689	10.0345	2.14405e-119	1.93244e-115
ENSMUSG00000097011	Gm4651	predicted gene 4651	2.27537	2.72909	5.23437	6.34111	2.50223	5.78774	3.28551	9.75073	2.43859e-06	9.09162e-05
ENSMUSG00000048904	Neurog1	neurogenin 1	0.971075	2.24902	5.17932	4.58701	1.61005	4.88316	3.27312	9.66733	0.000374039	0.00565409
ENSMUSG00000059003	Grin2a	glutamate receptor, ionotropic, NMDA2A (epsilon 1)	2.75741	1.93175	5.87739	5.29976	2.34458	5.58858	3.24399	9.47413	4.53431e-06	0.000152492
ENSMUSG00000102697	Pcdhac2	protocadherin alpha subfamily C, 2	4.75104	1.52446	6.24219	6.50688	3.13775	6.37454	3.23679	9.42691	0.00569787	0.0472555
ENSMUSG00000105300	Gm30613	predicted gene, 30613	2.53643	2.24902	5.33854	5.91242	2.39272	5.62548	3.23276	9.40065	1.40934e-06	5.72247e-05
ENSMUSG00000113272	CT030658.1	---	3.94528	2.72909	6.7751	6.3605	3.33719	6.5678	3.23062	9.38668	4.18625e-08	2.68546e-06
ENSMUSG00000027827	Kcnab1	potassium voltage-gated channel, shaker-related subfamily, beta member 1	6.90782	6.58162	9.96006	9.96296	6.74472	9.96151	3.21679	9.29715	1.03333e-42	1.49015e-39
ENSMUSG00000029189	Sel1l3	sel-1 suppressor of lin-12-like 3 (C. elegans)	4.69865	3.61597	7.61101	7.13238	4.15731	7.3717	3.21438	9.28165	2.03361e-10	2.37267e-08
ENSMUSG00000026979	Psd4	pleckstrin and Sec7 domain containing 4	3.64658	4.30509	7.34945	7.02713	3.97583	7.18829	3.21245	9.26926	8.26652e-12	1.29015e-09
ENSMUSG00000111545	AC115880.2	---	2.53643	4.81831	6.63892	7.13238	3.67737	6.88565	3.20828	9.24248	0.000129955	0.0024491
ENSMUSG00000044933	Sstr3	somatostatin receptor 3	4.4037	3.72237	7.13474	7.39934	4.06304	7.26704	3.20401	9.21514	6.14426e-13	1.15371e-10
ENSMUSG00000052477	C130026I21Rik	RIKEN cDNA C130026I21 gene	3.1181	1.93175	5.8065	5.58991	2.52492	5.69821	3.17328	9.02096	5.22127e-06	0.000171599
ENSMUSG00000066512	Klk1b5	kallikrein 1-related peptidase b5	3.75317	3.5011	7.23263	6.34111	3.62713	6.78687	3.15974	8.93666	5.46919e-09	4.53276e-07
ENSMUSG00000092602	4931413I07Rik	RIKEN cDNA 4931413I07 gene	4.26647	2.24902	6.44251	6.37963	3.25774	6.41107	3.15333	8.89705	2.76927e-05	0.00069006
ENSMUSG00000063020	Olfr194	olfactory receptor 194	1.54627	1.52446	4.72079	4.65139	1.53536	4.68609	3.15073	8.88102	0.000281548	0.00455378
ENSMUSG00000110186	Gm7789	predicted pseudogene 7789	3.4064	2.24902	5.73194	6.21897	2.82771	5.97545	3.14775	8.8627	1.5685e-06	6.25527e-05
ENSMUSG00000030263	Lrmp	lymphoid-restricted membrane protein	4.85044	5.23256	7.6721	8.69528	5.0415	8.18369	3.14219	8.82866	5.67346e-12	9.13123e-10
ENSMUSG00000073628	Gm10552	predicted gene 10552	0.971075	1.52446	4.46865	4.29621	1.24777	4.38243	3.13466	8.78269	0.00131311	0.0153155
ENSMUSG00000047517	Dmbt1	deleted in malignant brain tumors 1	5.11314	3.37628	7.25942	7.47244	4.24471	7.36593	3.12122	8.70123	4.16287e-07	1.99848e-05
ENSMUSG00000094478	Igkv3-3	immunoglobulin kappa variable 3-3	2.75741	0.954863	5.06248	4.88354	1.85614	4.97301	3.11687	8.67506	0.000971522	0.0120652
ENSMUSG00000098127	Gm4665	predicted gene 4665	6.60036	5.40222	9.5083	8.68379	6.00129	9.09604	3.09475	8.54303	1.79281e-10	2.11916e-08
ENSMUSG00000089871	Speer4cos	spermatogenesis associated glutamate (E)-rich protein 4C, opposite strand transcript	3.75317	4.16117	7.02973	7.06307	3.95717	7.0464	3.08923	8.51043	4.26609e-12	7.02288e-10
ENSMUSG00000079602	9230102O04Rik	RIKEN cDNA 9230102O04 gene	4.26647	4.61235	7.42238	7.61648	4.43941	7.51943	3.08003	8.4563	1.30403e-14	3.11343e-12
ENSMUSG00000102263	Gm31415	predicted gene, 31415	4.03253	4.30509	7.19149	7.30242	4.16881	7.24695	3.07815	8.44529	1.93145e-13	3.9564e-11
ENSMUSG00000081494	Gm14130	predicted gene 14130	3.64658	2.92006	6.53312	6.13139	3.28332	6.33225	3.04893	8.27599	5.47261e-08	3.41939e-06
ENSMUSG00000082435	Gm13813	predicted gene 13813	3.1181	0.954863	4.86731	5.21709	2.03648	5.0422	3.00572	8.03178	0.00305788	0.0294609
ENSMUSG00000099400	Kat6b-ps1	K(lysine) acetyltransferase 6B, pseudogene 1	5.30056	4.00129	7.8676	7.43635	4.65093	7.65198	3.00105	8.00581	8.91417e-09	6.79437e-07
ENSMUSG00000111146	AC108846.3	---	7.22734	7.13772	10.1528	10.1926	7.18253	10.1727	2.99016	7.94562	5.48984e-47	1.04168e-43
ENSMUSG00000112439	AC153937.4	---	4.5878	2.92006	6.7751	6.70189	3.75393	6.7385	2.98457	7.91489	3.36101e-06	0.000118795
ENSMUSG00000104318	Pcdha7	protocadherin alpha 7	3.4064	2.72909	6.75642	5.33938	3.06775	6.0479	2.98016	7.89071	1.525e-05	0.000419533
ENSMUSG00000063130	Calml3	calmodulin-like 3	4.46771	1.93175	6.26881	6.08552	3.19973	6.17716	2.97743	7.87582	0.0016754	0.0184488
ENSMUSG00000027188	Pamr1	peptidase domain containing associated with muscle regeneration 1	5.84944	4.43594	8.23459	7.98458	5.14269	8.10958	2.96689	7.8185	8.44965e-09	6.50912e-07
ENSMUSG00000082305	Gm2420	predicted gene 2420	6.31732	6.63708	9.78213	9.09891	6.4772	9.44052	2.96332	7.79916	3.07829e-17	9.90878e-15
ENSMUSG00000089844	A530032D15Rik	RIKEN cDNA A530032D15Rik gene	3.1181	4.43594	6.98227	6.48938	3.77702	6.73583	2.95881	7.77481	1.50305e-06	6.04776e-05
ENSMUSG00000096878	Gm21083	predicted gene, 21083	7.30824	7.00699	10.1438	10.0816	7.15762	10.1127	2.9551	7.75486	1.78161e-39	2.29395e-36
ENSMUSG00000061462	Obscn	obscurin, cytoskeletal calmodulin and titin-interacting RhoGEF	7.7998	6.83978	10.0181	10.472	7.31979	10.245	2.92526	7.5961	4.173e-16	1.14843e-13
ENSMUSG00000108224	Gm31861	predicted gene, 31861	0.971075	2.92006	5.17932	4.51962	1.94557	4.84947	2.9039	7.48447	0.00550018	0.0459223
ENSMUSG00000091718	Gm16506	predicted gene 16506	3.53148	3.72237	6.99827	6.06203	3.62693	6.53015	2.90322	7.48094	2.40887e-07	1.23534e-05
ENSMUSG00000110043	Gm7328	predicted gene 7328	0.971075	1.52446	4.46865	3.82398	1.24777	4.14632	2.89855	7.45677	0.004954	0.0423829
ENSMUSG00000110523	C230057M02Rik	RIKEN cDNA C230057M02 gene	4.03253	3.23964	5.91157	7.15477	3.63608	6.53317	2.89709	7.44921	2.26763e-06	8.55152e-05
ENSMUSG00000112784	AC120002.3	---	2.27537	2.24902	5.48193	4.82891	2.26219	5.15542	2.89323	7.42932	0.00010268	0.00201955
ENSMUSG00000085274	BC046401	cDNA sequence BC046401	2.27537	2.50893	5.4357	5.12939	2.39215	5.28255	2.8904	7.41475	4.16548e-05	0.000968239
ENSMUSG00000033508	Asprv1	aspartic peptidase, retroviral-like 1	5.40235	5.33673	8.34502	8.1608	5.36954	8.25291	2.88337	7.37871	8.49193e-19	3.32773e-16
ENSMUSG00000072109	A530040E14Rik	RIKEN cDNA A530040E14 gene	0.971075	2.50893	4.93534	4.29621	1.74	4.61577	2.87577	7.33996	0.00445	0.0390249
ENSMUSG00000084055	Gm12004	predicted gene 12004	2.94899	2.72909	5.69317	5.71568	2.83904	5.70443	2.86538	7.2873	2.8089e-06	0.000103228
ENSMUSG00000094230	Gm21847	predicted gene, 21847	5.61515	5.4952	8.45919	8.36177	5.55518	8.41048	2.8553	7.23656	2.09623e-20	9.1052e-18
ENSMUSG00000022871	Fetub	fetuin beta	5.80057	5.12028	7.93562	8.69528	5.46042	8.31545	2.85503	7.23518	1.16771e-11	1.76144e-09
ENSMUSG00000028356	Ambp	alpha 1 microglobulin/bikunin	3.26944	2.24902	5.17932	6.03814	2.75923	5.60873	2.8495	7.20752	6.10519e-05	0.00132036
ENSMUSG00000027420	Bfsp1	beaded filament structural protein 1, in lens-CP94	6.86091	7.66359	10.4518	9.76984	7.26225	10.1108	2.84855	7.20276	3.11743e-13	6.14152e-11
ENSMUSG00000097425	Vmn1r181	vomeronasal 1 receptor 181	8.20854	7.83939	10.9532	10.7906	8.02397	10.8719	2.84794	7.19972	3.76236e-41	5.02372e-38
ENSMUSG00000042477	Tfap2e	transcription factor AP-2, epsilon	3.1181	2.24902	5.87739	5.17391	2.68356	5.52565	2.84209	7.1706	5.78767e-05	0.00126612
ENSMUSG00000114048	AC156798.2	---	4.11479	1.93175	5.9776	5.74549	3.02327	5.86154	2.83827	7.15161	0.00122949	0.0145664
ENSMUSG00000069300	Hist1h2bj	histone cluster 1, H2bj	4.85044	3.23964	6.9332	6.80455	4.04504	6.86888	2.82384	7.08046	6.06162e-06	0.000193393
ENSMUSG00000094628	Gm3252	predicted gene 3252	3.85242	3.08868	6.63892	5.93846	3.47055	6.28869	2.81814	7.05252	1.4808e-06	5.96489e-05
ENSMUSG00000026787	Gad2	glutamic acid decarboxylase 2	3.4064	2.50893	5.9776	5.55668	2.95767	5.76714	2.80947	7.01027	1.46304e-05	0.000406368
ENSMUSG00000113220	AC161052.2	---	4.5878	3.61597	7.31155	6.48938	4.10189	6.90046	2.79858	6.95754	5.42971e-07	2.49366e-05
ENSMUSG00000099808	1700019P21Rik	RIKEN cDNA 1700019P21 gene	4.46771	3.23964	6.34582	6.95243	3.85367	6.64913	2.79545	6.94249	1.92056e-06	7.40263e-05
ENSMUSG00000108321	Gm44649	predicted gene 44649	5.84944	3.37628	7.37417	7.43635	4.61286	7.40526	2.7924	6.92781	0.00100973	0.0124559
ENSMUSG00000074454	Defb33	defensin beta 33	6.71029	4.55591	8.33246	8.50368	5.6331	8.41807	2.78497	6.89223	7.95057e-05	0.00162953
ENSMUSG00000110406	4930470O06Rik	RIKEN cDNA 4930470O06 gene	5.03077	3.72237	7.51423	6.76145	4.37657	7.13784	2.76126	6.7799	2.33825e-06	8.75325e-05
ENSMUSG00000113135	AC116589.3	---	3.26944	2.72909	5.65332	5.85889	2.99926	5.75611	2.75684	6.75916	5.81828e-06	0.000187789
ENSMUSG00000101968	1700027A15Rik	RIKEN cDNA 1700027A15 gene	9.35104	9.26156	12.1674	11.9423	9.3063	12.0548	2.74855	6.7204	5.55206e-65	1.81966e-61
ENSMUSG00000034493	4930556J24Rik	RIKEN cDNA 4930556J24 gene	2.53643	2.72909	5.23437	5.52266	2.63276	5.37851	2.74575	6.70741	4.13618e-05	0.000963915
ENSMUSG00000094786	Gm14403	predicted gene 14403	2.27537	4.00129	5.87739	5.8859	3.13833	5.88165	2.74332	6.69609	0.000436472	0.00640183
ENSMUSG00000111548	AC167244.2	---	1.95639	1.52446	4.93534	4.03175	1.74043	4.48355	2.74312	6.69517	0.00253821	0.025575
ENSMUSG00000081600	Gm12286	predicted gene 12286	3.4064	1.93175	5.73194	5.08346	2.66908	5.4077	2.73862	6.67433	0.00059916	0.0081904
ENSMUSG00000044227	Gm9789	predicted gene 9789	3.53148	4.23492	6.65918	6.55816	3.8832	6.60867	2.72547	6.61374	8.13223e-08	4.85403e-06
ENSMUSG00000103725	Gm7103	predicted gene 7103	5.84944	3.5011	7.24609	7.54202	4.67527	7.39405	2.71878	6.58316	0.000844394	0.0107912
ENSMUSG00000087370	Tmem170b	transmembrane protein 170B	4.4037	4.61235	6.34582	8.06359	4.50802	7.20471	2.69669	6.48311	3.28332e-06	0.000116851
ENSMUSG00000072419	Dppa2	developmental pluripotency associated 2	4.11479	2.24902	6.10122	5.65417	3.1819	5.87769	2.69579	6.47908	0.000750675	0.00981267
ENSMUSG00000009734	Pou6f2	POU domain, class 6, transcription factor 2	6.00854	3.72237	7.62137	7.4635	4.86545	7.54244	2.67698	6.39517	0.00068672	0.00912892
ENSMUSG00000034266	Batf	basic leucine zipper transcription factor, ATF-like	4.19262	3.61597	6.3206	6.83259	3.9043	6.5766	2.6723	6.37445	1.36864e-07	7.49881e-06
ENSMUSG00000094497	Gm8210	predicted pseudogene 8210	9.3721	9.31992	11.7629	12.2633	9.34601	12.0131	2.66707	6.35137	2.58339e-39	3.2116e-36
ENSMUSG00000086353	Gm13481	predicted gene 13481	2.75741	3.08868	5.9776	5.17391	2.92304	5.57575	2.65271	6.28846	6.84076e-05	0.00144987
ENSMUSG00000097566	A930024N18Rik	RIKEN cDNA A930024N18 gene	6.78757	5.15869	8.43001	8.80902	5.97313	8.61952	2.64639	6.26099	2.28828e-06	8.6204e-05
ENSMUSG00000114068	CT010431.1	---	4.94342	4.23492	7.1634	7.30242	4.58917	7.23291	2.64373	6.24947	8.53365e-10	8.64199e-08
ENSMUSG00000099911	1700044C05Rik	RIKEN cDNA 1700044C05 gene	4.94342	4.43594	7.37417	7.27203	4.68968	7.3231	2.63342	6.20494	7.52649e-11	9.62216e-09
ENSMUSG00000026043	Col3a1	collagen, type III, alpha 1	7.93048	7.74157	10.7151	10.2141	7.83603	10.4646	2.62857	6.18413	1.39354e-23	8.37332e-21
ENSMUSG00000085883	Gm3848	predicted gene 3848	3.75317	3.08868	6.15927	5.8859	3.42092	6.02259	2.60166	6.06987	5.25755e-06	0.000172628
ENSMUSG00000053338	Tarm1	T cell-interacting, activating receptor on myeloid cells 1	3.1181	2.50893	5.69317	5.12939	2.81351	5.41128	2.59777	6.05349	0.000143429	0.00265857
ENSMUSG00000059058	Tma7-ps	translational machinery associated 7 homolog (S. cerevisiae), pseudogene	7.40133	7.50122	9.80276	10.2919	7.45127	10.0473	2.59605	6.04628	1.05628e-22	5.95016e-20
ENSMUSG00000112662	AC164573.1	---	3.75317	3.08868	6.04073	5.98916	3.42092	6.01495	2.59402	6.0378	4.39959e-06	0.000148933
ENSMUSG00000054162	Spock3	sparc/osteonectin, cwcv and kazal-like domains proteoglycan 3	4.19262	3.23964	6.13054	6.47165	3.71613	6.3011	2.58497	6.00002	4.19359e-06	0.000143034
ENSMUSG00000109714	Gm35021	predicted gene, 35021	6.86091	6.60962	9.13789	9.49951	6.73527	9.3187	2.58343	5.99365	5.92778e-21	2.73985e-18
ENSMUSG00000032948	Lipi	lipase, member I	5.43474	4.76951	7.68204	7.67959	5.10212	7.68081	2.57869	5.97397	3.2868e-11	4.52273e-09
ENSMUSG00000094112	9330182O14Rik	RIKEN cDNA 9330182O14 gene	4.46771	4.16117	6.57637	7.20925	4.31444	6.89281	2.57837	5.97264	3.55366e-08	2.31676e-06
ENSMUSG00000090555	Gm8893	predicted gene 8893	3.1181	1.93175	5.61235	4.58701	2.52492	5.09968	2.57475	5.95768	0.00180804	0.0196336
ENSMUSG00000113955	AC116589.11	---	4.64429	3.5011	7.91049	5.37795	4.0727	6.64422	2.57152	5.94436	0.000512383	0.00724978
ENSMUSG00000098029	Gm7745	predicted gene 7745	4.529	3.08868	6.84752	5.91242	3.80884	6.37997	2.57113	5.94274	0.000173554	0.00308074
ENSMUSG00000069806	Cacng7	calcium channel, voltage-dependent, gamma subunit 7	4.80159	5.76788	7.75915	7.92722	5.28474	7.84318	2.55845	5.89073	1.84733e-08	1.2932e-06
ENSMUSG00000090284	Gm17613	predicted gene, 17613	3.94528	1.93175	5.65332	5.33938	2.93852	5.49635	2.55784	5.88824	0.00420267	0.0374018
ENSMUSG00000107112	Gm36241	predicted gene, 36241	1.95639	1.93175	4.46865	4.51962	1.94407	4.49413	2.55006	5.85659	0.00289815	0.0282237
ENSMUSG00000090772	Gm2930	predicted gene 2930	2.27537	1.52446	4.37376	4.51962	1.89991	4.44669	2.54678	5.84327	0.00455197	0.0396789
ENSMUSG00000094784	Gm8122	predicted gene 8122	3.26944	3.5011	5.9776	5.8859	3.38527	5.93175	2.54648	5.84207	5.04912e-06	0.000167001
ENSMUSG00000066513	Klk1b4	kallikrein 1-related pepidase b4	2.94899	1.93175	4.79591	5.17391	2.44037	4.98491	2.54453	5.83419	0.00128049	0.015052
ENSMUSG00000050550	Gm11868	predicted gene 11868	6.60036	6.43286	9.422	8.69528	6.51661	9.05864	2.54203	5.82409	5.27446e-13	1.00611e-10
ENSMUSG00000111000	AC165080.1	---	1.95639	3.23964	4.93534	5.33938	2.59801	5.13736	2.53935	5.81326	0.00178579	0.0194271
ENSMUSG00000086905	Gm13716	predicted gene 13716	5.96484	5.23256	8.1296	8.13851	5.5987	8.13405	2.53535	5.79718	7.22756e-12	1.14788e-09
ENSMUSG00000083833	Gm13841	predicted gene 13841	9.47691	9.44173	11.7658	12.2185	9.45932	11.9921	2.53282	5.78703	4.08356e-39	4.90735e-36
ENSMUSG00000110367	Gm34853	predicted gene, 34853	3.26944	2.92006	5.73194	5.52266	3.09475	5.6273	2.53255	5.78594	3.38573e-05	0.00081921
ENSMUSG00000069816	Olfr23	olfactory receptor 23	4.26647	3.5011	6.39497	6.43555	3.88378	6.41526	2.53148	5.78163	9.61068e-07	4.11501e-05
ENSMUSG00000056004	9330182L06Rik	RIKEN cDNA 9330182L06 gene	6.20912	5.99712	8.72251	8.52961	6.10312	8.62606	2.52293	5.7475	1.46573e-17	4.98515e-15
ENSMUSG00000087704	Gm14978	predicted gene 14978	4.19262	3.61597	6.29494	6.55816	3.9043	6.42655	2.52225	5.74478	5.28817e-07	2.43372e-05
ENSMUSG00000107368	1700018A23Rik	RIKEN cDNA 1700018A23 gene	1.95639	2.72909	4.46865	5.25902	2.34274	4.86383	2.52109	5.74017	0.00194846	0.0207399
ENSMUSG00000113537	AC144543.1	---	3.26944	2.72909	5.48193	5.55668	2.99926	5.5193	2.52004	5.73598	7.06118e-05	0.00148437
ENSMUSG00000114837	AC124581.3	---	5.80057	4.86552	7.80533	7.88768	5.33304	7.8465	2.51346	5.70988	2.39036e-09	2.20402e-07
ENSMUSG00000110830	AC153912.2	---	4.03253	3.08868	5.84238	6.30153	3.5606	6.07196	2.51135	5.70155	2.33217e-05	0.000598005
ENSMUSG00000056888	Glipr1	GLI pathogenesis-related 1 (glioma)	2.75741	1.93175	5.12208	4.58701	2.34458	4.85454	2.50996	5.69605	0.00186431	0.0200394
ENSMUSG00000073208	Speer4c	spermatogenesis associated glutamate (E)-rich protein 4C	7.89017	7.1473	10.1276	9.92114	7.51873	10.0243	2.50561	5.6789	3.64106e-16	1.01758e-13
ENSMUSG00000090063	Dlx6os1	distal-less homeobox 6, opposite strand 1	6.73651	5.08082	8.35126	8.47728	5.90867	8.41427	2.5056	5.67887	1.1306e-05	0.000328447
ENSMUSG00000108105	Gm5340	predicted gene 5340	3.85242	4.61235	6.73749	6.73198	4.23238	6.73473	2.50235	5.66608	4.25006e-07	2.02945e-05
ENSMUSG00000039013	Siglecf	sialic acid binding Ig-like lectin F	3.1181	1.93175	5.52672	4.51962	2.52492	5.02317	2.49825	5.64998	0.00274975	0.0271675
ENSMUSG00000110080	Gm6145	predicted gene 6145	4.11479	3.72237	6.99827	5.83137	3.91858	6.41482	2.49623	5.64211	1.87087e-05	0.00049962
ENSMUSG00000105359	Rpl21-ps10	ribosomal protein L21, pseudogene 10	2.75741	3.08868	5.65332	5.17391	2.92304	5.41361	2.49057	5.62	0.000167812	0.00301743
ENSMUSG00000109583	Gm39204	predicted gene, 39204	2.53643	1.93175	4.79591	4.65139	2.23409	4.72365	2.48956	5.61606	0.0020933	0.0219446
ENSMUSG00000030789	Itgax	integrin alpha X	3.94528	2.92006	5.87739	5.96403	3.43267	5.92071	2.48804	5.61016	4.84506e-05	0.00109651
ENSMUSG00000112269	AC153548.1	---	3.1181	2.72909	5.48193	5.33938	2.92359	5.41066	2.48706	5.60636	0.000121328	0.00231068
ENSMUSG00000087042	Gm11611	predicted gene 11611	5.74998	6.21325	8.49908	8.42759	5.98161	8.46334	2.48172	5.58564	8.1657e-14	1.78418e-11
ENSMUSG00000084797	Gm14321	predicted gene 14321	3.53148	2.50893	5.2874	5.71568	3.02021	5.50154	2.48133	5.58413	0.000303952	0.00482352
ENSMUSG00000021538	Il9	interleukin 9	3.1181	4.30509	6.34582	6.03814	3.71159	6.19198	2.48039	5.58049	8.69301e-05	0.0017587
ENSMUSG00000040026	Saa3	serum amyloid A 3	1.95639	3.5011	4.46865	5.93846	2.72875	5.20355	2.47481	5.55893	0.00566165	0.0470091
ENSMUSG00000074570	Cass4	Cas scaffolding protein family member 4	4.89768	4.55591	7.1634	7.23048	4.72679	7.19694	2.47015	5.541	5.09822e-10	5.4866e-08
ENSMUSG00000039838	Slc45a1	solute carrier family 45, member 1	2.75741	3.37628	5.9776	5.08346	3.06685	5.53053	2.46368	5.51622	0.000333297	0.00518347
ENSMUSG00000025515	Muc2	mucin 2	4.03253	3.91418	6.4657	6.39851	3.97335	6.4321	2.45875	5.49741	2.51171e-07	1.28261e-05
ENSMUSG00000087674	4930447M23Rik	RIKEN cDNA 4930447M23 gene	4.69865	3.91418	6.9661	6.54127	4.30641	6.75369	2.44727	5.45384	9.84252e-07	4.19436e-05
ENSMUSG00000103831	Gm37608	predicted gene, 37608	3.4064	3.08868	5.52672	5.85889	3.24754	5.69281	2.44527	5.44627	3.82559e-05	0.000905581
ENSMUSG00000100798	Gm19589	predicted gene, 19589	11.3237	11.0044	13.5576	13.6591	11.164	13.6084	2.44434	5.44278	1.96092e-77	1.00993e-73
ENSMUSG00000038167	Plekhg6	pleckstrin homology domain containing, family G (with RhoGef domain) member 6	3.1181	4.49717	5.9776	6.50688	3.80763	6.24224	2.43461	5.40616	0.000300026	0.00477973
ENSMUSG00000084228	Gm8080	predicted gene 8080	2.75741	2.50893	5.48193	4.65139	2.63317	5.06666	2.43349	5.40199	0.000957061	0.0119267
ENSMUSG00000106269	4930580E04Rik	RIKEN cDNA 4930580E04 gene	4.33671	3.61597	6.61837	6.17584	3.97634	6.39711	2.42076	5.35453	5.17268e-06	0.000170306
ENSMUSG00000104014	4930562F17Rik	RIKEN cDNA 4930562F17 gene	2.94899	3.08868	5.12208	5.74549	3.01884	5.43378	2.41495	5.333	0.000192583	0.00336059
ENSMUSG00000104531	Gm43731	predicted gene 43731	1.95639	2.50893	4.64154	4.65139	2.23266	4.64646	2.4138	5.32877	0.003407	0.0319784
ENSMUSG00000083411	Rpl30-ps10	ribosomal protein L30, pseudogene 10	6.20912	6.07951	8.89899	8.20437	6.14431	8.55168	2.40736	5.30504	4.63959e-11	6.19505e-09
ENSMUSG00000078945	Naip2	NLR family, apoptosis inhibitory protein 2	4.98776	6.33563	7.80533	8.3277	5.6617	8.06652	2.40482	5.29569	1.39074e-05	0.000388374
ENSMUSG00000098966	Gm27701	predicted gene, 27701	2.53643	2.24902	4.64154	4.93618	2.39272	4.78886	2.39614	5.26392	0.00185779	0.0200111
ENSMUSG00000110320	Gm31152	predicted gene, 31152	4.69865	3.72237	6.67916	6.52418	4.21051	6.60167	2.39116	5.24577	4.90737e-06	0.000163362
ENSMUSG00000091680	Klhdc7b	kelch domain containing 7B	1.95639	2.92006	4.86731	4.77213	2.43823	4.81972	2.38149	5.21076	0.00379349	0.0346599
ENSMUSG00000114024	AC159815.2	---	4.33671	3.37628	5.4357	7.03921	3.8565	6.23745	2.38095	5.20881	0.000369674	0.00560685
ENSMUSG00000099930	Gm2396	predicted gene 2396	9.72135	8.93636	11.8508	11.5659	9.32885	11.7084	2.3795	5.20356	9.13878e-18	3.26209e-15
ENSMUSG00000072902	Gm10435	predicted gene 10435	3.75317	2.50893	5.48193	5.52266	3.13105	5.50229	2.37125	5.17388	0.000817057	0.010494
ENSMUSG00000091400	Gm6356	predicted gene 6356	5.26498	5.08082	7.91049	7.17681	5.1729	7.54365	2.37075	5.17209	2.91686e-08	1.951e-06
ENSMUSG00000095788	Sirpb1a	signal-regulatory protein beta 1A	3.64658	3.08868	5.8065	5.65417	3.36763	5.73033	2.3627	5.14334	6.59572e-05	0.0014062
ENSMUSG00000015476	Prrt1	proline-rich transmembrane protein 1	5.74998	6.17628	8.11501	8.53388	5.96313	8.32444	2.36131	5.13838	2.90657e-11	4.04586e-09
ENSMUSG00000026343	Gpr39	G protein-coupled receptor 39	7.29947	5.08082	8.48779	8.6128	6.19015	8.5503	2.36015	5.13424	0.00147158	0.016673
ENSMUSG00000100794	Gm29667	predicted gene 29667	3.26944	3.23964	5.2874	5.93846	3.25454	5.61293	2.35839	5.12797	0.000119767	0.00228991
ENSMUSG00000091866	Gm6257	predicted gene 6257	4.98776	4.372	7.29869	6.77596	4.67988	7.03733	2.35745	5.12463	3.70262e-07	1.80877e-05
ENSMUSG00000114049	AC122228.1	---	4.75104	3.72237	6.26881	6.91358	4.23671	6.59119	2.35449	5.11412	2.44702e-05	0.000623022
ENSMUSG00000110312	Gm45368	predicted gene 45368	3.1181	4.23492	5.4357	6.62382	3.67651	6.02976	2.35325	5.10973	0.000665116	0.00891076
ENSMUSG00000114017	AC154269.1	---	3.1181	2.92006	5.57017	5.17391	3.01908	5.37204	2.35296	5.10872	0.000283351	0.00457801
ENSMUSG00000020010	Vnn3	vanin 3	4.11479	2.92006	5.65332	6.08552	3.51743	5.86942	2.35199	5.1053	0.000307372	0.00486665
ENSMUSG00000099576	Gm29040	predicted gene 29040	4.64429	3.23964	6.4657	6.10863	3.94196	6.28717	2.3452	5.08132	0.000271031	0.00442642
ENSMUSG00000036523	Greb1	gene regulated by estrogen in breast cancer protein	7.55657	7.60221	9.74232	10.1005	7.57939	9.9214	2.34201	5.07008	3.49496e-22	1.93847e-19
ENSMUSG00000114732	CT009713.8	---	4.64429	2.92006	5.94496	6.28133	3.78217	6.11315	2.33097	5.03144	0.00152825	0.0171747
ENSMUSG00000104819	4930515G16Rik	RIKEN cDNA 4930515G16 gene	2.94899	4.08345	5.8065	5.8859	3.51622	5.8462	2.32998	5.02799	0.000383449	0.00577207
ENSMUSG00000060924	Csmd1	CUB and Sushi multiple domains 1	7.1119	6.21325	8.84253	9.13313	6.66257	8.98783	2.32526	5.01155	5.04636e-10	5.45966e-08
ENSMUSG00000066158	AY512931	cDNA sequence AY512931	5.80057	3.82146	7.23263	7.03921	4.81101	7.13592	2.32491	5.01033	0.00145362	0.0165134
ENSMUSG00000082352	Gm13228	predicted gene 13228	4.03253	2.50893	5.8065	5.37795	3.27073	5.59222	2.3215	4.9985	0.00225561	0.0233141
ENSMUSG00000107063	Gm38554	predicted gene, 38554	5.49742	3.82146	7.24609	6.70189	4.65944	6.97399	2.31455	4.9745	0.000506126	0.00719514
ENSMUSG00000114647	AC134860.4	---	3.4064	3.23964	5.4357	5.83137	3.32302	5.63353	2.31051	4.9606	0.00010038	0.00197863
ENSMUSG00000052562	Slc22a30	solute carrier family 22, member 30	5.30056	4.99851	7.68204	7.2199	5.14954	7.45097	2.30143	4.92947	9.03164e-09	6.86938e-07
ENSMUSG00000078600	1700092K14Rik	RIKEN cDNA 1700092K14 gene	3.26944	2.24902	5.23437	4.88354	2.75923	5.05895	2.29973	4.92365	0.00259792	0.0260529
ENSMUSG00000106873	BC049739	cDNA sequence BC049739	6.54209	4.719	7.7017	8.15526	5.63054	7.92848	2.29794	4.91754	0.000418946	0.00619517
ENSMUSG00000075224	Lrrc55	leucine rich repeat containing 55	6.94202	6.43286	9.31753	8.65267	6.68744	8.9851	2.29766	4.91658	2.42156e-10	2.76272e-08
ENSMUSG00000093863	Gm7954	predicted gene 7954	3.26944	2.72909	5.9776	4.58701	2.99926	5.2823	2.28304	4.86702	0.00186178	0.0200378
ENSMUSG00000075044	Slc22a29	solute carrier family 22. member 29	4.94342	4.49717	7.43419	6.55816	4.7203	6.99617	2.27588	4.84292	3.90926e-06	0.000135246
ENSMUSG00000101214	Gm28403	predicted gene 28403	4.75104	3.23964	6.48852	6.03814	3.99534	6.26333	2.26799	4.81653	0.0007968	0.0102961
ENSMUSG00000064267	Hvcn1	hydrogen voltage-gated channel 1	3.1181	4.16117	5.94496	5.85889	3.63963	5.90193	2.26229	4.79754	0.000346035	0.00534043
ENSMUSG00000091686	4930471C04Rik	RIKEN cDNA 4930471C04 gene	5.6706	4.16117	7.46904	6.88709	4.91589	7.17806	2.26217	4.79713	0.000231853	0.0039243
ENSMUSG00000104681	Gm43001	predicted gene 43001	6.58601	5.04025	7.9439	8.19899	5.81313	8.07145	2.25831	4.78432	5.88392e-05	0.00128329
ENSMUSG00000028197	Col24a1	collagen, type XXIV, alpha 1	7.00809	6.98578	9.20833	9.28797	6.99694	9.24815	2.25121	4.76083	8.59988e-21	3.9246e-18
ENSMUSG00000108778	Gm20083	predicted gene, 20083	2.94899	3.5011	5.7697	5.17391	3.22505	5.4718	2.24676	4.74615	0.000631694	0.00854874
ENSMUSG00000098702	1500015A07Rik	RIKEN cDNA 1500015A07 gene	6.33459	7.00699	8.83809	8.98172	6.67079	8.90991	2.23912	4.72109	1.50484e-10	1.82056e-08
ENSMUSG00000073530	Pappa2	pappalysin 2	3.26944	4.00129	6.18744	5.55668	3.63536	5.87206	2.2367	4.71316	0.000291854	0.00467019
ENSMUSG00000090489	Gm17415	predicted gene, 17415	4.03253	3.37628	5.91157	5.96403	3.7044	5.9378	2.2334	4.7024	6.35357e-05	0.00136183
ENSMUSG00000090713	Gm8127	predicted gene 8127	4.94342	5.30284	7.52531	7.17681	5.12313	7.35106	2.22793	4.6846	4.03377e-08	2.59688e-06
ENSMUSG00000100398	Gm5251	predicted gene 5251	3.26944	2.72909	5.57017	4.88354	2.99926	5.22685	2.22759	4.68351	0.00135018	0.0156436
ENSMUSG00000105666	Gm18711	predicted gene, 18711	2.75741	2.24902	4.37376	5.08346	2.50321	4.72861	2.2254	4.6764	0.00470704	0.0407439
ENSMUSG00000035355	Kcnh4	potassium voltage-gated channel, subfamily H (eag-related), member 4	4.46771	3.82146	6.00951	6.71701	4.14459	6.36326	2.21868	4.65466	3.37798e-05	0.000817883
ENSMUSG00000090817	Gm4450	predicted gene 4450	4.11479	2.92006	5.69317	5.77468	3.51743	5.73393	2.2165	4.64765	0.000781993	0.0101384
ENSMUSG00000068959	Zfp619	zinc finger protein 619	6.09215	6.92023	8.80665	8.63685	6.50619	8.72175	2.21556	4.64463	1.82327e-08	1.27884e-06
ENSMUSG00000049305	Ccdc71	coiled-coil domain containing 71	9.71312	9.35755	11.8067	11.6932	9.53533	11.7499	2.2146	4.64152	3.28738e-36	3.59141e-33
ENSMUSG00000109510	Gm42417	predicted gene, 42417	4.33671	4.719	7.1634	6.32146	4.52786	6.74243	2.21457	4.64143	1.4747e-05	0.000408654
ENSMUSG00000032128	Robo3	roundabout guidance receptor 3	5.11314	5.4952	7.45751	7.57559	5.30417	7.51655	2.21238	4.63439	4.0463e-09	3.46501e-07
ENSMUSG00000093730	Gm20690	predicted gene 20690	3.75317	2.50893	5.12208	5.55668	3.13105	5.33938	2.20833	4.6214	0.00279023	0.0274395
ENSMUSG00000107441	Gm31747	predicted gene, 31747	3.4064	3.23964	5.2874	5.77468	3.32302	5.53104	2.20802	4.62041	0.000284442	0.00458618
ENSMUSG00000043705	Capn13	calpain 13	4.529	3.91418	6.65918	6.19756	4.22159	6.42837	2.20678	4.61644	1.60693e-05	0.000437561
ENSMUSG00000097962	1700034G24Rik	RIKEN cDNA 1700034G24 gene	7.28178	5.84056	8.72251	8.80902	6.56117	8.76577	2.2046	4.60946	1.38631e-05	0.000387437
ENSMUSG00000006216	Clcnkb	chloride channel, voltage-sensitive Kb	3.4064	3.91418	5.84238	5.8859	3.66029	5.86414	2.20385	4.60708	9.67998e-05	0.00191854
ENSMUSG00000113682	AC153152.4	---	4.19262	2.92006	6.21508	5.29976	3.55634	5.75742	2.20108	4.59823	0.002049	0.0215429
ENSMUSG00000087455	5330411J11Rik	RIKEN cDNA 5330411J11 gene	3.53148	2.50893	5.12208	5.29976	3.02021	5.21092	2.19071	4.56531	0.00238936	0.0243613
ENSMUSG00000113284	AC161052.3	---	6.24609	6.21325	8.26796	8.5718	6.22967	8.41988	2.19021	4.56372	3.70179e-13	7.17511e-11
ENSMUSG00000083773	Gm13394	predicted gene 13394	7.24572	7.66359	9.41904	9.86963	7.45466	9.64433	2.18968	4.56204	4.4098e-13	8.4565e-11
ENSMUSG00000104187	Gm37820	predicted gene, 37820	4.19262	2.72909	5.4357	5.85889	3.46086	5.6473	2.18644	4.55181	0.00286253	0.0279296
ENSMUSG00000084780	Gm15350	predicted gene 15350	6.62864	5.08082	8.24133	7.84013	5.85473	8.04073	2.186	4.55041	0.000141586	0.00263252
ENSMUSG00000090396	Gm6536	predicted gene 6536	3.26944	3.37628	6.07129	4.93618	3.32286	5.50373	2.18087	4.53428	0.0010201	0.012556
ENSMUSG00000097199	Gm26991	predicted gene, 26991	2.94899	3.08868	5.73194	4.65139	3.01884	5.19167	2.17283	4.50907	0.00216495	0.0225445
ENSMUSG00000032899	Styk1	serine/threonine/tyrosine kinase 1	4.33671	5.15869	6.75642	7.07486	4.7477	6.91564	2.16794	4.49381	1.02254e-05	0.000303414
ENSMUSG00000022952	Runx1	runt related transcription factor 1	4.64429	3.61597	6.15927	6.43555	4.13013	6.29741	2.16728	4.49174	0.000113972	0.00219612
ENSMUSG00000099762	Gm21149	predicted gene, 21149	7.81218	7.35176	9.77053	9.72005	7.58197	9.74529	2.16333	4.47946	1.10877e-17	3.84358e-15
ENSMUSG00000004105	Angptl2	angiopoietin-like 2	5.49742	4.66666	7.45751	7.02713	5.08204	7.24232	2.16028	4.47002	2.89605e-06	0.000105784
ENSMUSG00000047751	Utf1	undifferentiated embryonic cell transcription factor 1	5.89672	5.40222	7.56879	8.04574	5.64947	7.80727	2.1578	4.46233	1.34807e-08	9.72016e-07
ENSMUSG00000021933	Gucy1b2	guanylate cyclase 1, soluble, beta 2	4.33671	4.08345	6.57637	6.15378	4.21008	6.36508	2.155	4.45368	1.16485e-05	0.0003365
ENSMUSG00000113634	AC126262.2	---	5.55749	3.61597	6.88241	6.59136	4.58673	6.73688	2.15015	4.43875	0.00439819	0.0387213
ENSMUSG00000074753	Gm14092	predicted gene 14092	3.85242	2.50893	5.48193	5.17391	3.18067	5.32792	2.14724	4.42981	0.00463797	0.0402911
ENSMUSG00000070933	Speer4d	spermatogenesis associated glutamate (E)-rich protein 4D	7.45758	6.50916	9.26231	8.99729	6.98337	9.1298	2.14643	4.42731	2.12724e-08	1.46637e-06
ENSMUSG00000049100	Pcdh10	protocadherin 10	7.67655	7.60221	9.7208	9.83193	7.63938	9.77636	2.13698	4.39841	1.74021e-23	1.02849e-20
ENSMUSG00000037944	Ccr7	chemokine (C-C motif) receptor 7	5.77549	5.15869	7.79621	7.40868	5.46709	7.60245	2.13536	4.39345	1.25733e-07	6.97376e-06
ENSMUSG00000048834	Vstm2a	V-set and transmembrane domain containing 2A	8.06589	7.80348	10.0376	10.0831	7.93469	10.0603	2.12563	4.36393	4.73604e-24	3.049e-21
ENSMUSG00000050377	Il31ra	interleukin 31 receptor A	4.80159	4.76951	7.1202	6.70189	4.78555	6.91105	2.12549	4.36353	7.35038e-07	3.2756e-05
ENSMUSG00000005892	Trh	thyrotropin releasing hormone	6.90782	6.01816	8.52691	8.64082	6.46299	8.58387	2.12087	4.34957	2.34317e-08	1.60601e-06
ENSMUSG00000086495	Gm13778	predicted gene 13778	8.02393	7.62296	10.0043	9.87974	7.82345	9.94201	2.11857	4.34263	1.10464e-18	4.28222e-16
ENSMUSG00000042428	Mgat3	mannoside acetylglucosaminyltransferase 3	5.61515	6.07951	7.6621	8.26735	5.84733	7.96472	2.11739	4.33909	9.37559e-08	5.43422e-06
ENSMUSG00000066515	Klk1b3	kallikrein 1-related peptidase b3	4.80159	4.61235	6.91647	6.73198	4.70697	6.82422	2.11725	4.33867	4.98275e-07	2.32994e-05
ENSMUSG00000041798	Gck	glucokinase	7.50412	6.38507	8.98176	9.12465	6.94459	9.0532	2.10861	4.31276	4.40717e-07	2.09338e-05
ENSMUSG00000034796	Cpne7	copine VII	6.15182	5.04025	7.48047	7.92722	5.59604	7.70384	2.10781	4.31036	1.24784e-05	0.000355349
ENSMUSG00000109175	Gm44947	predicted gene 44947	5.36921	4.66666	7.24609	7.00265	5.01793	7.12437	2.10644	4.30626	1.39238e-06	5.67209e-05
ENSMUSG00000022997	Wnt1	wingless-type MMTV integration site family, member 1	4.64429	3.08868	6.24219	5.68525	3.86648	5.96372	2.09724	4.2789	0.00388135	0.0351761
ENSMUSG00000079364	Gm3558	predicted gene 3558	5.46642	5.26813	7.7017	7.2199	5.36727	7.4608	2.09353	4.26792	9.04326e-08	5.26701e-06
ENSMUSG00000097869	C230021G24Rik	RIKEN cDNA C230021G24 gene	2.75741	2.72909	4.37376	5.29976	2.74325	4.83676	2.09351	4.26786	0.00502849	0.0428372
ENSMUSG00000097043	Gm10556	predicted gene 10556	3.26944	2.92006	5.33854	5.03602	3.09475	5.18728	2.09253	4.26496	0.00167039	0.0184156
ENSMUSG00000024979	Tectb	tectorin beta	4.4037	5.1961	6.39497	7.38047	4.7999	6.88772	2.08782	4.25106	0.000129456	0.00244353
ENSMUSG00000105190	Gm43470	predicted gene 43470	4.19262	4.16117	6.44251	6.08552	4.1769	6.26401	2.08712	4.24898	2.28313e-05	0.000587518
ENSMUSG00000029868	Trpv6	transient receptor potential cation channel, subfamily V, member 6	5.03077	3.61597	6.00951	6.80455	4.32337	6.40703	2.08366	4.2388	0.00150735	0.0170034
ENSMUSG00000091060	7420461P10Rik	RIKEN cDNA 7420461P10 gene	2.94899	2.72909	5.38794	4.44892	2.83904	4.91843	2.07939	4.22628	0.0050242	0.0428209
ENSMUSG00000071715	Ncf4	neutrophil cytosolic factor 4	3.85242	2.92006	4.79591	6.13139	3.38624	5.46365	2.07741	4.22048	0.00357668	0.0330971
ENSMUSG00000085044	1700109G15Rik	RIKEN cDNA 1700109G15 gene	6.20912	5.86399	8.10027	8.11587	6.03656	8.10807	2.07151	4.20327	5.11776e-11	6.70929e-09
ENSMUSG00000098391	Gm27208	predicted gene 27208	4.5878	3.23964	6.37061	5.58991	3.91372	5.98026	2.06654	4.18882	0.00277536	0.0273455
ENSMUSG00000108788	4921513I08Rik	RIKEN cDNA 4921513I08 gene	7.70338	6.74199	9.18756	9.39056	7.22269	9.28906	2.06637	4.18832	3.4264e-08	2.24856e-06
ENSMUSG00000092492	B230208B08Rik	RIKEN cDNA B230208B08 gene	2.53643	3.08868	4.72079	5.03602	2.81255	4.8784	2.06585	4.1868	0.00547028	0.045715
ENSMUSG00000085025	Gm13715	predicted gene 13715	3.26944	2.92006	4.79591	5.52266	3.09475	5.15928	2.06453	4.18299	0.00238574	0.024333
ENSMUSG00000112733	AC155941.5	---	6.0299	4.95553	7.63166	7.47244	5.49271	7.55205	2.05934	4.16795	1.20355e-05	0.00034574
ENSMUSG00000091733	Gm8094	predicted gene 8094	4.75104	5.15869	7.25942	6.76145	4.95486	7.01043	2.05557	4.15708	4.29348e-06	0.000145889
ENSMUSG00000053219	Raet1e	retinoic acid early transcript 1E	3.4064	3.91418	5.65332	5.77468	3.66029	5.714	2.05371	4.15174	0.000412939	0.0061315
ENSMUSG00000063564	Col23a1	collagen, type XXIII, alpha 1	8.27713	7.66359	9.88463	10.1612	7.97036	10.0229	2.05253	4.14833	3.15067e-13	6.17326e-11
ENSMUSG00000105440	Gm31693	predicted gene, 31693	3.85242	3.61597	5.73194	5.83137	3.7342	5.78165	2.04746	4.13377	0.000187461	0.00328233
ENSMUSG00000057969	Sema3b	sema domain, immunoglobulin domain (Ig), short basic domain, secreted, (semaphorin) 3B	6.11231	5.74282	8.00849	7.93371	5.92757	7.9711	2.04353	4.12254	4.62822e-10	5.05626e-08
ENSMUSG00000008843	Cldn13	claudin 13	5.36921	4.43594	7.02973	6.8601	4.90258	6.94491	2.04234	4.11913	2.28051e-05	0.000587518
ENSMUSG00000082833	Gm12982	predicted gene 12982	3.26944	4.43594	5.87739	5.91242	3.85269	5.89491	2.04221	4.11877	0.00179733	0.0195291
ENSMUSG00000078972	Gm15557	predicted gene 15557	3.4064	2.92006	5.69317	4.71302	3.16323	5.2031	2.03987	4.11207	0.0035736	0.0330941
ENSMUSG00000055818	A230083G16Rik	RIKEN cDNA A230083G16 gene	4.26647	3.91418	5.8065	6.45371	4.09032	6.13011	2.03979	4.11184	0.000113318	0.00218701
ENSMUSG00000017922	Prl3c1	prolactin family 3, subfamily c, member 1	5.77549	4.91122	7.50306	7.26175	5.34336	7.38241	2.03905	4.10974	4.04746e-06	0.000139236
ENSMUSG00000086164	Gm13029	predicted gene 13029	5.15262	5.40222	7.23263	7.39934	5.27742	7.31598	2.03856	4.10835	6.46434e-08	4.00434e-06
ENSMUSG00000040033	Stat2	signal transducer and activator of transcription 2	9.10657	9.6881	11.5413	11.3293	9.39733	11.4353	2.03799	4.10672	8.76116e-15	2.13417e-12
ENSMUSG00000050870	Mrgprb8	MAS-related GPR, member B8	3.26944	2.92006	5.00031	5.25902	3.09475	5.12966	2.03492	4.09799	0.00232978	0.0239025
ENSMUSG00000102144	4930429P21Rik	RIKEN cDNA 4930429P21 gene	6.09215	5.08082	7.38638	7.85387	5.58648	7.62013	2.03364	4.09437	1.36155e-05	0.000382125
ENSMUSG00000111035	AC138739.1	---	5.19105	4.23492	6.4657	7.02713	4.71299	6.74641	2.03342	4.09375	9.60671e-05	0.00190612
ENSMUSG00000112988	AC161052.1	---	4.4037	3.37628	6.04073	5.8033	3.88999	5.92202	2.03203	4.08979	0.00080632	0.0103931
ENSMUSG00000059326	Csf2ra	colony stimulating factor 2 receptor, alpha, low-affinity (granulocyte-macrophage)	8.24096	8.94187	10.443	10.8022	8.59141	10.6226	2.03119	4.08743	1.25925e-10	1.53373e-08
ENSMUSG00000072704	Smim10l1	small integral membrane protein 10 like 1	9.64034	10.0682	11.9732	11.796	9.85428	11.8846	2.03033	4.08497	1.18184e-20	5.2602e-18
ENSMUSG00000091438	Gm17088	predicted gene 17088	4.03253	3.5011	5.87739	5.71568	3.76681	5.79654	2.02972	4.08327	0.000310207	0.00490079
ENSMUSG00000046952	Gm5815	predicted pseudogene 5815	8.368	7.931	10.0102	10.3415	8.1495	10.1759	2.02636	4.07376	8.29632e-16	2.23208e-13
ENSMUSG00000107622	4930512J16Rik	RIKEN cDNA 4930512J16 gene	5.3353	4.16117	6.69886	6.84641	4.74823	6.77264	2.0244	4.06824	0.000182191	0.00321019
ENSMUSG00000047139	Cd24a	CD24a antigen	8.20854	7.72887	10.0023	9.98343	7.9687	9.99287	2.02416	4.06756	1.62789e-16	4.81056e-14
ENSMUSG00000056553	Ptprn2	protein tyrosine phosphatase, receptor type, N polypeptide 2	7.07127	6.70354	8.76519	9.04899	6.8874	8.90709	2.01969	4.05497	1.53812e-12	2.70499e-10
ENSMUSG00000021091	Serpina3n	serine (or cysteine) peptidase inhibitor, clade A, member 3N	7.37653	6.70354	8.68347	9.43238	7.04003	9.05793	2.01789	4.04992	1.04832e-07	5.99904e-06
ENSMUSG00000114062	AC163651.3	---	6.35165	5.97577	8.08537	8.27759	6.16371	8.18148	2.01777	4.04957	2.02337e-10	2.3684e-08
ENSMUSG00000092503	Gm20484	predicted gene 20484	4.4037	3.08868	5.69317	5.83137	3.74619	5.76227	2.01608	4.04483	0.00293581	0.0284828
ENSMUSG00000113576	AC163721.1	---	4.89768	3.37628	6.29494	5.98916	4.13698	6.14205	2.00507	4.01408	0.00359272	0.0332115
ENSMUSG00000069307	Hist1h2bq	histone cluster 1, H2bq	5.26498	5.08082	7.13474	7.2199	5.1729	7.17732	2.00443	4.01229	1.0058e-07	5.78848e-06
ENSMUSG00000032503	Arpp21	cyclic AMP-regulated phosphoprotein, 21	5.89672	5.84056	7.79621	7.94016	5.86864	7.86819	1.99955	3.99876	4.35568e-10	4.80217e-08
ENSMUSG00000074646	6430550D23Rik	RIKEN cDNA 6430550D23 gene	8.07105	7.89164	10.0063	9.95022	7.98135	9.97824	1.9969	3.99141	5.73114e-22	2.9517e-19
ENSMUSG00000057710	9630041A04Rik	RIKEN cDNA 9630041A04 gene	3.53148	3.61597	5.87739	5.25902	3.57373	5.5682	1.99447	3.98471	0.000954707	0.0119015
ENSMUSG00000097990	Gm19557	predicted gene, 19557	5.30056	4.16117	6.71831	6.73198	4.73087	6.72514	1.99427	3.98415	0.000201486	0.00349086
ENSMUSG00000079391	Gm2974	predicted gene 2974	5.11314	4.372	7.23263	6.24006	4.74257	6.73634	1.99377	3.98278	0.000238247	0.00401555
ENSMUSG00000091022	Gm3115	predicted gene 3115	4.5878	4.00129	6.39497	6.17584	4.29454	6.28541	1.99086	3.97475	7.25509e-05	0.00151541
ENSMUSG00000085420	4930453O03Rik	RIKEN cDNA 4930453O03 gene	4.85044	3.72237	6.55491	5.98916	4.2864	6.27203	1.98563	3.96035	0.000960159	0.0119433
ENSMUSG00000111796	AC120386.1	---	3.85242	3.08868	5.61235	5.29976	3.47055	5.45605	1.9855	3.96001	0.00196402	0.0208614
ENSMUSG00000111052	AC158622.3	---	2.94899	3.08868	5.17932	4.82891	3.01884	5.00411	1.98528	3.95939	0.00415185	0.0370501
ENSMUSG00000092152	Gm17026	predicted gene 17026	2.94899	3.08868	5.17932	4.82891	3.01884	5.00411	1.98528	3.95939	0.00415185	0.0370501
ENSMUSG00000006764	Tph2	tryptophan hydroxylase 2	5.30056	5.1961	7.24609	7.20925	5.24833	7.22767	1.97934	3.94312	8.73865e-08	5.13941e-06
ENSMUSG00000090798	Gm8046	predicted gene 8046	3.53148	4.30509	6.48852	5.29976	3.91829	5.89414	1.97586	3.93362	0.00251367	0.0253704
ENSMUSG00000114387	AC121942.1	---	4.11479	3.72237	6.04073	5.74549	3.91858	5.89311	1.97453	3.92999	0.0002695	0.00441581
ENSMUSG00000104055	Gm38132	predicted gene, 38132	7.09173	6.17628	8.59159	8.62488	6.634	8.60823	1.97423	3.92918	2.81265e-07	1.41396e-05
ENSMUSG00000101411	Gm28111	predicted gene 28111	4.69865	3.61597	6.73749	5.52266	4.15731	6.13007	1.97276	3.92518	0.00270476	0.0268037
ENSMUSG00000097332	2610020F03Rik	RIKEN cDNA 2610020F03 gene	5.07254	3.61597	6.37061	6.26084	4.34426	6.31572	1.97146	3.92166	0.00241098	0.02454
ENSMUSG00000040935	Padi6	peptidyl arginine deiminase, type VI	6.29984	5.58255	8.11501	7.71014	5.94119	7.91257	1.97138	3.92143	8.40806e-07	3.66096e-05
ENSMUSG00000032246	Calml4	calmodulin-like 4	4.26647	4.55591	6.41894	6.34111	4.41119	6.38002	1.96884	3.91452	2.87541e-05	0.000712971
ENSMUSG00000091709	Gm17189	predicted gene 17189	7.83663	7.60221	9.51942	9.85604	7.71942	9.68773	1.96831	3.91309	1.27591e-15	3.3348e-13
ENSMUSG00000004341	Gpx6	glutathione peroxidase 6	9.23167	8.33061	10.8246	10.6734	8.78114	10.749	1.96785	3.91184	6.76174e-10	6.98494e-08
ENSMUSG00000083933	Gm15515	predicted gene 15515	3.94528	3.82146	5.48193	6.21897	3.88337	5.85045	1.96708	3.90975	0.000447316	0.0065343
ENSMUSG00000102738	1700006P03Rik	RIKEN cDNA 1700006P03 gene	3.85242	4.08345	6.34582	5.52266	3.96793	5.93424	1.96631	3.90767	0.000593701	0.00815394
ENSMUSG00000020566	Atp6v1c2	ATPase, H+ transporting, lysosomal V1 subunit C2	5.61515	5.52491	7.88491	7.1877	5.57003	7.5363	1.96627	3.90757	1.56626e-06	6.25323e-05
ENSMUSG00000101195	Gm9239	predicted gene 9239	8.30806	8.06847	10.1111	10.1967	8.18827	10.1539	1.96561	3.90578	3.61275e-22	1.97344e-19
ENSMUSG00000098177	Gm4823	predicted gene 4823	3.75317	3.5011	5.48193	5.68525	3.62713	5.58359	1.95646	3.88108	0.000686327	0.00912706
ENSMUSG00000110372	Gm8096	predicted gene 8096	7.57848	5.76788	8.34502	8.90458	6.67318	8.6248	1.95162	3.86808	0.00222172	0.0230297
ENSMUSG00000026589	Sec16b	SEC16 homolog B (S. cerevisiae)	7.96416	7.96932	9.84317	9.99278	7.96674	9.91797	1.95124	3.86706	9.68763e-21	4.36573e-18
ENSMUSG00000062727	Hist1h2bk	histone cluster 1, H2bk	4.98776	3.91418	6.34582	6.45371	4.45097	6.39977	1.9488	3.86054	0.000423622	0.0062464
ENSMUSG00000096712	Gm15454	predicted gene 15454	6.38519	6.59569	8.09284	8.78411	6.49044	8.43847	1.94804	3.85849	5.5744e-08	3.47696e-06
ENSMUSG00000112513	AC153364.1	---	7.63533	6.8977	9.27549	9.15272	7.26652	9.21411	1.94759	3.8573	2.57561e-09	2.33893e-07
ENSMUSG00000108218	Olfr1372-ps1	olfactory receptor 1372, pseudogene 1	7.18988	6.59569	8.9451	8.73296	6.89278	8.83903	1.94625	3.85371	1.10873e-09	1.09512e-07
ENSMUSG00000094940	Ighv1-84	immunoglobulin heavy variable 1-84	5.87327	5.55402	7.62137	7.69495	5.71365	7.65816	1.94451	3.84908	1.23143e-08	9.02348e-07
ENSMUSG00000039671	Zmynd8	zinc finger, MYND-type containing 8	9.28595	9.93073	11.6345	11.4704	9.60834	11.5524	1.94409	3.84794	6.87619e-13	1.26696e-10
ENSMUSG00000087006	Gm13889	predicted gene 13889	7.06093	8.11316	9.33652	9.7238	7.58704	9.53016	1.94312	3.84536	6.20214e-06	0.000197004
ENSMUSG00000062353	Gm15772	predicted gene 15772	9.91316	9.73492	12.0752	11.4473	9.82404	11.7613	1.93723	3.82971	2.08985e-15	5.38167e-13
ENSMUSG00000110215	Gm45598	predicted gene 45598	3.26944	4.00129	5.17932	5.96403	3.63536	5.57167	1.93631	3.82725	0.00279913	0.0274821
ENSMUSG00000072259	Gm5592	predicted gene 5592	7.52683	7.01748	9.25899	9.15272	7.27216	9.20586	1.9337	3.82035	7.84224e-12	1.22925e-09
ENSMUSG00000078737	Gm2128	predicted gene 2128	6.58601	6.09939	8.35126	8.19899	6.3427	8.27513	1.93243	3.81696	2.72347e-09	2.44245e-07
ENSMUSG00000106168	Gm43538	predicted gene 43538	4.03253	3.5011	5.94496	5.45212	3.76681	5.69854	1.93173	3.81511	0.00101948	0.0125527
ENSMUSG00000039981	Zc3h12d	zinc finger CCCH type containing 12D	4.64429	3.37628	5.57017	6.30153	4.01029	5.93585	1.92556	3.79885	0.00387444	0.03514
ENSMUSG00000074591	Ankub1	ankrin repeat and ubiquitin domain containing 1	3.4064	2.92006	5.00031	5.17391	3.16323	5.08711	1.92388	3.79442	0.00438852	0.0386644
ENSMUSG00000104980	4930573I07Rik	RIKEN cDNA 4930573I07 gene	4.26647	4.16117	6.4657	5.8033	4.21382	6.1345	1.92068	3.78602	0.000255705	0.00422682
ENSMUSG00000056133	Gm9992	predicted gene 9992	6.11231	4.81831	7.29869	7.47244	5.46531	7.38557	1.92026	3.7849	0.00030332	0.00482078
ENSMUSG00000083407	Gm13176	predicted gene 13176	3.75317	2.92006	5.33854	5.17391	3.33661	5.25622	1.91961	3.78321	0.00457867	0.0398548
ENSMUSG00000015843	Rxrg	retinoid X receptor gamma	4.85044	3.72237	6.41894	5.98916	4.2864	6.20405	1.91764	3.77806	0.00136403	0.0157578
ENSMUSG00000069303	Hist1h2br	histone cluster 1 H2br	5.49742	5.1961	7.23263	7.29236	5.34676	7.26249	1.91574	3.77307	2.34815e-07	1.20764e-05
ENSMUSG00000030223	Ptpro	protein tyrosine phosphatase, receptor type, O	6.17117	5.90975	7.80533	8.09865	6.04046	7.95199	1.91153	3.76208	5.55223e-09	4.58934e-07
ENSMUSG00000070873	Lilra5	leukocyte immunoglobulin-like receptor, subfamily A (with TM domain), member 5	4.5878	4.30509	6.29494	6.41715	4.44644	6.35604	1.9096	3.75705	3.76724e-05	0.000896478
ENSMUSG00000113508	AC127590.1	---	3.53148	4.30509	5.57017	6.08552	3.91829	5.82784	1.90956	3.75694	0.00152668	0.0171624
ENSMUSG00000096697	Esp23	exocrine gland secreted peptide 23	4.11479	3.91418	6.04073	5.8033	4.01448	5.92202	1.90753	3.75167	0.00027423	0.00446143
ENSMUSG00000097183	Gm17501	predicted gene, 17501	4.75104	3.82146	5.73194	6.65555	4.28625	6.19375	1.9075	3.75158	0.00131269	0.0153155
ENSMUSG00000095143	Hsd3b4	hydroxy-delta-5-steroid dehydrogenase, 3 beta- and steroid delta-isomerase 4	3.75317	3.37628	5.48193	5.45212	3.56473	5.46702	1.9023	3.73808	0.00143982	0.0164218
ENSMUSG00000110770	AC158622.1	---	6.0299	5.33673	7.48047	7.68729	5.68332	7.58388	1.90056	3.73359	1.38466e-06	5.64756e-05
ENSMUSG00000078365	Mos	Moloney sarcoma oncogene	5.77549	4.95553	7.24609	7.28223	5.36551	7.26416	1.89865	3.72863	1.13792e-05	0.000330042
ENSMUSG00000039198	Ptchd3	patched domain containing 3	12.367	12.4001	13.922	14.635	12.3836	14.2785	1.8949	3.71897	1.45437e-19	6.09685e-17
ENSMUSG00000086621	Gm13348	predicted gene 13348	4.11479	3.08868	5.33854	5.65417	3.60174	5.49636	1.89462	3.71824	0.00425914	0.0378203
ENSMUSG00000101196	Gm6866	predicted gene 6866	8.61059	8.30087	10.4676	10.2326	8.45573	10.3501	1.8944	3.71767	2.38379e-17	7.88445e-15
ENSMUSG00000108505	1700095K22Rik	RIKEN cDNA 1700095K22 gene	6.91931	5.76788	8.19351	8.27248	6.3436	8.23299	1.8894	3.7048	3.44294e-05	0.000831379
ENSMUSG00000055202	Zfp811	zinc finger protein 811	3.64658	3.72237	5.17932	5.96403	3.68448	5.57167	1.8872	3.69916	0.00161115	0.0179054
ENSMUSG00000095044	Gm6401	predicted gene 6401	4.19262	3.5011	5.9776	5.48782	3.84686	5.73271	1.88585	3.6957	0.00152932	0.0171814
ENSMUSG00000114163	AC145740.1	---	5.30056	4.95553	7.1202	6.90039	5.12805	7.0103	1.88225	3.6865	3.02924e-06	0.00010921
ENSMUSG00000107430	Gm31532	predicted gene, 31532	7.36817	6.71647	8.86451	8.97859	7.04232	8.92155	1.87923	3.67879	3.13591e-09	2.7642e-07
ENSMUSG00000095388	Gm10681	predicted gene 10681	3.75317	3.37628	5.4357	5.45212	3.56473	5.44391	1.87918	3.67867	0.00171237	0.0187472
ENSMUSG00000085486	Gm11634	predicted gene 11634	8.90168	7.72247	10.3036	10.0758	8.31208	10.1897	1.8776	3.67463	3.64578e-06	0.000127239
ENSMUSG00000097662	Gm2093	predicted gene 2093	6.74945	6.72928	9.13789	8.09287	6.73937	8.61538	1.87602	3.6706	4.09294e-06	0.000140265
ENSMUSG00000050600	Zfp831	zinc finger protein 831	4.75104	3.72237	6.07129	6.15378	4.23671	6.11254	1.87583	3.67013	0.00109901	0.0133182
ENSMUSG00000111758	AC126459.5	---	3.26944	3.5011	5.38794	5.12939	3.38527	5.25867	1.8734	3.66394	0.00321058	0.030613
ENSMUSG00000099392	Gm29414	predicted gene 29414	7.76837	6.71647	9.13066	9.09891	7.24242	9.11478	1.87236	3.66132	2.93093e-06	0.000106625
ENSMUSG00000086648	Gm15511	predicted gene 15511	4.75104	4.76951	6.53312	6.73198	4.76028	6.63255	1.87227	3.66108	1.19161e-05	0.000342583
ENSMUSG00000092167	Gm3696	predicted gene 3696	5.11314	4.49717	6.89954	6.45371	4.80516	6.67663	1.87147	3.65905	7.97807e-05	0.00163424
ENSMUSG00000024064	Galnt14	UDP-N-acetyl-alpha-D-galactosamine:polypeptide N-acetylgalactosaminyltransferase 14	9.17767	8.71905	10.6419	10.9913	8.94836	10.8166	1.86824	3.65088	2.96898e-15	7.54511e-13
ENSMUSG00000100430	1700095A13Rik	RIKEN cDNA 1700095A13 gene	4.64429	4.43594	6.57637	6.24006	4.54012	6.40821	1.8681	3.65051	6.04638e-05	0.00130989
ENSMUSG00000103255	Pcdhac1	protocadherin alpha subfamily C, 1	3.53148	3.72237	5.00031	5.98916	3.62693	5.49474	1.86781	3.64978	0.00279582	0.027472
ENSMUSG00000110412	Gm33175	predicted gene, 33175	4.5878	3.61597	6.15927	5.77468	4.10189	5.96698	1.86509	3.64291	0.00170924	0.0187185
ENSMUSG00000039194	Rlbp1	retinaldehyde binding protein 1	5.3353	5.46487	7.07568	7.45451	5.40008	7.26509	1.86501	3.6427	1.07615e-06	4.53689e-05
ENSMUSG00000029650	Slc46a3	solute carrier family 46, member 3	6.52714	6.55307	8.57035	8.2362	6.54011	8.40328	1.86317	3.63806	1.40901e-09	1.36186e-07
ENSMUSG00000030259	Rassf8	Ras association (RalGDS/AF-6) domain family (N-terminal) member 8	6.22773	7.09874	8.26796	8.78052	6.66323	8.52424	1.86101	3.63261	1.53269e-05	0.000420583
ENSMUSG00000074997	Pin1rt1	protein (peptidyl-prolyl cis/trans isomerase) NIMA-interacting 1, retrogene 1	7.35976	6.0389	8.55961	8.54239	6.69933	8.551	1.85167	3.60918	0.000154667	0.00281904
ENSMUSG00000091401	Gm9252	predicted gene 9252	6.91931	6.09939	8.46496	8.25186	6.50935	8.35841	1.84906	3.60265	1.26048e-06	5.2173e-05
ENSMUSG00000099825	1810012K16Rik	RIKEN cDNA 1810012K16 gene	6.65637	6.47912	8.46496	8.35695	6.56775	8.41096	1.84321	3.58808	9.9555e-11	1.24005e-08
ENSMUSG00000037336	Mfsd2b	major facilitator superfamily domain containing 2B	6.64257	5.61053	8.10027	7.82625	6.12655	7.96326	1.83671	3.57194	4.16045e-05	0.000968239
ENSMUSG00000062036	4932415M13Rik	RIKEN cDNA 4932415M13 gene	9.9388	9.37397	11.4182	11.568	9.65638	11.4931	1.8367	3.57191	9.9745e-17	3.02185e-14
ENSMUSG00000027574	Nkain4	Na+/K+ transporting ATPase interacting 4	5.07254	5.93209	7.20533	7.47244	5.50232	7.33889	1.83657	3.5716	8.52309e-05	0.00173503
ENSMUSG00000097554	Gm26825	predicted gene, 26825	8.53043	9.08834	10.6227	10.6656	8.80938	10.6442	1.83479	3.5672	8.36685e-12	1.30018e-09
ENSMUSG00000029754	Dlx6	distal-less homeobox 6	8.17058	7.34344	9.58443	9.59058	7.75701	9.5875	1.83049	3.55659	3.33207e-08	2.19612e-06
ENSMUSG00000030525	Chrna7	cholinergic receptor, nicotinic, alpha polypeptide 7	6.24609	6.17628	7.85887	8.21506	6.21119	8.03696	1.82577	3.54497	1.27409e-08	9.24216e-07
ENSMUSG00000104752	Gm5565	predicted gene 5565	7.37653	7.38453	9.66177	8.74408	7.38053	9.20293	1.82239	3.53667	6.35172e-07	2.88041e-05
ENSMUSG00000091792	Gm3573	predicted gene 3573	9.70318	9.11055	11.5019	10.9559	9.40687	11.2289	1.82203	3.53578	1.18762e-10	1.45139e-08
ENSMUSG00000036446	Lum	lumican	3.85242	5.04025	6.21508	6.32146	4.44634	6.26827	1.82193	3.53554	0.00324314	0.0308419
ENSMUSG00000112469	AC153917.1	---	4.4037	3.91418	5.94496	6.01386	4.15894	5.97941	1.82047	3.53197	0.000463536	0.00672491
ENSMUSG00000027168	Pax6	paired box 6	4.26647	3.37628	5.69317	5.58991	3.82137	5.64154	1.82016	3.53122	0.00309246	0.0297067
ENSMUSG00000035861	Tmprss11b	transmembrane protease, serine 11B	5.40235	4.43594	6.86507	6.60768	4.91914	6.73637	1.81723	3.52404	0.000344299	0.00531592
ENSMUSG00000028965	Tnfrsf9	tumor necrosis factor receptor superfamily, member 9	5.80057	6.26697	7.57946	8.12156	6.03377	7.85051	1.81674	3.52285	3.30432e-06	0.000117245
ENSMUSG00000087535	Zmiz1os1	Zmiz1 opposite strand 1	3.75317	3.91418	5.4357	5.85889	3.83367	5.6473	1.81362	3.51524	0.0013275	0.0154334
ENSMUSG00000111504	AC140409.3	---	4.4037	4.43594	6.26881	6.19756	4.41982	6.23319	1.81336	3.51461	0.000118399	0.00226688
ENSMUSG00000032845	Alpk2	alpha-kinase 2	5.64314	5.40222	7.38638	7.28223	5.52268	7.3343	1.81162	3.51036	5.22462e-07	2.41608e-05
ENSMUSG00000096024	Gm17174	predicted gene 17174	5.3353	5.26813	7.28572	6.9396	5.30171	7.11266	1.81095	3.50872	3.99861e-06	0.00013795
ENSMUSG00000111417	AC158987.1	---	5.40235	5.04025	6.73749	7.32233	5.2213	7.02991	1.80861	3.50304	2.09735e-05	0.000547925
ENSMUSG00000020950	Foxg1	forkhead box G1	6.33459	5.79252	7.87628	7.86749	6.06355	7.87188	1.80833	3.50237	2.04722e-07	1.07423e-05
ENSMUSG00000026548	Slamf9	SLAM family member 9	6.07169	4.719	7.45751	6.9396	5.39535	7.19855	1.80321	3.48995	0.00180887	0.0196367
ENSMUSG00000029830	Svopl	SV2 related protein homolog (rat)-like	6.20912	6.28445	7.93562	8.1608	6.24678	8.04821	1.80142	3.48564	6.65421e-09	5.31923e-07
ENSMUSG00000029376	Mthfd2l	methylenetetrahydrofolate dehydrogenase (NADP+ dependent) 2-like	8.69992	8.34317	10.3338	10.3119	8.52154	10.3229	1.80134	3.48543	1.4148e-17	4.85774e-15
ENSMUSG00000104111	Gm37294	predicted gene, 37294	7.39311	6.21325	8.66355	8.54239	6.80318	8.60297	1.7998	3.48171	7.06028e-05	0.00148437
ENSMUSG00000096351	Samd11	sterile alpha motif domain containing 11	6.73651	5.4952	7.43419	8.39506	6.11586	7.91462	1.79877	3.47923	0.000951314	0.0118764
ENSMUSG00000032257	Ankk1	ankyrin repeat and kinase domain containing 1	5.11314	4.08345	6.04073	6.74679	4.59829	6.39376	1.79547	3.47128	0.00168773	0.0185167
ENSMUSG00000036938	Try5	trypsin 5	7.30824	6.119	8.49345	8.52102	6.71362	8.50723	1.79361	3.46681	8.60418e-05	0.00174759
ENSMUSG00000092586	Ly6g6c	lymphocyte antigen 6 complex, locus G6C	8.78089	7.88592	10.087	10.1625	8.33341	10.1248	1.79136	3.46142	6.77065e-08	4.16545e-06
ENSMUSG00000074625	Arhgap40	Rho GTPase activating protein 40	6.38519	6.72928	8.11501	8.57596	6.55724	8.34548	1.78825	3.45395	1.54354e-07	8.3807e-06
ENSMUSG00000085791	Rpl30-ps9	ribosomal protein L30, pseudogene 9	6.95325	7.03823	9.04471	8.52102	6.99574	8.78286	1.78713	3.45127	2.00847e-08	1.39517e-06
ENSMUSG00000080980	1700071K01Rik	RIKEN cDNA 1700071K01 gene	6.46577	5.26813	7.60057	7.69495	5.86695	7.64776	1.78081	3.43619	0.000321074	0.00504154
ENSMUSG00000110691	Gm5363	predicted gene 5363	6.1322	6.44844	8.28109	7.8607	6.29032	8.07089	1.78057	3.43562	5.25248e-07	2.42151e-05
ENSMUSG00000092131	BC050972	cDNA sequence BC050972	9.31886	8.01714	10.3084	10.5866	8.668	10.4475	1.77948	3.43303	3.44021e-05	0.000831275
ENSMUSG00000046006	Gapt	Grb2-binding adaptor, transmembrane	6.41796	5.33673	8.09284	7.2199	5.87735	7.65637	1.77902	3.43194	0.000672519	0.00898653
ENSMUSG00000075431	Gm11691	predicted gene 11691	8.14143	7.71605	9.60023	9.8127	7.92874	9.70647	1.77773	3.42886	1.57676e-12	2.74616e-10
ENSMUSG00000038236	Hoxa7	homeobox A7	6.48136	6.56742	8.26135	8.33752	6.52439	8.29943	1.77504	3.42248	7.08621e-10	7.2784e-08
ENSMUSG00000056728	Ctsll3	cathepsin L-like 3	3.94528	3.82146	5.57017	5.74549	3.88337	5.65783	1.77446	3.42109	0.00125889	0.0148513
ENSMUSG00000010461	Eya4	EYA transcriptional coactivator and phosphatase 4	10.242	9.62263	11.7993	11.6106	9.93229	11.7049	1.77264	3.41678	4.1771e-14	9.53119e-12
ENSMUSG00000084970	1700060J05Rik	RIKEN cDNA 1700060J05 gene	6.0299	5.08082	7.59006	7.06307	5.55536	7.32656	1.7712	3.41339	0.000240869	0.00404651
ENSMUSG00000094715	Gm17078	predicted gene 17078	4.98776	4.719	6.57637	6.67117	4.85338	6.62377	1.77039	3.41146	3.19485e-05	0.00078301
ENSMUSG00000038242	Aox4	aldehyde oxidase 4	9.23167	8.96101	10.7272	11.0021	9.09634	10.8646	1.7683	3.40653	3.54231e-19	1.41897e-16
ENSMUSG00000071613	Gm10340	predicted gene 10340	4.4037	4.372	6.26881	6.03814	4.38785	6.15347	1.76563	3.40022	0.000261954	0.00430837
ENSMUSG00000057606	Colq	collagen-like tail subunit (single strand of homotrimer) of asymmetric acetylcholinesterase	5.61515	4.55591	6.88241	6.81864	5.08553	6.85052	1.76499	3.39872	0.000549113	0.00765531
ENSMUSG00000029778	Adcyap1r1	adenylate cyclase activating polypeptide 1 receptor 1	4.75104	4.43594	6.24219	6.47165	4.59349	6.35692	1.76343	3.39505	0.000130227	0.0024523
ENSMUSG00000097799	Gm26899	predicted gene, 26899	6.0299	6.77944	8.4707	7.8607	6.40467	8.1657	1.76103	3.3894	5.49424e-05	0.00121372
ENSMUSG00000050511	Oprd1	opioid receptor, delta 1	4.64429	3.5011	5.94496	5.71568	4.0727	5.83032	1.75763	3.38141	0.00565381	0.0469657
ENSMUSG00000049598	Vsig8	V-set and immunoglobulin domain containing 8	6.48136	4.95553	7.34945	7.60026	5.71844	7.47486	1.75641	3.37857	0.00328517	0.0311386
ENSMUSG00000020155	Kcnmb1	potassium large conductance calcium-activated channel, subfamily M, beta member 1	4.33671	4.08345	5.57017	6.3605	4.21008	5.96533	1.75525	3.37586	0.0011724	0.0140023
ENSMUSG00000104502	Gm37737	predicted gene, 37737	4.11479	4.23492	5.84238	6.01386	4.17486	5.92812	1.75326	3.3712	0.000603289	0.00823231
ENSMUSG00000026875	Traf1	TNF receptor-associated factor 1	7.10185	6.01816	8.28109	8.3424	6.56001	8.31175	1.75174	3.36765	6.26602e-05	0.00134626
ENSMUSG00000108147	4930443G03Rik	RIKEN cDNA 4930443G03 gene	5.84944	5.26813	7.25942	7.36135	5.55879	7.31038	1.7516	3.36731	7.12813e-06	0.000222112
ENSMUSG00000036251	Trpm8	transient receptor potential cation channel, subfamily M, member 8	7.30824	6.80388	8.82918	8.78411	7.05606	8.80665	1.75058	3.36495	2.72086e-09	2.44245e-07
ENSMUSG00000104086	1700039M15Rik	RIKEN cDNA 1700039M15 gene	5.91978	5.1961	7.38638	7.23048	5.55794	7.30843	1.75049	3.36472	2.56953e-05	0.000647654
ENSMUSG00000094370	Gm3373	predicted gene 3373	4.33671	4.16117	6.69886	5.29976	4.24894	5.99931	1.75037	3.36445	0.00337819	0.0318066
ENSMUSG00000083610	Oaz2-ps	ornithine decarboxylase antizyme 2, pseudogene	6.1322	5.90975	7.63166	7.90758	6.02097	7.76962	1.74865	3.36044	1.40694e-07	7.69695e-06
ENSMUSG00000032491	Nradd	neurotrophin receptor associated death domain	5.87327	6.80388	8.2142	7.95937	6.33858	8.08678	1.7482	3.3594	9.88356e-05	0.00195138
ENSMUSG00000060565	Gm5591	predicted gene 5591	8.71318	8.36797	10.271	10.3032	8.54058	10.2871	1.74654	3.35553	6.69375e-17	2.06259e-14
ENSMUSG00000067049	Unc93a	unc-93 homolog A (C. elegans)	7.26386	5.63797	8.38206	8.00935	6.45092	8.19571	1.74479	3.35146	0.00380411	0.0347309
ENSMUSG00000074072	Gm10620	predicted gene 10620	4.03253	3.91418	5.94496	5.48782	3.97335	5.71639	1.74304	3.3474	0.00168146	0.0184782
ENSMUSG00000105147	Ckb-ps1	creatine kinase, brain, pseudogene 1	4.98776	4.86552	6.4657	6.87365	4.92664	6.66968	1.74304	3.34739	4.94486e-05	0.00111281
ENSMUSG00000028370	Pappa	pregnancy-associated plasma protein A	8.85158	7.41658	9.9621	9.77708	8.13408	9.86959	1.73551	3.32997	0.000333245	0.00518347
ENSMUSG00000027568	Ntsr1	neurotensin receptor 1	5.11314	4.372	6.13054	6.81864	4.74257	6.47459	1.73202	3.32193	0.000802203	0.0103548
ENSMUSG00000038259	Gdf5	growth differentiation factor 5	5.84944	5.36985	7.34945	7.33218	5.60965	7.34082	1.73117	3.31997	3.82854e-06	0.000132825
ENSMUSG00000020270	Smim23	small integral membrane protein 23	9.7538	8.49723	10.9644	10.7434	9.12552	10.8539	1.7284	3.3136	2.15405e-05	0.000560706
ENSMUSG00000009900	Wnt3a	wingless-type MMTV integration site family, member 3A	6.15182	5.23256	7.45751	7.38047	5.69219	7.41899	1.7268	3.30993	9.71705e-05	0.00192377
ENSMUSG00000032401	Lctl	lactase-like	3.85242	4.08345	6.21508	5.17391	3.96793	5.69449	1.72656	3.30938	0.00437817	0.0386204
ENSMUSG00000084845	Tmem240	transmembrane protein 240	7.99163	9.27036	10.022	10.6908	8.63099	10.3564	1.72538	3.30668	0.000332172	0.00517298
ENSMUSG00000025202	Scd3	stearoyl-coenzyme A desaturase 3	6.74945	6.56742	8.22783	8.53388	6.65843	8.38085	1.72242	3.2999	5.56291e-09	4.58934e-07
ENSMUSG00000109582	4933439N14Rik	RIKEN cDNA 4933439N14 gene	7.07127	6.70354	8.69824	8.52102	6.8874	8.60963	1.72222	3.29944	3.6131e-09	3.12373e-07
ENSMUSG00000025877	Hk3	hexokinase 3	6.78757	6.66403	8.2547	8.63685	6.7258	8.44578	1.71998	3.29432	8.74031e-09	6.67596e-07
ENSMUSG00000038213	Tapbpl	TAP binding protein-like	8.56742	8.16597	10.0549	10.1177	8.36669	10.0863	1.71958	3.29339	2.6097e-14	5.99267e-12
ENSMUSG00000114206	AC159301.1	---	4.529	3.72237	5.94496	5.74549	4.12569	5.84522	1.71954	3.2933	0.00270857	0.0268341
ENSMUSG00000109651	Gm45463	predicted gene 45463	6.36852	5.46487	7.56879	7.68729	5.91669	7.62804	1.71135	3.27467	6.21148e-05	0.00133853
ENSMUSG00000004709	Cd244	CD244 natural killer cell receptor 2B4	5.46642	5.08082	6.71831	7.2514	5.27362	6.98485	1.71124	3.27441	4.98804e-05	0.00111973
ENSMUSG00000105615	Gm31048	predicted gene, 31048	5.98686	4.61235	6.67916	7.34197	5.2996	7.01056	1.71096	3.27379	0.00427966	0.0379278
ENSMUSG00000069720	4930572O03Rik	RIKEN cDNA 4930572O03 gene	6.49678	6.0389	8.06273	7.89434	6.26784	7.97854	1.7107	3.27319	3.41415e-07	1.67465e-05
ENSMUSG00000082843	4930448K20Rik	RIKEN cDNA 4930448K20 gene	8.91896	7.21265	9.8141	9.73869	8.0658	9.7764	1.7106	3.27296	0.00253175	0.0255171
ENSMUSG00000093570	Gm20714	predicted gene 20714	7.72319	7.07885	9.40711	8.81606	7.40102	9.11158	1.71056	3.27289	1.89772e-06	7.35664e-05
ENSMUSG00000093945	Gm3543	predicted gene 3543	9.73604	9.05054	11.3254	10.8807	9.39329	11.103	1.70972	3.27098	2.94336e-09	2.62659e-07
ENSMUSG00000030798	Cd37	CD37 antigen	7.67655	6.44844	8.82021	8.72176	7.0625	8.77099	1.70849	3.26818	0.000207702	0.00356915
ENSMUSG00000108754	Gm44748	predicted gene 44748	4.80159	4.30509	6.29494	6.21897	4.55334	6.25695	1.70361	3.25715	0.000399839	0.00597141
ENSMUSG00000112832	AC129304.2	---	8.6317	7.86285	10.0003	9.90142	8.24727	9.95087	1.70359	3.25712	3.75691e-08	2.43167e-06
ENSMUSG00000091142	Gm17175	predicted gene 17175	4.03253	3.91418	6.26881	5.08346	3.97335	5.67613	1.70278	3.25528	0.00531918	0.0446593
ENSMUSG00000085831	1700003G13Rik	RIKEN cDNA 1700003G13 gene	5.61515	4.719	6.75642	6.97776	5.16708	6.86709	1.70001	3.24904	0.000373255	0.00564691
ENSMUSG00000079334	Nat6	N-acetyltransferase 6	10.3467	9.49335	11.6177	11.6192	9.92005	11.6184	1.6984	3.2454	1.75617e-09	1.67496e-07
ENSMUSG00000019990	Pde7b	phosphodiesterase 7B	6.17117	6.13835	7.46904	8.2362	6.15476	7.85262	1.69786	3.24419	9.33108e-06	0.000279638
ENSMUSG00000099945	1700126A01Rik	RIKEN cDNA 1700126A01 gene	8.96681	7.76666	10.2019	9.92603	8.36673	10.064	1.69725	3.24282	5.05737e-05	0.00113107
ENSMUSG00000049265	Kcnk3	potassium channel, subfamily K, member 3	5.98686	6.17628	7.43419	8.11587	6.08157	7.77503	1.69346	3.23431	9.61449e-06	0.000287414
ENSMUSG00000085263	1700125G02Rik	RIKEN cDNA 1700125G02 gene	4.5878	3.72237	5.73194	5.96403	4.15509	5.84799	1.6929	3.23306	0.0034344	0.0321506
ENSMUSG00000113087	CT030260.1	---	7.71662	7.63664	9.24566	9.48633	7.67663	9.36599	1.68937	3.22515	9.26332e-13	1.65327e-10
ENSMUSG00000104461	Gm37662	predicted gene, 37662	4.69865	3.82146	6.00951	5.8859	4.26006	5.94771	1.68765	3.22132	0.00294038	0.0285117
ENSMUSG00000036036	Zfp57	zinc finger protein 57	9.87531	9.70117	11.4352	11.5133	9.78824	11.4742	1.68598	3.21759	7.64574e-31	7.0678e-28
ENSMUSG00000105226	A930028O11Rik	RIKEN cDNA A930028O11 gene	6.24609	5.97577	7.65202	7.94016	6.11093	7.79609	1.68516	3.21576	4.00287e-07	1.94228e-05
ENSMUSG00000114567	AC161374.1	---	6.78757	5.1961	7.7778	7.57559	5.99183	7.67669	1.68486	3.2151	0.00589539	0.0483706
ENSMUSG00000046814	Gchfr	GTP cyclohydrolase I feedback regulator	5.61515	5.76788	7.10551	7.64047	5.69152	7.37299	1.68148	3.20756	1.3102e-05	0.000370183
ENSMUSG00000029029	Wrap73	WD repeat containing, antisense to Trp73	10.6298	10.8806	12.3011	12.5698	10.7552	12.4355	1.68025	3.20483	1.00607e-21	5.10854e-19
ENSMUSG00000110537	Gm4316	predicted gene 4316	5.26498	4.81831	6.55491	6.88709	5.04164	6.721	1.67935	3.20284	0.0001045	0.00204752
ENSMUSG00000033220	Rac2	RAS-related C3 botulinum substrate 2	6.93071	6.56742	8.18655	8.66831	6.74906	8.42743	1.67836	3.20065	2.63137e-07	1.33426e-05
ENSMUSG00000025783	4930412O13Rik	RIKEN cDNA 4930412O13 gene	8.89588	7.52346	9.87167	9.89976	8.20967	9.88571	1.67605	3.19551	0.000305169	0.00484027
ENSMUSG00000024039	Cbs	cystathionine beta-synthase	4.33671	4.49717	5.73194	6.45371	4.41694	6.09283	1.67589	3.19515	0.0011991	0.0142768
ENSMUSG00000078452	Raet1d	retinoic acid early transcript delta	4.94342	5.15869	6.71831	6.73198	5.05105	6.72514	1.67409	3.19118	5.48524e-05	0.00121321
ENSMUSG00000113654	AC092710.3	---	5.03077	4.61235	6.81177	6.17584	4.82156	6.4938	1.67224	3.1871	0.00056241	0.00780748
ENSMUSG00000095226	Gm10377	predicted gene 10377	9.57644	8.91688	11.1708	10.6578	9.24666	10.9143	1.66765	3.17696	1.91759e-08	1.3372e-06
ENSMUSG00000078611	Gm5901	predicted gene 5901	8.15608	6.46386	9.2322	8.71801	7.30997	8.9751	1.66513	3.17143	0.00573465	0.047495
ENSMUSG00000062391	4932435O22Rik	RIKEN cDNA 4932435O22 gene	5.77549	5.12028	7.09067	7.13238	5.44789	7.11153	1.66364	3.16815	5.77692e-05	0.00126531
ENSMUSG00000107397	4930402H05Rik	RIKEN cDNA 4930402H05 gene	4.69865	3.72237	5.73194	6.01386	4.21051	5.8729	1.66239	3.1654	0.00514993	0.0436039
ENSMUSG00000112407	AC113204.1	---	9.20375	9.07585	10.8008	10.7995	9.1398	10.8002	1.66037	3.16097	6.16758e-24	3.90094e-21
ENSMUSG00000049692	Tmem239	transmembrane 239	8.73935	7.5526	9.99833	9.61096	8.14598	9.80465	1.65867	3.15725	0.000113116	0.00218428
ENSMUSG00000030278	Cidec	cell death-inducing DFFA-like effector c	4.89768	5.23256	6.75642	6.68661	5.06512	6.72152	1.6564	3.15228	9.91316e-05	0.00195615
ENSMUSG00000101540	Gm28465	predicted gene 28465	5.11314	4.30509	6.55491	6.17584	4.70911	6.36537	1.65626	3.15198	0.00142688	0.0163055
ENSMUSG00000027409	1700020A23Rik	RIKEN cDNA 1700020A23 gene	7.93048	6.3523	8.99377	8.60062	7.14139	8.7972	1.65581	3.151	0.00368676	0.0339156
ENSMUSG00000104059	Gm9124	predicted pseudogene 9124	4.11479	3.82146	5.38794	5.85889	3.96813	5.62342	1.65529	3.14986	0.00321706	0.0306586
ENSMUSG00000079266	Gm6490	predicted gene 6490	4.64429	3.91418	5.8065	6.06203	4.27923	5.93426	1.65503	3.1493	0.00249724	0.0252719
ENSMUSG00000090268	Gm5286	predicted gene 5286	5.43474	4.81831	6.65918	6.90039	5.12652	6.77979	1.65326	3.14544	0.00017331	0.00307864
ENSMUSG00000079269	Gm3676	predicted gene 3676	10.4414	9.74126	12.0097	11.4793	10.0914	11.7445	1.65312	3.14513	6.98883e-09	5.52827e-07
ENSMUSG00000034224	Slc38a8	solute carrier family 38, member 8	4.69865	4.372	5.9776	6.39851	4.53533	6.18805	1.65273	3.14427	0.000665118	0.00891076
ENSMUSG00000029811	Aoc1	amine oxidase, copper-containing 1	4.26647	3.61597	5.73194	5.45212	3.94122	5.59203	1.65081	3.1401	0.00518536	0.043801
ENSMUSG00000096344	Gm6408	predicted gene 6408	7.6492	7.42449	9.39508	8.97859	7.53684	9.18683	1.64999	3.13831	5.66076e-09	4.64879e-07
ENSMUSG00000114334	CT033778.1	---	5.80057	4.66666	6.91647	6.84641	5.23361	6.88144	1.64783	3.13361	0.00175071	0.0191031
ENSMUSG00000086366	1700061J23Rik	RIKEN cDNA 1700061J23 gene	5.87327	4.86552	7.27263	6.76145	5.36939	7.01704	1.64764	3.13322	0.00126641	0.0149254
ENSMUSG00000073094	Smim9	small integral membrane protein 9	5.40235	5.08082	7.23263	6.54127	5.24158	6.88695	1.64537	3.12827	0.00025683	0.00424152
ENSMUSG00000056055	Sag	S-antigen, retina and pineal gland (arrestin)	8.78718	7.85702	10.0549	9.87301	8.3221	9.96394	1.64184	3.12063	2.87966e-06	0.000105291
ENSMUSG00000113225	AC155295.1	---	4.5878	4.00129	5.65332	6.21897	4.29454	5.93614	1.6416	3.12012	0.00255252	0.0256834
ENSMUSG00000074899	Sptbn5	spectrin beta, non-erythrocytic 5	7.88432	8.8451	9.96414	10.0476	8.36471	10.0059	1.64118	3.1192	2.09236e-05	0.000547813
ENSMUSG00000099853	Gm29328	predicted gene 29328	6.72346	5.30284	7.92729	7.38047	6.01315	7.65388	1.64073	3.11823	0.00453125	0.0396023
ENSMUSG00000076498	Trbc2	T cell receptor beta, constant 2	6.35165	5.08082	7.1634	7.55049	5.71624	7.35694	1.6407	3.11818	0.00235539	0.0241104
ENSMUSG00000062518	Zfp534	zinc finger protein 534	4.80159	5.23256	7.65202	5.65417	5.01708	6.6531	1.63602	3.10807	0.00602006	0.049103
ENSMUSG00000113005	AC117689.1	---	4.4037	4.08345	6.04073	5.71568	4.24357	5.87821	1.63464	3.10509	0.00183066	0.0197958
ENSMUSG00000101894	1700016P04Rik	RIKEN cDNA 1700016P04 gene	8.40525	7.1473	9.77982	9.03699	7.77628	9.40841	1.63213	3.0997	0.000759632	0.00989982
ENSMUSG00000109372	Gm19410	predicted gene, 19410	7.45758	6.26697	8.43001	8.55507	6.86228	8.49254	1.63026	3.09569	0.000407113	0.0060601
ENSMUSG00000085197	1700125H03Rik	RIKEN cDNA 1700125H03 gene	6.86091	5.36985	7.91049	7.57559	6.11538	7.74304	1.62765	3.0901	0.00536725	0.0449478
ENSMUSG00000030075	Cntn3	contactin 3	5.43474	5.12028	7.13474	6.67117	5.27751	6.90296	1.62545	3.08538	0.00012131	0.00231068
ENSMUSG00000097619	4833422M21Rik	RIKEN cDNA 4833422M21 gene	4.89768	5.71731	7.17751	6.68661	5.3075	6.93206	1.62457	3.08349	0.00124292	0.0146965
ENSMUSG00000074207	Adh1	alcohol dehydrogenase 1 (class I)	7.9586	8.97184	9.75885	10.4175	8.46522	10.0882	1.62297	3.08008	0.000137717	0.00256987
ENSMUSG00000105023	1700012D16Rik	RIKEN cDNA 1700012D16 gene	6.71029	5.66491	7.96846	7.64838	6.1876	7.80842	1.62082	3.0755	0.000458748	0.00666617
ENSMUSG00000027173	Depdc7	DEP domain containing 7	4.75104	4.23492	6.51099	5.71568	4.49298	6.11334	1.62035	3.07451	0.00284512	0.0278124
ENSMUSG00000111827	AC127318.1	---	7.48877	6.71647	8.88185	8.56346	7.10262	8.72266	1.62004	3.07383	9.00313e-06	0.000271616
ENSMUSG00000026579	F5	coagulation factor V	8.67979	7.47862	9.87383	9.51689	8.07921	9.69536	1.61616	3.06557	0.000205957	0.00354593
ENSMUSG00000025020	Slit1	slit homolog 1 (Drosophila)	8.18493	7.33508	9.33966	9.4093	7.76001	9.37448	1.61447	3.062	2.74224e-06	0.000100984
ENSMUSG00000030317	Timp4	tissue inhibitor of metalloproteinase 4	5.22849	4.08345	6.10122	6.43555	4.65597	6.26838	1.61241	3.05763	0.00587868	0.0483065
ENSMUSG00000062651	H2al2a	H2A histone family member L2A	9.72135	8.37206	10.6214	10.6955	9.0467	10.6585	1.61177	3.05627	0.000212864	0.00364222
ENSMUSG00000095028	Sirpb1b	signal-regulatory protein beta 1B	6.61457	6.26697	8.15122	7.94659	6.44077	8.04891	1.60814	3.04858	5.14106e-07	2.3854e-05
ENSMUSG00000070985	Acnat1	acyl-coenzyme A amino acid N-acyltransferase 1	5.49742	4.30509	6.34582	6.67117	4.90125	6.50849	1.60724	3.04669	0.00513745	0.0435289
ENSMUSG00000036123	Slc9a3	solute carrier family 9 (sodium/hydrogen exchanger), member 3	6.94202	6.72928	7.4459	9.43924	6.83565	8.44257	1.60691	3.046	0.00130203	0.0152307
ENSMUSG00000039004	Bmp6	bone morphogenetic protein 6	7.57122	7.07885	8.89899	8.95646	7.32503	8.92773	1.60269	3.0371	1.80333e-08	1.26733e-06
ENSMUSG00000085833	Gm13003	predicted gene 13003	5.22849	4.372	6.07129	6.73198	4.80024	6.40163	1.60139	3.03436	0.00273651	0.0270441
ENSMUSG00000094445	1700015G11Rik	RIKEN cDNA 1700015G11 gene	9.37836	7.73523	10.3084	10.0067	8.55679	10.1575	1.60075	3.03301	0.00320315	0.0305668
ENSMUSG00000020826	Nos2	nitric oxide synthase 2, inducible	5.30056	4.55591	6.37061	6.68661	4.92824	6.52861	1.60037	3.03222	0.000935254	0.0117279
ENSMUSG00000096573	1700009J07Rik	RIKEN cDNA 1700009J07 gene	10.1314	8.80631	11.263	10.8739	9.46887	11.0685	1.59961	3.0306	0.00018338	0.00322431
ENSMUSG00000009097	Tbx1	T-box 1	8.09152	7.44794	9.23557	9.49732	7.76973	9.36645	1.59672	3.02455	1.82863e-07	9.73795e-06
ENSMUSG00000038267	Slc22a23	solute carrier family 22, member 23	6.15182	5.52491	7.10551	7.76209	5.83836	7.4338	1.59544	3.02186	0.000183697	0.00322741
ENSMUSG00000096997	Gm26791	predicted gene, 26791	6.81243	5.90975	7.81439	8.09865	6.36109	7.95652	1.59543	3.02185	0.000130673	0.0024575
ENSMUSG00000036027	1810046K07Rik	RIKEN cDNA 1810046K07 gene	7.49646	6.58162	8.52138	8.74038	7.03904	8.63088	1.59184	3.01434	4.31281e-05	0.000996063
ENSMUSG00000095331	Ptma-ps1	prothymosin alpha, pseudogene 1	8.43758	8.40038	10.0142	10.0051	8.41898	10.0096	1.59067	3.01189	2.71997e-16	7.78256e-14
ENSMUSG00000103310	Pcdha12	protocadherin alpha 12	6.11231	5.69135	7.7017	7.28223	5.90183	7.49197	1.59014	3.01078	3.13486e-05	0.000769877
ENSMUSG00000071537	Klrg2	killer cell lectin-like receptor subfamily G, member 2	5.89672	5.84056	7.63166	7.28223	5.86864	7.45694	1.58831	3.00696	9.94633e-06	0.000296351
ENSMUSG00000109966	Gm34623	predicted gene, 34623	6.00854	5.23256	7.4459	6.96515	5.62055	7.20552	1.58497	3.00002	0.000468975	0.00679288
ENSMUSG00000083618	Gm11771	predicted gene 11771	4.529	4.719	5.8065	6.60768	4.624	6.20709	1.58309	2.9961	0.00183626	0.0198384
ENSMUSG00000111883	AC160249.1	---	7.7556	7.6569	9.38294	9.19384	7.70625	9.28839	1.58214	2.99413	4.52746e-11	6.11326e-09
ENSMUSG00000110229	Gm31784	predicted gene, 31784	6.64257	6.81595	8.28761	8.33262	6.72926	8.31011	1.58086	2.99147	4.73778e-08	2.99135e-06
ENSMUSG00000072605	Gm10376	predicted gene 10376	9.64207	9.05054	11.1521	10.7013	9.34631	10.9267	1.58039	2.99051	1.09364e-08	8.11272e-07
ENSMUSG00000091472	Gm3739	predicted gene 3739	4.69865	4.61235	6.53312	5.93846	4.6555	6.23579	1.58029	2.99029	0.00128497	0.0150904
ENSMUSG00000104872	1700008B11Rik	RIKEN cDNA 1700008B11 gene	6.62864	5.58255	7.73071	7.64047	6.10559	7.68559	1.58	2.9897	0.000577807	0.00796296
ENSMUSG00000030220	Arhgdib	Rho, GDP dissociation inhibitor (GDI) beta	6.17117	7.185	8.07786	8.43676	6.67809	8.25731	1.57922	2.98809	0.000705279	0.00933776
ENSMUSG00000032456	Nmnat3	nicotinamide nucleotide adenylyltransferase 3	11.916	11.7124	13.3786	13.4038	11.8142	13.3912	1.57701	2.98351	9.57002e-49	2.15637e-45
ENSMUSG00000066175	2510046G10Rik	RIKEN cDNA 2510046G10 gene	5.3353	4.66666	6.81177	6.34111	5.00098	6.57644	1.57546	2.98031	0.00113397	0.0136592
ENSMUSG00000099417	1700028B04Rik	RIKEN cDNA 1700028B04 gene	5.3353	4.76951	6.39497	6.8601	5.0524	6.62754	1.57513	2.97963	0.000599161	0.0081904
ENSMUSG00000055523	Gucy2g	guanylate cyclase 2g	9.04758	8.95284	10.3955	10.7489	9.00021	10.5722	1.57201	2.97319	2.43209e-14	5.62063e-12
ENSMUSG00000029254	Stap1	signal transducing adaptor family member 1	5.55749	5.23256	7.7685	6.15378	5.39502	6.96114	1.56612	2.96107	0.0036342	0.0335175
ENSMUSG00000014351	Gip	gastric inhibitory polypeptide	4.11479	4.08345	5.8065	5.52266	4.09912	5.66458	1.56546	2.95972	0.00395527	0.0357382
ENSMUSG00000078137	Ankrd63	ankyrin repeat domain 63	9.4355	9.31568	10.86	11.0213	9.37559	10.9406	1.56506	2.9589	2.71001e-21	1.32029e-18
ENSMUSG00000087279	4930544D05Rik	RIKEN cDNA 4930544D05 gene	9.86197	8.56671	10.8523	10.7022	9.21434	10.7773	1.56292	2.9545	0.000198207	0.00344127
ENSMUSG00000082145	Gm12312	predicted gene 12312	6.697	6.30171	7.93562	8.18818	6.49936	8.0619	1.56254	2.95374	1.19309e-06	4.9669e-05
ENSMUSG00000108841	Frmpd2	FERM and PDZ domain containing 2	5.03077	5.26813	6.91647	6.50688	5.14945	6.71168	1.56222	2.95309	0.000333897	0.00518865
ENSMUSG00000041420	Meis3	Meis homeobox 3	7.35976	7.29254	8.8021	8.9723	7.32615	8.8872	1.56105	2.95069	4.51205e-10	4.95941e-08
ENSMUSG00000058114	Olfr127	olfactory receptor 127	6.00854	5.30284	7.49181	6.9396	5.65569	7.2157	1.56001	2.94857	0.000496616	0.00708788
ENSMUSG00000099201	Gm27187	predicted gene 27187	5.96484	5.58255	7.71144	6.95243	5.7737	7.33193	1.55824	2.94494	0.000283428	0.00457801
ENSMUSG00000111082	AC061963.3	---	8.63519	7.42449	9.53595	9.63901	8.02984	9.58748	1.55764	2.94373	0.000303979	0.00482352
ENSMUSG00000019989	Enpp3	ectonucleotide pyrophosphatase/phosphodiesterase 3	4.85044	5.15869	6.9661	6.15378	5.00456	6.55994	1.55538	2.93912	0.00162661	0.0180272
ENSMUSG00000024011	Pi16	peptidase inhibitor 16	7.25482	6.98578	8.74163	8.60875	7.1203	8.67519	1.55489	2.93812	1.15598e-08	8.52257e-07
ENSMUSG00000087363	Gm16347	predicted gene 16347	6.68358	6.31877	8.23459	7.86749	6.50118	8.05104	1.54986	2.92789	4.32516e-06	0.000146689
ENSMUSG00000044544	4921513I03Rik	RIKEN cDNA 4921513I03 gene	7.01882	6.21325	8.2547	8.07537	6.61603	8.16504	1.54901	2.92616	5.74802e-05	0.00125974
ENSMUSG00000111639	AC117245.4	---	9.00237	8.66337	10.3212	10.4405	8.83287	10.3808	1.54796	2.92402	5.0818e-14	1.13794e-11
ENSMUSG00000078198	Olfr364-ps1	olfactory receptor 364, pseudogene 1	5.11314	5.04025	6.88241	6.3605	5.0767	6.62145	1.54475	2.91754	0.000497198	0.00709339
ENSMUSG00000031919	Tmed6	transmembrane p24 trafficking protein 6	10.3616	10.1622	11.5047	12.097	10.2619	11.8008	1.53896	2.90585	4.36536e-12	7.15364e-10
ENSMUSG00000086377	4930529C04Rik	RIKEN cDNA 4930529C04 gene	6.80005	6.40117	8.01637	8.26221	6.60061	8.13929	1.53867	2.90527	1.20274e-06	5.00127e-05
ENSMUSG00000101940	Akp-ps1	alkaline phosphatase pseudogene 1	6.74945	5.97577	7.5363	8.26221	6.36261	7.89925	1.53665	2.90119	0.000376517	0.00568671
ENSMUSG00000021596	Mctp1	multiple C2 domains, transmembrane 1	5.22849	4.55591	6.55491	6.30153	4.8922	6.42822	1.53602	2.89994	0.0014801	0.0167559
ENSMUSG00000109297	Gm31522	predicted gene, 31522	5.03077	5.26813	6.91647	6.45371	5.14945	6.68509	1.53564	2.89917	0.000508764	0.00721841
ENSMUSG00000055177	Cstl1	cystatin-like 1	8.34261	7.23977	9.46292	9.18842	7.79119	9.32567	1.53447	2.89683	0.000245959	0.00410713
ENSMUSG00000059626	Rhox3e	reproductive homeobox 3E	4.03253	4.23492	5.84238	5.48782	4.13372	5.6651	1.53138	2.89061	0.00543425	0.0454455
ENSMUSG00000113585	AL591582.1	---	6.0299	5.15869	6.88241	7.36135	5.59429	7.12188	1.52758	2.88303	0.00108846	0.0132392
ENSMUSG00000029608	Rph3a	rabphilin 3A	6.48136	5.40222	7.38638	7.55049	5.94179	7.46843	1.52664	2.88114	0.00143273	0.0163585
ENSMUSG00000107873	Gm19065	predicted gene, 19065	5.64314	5.4952	7.28572	6.90039	5.56917	7.09306	1.52388	2.87564	9.07179e-05	0.00181799
ENSMUSG00000036574	Tex44	testis expressed 44	10.4194	9.14204	11.4483	11.1522	9.7807	11.3003	1.51958	2.86707	0.000180889	0.00318895
ENSMUSG00000086559	Gm14426	predicted gene 14426	5.89672	5.74282	7.25942	7.41796	5.81977	7.33869	1.51892	2.86577	1.24546e-05	0.000355233
ENSMUSG00000112333	AC100378.1	---	6.46577	5.4952	7.37417	7.62452	5.98049	7.49935	1.51886	2.86565	0.000813674	0.0104694
ENSMUSG00000040537	Adam22	a disintegrin and metallopeptidase domain 22	9.89872	9.5083	11.1637	11.2773	9.70351	11.2205	1.51702	2.86199	8.80466e-16	2.3513e-13
ENSMUSG00000100375	Gm28114	predicted gene 28114	4.75104	4.719	6.48852	6.01386	4.73502	6.25119	1.51617	2.86031	0.00144367	0.016455
ENSMUSG00000086046	1700095A21Rik	RIKEN cDNA 1700095A21 gene	9.23627	8.20319	10.4819	9.98967	8.71973	10.2358	1.51607	2.86011	9.59835e-05	0.00190551
ENSMUSG00000032356	Rasgrf1	RAS protein-specific guanine nucleotide-releasing factor 1	8.76506	8.27924	10.051	10.022	8.52215	10.0365	1.51436	2.85672	4.53176e-10	4.96593e-08
ENSMUSG00000069582	Krtap10-4	keratin associated protein 10-4	4.11479	4.372	5.7697	5.74549	4.2434	5.75759	1.5142	2.8564	0.0042264	0.0375702
ENSMUSG00000099907	Gm10421	predicted gene 10421	7.74273	7.40864	9.02923	9.14994	7.57568	9.08959	1.5139	2.85582	2.64339e-09	2.38846e-07
ENSMUSG00000074677	Sirpb1c	signal-regulatory protein beta 1C	7.38484	6.36878	8.55421	8.22567	6.87681	8.38994	1.51313	2.85429	0.000470858	0.00681194
ENSMUSG00000114575	AC154573.2	---	7.00809	6.31877	8.24133	8.11015	6.66343	8.17574	1.51231	2.85266	2.4387e-05	0.000621343
ENSMUSG00000053310	Nrgn	neurogranin	8.4692	7.03823	9.18407	9.34748	7.75371	9.26578	1.51206	2.85218	0.00285253	0.0278622
ENSMUSG00000039059	Hrh3	histamine receptor H3	5.52776	5.08082	6.81177	6.81864	5.30429	6.8152	1.51091	2.8499	0.000225235	0.0038307
ENSMUSG00000034098	Fstl5	follistatin-like 5	5.26498	4.81831	6.51099	6.59136	5.04164	6.55118	1.50953	2.84718	0.000528368	0.00742062
ENSMUSG00000075277	Haglr	Hoxd antisense growth associated long non-coding RNA	8.18016	7.33508	9.26892	9.26501	7.75762	9.26696	1.50934	2.8468	1.37461e-05	0.000384764
ENSMUSG00000095528	Gm10375	predicted gene 10375	9.76658	9.05818	11.1602	10.6821	9.41238	10.9211	1.50876	2.84565	5.12651e-07	2.38171e-05
ENSMUSG00000030214	Plbd1	phospholipase B domain containing 1	9.72135	8.69964	10.7521	10.685	9.2105	10.7186	1.50807	2.84429	1.53316e-05	0.000420583
ENSMUSG00000112383	AC153512.2	---	6.55688	6.19488	7.68204	8.08123	6.37588	7.88163	1.50575	2.83973	9.94162e-06	0.000296351
ENSMUSG00000085014	Gm13490	predicted gene 13490	4.5878	4.55591	6.18744	5.96403	4.57185	6.07574	1.50388	2.83605	0.00174814	0.0190923
ENSMUSG00000047394	Odf3b	outer dense fiber of sperm tails 3B	7.896	6.70354	9.00173	8.60469	7.29977	8.80321	1.50345	2.83519	0.00125946	0.0148532
ENSMUSG00000114895	AC154747.4	---	6.72346	5.90975	7.74025	7.88768	6.3166	7.81396	1.49736	2.82326	0.00017673	0.00312787
ENSMUSG00000096861	Vmn2r68	vomeronasal 2, receptor 68	7.16113	7.37641	9.19452	8.33752	7.26877	8.76602	1.49725	2.82304	6.25214e-05	0.00134488
ENSMUSG00000100448	H2al1k	H2A histone family member L1K	6.84895	6.23138	7.93562	8.13851	6.54016	8.03706	1.4969	2.82236	2.06303e-05	0.000541775
ENSMUSG00000034533	Scn10a	sodium channel, voltage-gated, type X, alpha	7.18036	7.10858	8.54879	8.73296	7.14447	8.64088	1.49641	2.82139	1.25893e-08	9.16909e-07
ENSMUSG00000071551	Akr1c19	aldo-keto reductase family 1, member C19	5.26498	5.63797	7.17751	6.71701	5.45148	6.94726	1.49579	2.82018	0.000503101	0.00716342
ENSMUSG00000090126	4930519F09Rik	RIKEN cDNA 4930519F09 gene	4.80159	4.372	6.00951	6.15378	4.5868	6.08165	1.49485	2.81835	0.00219637	0.0228194
ENSMUSG00000042804	Gpr153	G protein-coupled receptor 153	8.27713	6.94241	8.98577	9.22061	7.60977	9.10319	1.49342	2.81555	0.00210729	0.0220336
ENSMUSG00000027313	Chac1	ChaC, cation transport regulator 1	6.40167	5.43389	7.57946	7.24098	5.91778	7.41022	1.49244	2.81365	0.00139151	0.0160056
ENSMUSG00000094151	Gm7233	predicted gene 7233	6.49678	6.62342	8.55961	7.54202	6.5601	8.05081	1.49072	2.81028	0.000377278	0.00569581
ENSMUSG00000070304	Scn2b	sodium channel, voltage-gated, type II, beta	7.29065	7.03823	9.02533	8.28268	7.16444	8.65401	1.48957	2.80804	2.73924e-05	0.000683899
ENSMUSG00000041347	Bdkrb1	bradykinin receptor, beta 1	5.03077	5.43389	6.4657	6.97776	5.23233	6.72173	1.4894	2.80772	0.000877162	0.0111272
ENSMUSG00000025017	Pik3ap1	phosphoinositide-3-kinase adaptor protein 1	7.53432	7.19428	8.68841	9.01575	7.3643	8.85208	1.48778	2.80457	1.36589e-07	7.49514e-06
ENSMUSG00000060317	Acnat2	acyl-coenzyme A amino acid N-acyltransferase 2	5.11314	5.71731	7.02973	6.77596	5.41523	6.90285	1.48762	2.80426	0.000914059	0.0115062
ENSMUSG00000100759	1700029B22Rik	RIKEN cDNA 1700029B22 gene	8.16093	6.74199	9.19798	8.67607	7.45146	8.93703	1.48557	2.80027	0.00510146	0.0433359
ENSMUSG00000104186	Gm37819	predicted gene, 37819	10.2408	10.119	11.6522	11.6783	10.1799	11.6653	1.48536	2.79987	6.05139e-29	5.32109e-26
ENSMUSG00000042064	Myo3b	myosin IIIB	5.55749	5.26813	6.79355	7.00265	5.41281	6.8981	1.4853	2.79975	0.000150522	0.00276696
ENSMUSG00000086391	1700042O10Rik	RIKEN cDNA 1700042O10 gene	5.49742	5.04025	6.88241	6.62382	5.26884	6.75311	1.48428	2.79777	0.000485784	0.00698862
ENSMUSG00000090061	Nwd2	NACHT and WD repeat domain containing 2	7.44968	6.26697	8.53789	8.13851	6.85833	8.3382	1.47987	2.78924	0.00209965	0.0219793
ENSMUSG00000079164	Tlr5	toll-like receptor 5	5.43474	4.76951	6.71831	6.43555	5.10212	6.57693	1.4748	2.77945	0.00162141	0.0179973
ENSMUSG00000070645	Ren1	renin 1 structural	5.55749	5.81674	6.86507	7.45451	5.68711	7.15979	1.47268	2.77537	0.000300831	0.00478411
ENSMUSG00000044787	Spata32	spermatogenesis associated 32	9.97504	8.85097	11.0456	10.7192	9.41301	10.8824	1.46937	2.76901	0.000113036	0.00218391
ENSMUSG00000025328	Padi3	peptidyl arginine deiminase, type III	8.67641	8.29657	9.76353	10.1445	8.48649	9.95401	1.46752	2.76546	6.62293e-09	5.31781e-07
ENSMUSG00000109489	Gm7451	predicted gene 7451	5.61515	4.95553	6.69886	6.80455	5.28534	6.75171	1.46637	2.76325	0.000886385	0.0112284
ENSMUSG00000109290	Phgdh-ps1	3-phosphoglycerate dehydrogenase, pseudogene 1	7.43374	6.49422	8.36982	8.49054	6.96398	8.43018	1.4662	2.76293	0.000254247	0.00420879
ENSMUSG00000006522	Itih3	inter-alpha trypsin inhibitor, heavy chain 3	6.90782	5.90975	7.61101	8.13851	6.40878	7.87476	1.46597	2.7625	0.00138809	0.0159735
ENSMUSG00000111620	AC118733.2	---	5.07254	4.49717	6.00951	6.48938	4.78486	6.24944	1.46458	2.75984	0.00307021	0.029556
ENSMUSG00000097115	1810019N24Rik	RIKEN cDNA 1810019N24 gene	6.31732	6.31877	7.83235	7.73263	6.31804	7.78249	1.46445	2.75957	3.04221e-06	0.000109568
ENSMUSG00000034689	4921530L21Rik	RIKEN cDNA 4921530L21 gene	9.94303	8.91408	11.0369	10.7434	9.42855	10.8901	1.46158	2.7541	3.86809e-05	0.00091205
ENSMUSG00000089716	Gm6264	predicted gene 6264	4.5878	5.36985	6.63892	6.24006	4.97882	6.43949	1.46066	2.75235	0.00561851	0.0467586
ENSMUSG00000006311	Etv2	ets variant 2	6.43407	5.88705	7.33693	7.90098	6.16056	7.61895	1.45839	2.74802	0.000207697	0.00356915
ENSMUSG00000110773	AC061963.1	---	7.54919	6.59569	8.45919	8.60062	7.07244	8.52991	1.45747	2.74626	0.000278166	0.00451134
ENSMUSG00000085800	1700066O22Rik	RIKEN cDNA 1700066O22 gene	7.44968	7.12807	8.72251	8.76968	7.28888	8.74609	1.45722	2.74578	4.43579e-08	2.83043e-06
ENSMUSG00000086969	4930443O20Rik	RIKEN cDNA 4930443O20 gene	8.70657	7.86285	9.78213	9.70117	8.28471	9.74165	1.45694	2.74526	1.26497e-05	0.000359659
ENSMUSG00000099735	1700122H20Rik	RIKEN cDNA 1700122H20 gene	5.91978	5.08082	7.13474	6.77596	5.5003	6.95535	1.45505	2.74166	0.00197141	0.02091
ENSMUSG00000097651	4930461G14Rik	RIKEN cDNA 4930461G14 gene	9.32103	8.32217	10.31	10.2379	8.8216	10.2739	1.45233	2.7365	4.62264e-05	0.00105746
ENSMUSG00000090740	Gm17079	predicted gene 17079	5.43474	5.52491	7.17751	6.68661	5.47982	6.93206	1.45224	2.73632	0.000433241	0.00636739
ENSMUSG00000063434	Sorcs3	sortilin-related VPS10 domain containing receptor 3	4.529	4.86552	6.18744	6.10863	4.69726	6.14804	1.45078	2.73356	0.00258082	0.0259284
ENSMUSG00000059030	Olfr128	olfactory receptor 128	7.14164	6.19488	8.23459	8.0032	6.66826	8.1189	1.45064	2.73328	0.000587248	0.00807454
ENSMUSG00000071909	Nutm2	NUT family member 2	7.78731	7.67689	9.05622	9.30808	7.7321	9.18215	1.45005	2.73218	2.26207e-09	2.09646e-07
ENSMUSG00000114852	AC161453.1	---	9.56552	8.83624	10.8589	10.4428	9.20088	10.6508	1.44995	2.73199	1.97772e-06	7.59826e-05
ENSMUSG00000074981	Dcdc5	doublecortin domain containing 5	7.93615	8.02755	9.5055	9.35475	7.98185	9.43013	1.44828	2.72882	5.91429e-10	6.19831e-08
ENSMUSG00000110569	Gm18860	predicted gene, 18860	4.89768	4.49717	6.15927	6.13139	4.69742	6.14533	1.4479	2.72811	0.00234499	0.024038
ENSMUSG00000020524	Gria1	glutamate receptor, ionotropic, AMPA1 (alpha 1)	6.58601	5.71731	7.54721	7.64838	6.15166	7.5978	1.44614	2.72477	0.000604891	0.00825105
ENSMUSG00000034774	Dsg1c	desmoglein 1 gamma	6.0299	5.12028	7.32429	6.71701	5.57509	7.02065	1.44557	2.7237	0.00374323	0.0343594
ENSMUSG00000021791	Dydc2	DPY30 domain containing 2	8.02924	6.80388	9.18407	8.53388	7.41656	8.85897	1.44241	2.71775	0.00327245	0.0310551
ENSMUSG00000058028	Zscan5b	zinc finger and SCAN domain containing 5B	6.52714	6.44844	7.74973	8.11015	6.48779	7.92994	1.44215	2.71725	5.86205e-06	0.000188864
ENSMUSG00000079304	4933413G19Rik	RIKEN cDNA 4933413G19 gene	8.55642	8.04303	9.88463	9.59876	8.29973	9.7417	1.44197	2.71692	1.90912e-07	1.01068e-05
ENSMUSG00000054191	Klf1	Kruppel-like factor 1 (erythroid)	5.77549	5.15869	6.91647	6.90039	5.46709	6.90843	1.44134	2.71573	0.000613518	0.00835292
ENSMUSG00000099869	1700030F04Rik	RIKEN cDNA 1700030F04 gene	7.63533	6.40117	8.66355	8.25186	7.01825	8.45771	1.43945	2.71218	0.0034222	0.0320543
ENSMUSG00000036401	Glt6d1	glycosyltransferase 6 domain containing 1	8.38052	7.03823	9.23557	9.06089	7.70937	9.14823	1.43886	2.71106	0.00322772	0.0307277
ENSMUSG00000084996	Gm11419	predicted gene 11419	7.61428	6.82791	8.79296	8.52532	7.2211	8.65914	1.43804	2.70953	8.62737e-05	0.00175132
ENSMUSG00000087137	4930509K18Rik	RIKEN cDNA 4930509K18 gene	7.22734	6.98578	8.38206	8.70669	7.10656	8.54438	1.43781	2.7091	5.24302e-07	2.42025e-05
ENSMUSG00000021255	Esrrb	estrogen related receptor, beta	7.56391	6.24929	8.43001	8.25704	6.9066	8.34353	1.43693	2.70744	0.0047591	0.0410958
ENSMUSG00000049119	Fam110b	family with sequence similarity 110, member B	7.77471	6.53858	8.33875	8.84043	7.15665	8.58959	1.43295	2.69998	0.00333686	0.0315336
ENSMUSG00000068699	Flnc	filamin C, gamma	7.896	7.67026	9.2322	9.19923	7.78313	9.21571	1.43259	2.6993	1.08357e-09	1.07377e-07
ENSMUSG00000043850	Clrn1	clarin 1	6.15182	6.23138	7.5363	7.71014	6.1916	7.62322	1.43162	2.6975	1.17469e-05	0.00033907
ENSMUSG00000000682	Cd52	CD52 antigen	5.58661	5.71731	6.9332	7.23048	5.65196	7.08184	1.42988	2.69425	0.000149361	0.00275155
ENSMUSG00000082893	Gm11383	predicted gene 11383	6.64257	5.43389	7.29869	7.63252	6.03823	7.46561	1.42738	2.68957	0.00603449	0.0491984
ENSMUSG00000055882	Abhd16b	abhydrolase domain containing 16B	9.13149	8.01714	10.1129	9.88979	8.57431	10.0014	1.42705	2.68897	0.000359868	0.00549213
ENSMUSG00000038059	Smim3	small integral membrane protein 3	5.69755	5.12028	6.75642	6.91358	5.40891	6.835	1.42608	2.68716	0.000730365	0.00961692
ENSMUSG00000101755	Gm29507	predicted gene 29507	4.89768	4.719	5.9776	6.48938	4.80834	6.23349	1.42515	2.68542	0.00240949	0.0245318
ENSMUSG00000055567	Unc80	unc-80, NALCN activator	8.79967	8.34317	9.86514	10.1248	8.57142	9.99496	1.42354	2.68243	1.0572e-08	7.89116e-07
ENSMUSG00000106445	Gm21190	predicted gene, 21190	7.37653	7.0688	8.92013	8.37136	7.22267	8.64575	1.42308	2.68157	1.39509e-05	0.000389287
ENSMUSG00000041703	Zic5	zinc finger protein of the cerebellum 5	8.0186	6.8863	8.82021	8.93075	7.45245	8.87548	1.42303	2.68149	0.00108553	0.0132141
ENSMUSG00000057897	Camk2b	calcium/calmodulin-dependent protein kinase II, beta	7.16113	6.21325	7.95213	8.26735	6.68719	8.10974	1.42256	2.6806	0.000777032	0.0100877
ENSMUSG00000019312	Grb7	growth factor receptor bound protein 7	7.7556	6.62342	8.69333	8.52961	7.18951	8.61147	1.42196	2.67949	0.00149271	0.016875
ENSMUSG00000083061	Gm12191	predicted gene 12191	8.57833	8.6124	10.302	9.73127	8.59537	10.0166	1.42125	2.67818	2.48569e-07	1.27112e-05
ENSMUSG00000085785	Sox5os3	SRY (sex determining region Y)-box 5, opposite strand 3	8.37636	7.86865	9.54958	9.5362	8.1225	9.54289	1.42039	2.67657	6.69623e-08	4.13378e-06
ENSMUSG00000026572	Tbx19	T-box 19	9.34466	8.98259	10.5129	10.6549	9.16362	10.5839	1.42026	2.67635	2.76028e-12	4.71629e-10
ENSMUSG00000107997	Gm44243	predicted gene, 44243	7.6492	7.42449	8.94097	8.96915	7.53684	8.95506	1.41821	2.67255	7.87957e-09	6.14879e-07
ENSMUSG00000085516	4930538E20Rik	RIKEN cDNA 4930538E20 gene	8.38052	8.04303	9.53046	9.7294	8.21178	9.62993	1.41816	2.67244	2.09718e-09	1.96383e-07
ENSMUSG00000101819	H2al1b	H2A histone family member L1B	7.09173	6.21325	8.00058	8.13851	6.65249	8.06954	1.41706	2.6704	0.000420137	0.00620769
ENSMUSG00000035187	Nkx6-1	NK6 homeobox 1	8.87242	8.85097	10.1056	10.4507	8.8617	10.2781	1.41644	2.66925	2.96925e-11	4.11721e-09
ENSMUSG00000087250	Usp46os1	ubiquitin specific peptidase 46, opposite strand 1	6.33459	5.71731	7.32429	7.55049	6.02595	7.43739	1.41144	2.66003	0.000252113	0.00418209
ENSMUSG00000067941	Gm7168	predicted gene 7168	6.72346	6.07951	7.80533	7.81224	6.40148	7.80878	1.4073	2.6524	0.00010996	0.0021364
ENSMUSG00000070306	Ccdc153	coiled-coil domain containing 153	4.5878	4.61235	6.26881	5.74549	4.60007	6.00715	1.40707	2.65199	0.00516922	0.0437158
ENSMUSG00000017950	Hnf4a	hepatic nuclear factor 4, alpha	4.94342	4.99851	6.51099	6.24006	4.97097	6.37552	1.40456	2.64736	0.00156911	0.0175409
ENSMUSG00000021047	Nova1	neuro-oncological ventral antigen 1	7.46544	7.50867	9.08271	8.6991	7.48706	8.8909	1.40385	2.64606	7.49707e-07	3.33684e-05
ENSMUSG00000090505	Gm3486	predicted gene 3486	10.2881	9.58962	11.6268	11.0455	9.93887	11.3361	1.39723	2.63396	3.23868e-06	0.000115491
ENSMUSG00000020673	Tpo	thyroid peroxidase	7.8487	7.57407	8.8732	9.34018	7.71138	9.10669	1.39531	2.63045	8.36109e-07	3.64491e-05
ENSMUSG00000103811	Gm38004	predicted gene, 38004	5.82521	5.61053	6.9332	7.29236	5.71787	7.11278	1.39491	2.62972	0.00020641	0.00355203
ENSMUSG00000054822	1700041G16Rik	RIKEN cDNA 1700041G16 gene	5.40235	4.86552	6.4657	6.59136	5.13393	6.52853	1.3946	2.62915	0.0016946	0.0185695
ENSMUSG00000071506	Tmem139	transmembrane protein 139	5.55749	5.1961	6.9332	6.60768	5.37679	6.77044	1.39365	2.62743	0.000843549	0.0107843
ENSMUSG00000107252	Gm43786	predicted gene 5767	8.9473	7.6569	9.8542	9.52979	8.3021	9.692	1.3899	2.6206	0.00265799	0.0264932
ENSMUSG00000107386	Gm42800	predicted gene 42800	6.0299	5.43389	7.19149	7.05119	5.73189	7.12134	1.38945	2.61978	0.0005729	0.00791349
ENSMUSG00000074146	4930579C12Rik	RIKEN cDNA 4930579C12 gene	10.5609	9.71895	11.561	11.4975	10.1399	11.5292	1.3893	2.61951	9.74595e-07	4.15812e-05
ENSMUSG00000100334	C230024C17Rik	RIKEN cDNA C230024C17 gene	5.82521	5.63797	6.91647	7.32233	5.73159	7.1194	1.38781	2.6168	0.000241327	0.00404957
ENSMUSG00000004231	Pax2	paired box 2	5.40235	5.1961	6.89954	6.47165	5.29922	6.6856	1.38638	2.61421	0.00110455	0.0133597
ENSMUSG00000043085	Tmem82	transmembrane protein 82	7.77471	6.99643	8.43001	9.11327	7.38557	8.77164	1.38607	2.61366	0.00042434	0.00625442
ENSMUSG00000114441	AC129308.2	---	7.55657	6.70354	8.63315	8.39506	7.13005	8.5141	1.38405	2.61	0.000324123	0.00507454
ENSMUSG00000048994	H2al3	H2A histone family member L3	8.70657	7.60916	9.5738	9.50605	8.15787	9.53992	1.38206	2.6064	0.000656323	0.00882243
ENSMUSG00000040434	Large2	LARGE xylosyl- and glucuronyltransferase 2	8.08643	7.64342	9.05622	9.43696	7.86492	9.24659	1.38166	2.60569	1.2667e-06	5.23641e-05
ENSMUSG00000091563	Gm8108	predicted gene 8108	4.89768	5.15869	6.75642	6.06203	5.02818	6.40922	1.38104	2.60456	0.00437174	0.0385732
ENSMUSG00000070719	Pla2g4d	phospholipase A2, group IVD	9.31451	8.39235	10.0757	10.3883	8.85343	10.232	1.37859	2.60014	6.76947e-05	0.0014373
ENSMUSG00000081467	Gm13337	predicted gene 13337	5.89672	5.61053	6.86507	7.39934	5.75362	7.1322	1.37858	2.60012	0.000461354	0.00669865
ENSMUSG00000094706	Gm10338	predicted gene 10338	7.18988	6.66403	8.72251	7.88768	6.92696	8.30509	1.37814	2.59932	0.000598188	0.0081904
ENSMUSG00000106004	Gm43391	predicted gene 43391	5.69755	5.88705	6.82975	7.50765	5.7923	7.1687	1.3764	2.5962	0.000759813	0.00989982
ENSMUSG00000033590	Myo5c	myosin VC	6.40167	6.17628	7.52531	7.80518	6.28898	7.66524	1.37627	2.59596	3.03454e-05	0.000748811
ENSMUSG00000085015	Gm14424	predicted gene 14424	9.12406	8.67667	10.142	10.4094	8.90036	10.2757	1.37535	2.5943	8.32686e-09	6.43087e-07
ENSMUSG00000114516	AC187103.1	---	5.58661	4.81831	6.75642	6.39851	5.20246	6.57746	1.375	2.59369	0.00471617	0.0408033
ENSMUSG00000029766	1700012A03Rik	RIKEN cDNA 1700012A03 gene	10.1632	9.35549	11.3364	10.9302	9.75934	11.1333	1.37395	2.59179	7.60898e-06	0.000235063
ENSMUSG00000028341	Nr4a3	nuclear receptor subfamily 4, group A, member 3	6.67004	5.61053	7.64188	7.38047	6.14028	7.51117	1.37089	2.5863	0.00430558	0.0381294
ENSMUSG00000095413	H2al1e	H2A histone family member L1E	5.6706	5.08082	6.7751	6.71701	5.37571	6.74606	1.37035	2.58533	0.00144797	0.0164776
ENSMUSG00000029322	Plac8	placenta-specific 8	7.69003	6.81595	8.63315	8.6128	7.25299	8.62298	1.36999	2.58468	0.00028735	0.00461655
ENSMUSG00000069911	Fam196b	family with sequence similarity 196, member B	7.67655	6.95338	8.9285	8.44132	7.31496	8.68491	1.36994	2.58461	0.000238167	0.00401555
ENSMUSG00000029716	Tfr2	transferrin receptor 2	8.28604	8.00665	9.45425	9.57821	8.14634	9.51623	1.36989	2.5845	1.82597e-09	1.73236e-07
ENSMUSG00000082612	4930503H13Rik	RIKEN cDNA 4930503H13 gene	5.64314	4.86552	6.82975	6.41715	5.25433	6.62345	1.36912	2.58313	0.00500327	0.0427031
ENSMUSG00000086007	1700057H21Rik	RIKEN cDNA 1700057H21 gene	6.62864	5.61053	7.46904	7.50765	6.11958	7.48834	1.36876	2.58248	0.00313833	0.0300781
ENSMUSG00000030607	Acan	aggrecan	5.87327	5.93209	7.33693	7.19852	5.90268	7.26772	1.36504	2.57583	0.000106274	0.00207438
ENSMUSG00000047642	D930020B18Rik	RIKEN cDNA D930020B18 gene	5.69755	5.1961	6.82975	6.79033	5.44682	6.81004	1.36322	2.57258	0.000953046	0.011889
ENSMUSG00000105274	1700048F04Rik	RIKEN cDNA 1700048F04 gene	8.15608	7.33508	9.28204	8.93399	7.74558	9.10802	1.36244	2.57119	0.000185373	0.00325368
ENSMUSG00000084980	Slc36a1os	solute carrier family 36 (proton/amino acid symporter), member 1, opposite strand	5.46642	4.76951	6.41894	6.54127	5.11796	6.4801	1.36214	2.57066	0.00377896	0.0345697
ENSMUSG00000095869	Ppp1r2-ps6	protein phosphatase 1, regulatory (inhibitor) subunit 2, pseudogene 6	9.75701	9.07836	10.9956	10.5637	9.41768	10.7797	1.36201	2.57042	3.35457e-06	0.000118684
ENSMUSG00000027276	Jag1	jagged 1	9.03443	9.09825	10.5554	10.2919	9.06634	10.4236	1.35729	2.56204	8.45279e-11	1.06552e-08
ENSMUSG00000029909	Prss37	protease, serine 37	11.1015	10.0143	12.0662	11.7632	10.5579	11.9147	1.35683	2.56122	8.4687e-05	0.00172493
ENSMUSG00000087185	Gm13872	predicted gene 13872	9.26808	8.16597	10.1093	10.0356	8.71702	10.0724	1.35542	2.55871	0.000531081	0.00744907
ENSMUSG00000085002	Gm12984	predicted gene 12984	6.97544	6.50916	7.95213	8.24144	6.7423	8.09679	1.35449	2.55707	3.70039e-05	0.000883486
ENSMUSG00000036924	Cst13	cystatin 13	9.43349	8.58446	10.5901	10.1333	9.00898	10.3617	1.3527	2.5539	7.59777e-05	0.00156971
ENSMUSG00000082195	Gm13034	predicted gene 13034	9.23627	9.28779	10.8335	10.393	9.26203	10.6133	1.35123	2.55129	7.32074e-09	5.75005e-07
ENSMUSG00000024386	Proc	protein C	7.48877	6.47912	8.36982	8.29784	6.98395	8.33383	1.34988	2.54892	0.00146595	0.0166301
ENSMUSG00000024532	1700034E13Rik	RIKEN cDNA 1700034E13 gene	10.009	8.89714	10.9936	10.6121	9.45309	10.8029	1.34976	2.54869	0.000449147	0.00655839
ENSMUSG00000106484	Gm17833	predicted gene, 17833	5.87327	5.33673	6.98227	6.92665	5.605	6.95446	1.34946	2.54816	0.000852121	0.0108566
ENSMUSG00000096574	Gm2956	predicted gene 2956	5.30056	4.66666	6.51099	6.15378	4.98361	6.33239	1.34878	2.54696	0.00579107	0.0478414
ENSMUSG00000113746	AC130222.1	---	5.3353	5.12028	6.34582	6.80455	5.22779	6.57519	1.3474	2.54453	0.00166722	0.0183981
ENSMUSG00000106938	Gm31314	predicted gene, 31314	7.28178	6.59569	8.18655	8.38563	6.93873	8.28609	1.34735	2.54445	0.000129023	0.00243663
ENSMUSG00000095956	1700036A12Rik	RIKEN cDNA 1700036A12 gene	8.14143	7.79741	9.14868	9.48191	7.96942	9.3153	1.34587	2.54184	3.11745e-07	1.54595e-05
ENSMUSG00000031845	Bco1	beta-carotene oxygenase 1	9.65931	8.89714	10.7272	10.5202	9.27822	10.6237	1.34547	2.54113	4.95162e-06	0.000164531
ENSMUSG00000089990	Gm15852	predicted gene 15852	6.93071	6.09939	8.05511	7.66407	6.51505	7.85959	1.34454	2.53949	0.00133781	0.0155182
ENSMUSG00000102745	Gm37600	predicted gene, 37600	7.54919	6.4171	8.23459	8.41837	6.98315	8.32648	1.34333	2.53737	0.00338841	0.0318648
ENSMUSG00000109713	Pvrig	poliovirus receptor related immunoglobulin domain containing	5.3353	5.55402	6.88241	6.68661	5.44466	6.78451	1.33985	2.53125	0.000930779	0.0116856
ENSMUSG00000024134	Six2	sine oculis-related homeobox 2	8.5747	8.18004	9.61587	9.81622	8.37737	9.71604	1.33867	2.52918	3.07012e-08	2.04591e-06
ENSMUSG00000034623	Prss55	protease, serine 55	10.642	9.53044	11.4403	11.4071	10.0862	11.4237	1.33748	2.5271	0.000162616	0.0029431
ENSMUSG00000029134	Plb1	phospholipase B1	11.6767	10.8031	12.6249	12.5289	11.2399	12.5769	1.33698	2.52622	8.67726e-07	3.76907e-05
ENSMUSG00000032451	Trim42	tripartite motif-containing 42	9.85301	8.51584	10.6621	10.38	9.18443	10.5211	1.33665	2.52564	0.00294205	0.0285203
ENSMUSG00000078179	Rnf148	ring finger protein 148	10.3307	9.3902	11.2031	11.1859	9.86045	11.1945	1.33402	2.52105	2.43138e-05	0.00062074
ENSMUSG00000061576	Dpp6	dipeptidylpeptidase 6	7.78731	6.82791	8.54879	8.72924	7.30761	8.63902	1.3314	2.51648	0.00089501	0.0113058
ENSMUSG00000094843	Ppp1r2-ps1	protein phosphatase 1, regulatory (inhibitor) subunit 2, pseudogene 1	9.73442	8.98259	10.8752	10.504	9.3585	10.6896	1.3311	2.51594	1.18072e-05	0.000340267
ENSMUSG00000109594	1700047O18Rik	RIKEN cDNA 1700047O18 gene	9.34679	8.94187	10.5941	10.3561	9.14433	10.4751	1.33073	2.5153	6.30779e-09	5.0961e-07
ENSMUSG00000027070	Lrp2	low density lipoprotein receptor-related protein 2	7.61428	7.22175	8.65349	8.84388	7.41801	8.74869	1.33067	2.5152	1.85268e-06	7.22118e-05
ENSMUSG00000015619	Gata3	GATA binding protein 3	7.35976	7.0688	8.38814	8.6991	7.21428	8.54362	1.32934	2.51287	3.6807e-06	0.000128209
ENSMUSG00000021492	F12	coagulation factor XII (Hageman factor)	6.89624	5.97577	7.59006	7.94016	6.436	7.76511	1.32911	2.51247	0.00224173	0.0232038
ENSMUSG00000101470	Gm21129	predicted gene, 21129	8.13652	7.72247	9.18756	9.32792	7.92949	9.25774	1.32824	2.51097	2.64017e-07	1.33619e-05
ENSMUSG00000099266	1700063H06Rik	RIKEN cDNA 1700063H06 gene	7.34279	6.38507	8.15836	8.22567	6.86393	8.19201	1.32808	2.51069	0.00140516	0.0161334
ENSMUSG00000022575	Gsdmd	gasdermin D	5.26498	6.01816	7.19149	6.74679	5.64157	6.96914	1.32757	2.50979	0.00596082	0.0487892
ENSMUSG00000034452	Slc24a1	solute carrier family 24 (sodium/potassium/calcium exchanger), member 1	5.49742	5.15869	6.63892	6.67117	5.32805	6.65504	1.32699	2.50879	0.00120104	0.0142951
ENSMUSG00000004415	Col26a1	collagen, type XXVI, alpha 1	7.23656	6.17628	8.07786	7.98458	6.70642	8.03122	1.3248	2.50498	0.00331091	0.0313458
ENSMUSG00000074739	Gm10750	predicted gene 10750	9.10908	9.01696	10.3052	10.4676	9.06302	10.3864	1.32335	2.50246	3.2554e-13	6.34399e-11
ENSMUSG00000022181	C6	complement component 6	5.84944	5.15869	6.73749	6.91358	5.50406	6.82553	1.32147	2.49921	0.00259598	0.0260407
ENSMUSG00000055494	Gm14168	predicted gene 14168	7.95302	7.72887	8.88185	9.44152	7.84094	9.16168	1.32074	2.49795	5.73295e-06	0.000185533
ENSMUSG00000027966	Col11a1	collagen, type XI, alpha 1	6.77497	6.59569	8.81118	7.19852	6.68533	8.00485	1.31952	2.49583	0.0054726	0.0457238
ENSMUSG00000101051	1700100L14Rik	RIKEN cDNA 1700100L14 gene	8.97234	7.98543	9.9081	9.68588	8.47889	9.79699	1.3181	2.49338	0.000432988	0.00636626
ENSMUSG00000102073	Gm6818	predicted gene 6818	8.69992	8.18934	9.6262	9.89478	8.44463	9.76049	1.31586	2.4895	7.91856e-07	3.49853e-05
ENSMUSG00000095384	1700001F09Rik	RIKEN cDNA 1700001F09 gene	11.1277	10.5495	12.3962	11.9081	10.8386	12.1522	1.31359	2.48559	1.54866e-07	8.39581e-06
ENSMUSG00000108705	Gm18905	predicted gene, 18905	7.18988	6.46386	8.03974	8.2362	6.82687	8.13797	1.3111	2.4813	0.000350341	0.00539074
ENSMUSG00000114190	AC133083.4	---	6.15182	5.76788	7.07568	7.4635	5.95985	7.26959	1.30974	2.47897	0.000487939	0.00700631
ENSMUSG00000039497	Dse	dermatan sulfate epimerase	6.20912	6.31877	7.7017	7.44546	6.26395	7.57358	1.30964	2.47879	0.000114292	0.0022011
ENSMUSG00000086175	Gm15802	predicted gene 15802	5.11314	4.719	6.29494	6.15378	4.91607	6.22436	1.30829	2.47648	0.00471899	0.0408179
ENSMUSG00000061451	Tmem151a	transmembrane protein 151A	7.21807	6.23138	8.06273	8.0032	6.72472	8.03297	1.30824	2.4764	0.00241299	0.0245536
ENSMUSG00000030669	Calca	calcitonin/calcitonin-related polypeptide, alpha	6.57152	6.07951	7.4459	7.81926	6.32551	7.63258	1.30707	2.47438	0.000323458	0.00506793
ENSMUSG00000042678	Myo15	myosin XV	8.43758	7.72887	9.20833	9.57199	8.08322	9.39016	1.30694	2.47416	6.26098e-05	0.00134598
ENSMUSG00000102312	Pcdha3	protocadherin alpha 3	6.05095	6.59569	7.29869	7.95937	6.32332	7.62903	1.30571	2.47206	0.00182132	0.0197332
ENSMUSG00000085286	Ube4bos3	ubiquitination factor E4B, opposite strand 3	8.0762	7.2664	9.12338	8.83004	7.6713	8.97671	1.30541	2.47155	0.000314986	0.00495846
ENSMUSG00000063522	2010109I03Rik	RIKEN cDNA 2010109I03 gene	7.91908	9.02997	9.79363	9.76621	8.47452	9.77992	1.3054	2.47152	0.00304052	0.029325
ENSMUSG00000020007	Il20ra	interleukin 20 receptor, alpha	6.11231	5.63797	7.27263	7.08655	5.87514	7.17959	1.30445	2.46989	0.000665634	0.00891435
ENSMUSG00000021277	Traf3	TNF receptor-associated factor 3	7.14164	7.02789	8.57569	8.19899	7.08476	8.38734	1.30258	2.46669	1.58922e-05	0.000433722
ENSMUSG00000090732	4930579O11Rik	RIKEN cDNA 4930579O11 gene	6.73651	6.119	7.93562	7.52494	6.42776	7.73028	1.30252	2.4666	0.000776016	0.0100818
ENSMUSG00000056508	1700001K19Rik	RIKEN cDNA 1700001K19 gene	11.0383	9.86692	11.8569	11.652	10.4526	11.7544	1.30182	2.4654	0.000390788	0.00586053
ENSMUSG00000027071	P2rx3	purinergic receptor P2X, ligand-gated ion channel, 3	9.83492	9.44173	10.9052	10.9741	9.63832	10.9397	1.30133	2.46457	2.16536e-11	3.0856e-09
ENSMUSG00000020226	Slc5a4b	solute carrier family 5 (neutral amino acid transporters, system A), member 4b	8.78089	8.0119	9.639	9.75344	8.3964	9.69622	1.29982	2.46199	4.09074e-05	0.000955176
ENSMUSG00000113904	AC123043.3	---	6.0299	6.30171	7.57946	7.35169	6.16581	7.46558	1.29977	2.4619	0.000276265	0.00448644
ENSMUSG00000024534	Sncaip	synuclein, alpha interacting protein (synphilin)	10.5935	9.81074	11.5033	11.5002	10.2021	11.5018	1.29961	2.46163	1.39628e-06	5.68157e-05
ENSMUSG00000105662	Gm6639	predicted gene 6639	11.1504	11.2046	12.4037	12.5502	11.1775	12.4769	1.29941	2.46128	9.31453e-25	6.58446e-22
ENSMUSG00000108782	Gm32772	predicted gene, 32772	7.74273	7.08883	8.71768	8.71047	7.41578	8.71408	1.2983	2.45939	6.01426e-05	0.00130539
ENSMUSG00000086251	Gm12694	predicted gene 12694	5.94249	5.1961	6.84752	6.88709	5.56929	6.8673	1.29801	2.45889	0.00341424	0.0319964
ENSMUSG00000111489	AC154826.2	---	5.84944	5.52491	7.29869	6.67117	5.68718	6.98493	1.29775	2.45846	0.00220984	0.0229264
ENSMUSG00000037737	Actrt3	actin related protein T3	9.37001	8.436	10.3895	10.0113	8.903	10.2004	1.29737	2.45781	0.000305426	0.00484223
ENSMUSG00000038925	E330034G19Rik	RIKEN cDNA E330034G19 gene	8.0762	7.50122	9.1415	9.02793	7.78871	9.08471	1.29601	2.45548	1.22e-05	0.000349076
ENSMUSG00000050896	Rtn4rl2	reticulon 4 receptor-like 2	5.84944	5.43389	6.63892	7.23048	5.64167	6.9347	1.29303	2.45043	0.00210988	0.0220544
ENSMUSG00000021966	Prss52	protease, serine 52	9.47302	8.41632	10.3849	10.0889	8.94467	10.2369	1.29223	2.44907	0.000748835	0.00979927
ENSMUSG00000023034	Nr4a1	nuclear receptor subfamily 4, group A, member 1	10.6237	10.2133	11.5617	11.8583	10.4185	11.71	1.29148	2.44779	5.00241e-11	6.582e-09
ENSMUSG00000086817	Gm11482	predicted gene 11482	7.762	6.77944	8.38814	8.73296	7.27072	8.56055	1.28983	2.44499	0.00198467	0.0210287
ENSMUSG00000021313	Ryr2	ryanodine receptor 2, cardiac	5.84944	5.15869	6.69886	6.88709	5.50406	6.79298	1.28891	2.44344	0.0034913	0.0325157
ENSMUSG00000100200	H2al1m	H2A histone family member L1M	7.66294	6.62342	8.58101	8.28268	7.14318	8.43184	1.28866	2.44302	0.00326474	0.0309982
ENSMUSG00000029204	Rhoh	ras homolog family member H	6.1322	5.55402	7.1634	7.09814	5.84311	7.13077	1.28766	2.44132	0.00114262	0.0137404
ENSMUSG00000068587	Mgam	maltase-glucoamylase	8.11669	7.08883	8.93267	8.84732	7.60276	8.88999	1.28723	2.4406	0.00169584	0.0185774
ENSMUSG00000001493	Meox1	mesenchyme homeobox 1	6.40167	6.58162	7.96032	7.59209	6.49164	7.7762	1.28456	2.43608	0.00017666	0.00312787
ENSMUSG00000042351	Grap2	GRB2-related adaptor protein 2	6.54209	6.38507	7.85008	7.64047	6.46358	7.74528	1.2817	2.43125	6.12681e-05	0.00132345
ENSMUSG00000071177	Serpina1d	serine (or cysteine) peptidase inhibitor, clade A, member 1D	6.00854	6.23138	7.25942	7.54202	6.11996	7.40072	1.28076	2.42967	0.000305954	0.00484789
ENSMUSG00000044938	Klhl31	kelch-like 31	6.38519	5.69135	7.04521	7.59209	6.03827	7.31865	1.28038	2.42903	0.00271086	0.0268494
ENSMUSG00000078144	Capns2	calpain, small subunit 2	7.35976	7.93654	8.74638	9.11041	7.64815	8.92839	1.28024	2.4288	0.000179301	0.00316559
ENSMUSG00000050526	4933406M09Rik	RIKEN cDNA 4933406M09 gene	9.51149	8.56314	10.5675	10.0655	9.03732	10.3165	1.27916	2.42698	0.000533277	0.007475
ENSMUSG00000028523	Tctex1d1	Tctex1 domain containing 1	10.398	9.34512	11.2522	11.0469	9.87154	11.1496	1.27806	2.42512	0.000280779	0.00454337
ENSMUSG00000016346	Kcnq2	potassium voltage-gated channel, subfamily Q, member 2	8.71977	8.02235	9.70627	9.58852	8.37106	9.6474	1.27633	2.42223	2.67899e-05	0.000670744
ENSMUSG00000000385	Tmprss2	transmembrane protease, serine 2	6.71029	6.33563	7.5363	8.05767	6.52296	7.79698	1.27402	2.41835	0.000340453	0.00527008
ENSMUSG00000047643	Gm5454	predicted gene 5454	5.19105	5.26813	6.3206	6.68661	5.22959	6.50361	1.27402	2.41834	0.00276908	0.0272911
ENSMUSG00000091129	Iqcf6	IQ motif containing F6	7.83663	6.74199	8.55421	8.5718	7.28931	8.56301	1.2737	2.41781	0.00372579	0.0342396
ENSMUSG00000028332	Hemgn	hemogen	10.9619	9.79406	11.7924	11.5089	10.378	11.6507	1.27269	2.41612	0.000631415	0.00854817
ENSMUSG00000087281	Gm16015	predicted gene 16015	7.14164	6.49422	8.06273	8.11587	6.81793	8.0893	1.27137	2.41391	0.000273173	0.00445228
ENSMUSG00000093617	4933438K21Rik	RIKEN cDNA 4933438K21 gene	8.29047	7.73523	9.41904	9.14436	8.01285	9.2817	1.26885	2.40969	2.02839e-05	0.000534559
ENSMUSG00000083381	Scgb2b22-ps	secretoglobin, family 2B, member 22, pseudogene	9.17288	8.66337	10.3212	10.0506	8.91813	10.1859	1.26777	2.40789	1.0561e-06	4.46362e-05
ENSMUSG00000038390	Gpr162	G protein-coupled receptor 162	10.067	10.5386	11.778	11.3615	10.3028	11.5698	1.26696	2.40655	8.44395e-07	3.67215e-05
ENSMUSG00000030623	Prss23os	protease, serine 23, opposite strand	8.11169	7.13772	9.34593	8.43676	7.6247	8.89134	1.26664	2.406	0.0054496	0.0455633
ENSMUSG00000022598	Psca	prostate stem cell antigen	8.44157	8.02755	9.38902	9.60893	8.23456	9.49898	1.26442	2.4023	6.245e-07	2.83915e-05
ENSMUSG00000010797	Wnt2	wingless-type MMTV integration site family, member 2	5.84944	5.43389	6.94975	6.8601	5.64167	6.90492	1.26326	2.40037	0.001324	0.0154176
ENSMUSG00000039954	Stk32a	serine/threonine kinase 32A	5.64314	5.40222	6.89954	6.67117	5.52268	6.78535	1.26267	2.39939	0.00148888	0.0168425
ENSMUSG00000050777	Tmem37	transmembrane protein 37	6.15182	5.36985	6.79355	7.2514	5.76083	7.02248	1.26164	2.39769	0.00542008	0.0453375
ENSMUSG00000094928	1700122O11Rik	RIKEN cDNA 1700122O11 gene	8.0503	7.36002	8.96558	8.96599	7.70516	8.96578	1.26062	2.39599	9.04033e-05	0.00181471
ENSMUSG00000030406	Gipr	gastric inhibitory polypeptide receptor	8.18016	7.30971	9.10134	8.90787	7.74493	9.00461	1.25967	2.39442	0.000657737	0.00883485
ENSMUSG00000027978	Prss12	protease, serine 12 neurotrypsin (motopsin)	5.55749	5.52491	7.07568	6.52418	5.5412	6.79993	1.25873	2.39285	0.00272266	0.0269293
ENSMUSG00000084754	Gm12532	predicted gene 12532	8.93036	8.51953	10.0023	9.96455	8.72495	9.98343	1.25848	2.39243	3.91467e-08	2.52472e-06
ENSMUSG00000085805	Gm14145	predicted gene 14145	9.42142	8.71905	10.3036	10.3403	9.07024	10.3219	1.2517	2.38121	8.48909e-06	0.0002574
ENSMUSG00000031481	Tpte	transmembrane phosphatase with tensin homology	9.26132	8.64658	10.2611	10.1487	8.95395	10.2049	1.25095	2.37998	2.99297e-06	0.000108227
ENSMUSG00000021125	Arg2	arginase type II	5.22849	5.40222	6.63892	6.48938	5.31536	6.56415	1.24879	2.37642	0.00278191	0.0273861
ENSMUSG00000075318	Scn2a	sodium channel, voltage-gated, type II, alpha	8.41746	7.90299	9.42496	9.39291	8.16023	9.40894	1.24871	2.37629	3.41411e-06	0.000120318
ENSMUSG00000105426	1700021F02Rik	RIKEN cDNA 1700021F02 gene	6.24609	5.63797	6.88241	7.49893	5.94203	7.19067	1.24863	2.37616	0.00346788	0.0323813
ENSMUSG00000026442	Nfasc	neurofascin	5.69755	5.71731	6.75642	7.15477	5.70743	6.95559	1.24816	2.37538	0.00116864	0.0139741
ENSMUSG00000056290	Ms4a4b	membrane-spanning 4-domains, subfamily A, member 4B	5.26498	4.95553	6.39497	6.32146	5.11025	6.35822	1.24796	2.37506	0.00434063	0.0383727
ENSMUSG00000038599	Capn8	calpain 8	7.32562	6.98578	8.34502	8.45941	7.1557	8.40222	1.24651	2.37267	1.14311e-05	0.000331281
ENSMUSG00000085488	4930557F10Rik	RIKEN cDNA 4930557F10 gene	8.91609	8.38831	9.91021	9.88645	8.6522	9.89833	1.24613	2.37204	1.00985e-06	4.29329e-05
ENSMUSG00000101162	Gm26728	predicted gene, 26728	5.03077	4.81831	6.10122	6.24006	4.92454	6.17064	1.24609	2.37198	0.00599092	0.0489539
ENSMUSG00000046844	Vat1l	vesicle amine transport protein 1 like	6.77497	7.185	8.0242	8.42759	6.97999	8.2259	1.24591	2.37168	0.000271628	0.0044311
ENSMUSG00000027750	Postn	periostin, osteoblast specific factor	8.92467	8.67997	10.0239	10.0714	8.80232	10.0477	1.24533	2.37073	3.71803e-10	4.14992e-08
ENSMUSG00000079524	Gm15402	predicted gene 15402	6.99729	6.05935	7.63166	7.91416	6.52832	7.77291	1.24459	2.36951	0.00430312	0.038117
ENSMUSG00000114753	AC127597.1	---	8.78718	8.0885	9.7208	9.641	8.43784	9.6809	1.24306	2.367	3.79434e-05	0.000901142
ENSMUSG00000037307	Banf2	barrier to autointegration factor 2	9.33825	8.29657	10.0122	10.1062	8.81741	10.0592	1.2418	2.36493	0.000973222	0.012078
ENSMUSG00000048312	Gm4884	predicted gene 4884	8.58917	7.88592	9.58707	9.37157	8.23754	9.47932	1.24178	2.3649	8.66827e-05	0.00175665
ENSMUSG00000048126	Col6a3	collagen, type VI, alpha 3	6.65637	7.07885	7.83235	8.38563	6.86761	8.10899	1.24137	2.36424	0.000680273	0.00906327
ENSMUSG00000044647	Csrnp3	cysteine-serine-rich nuclear protein 3	9.46912	8.69638	10.3712	10.2766	9.08275	10.3239	1.24115	2.36387	3.64057e-05	0.000870934
ENSMUSG00000029595	Lhx5	LIM homeobox protein 5	5.6706	5.76788	6.67916	7.24098	5.71924	6.96007	1.24083	2.36334	0.00198505	0.0210287
ENSMUSG00000103242	Gm34767	predicted gene, 34767	5.11314	4.81831	6.21508	6.19756	4.96573	6.20632	1.2406	2.36296	0.00613904	0.0499379
ENSMUSG00000029121	Crmp1	collapsin response mediator protein 1	7.09173	6.3523	8.16546	7.75478	6.72201	7.96012	1.23811	2.35889	0.00183866	0.0198525
ENSMUSG00000109143	Gm10046	predicted gene 10046	5.3353	4.99851	6.48852	6.32146	5.1669	6.40499	1.23809	2.35885	0.0046015	0.0400032
ENSMUSG00000041078	Grid1	glutamate receptor, ionotropic, delta 1	7.57122	6.85155	8.52138	8.37136	7.21138	8.44637	1.23499	2.3538	0.000474425	0.00685805
ENSMUSG00000085155	Gm11780	predicted gene 11780	10.6281	9.47064	11.5297	11.0387	10.0494	11.2842	1.23483	2.35353	0.00159939	0.0177912
ENSMUSG00000085961	Gm15904	predicted gene 15904	7.58571	7.15682	8.65853	8.55086	7.37127	8.60469	1.23343	2.35125	1.98679e-05	0.000525903
ENSMUSG00000051804	Adam6b	a disintegrin and metallopeptidase domain 6B	10.5134	9.42803	11.3783	11.0296	9.97069	11.204	1.23327	2.35099	0.000767033	0.00998306
ENSMUSG00000041827	Oasl1	2-5 oligoadenylate synthetase-like 1	6.697	6.79171	7.8676	8.08706	6.74436	7.97733	1.23297	2.35051	4.5972e-05	0.00105297
ENSMUSG00000111712	AC114645.3	---	7.06093	6.58162	8.4359	7.67185	6.82128	8.05387	1.2326	2.3499	0.00178424	0.019416
ENSMUSG00000073069	Mageb2	melanoma antigen, family B, 2	6.0299	5.52491	6.86507	7.15477	5.7774	7.00992	1.23251	2.34976	0.00202686	0.0213554
ENSMUSG00000112053	AC155300.1	---	6.49678	5.71731	7.43419	7.24098	6.10705	7.33758	1.23054	2.34654	0.00361941	0.0334068
ENSMUSG00000042250	Pglyrp4	peptidoglycan recognition protein 4	7.13179	6.23138	7.97656	7.84702	6.68159	7.91179	1.2302	2.346	0.00323369	0.0307682
ENSMUSG00000022878	Adipoq	adiponectin, C1Q and collagen domain containing	8.38052	7.25758	9.17706	8.91445	7.81905	9.04575	1.2267	2.34032	0.00512265	0.0434647
ENSMUSG00000041482	Piezo2	piezo-type mechanosensitive ion channel component 2	5.19105	5.61053	6.67916	6.57486	5.40079	6.62701	1.22622	2.33953	0.00464169	0.0403137
ENSMUSG00000026604	Ptpn14	protein tyrosine phosphatase, non-receptor type 14	8.35536	8.68327	9.63645	9.85433	8.51932	9.74539	1.22607	2.33929	1.2242e-06	5.07883e-05
ENSMUSG00000050961	AY358078	cDNA sequence AY358078	5.43474	5.69135	6.59752	6.97776	5.56304	6.78764	1.2246	2.33691	0.00279743	0.0274729
ENSMUSG00000035580	Kcnh8	potassium voltage-gated channel, subfamily H (eag-related), member 8	7.43374	6.4171	8.24803	8.05172	6.92542	8.14987	1.22445	2.33666	0.00534987	0.0448366
ENSMUSG00000103942	Gm34732	predicted gene, 34732	6.99729	6.19488	8.03199	7.6084	6.59609	7.82019	1.22411	2.33611	0.00338871	0.0318648
ENSMUSG00000084901	Gm13266	predicted gene 13266	6.74945	5.99712	7.90201	7.29236	6.37328	7.59718	1.2239	2.33577	0.00499501	0.0426427
ENSMUSG00000087593	Gm16174	predicted gene 16174	7.74273	7.40864	8.7511	8.84732	7.57568	8.79921	1.22353	2.33517	3.27253e-06	0.000116582
ENSMUSG00000063548	Gm4825	predicted pseudogene 4825	6.11231	5.4952	6.89954	7.15477	5.80376	7.02715	1.22339	2.33496	0.00300627	0.0290413
ENSMUSG00000059049	Frem1	Fras1 related extracellular matrix protein 1	6.52714	6.4171	7.6721	7.71768	6.47212	7.69489	1.22277	2.33394	7.88499e-05	0.00161885
ENSMUSG00000082925	Gm13135	predicted gene 13135	9.52472	9.67325	11.0947	10.5469	9.59898	10.8208	1.22184	2.33243	1.26945e-06	5.23641e-05
ENSMUSG00000020926	Adam11	a disintegrin and metallopeptidase domain 11	11.8552	11.5634	12.6403	13.2218	11.7093	12.9311	1.22176	2.33231	2.70302e-09	2.43623e-07
ENSMUSG00000010841	1700006E09Rik	RIKEN cDNA 1700006E09 gene	10.3467	9.56123	11.3866	10.9622	9.95399	11.1744	1.22046	2.3302	5.7015e-05	0.00125183
ENSMUSG00000079343	C1s2	complement component 1, s subcomponent 2	6.64257	6.24929	7.85008	7.48132	6.44593	7.6657	1.21977	2.3291	0.000599696	0.0081904
ENSMUSG00000006411	Nectin4	nectin cell adhesion molecule 4	8.32975	7.43234	9.11607	9.08441	7.88105	9.10024	1.21919	2.32816	0.00093739	0.0117465
ENSMUSG00000038583	Pln	phospholamban	7.29947	6.53858	8.03199	8.24144	6.91903	8.13672	1.21769	2.32574	0.00116756	0.0139658
ENSMUSG00000082935	Gm7658	predicted gene 7658	7.04003	7.33508	8.66355	8.14411	7.18755	8.40383	1.21628	2.32347	0.00036368	0.00553691
ENSMUSG00000035934	Pknox2	Pbx/knotted 1 homeobox 2	12.1311	11.1862	12.8884	12.8611	11.6586	12.8747	1.2161	2.32318	1.86975e-05	0.00049962
ENSMUSG00000039488	Cntn5	contactin 5	6.33459	5.74282	7.43419	7.07486	6.0387	7.25452	1.21582	2.32273	0.00269016	0.0267031
ENSMUSG00000084859	1700080N15Rik	RIKEN cDNA 1700080N15 gene	7.56391	6.8977	8.35747	8.52961	7.23081	8.44354	1.21273	2.31776	0.000357127	0.0054617
ENSMUSG00000101801	1700020G17Rik	RIKEN cDNA 1700020G17 gene	8.45742	7.47101	9.25899	9.09312	7.96422	9.17606	1.21184	2.31633	0.00205357	0.0215846
ENSMUSG00000039771	Polr2j	polymerase (RNA) II (DNA directed) polypeptide J	9.74898	10.0745	11.0135	11.2333	9.91175	11.1234	1.21164	2.31601	9.19504e-09	6.9695e-07
ENSMUSG00000028546	Elavl4	ELAV (embryonic lethal, abnormal vision, Drosophila)-like 4 (Hu antigen D)	5.58661	5.4952	6.57637	6.92665	5.5409	6.75151	1.2106	2.31435	0.00224815	0.0232435
ENSMUSG00000055643	Ubqln5	ubiquilin 5	10.5181	9.4649	11.2941	11.1099	9.99149	11.202	1.21051	2.3142	0.000559497	0.00777413
ENSMUSG00000043429	Ccdc185	coiled-coil domain containing 185	11.5572	10.5064	12.3251	12.1581	11.0318	12.2416	1.20982	2.31309	0.000202455	0.00350236
ENSMUSG00000100121	1700025N23Rik	RIKEN cDNA 1700025N23 gene	8.66962	7.86285	9.40411	9.5447	8.26623	9.4744	1.20817	2.31045	0.000300478	0.00478174
ENSMUSG00000059631	1500035N22Rik	RIKEN cDNA 1500035N22 gene	6.60036	6.09939	7.54721	7.56727	6.34987	7.55724	1.20737	2.30916	0.000616267	0.0083777
ENSMUSG00000085842	Pard3bos1	par-3 family cell polarity regulator beta, opposite strand 1	6.29984	5.9541	7.56879	7.09814	6.12697	7.33347	1.2065	2.30777	0.00158321	0.0176548
ENSMUSG00000037167	Spaca5	sperm acrosome associated 5	8.62118	7.58116	9.23894	9.37396	8.10117	9.30645	1.20528	2.30582	0.00262966	0.0262572
ENSMUSG00000066383	Iqcf1	IQ motif containing F1	10.4981	9.4649	11.2663	11.1041	9.9815	11.1852	1.20374	2.30335	0.000491095	0.00703136
ENSMUSG00000073722	4931408C20Rik	RIKEN cDNA 4931408C20 gene	9.23627	8.07852	9.91233	9.80918	8.6574	9.86075	1.20335	2.30274	0.00394535	0.0356598
ENSMUSG00000108003	Gm35386	predicted gene, 35386	8.18968	7.51608	9.32389	8.7877	7.85288	9.05579	1.20291	2.30203	0.000716242	0.00945859
ENSMUSG00000110665	Gm31786	predicted gene, 31786	9.74576	8.8886	10.6136	10.4256	9.31718	10.5196	1.20245	2.3013	0.000170807	0.00305302
ENSMUSG00000079389	Gm3149	predicted gene 3149	8.39706	8.13259	9.80958	9.12465	8.26482	9.46711	1.20229	2.30105	0.00012557	0.00237765
ENSMUSG00000097868	A330069E16Rik	RIKEN cDNA A330069E16 gene	6.41796	6.47912	7.68204	7.61648	6.44854	7.64926	1.20072	2.29854	0.000150582	0.00276696
ENSMUSG00000079006	Gm14151	predicted gene 14151	11.8586	10.8877	12.6162	12.53	11.3732	12.5731	1.19992	2.29728	5.31694e-05	0.00118106
ENSMUSG00000021185	9030617O03Rik	RIKEN cDNA 9030617O03 gene	6.54209	5.99712	7.61101	7.32233	6.2696	7.46667	1.19706	2.29273	0.00157913	0.0176325
ENSMUSG00000067028	Cntnap5b	contactin associated protein-like 5B	10.0914	8.97453	10.9491	10.5105	9.53295	10.7298	1.19684	2.29238	0.00238592	0.024333
ENSMUSG00000021662	Arhgef28	Rho guanine nucleotide exchange factor (GEF) 28	6.1322	5.97577	6.98227	7.51632	6.05399	7.2493	1.19531	2.28994	0.00139579	0.016036
ENSMUSG00000010175	Prox1	prospero homeobox 1	9.07095	8.28359	9.81636	9.92765	8.67727	9.872	1.19473	2.28903	0.000160367	0.0029053
ENSMUSG00000022206	Npr3	natriuretic peptide receptor 3	8.67979	8.63641	9.89107	9.8127	8.6581	9.85189	1.19378	2.28752	2.09441e-09	1.96383e-07
ENSMUSG00000024008	Cpne5	copine V	8.38467	9.40225	10.0278	10.1445	8.89346	10.0862	1.1927	2.2858	0.00340904	0.0319818
ENSMUSG00000085419	Gm11734	predicted gene 11734	5.98686	6.01816	6.84752	7.54202	6.00251	7.19477	1.19226	2.2851	0.00259059	0.0259938
ENSMUSG00000025855	Prkar1b	protein kinase, cAMP dependent regulatory, type I beta	8.85158	8.19859	9.80958	9.62505	8.52508	9.71732	1.19223	2.28506	5.51218e-05	0.00121544
ENSMUSG00000022485	Hoxc5	homeobox C5	5.82521	5.9541	6.71831	7.44546	5.88965	7.08188	1.19223	2.28505	0.00365969	0.0336838
ENSMUSG00000107577	Gm44103	predicted gene, 44103	12.2022	12.0838	13.2493	13.4125	12.143	13.3309	1.1879	2.2782	3.21976e-28	2.69951e-25
ENSMUSG00000099353	1700031M16Rik	RIKEN cDNA 1700031M16 gene	10.7816	9.57904	11.5173	11.2175	10.1803	11.3674	1.18705	2.27686	0.00244752	0.0248418
ENSMUSG00000052143	Gm9869	predicted gene 9869	6.00854	5.93209	6.98227	7.33218	5.97031	7.15723	1.18691	2.27665	0.00103208	0.0126905
ENSMUSG00000087376	Gm15517	predicted gene 15517	9.87973	9.23709	10.5322	10.9583	9.55841	10.7453	1.18684	2.27654	2.04136e-05	0.000537582
ENSMUSG00000040564	Apoc1	apolipoprotein C-I	8.54163	8.47457	9.54686	9.84231	8.5081	9.69459	1.18649	2.27598	9.85395e-08	5.68407e-06
ENSMUSG00000113644	AC158354.1	---	8.63519	8.1422	9.53595	9.60893	8.3887	9.57244	1.18375	2.27166	4.43996e-06	0.000150159
ENSMUSG00000057719	Sh3rf2	SH3 domain containing ring finger 2	11.0043	9.86692	11.7092	11.5289	10.4356	11.619	1.18344	2.27117	0.00111858	0.0134964
ENSMUSG00000043945	Adam6a	a disintegrin and metallopeptidase domain 6A	11.0547	9.92517	11.7739	11.57	10.4899	11.672	1.18207	2.26903	0.00104314	0.012796
ENSMUSG00000101454	Gm1988	predicted gene 1988	8.12167	7.75417	9.17002	9.06976	7.93792	9.11989	1.18197	2.26886	4.05529e-06	0.000139372
ENSMUSG00000048824	Gm568	predicted gene 568	8.64214	8.13259	9.56039	9.57821	8.38736	9.5693	1.18194	2.26881	6.01702e-06	0.00019231
ENSMUSG00000081559	Gm12411	predicted gene 12411	5.96484	5.58255	7.1202	6.79033	5.7737	6.95527	1.18157	2.26823	0.00297639	0.0288067
ENSMUSG00000040657	1700063H04Rik	RIKEN cDNA 1700063H04 gene	10.8042	10.6226	11.8953	11.8932	10.7134	11.8943	1.18085	2.26711	2.06492e-19	8.36456e-17
ENSMUSG00000041119	Pde9a	phosphodiesterase 9A	6.9864	6.76707	8.03974	8.07537	6.87673	8.05756	1.18082	2.26706	4.59379e-05	0.00105286
ENSMUSG00000066116	Gm10154	predicted gene 10154	7.08153	6.69049	8.307	7.82625	6.88601	8.06663	1.18062	2.26673	0.000661449	0.0088781
ENSMUSG00000034059	Ypel4	yippee-like 4 (Drosophila)	7.97521	7.36002	8.74638	8.95008	7.66761	8.84823	1.18061	2.26673	0.000171768	0.00306412
ENSMUSG00000111821	AC158622.5	---	8.27266	8.60894	9.555	9.6878	8.4408	9.6214	1.1806	2.26671	3.06645e-06	0.000110111
ENSMUSG00000031779	Ccl22	chemokine (C-C motif) ligand 22	8.09659	7.69006	8.8021	9.34505	7.89332	9.07358	1.18025	2.26617	0.000115015	0.00221265
ENSMUSG00000018570	2810408A11Rik	RIKEN cDNA 2810408A11 gene	12.029	11.292	12.8673	12.8128	11.6605	12.8401	1.17956	2.26508	5.09347e-07	2.37248e-05
ENSMUSG00000097716	1700026J14Rik	RIKEN cDNA 1700026J14 gene	8.43758	8.31794	9.43675	9.6743	8.37776	9.55553	1.17777	2.26226	1.01228e-07	5.81129e-06
ENSMUSG00000014846	Tppp3	tubulin polymerization-promoting protein family member 3	8.90457	8.6193	10.1599	9.71441	8.76194	9.93716	1.17522	2.25828	6.42074e-06	0.000203589
ENSMUSG00000002578	Ikzf4	IKAROS family zinc finger 4	7.49646	7.85702	8.90324	8.7984	7.67674	8.85082	1.17408	2.25649	4.65787e-05	0.00106417
ENSMUSG00000004151	Etv1	ets variant 1	7.74918	7.79741	8.97369	8.92099	7.7733	8.94734	1.17405	2.25644	1.1045e-06	4.64094e-05
ENSMUSG00000086856	Gm16080	predicted gene 16080	8.56376	7.95847	9.39205	9.47748	8.26112	9.43477	1.17365	2.25581	4.25294e-05	0.000985391
ENSMUSG00000103935	AY702102	cDNA sequence AY702102	10.076	9.24826	10.8655	10.8057	9.66215	10.8356	1.17344	2.25549	8.73067e-05	0.00176434
ENSMUSG00000110425	Gm32390	predicted gene, 32390	6.07169	6.01816	6.88241	7.55049	6.04493	7.21645	1.17152	2.25248	0.00262349	0.0262145
ENSMUSG00000049427	Gm9837	predicted gene 9837	7.32562	6.72928	8.07786	8.31782	7.02745	8.19784	1.17039	2.25072	0.000570229	0.00788263
ENSMUSG00000032231	Anxa2	annexin A2	12.3499	12.5278	13.466	13.7523	12.4389	13.6092	1.17033	2.25062	3.17503e-15	8.00462e-13
ENSMUSG00000073680	Tmem88b	transmembrane protein 88B	6.93071	6.77944	7.98461	8.06359	6.85508	8.0241	1.16902	2.24859	5.04768e-05	0.0011303
ENSMUSG00000021874	4933413J09Rik	RIKEN cDNA 4933413J09 gene	8.24553	7.74789	9.2853	9.04301	7.99671	9.16415	1.16745	2.24614	4.96927e-05	0.0011176
ENSMUSG00000107214	4930500F04Rik	RIKEN cDNA 4930500F04 gene	8.58195	7.97471	9.7565	9.13313	8.27833	9.44481	1.16648	2.24464	0.000657556	0.00883485
ENSMUSG00000081606	Gm9059	predicted gene 9059	7.50412	7.0688	8.67852	8.22567	7.28646	8.45209	1.16564	2.24332	0.000424675	0.0062568
ENSMUSG00000055891	Ubl4b	ubiquitin-like 4B	11.2218	10.2593	12.0785	11.7333	10.7405	11.9059	1.16535	2.24288	0.000271046	0.00442642
ENSMUSG00000068105	Tnfrsf13c	tumor necrosis factor receptor superfamily, member 13c	7.12188	6.23138	7.79621	7.88768	6.67663	7.84194	1.16531	2.24282	0.00516271	0.0436896
ENSMUSG00000037541	Shank2	SH3/ankyrin domain gene 2	8.49631	7.91426	9.11607	9.62505	8.20528	9.37056	1.16528	2.24277	0.000240747	0.00404651
ENSMUSG00000110629	4930567H12Rik	RIKEN cDNA 4930567H12 gene	7.83055	6.8977	8.46496	8.59245	7.36413	8.5287	1.16458	2.24168	0.00353424	0.0328055
ENSMUSG00000042476	Abcb4	ATP-binding cassette, sub-family B (MDR/TAP), member 4	8.68653	8.7382	9.74232	10.0098	8.71237	9.87604	1.16368	2.24028	6.88867e-08	4.2022e-06
ENSMUSG00000044457	Stk-ps2	serine/threonine kinase 2	10.2385	9.28562	10.758	11.0911	9.76207	10.9246	1.16251	2.23846	0.000561418	0.00779671
ENSMUSG00000090012	Gm16555	predicted gene 16555	8.0186	6.98578	8.66856	8.66051	7.50219	8.66454	1.16235	2.23821	0.00575457	0.0476271
ENSMUSG00000032017	Grik4	glutamate receptor, ionotropic, kainate 4	7.30824	6.75458	8.06273	8.32277	7.03141	8.19275	1.16134	2.23665	0.000493235	0.0070508
ENSMUSG00000089914	4930486I03Rik	RIKEN cDNA 4930486I03 gene	8.15608	7.37641	9.20833	8.64478	7.76624	8.92656	1.16031	2.23506	0.0024298	0.0246828
ENSMUSG00000040896	Kcnd3	potassium voltage-gated channel, Shal-related family, member 3	7.33423	7.5381	8.68347	8.50803	7.43617	8.59575	1.15959	2.23393	3.56189e-05	0.000854379
ENSMUSG00000041073	Nacad	NAC alpha domain containing	6.52714	6.21325	7.80533	7.2514	6.37019	7.52837	1.15817	2.23174	0.0020971	0.0219717
ENSMUSG00000074849	Spata31d1c	spermatogenesis associated 31 subfamily D, member 1C	10.2049	9.30715	11.2811	10.5416	9.75601	10.9114	1.15535	2.22739	0.00150964	0.0170187
ENSMUSG00000029088	Kcnip4	Kv channel interacting protein 4	10.3877	10.0907	11.5379	11.2425	10.2392	11.3902	1.15101	2.22069	3.7286e-09	3.21588e-07
ENSMUSG00000022676	Snai2	snail family zinc finger 2	8.96958	8.436	9.80958	9.89644	8.70279	9.85301	1.15022	2.21948	7.76553e-06	0.000239285
ENSMUSG00000029320	1700016H13Rik	RIKEN cDNA 1700016H13 gene	10.757	9.52126	11.3126	11.2639	10.1391	11.2883	1.14915	2.21783	0.00387743	0.0351583
ENSMUSG00000106812	Gm28563	predicted gene 28563	7.08153	7.28388	8.4534	8.20972	7.18271	8.33156	1.14886	2.21738	0.000123342	0.00234285
ENSMUSG00000112402	AC154039.1	---	6.82471	6.87481	7.92729	8.0695	6.84976	7.99839	1.14863	2.21704	8.67929e-05	0.0017579
ENSMUSG00000103586	5830405F06Rik	RIKEN cDNA 5830405F06 gene	6.52714	5.93209	7.56879	7.1877	6.22962	7.37825	1.14863	2.21703	0.00399347	0.0360382
ENSMUSG00000091692	4930433I11Rik	RIKEN cDNA 4930433I11 gene	10.7602	9.98517	11.5481	11.492	10.3727	11.5201	1.14739	2.21512	1.95635e-05	0.000518606
ENSMUSG00000105473	Mark1-ps1	MAP/microtubule affinity regulating kinase 1, pseudogene 1	8.64214	8.11804	9.41308	9.641	8.38009	9.52704	1.14695	2.21445	2.6212e-05	0.000658532
ENSMUSG00000024913	Lrp5	low density lipoprotein receptor-related protein 5	12.2051	11.6251	12.8371	13.2845	11.9151	13.0608	1.14568	2.21251	2.67785e-07	1.35213e-05
ENSMUSG00000031330	Zcchc13	zinc finger, CCHC domain containing 13	9.80271	8.71583	10.5888	10.2181	9.25927	10.4034	1.14415	2.21016	0.00360322	0.0332829
ENSMUSG00000045022	1700024P04Rik	RIKEN cDNA 1700024P04 gene	10.9388	9.80621	11.6164	11.4153	10.3725	11.5158	1.14335	2.20894	0.0017902	0.0194685
ENSMUSG00000091017	Fam71a	family with sequence similarity 71, member A	11.007	9.93211	11.6841	11.5417	10.4696	11.6129	1.14333	2.2089	0.000957493	0.011928
ENSMUSG00000004707	Ly9	lymphocyte antigen 9	8.67302	8.48594	9.39508	10.0491	8.57948	9.7221	1.14262	2.20781	5.73e-05	0.00125656
ENSMUSG00000092270	Gm7031	predicted gene 7031	6.94202	6.33563	7.85887	7.70256	6.63883	7.78071	1.14189	2.20669	0.00160154	0.0178096
ENSMUSG00000097455	Gm26891	predicted gene, 26891	8.21788	7.23079	8.89472	8.83004	7.72433	8.86238	1.13805	2.20083	0.00468971	0.0406351
ENSMUSG00000102096	1700101O22Rik	RIKEN cDNA 1700101O22 gene	9.21312	8.44768	10.0453	9.89145	8.8304	9.96836	1.13796	2.2007	0.000271096	0.00442642
ENSMUSG00000021872	Rnase10	ribonuclease, RNase A family, 10 (non-active)	10.1364	9.7741	10.9147	11.2716	9.95523	11.0932	1.13793	2.20065	6.71955e-08	4.14108e-06
ENSMUSG00000056411	Gm12500	predicted gene 12500	5.91978	5.86399	6.94975	7.10965	5.89189	7.0297	1.13781	2.20047	0.00156028	0.0174693
ENSMUSG00000091676	Gm8374	predicted gene 8374	7.79357	7.43234	8.97773	8.52102	7.61296	8.74937	1.13642	2.19834	0.000249556	0.00415563
ENSMUSG00000052572	Dlg2	discs, large homolog 2 (Drosophila)	10.3552	9.89136	11.3575	11.1619	10.1233	11.2597	1.13641	2.19834	8.75802e-08	5.14242e-06
ENSMUSG00000098295	Gm19872	predicted gene, 19872	6.82471	6.119	7.63166	7.58386	6.47185	7.60776	1.13591	2.19757	0.00332738	0.0314522
ENSMUSG00000032584	Mst1r	macrophage stimulating 1 receptor (c-met-related tyrosine kinase)	6.81243	6.50916	7.6919	7.90098	6.66079	7.79644	1.13565	2.19717	0.000338922	0.00525089
ENSMUSG00000036013	Fam122c	family with sequence similarity 122, member C	9.89872	8.98259	10.7017	10.4507	9.44065	10.5762	1.13557	2.19705	0.000754459	0.00984785
ENSMUSG00000046354	Defb14	defensin beta 14	5.80057	5.55402	6.73749	6.88709	5.67729	6.81229	1.13499	2.19618	0.00308936	0.0296928
ENSMUSG00000085433	Gm16001	predicted gene 16001	8.67641	8.83624	9.66428	10.1177	8.75632	9.89098	1.13465	2.19566	6.86138e-06	0.000214971
ENSMUSG00000021490	Slc34a1	solute carrier family 34 (sodium phosphate), member 1	9.10153	8.10335	9.6965	9.77527	8.60244	9.73588	1.13344	2.19382	0.00260347	0.0260723
ENSMUSG00000059060	Rad51b	RAD51 paralog B	7.38484	7.12807	8.22783	8.54663	7.25646	8.38723	1.13077	2.18976	9.26818e-05	0.00185323
ENSMUSG00000034810	Scn7a	sodium channel, voltage-gated, type VII, alpha	7.58571	7.08883	8.62287	8.31285	7.33727	8.46786	1.13059	2.18948	0.000440499	0.00645827
ENSMUSG00000013878	Rnf170	ring finger protein 170	7.7998	8.25286	9.25567	9.05793	8.02633	9.1568	1.13047	2.18931	0.000168541	0.00302401
ENSMUSG00000042641	Rgsl1	regulator of G-protein signaling like 1	11.0077	9.99183	11.8225	11.4377	10.4998	11.6301	1.13032	2.18908	0.000958215	0.0119328
ENSMUSG00000043583	4930470P17Rik	RIKEN cDNA 4930470P17 gene	9.19196	9.02478	10.1294	10.3452	9.10837	10.2373	1.1289	2.18691	6.31853e-09	5.0961e-07
ENSMUSG00000110464	1700061N14Rik	RIKEN cDNA 1700061N14 gene	9.5266	8.52689	10.2157	10.0933	9.02675	10.1545	1.12772	2.18514	0.00207653	0.0217807
ENSMUSG00000027175	Tcp11l1	t-complex 11 like 1	8.35536	8.42028	9.54414	9.48633	8.38782	9.51524	1.12742	2.18467	1.88248e-07	9.99517e-06
ENSMUSG00000030838	Ush1c	USH1 protein network component harmonin	7.1119	6.44844	8.01637	7.79809	6.78017	7.90723	1.12706	2.18413	0.00230647	0.0237038
ENSMUSG00000000049	Apoh	apolipoprotein H	9.96537	9.14444	10.8042	10.5585	9.5549	10.6814	1.12646	2.18323	0.000283681	0.00457801
ENSMUSG00000059498	Fcgr3	Fc receptor, IgG, low affinity III	11.1776	10.3283	11.8381	11.9184	10.7529	11.8782	1.1253	2.18147	5.48489e-05	0.00121321
ENSMUSG00000040456	Hypm	huntingtin interacting protein M	9.7996	8.70614	10.4195	10.3354	9.25287	10.3774	1.12456	2.18035	0.00347111	0.032403
ENSMUSG00000026638	Irf6	interferon regulatory factor 6	10.1153	9.25714	10.7236	10.8973	9.68621	10.8105	1.12424	2.17986	0.000277854	0.00451022
ENSMUSG00000020229	Slc5a4a	solute carrier family 5, member 4a	6.07169	6.23138	7.29869	7.2514	6.15154	7.27505	1.12351	2.17877	0.00121472	0.0144436
ENSMUSG00000091243	Vgll3	vestigial like family member 3	9.40108	8.71905	10.0181	10.3476	9.06006	10.1828	1.12277	2.17765	0.000132589	0.00248446
ENSMUSG00000097156	Gm3764	predicted gene 3764	6.9864	6.43286	7.8234	7.83321	6.70963	7.8283	1.11867	2.17147	0.00115854	0.0138901
ENSMUSG00000041845	Rhod	ras homolog family member D	6.67004	6.50916	8.03199	7.38047	6.5896	7.70623	1.11663	2.1684	0.00260536	0.026084
ENSMUSG00000028528	Dnajc6	DnaJ heat shock protein family (Hsp40) member C6	7.05052	6.46386	7.78703	7.95937	6.75719	7.8732	1.11601	2.16747	0.00144455	0.0164598
ENSMUSG00000091863	Cldn34a	claudin 34A	6.84895	6.07951	7.45751	7.70256	6.46423	7.58004	1.11581	2.16717	0.00596129	0.0487892
ENSMUSG00000074063	Osgin1	oxidative stress induced growth inhibitor 1	11.3699	10.4886	12.0804	12.0095	10.9293	12.0449	1.11567	2.16695	8.93041e-05	0.00179364
ENSMUSG00000013643	Lypd8	LY6/PLAUR domain containing 8	8.12167	8.20778	9.13066	9.43009	8.16473	9.28037	1.11565	2.16693	4.98543e-06	0.000165349
ENSMUSG00000036678	Aaas	achalasia, adrenocortical insufficiency, alacrimia	11.4112	11.5776	12.5831	12.6347	11.4944	12.6089	1.11448	2.16517	3.33493e-16	9.39304e-14
ENSMUSG00000097661	Gm26763	predicted gene, 26763	7.54919	6.86323	8.48212	8.15526	7.20621	8.31869	1.11248	2.16216	0.00222483	0.0230553
ENSMUSG00000058173	Smco4	single-pass membrane protein with coiled-coil domains 4	8.6282	8.20319	9.46867	9.58441	8.4157	9.52654	1.11084	2.15971	6.98433e-06	0.000218197
ENSMUSG00000075265	Tnk2os	tyrosine kinase, non-receptor 2, opposite strand	6.52714	6.21325	7.48047	7.48132	6.37019	7.4809	1.1107	2.15951	0.000863066	0.0109781
ENSMUSG00000038600	Atp6v0a4	ATPase, H+ transporting, lysosomal V0 subunit A4	5.52776	5.4952	6.51099	6.73198	5.51148	6.62148	1.11	2.15846	0.00529295	0.0445325
ENSMUSG00000071686	Tex13a	testis expressed 13A	10.0786	9.11788	10.8346	10.5814	9.59824	10.708	1.10977	2.15811	0.00130132	0.0152307
ENSMUSG00000035722	Abca7	ATP-binding cassette, sub-family A (ABC1), member 7	9.18721	8.82733	9.98234	10.2509	9.00727	10.1166	1.10936	2.15749	1.07722e-06	4.53689e-05
ENSMUSG00000057469	E2f6	E2F transcription factor 6	7.83055	7.82752	8.80665	9.06089	7.82904	8.93377	1.10473	2.15059	8.96664e-06	0.000270741
ENSMUSG00000059412	Fxyd2	FXYD domain-containing ion transport regulator 2	9.09901	8.595	9.82311	10.0787	8.847	9.9509	1.1039	2.14934	1.75987e-05	0.000475257
ENSMUSG00000104148	Pcdha2	protocadherin alpha 2	11.7827	11.4186	12.4844	12.9207	11.6007	12.7025	1.10186	2.14631	8.4849e-09	6.52234e-07
ENSMUSG00000025892	Gria4	glutamate receptor, ionotropic, AMPA4 (alpha 4)	10.1584	9.82275	11.3325	10.851	9.99055	11.0917	1.10118	2.1453	3.63436e-06	0.000127086
ENSMUSG00000049891	Gm7984	predicted gene 7984	6.99729	6.72928	8.01637	7.90758	6.86329	7.96198	1.09869	2.1416	0.000270606	0.00442642
ENSMUSG00000052026	Slc6a7	solute carrier family 6 (neurotransmitter transporter, L-proline), member 7	9.27481	8.88574	10.1312	10.226	9.08027	10.1786	1.09833	2.14107	4.16928e-07	1.99848e-05
ENSMUSG00000027487	Cdk5rap1	CDK5 regulatory subunit associated protein 1	9.62111	9.64309	10.6895	10.7708	9.6321	10.7302	1.09806	2.14066	1.70122e-11	2.4831e-09
ENSMUSG00000027674	Pex5l	peroxisomal biogenesis factor 5-like	10.8515	9.77719	11.4814	11.3422	10.3143	11.4118	1.09746	2.13978	0.00182123	0.0197332
ENSMUSG00000030188	Magohb	mago homolog B, exon junction complex core component	9.01313	9.12517	10.3573	9.97559	9.06915	10.1664	1.09728	2.13951	4.07011e-06	0.000139615
ENSMUSG00000041481	Serpina3g	serine (or cysteine) peptidase inhibitor, clade A, member 3G	9.54526	9.76635	10.5184	10.9843	9.65581	10.7514	1.09555	2.13695	3.17267e-06	0.000113586
ENSMUSG00000083616	H2afb3	H2A histone family, member B3	6.62864	6.13835	7.50306	7.45451	6.38349	7.47879	1.09529	2.13656	0.00206643	0.0217008
ENSMUSG00000059695	1700019M22Rik	RIKEN cDNA 1700019M22 gene	12.0376	11.1263	12.8298	12.5222	11.5819	12.676	1.09406	2.13474	0.000177932	0.0031476
ENSMUSG00000090840	1700092M07Rik	RIKEN cDNA 1700092M07 gene	10.4895	9.39825	11.0882	10.9843	9.94385	11.0362	1.09239	2.13227	0.00283761	0.0277767
ENSMUSG00000110929	AC134606.1	---	6.62864	6.15744	7.49181	7.47244	6.39304	7.48212	1.08909	2.12739	0.00196509	0.0208614
ENSMUSG00000091396	Spanxn4	SPANX family, member N4	10.7098	9.72215	11.4122	11.1974	10.216	11.3048	1.08885	2.12704	0.00112813	0.0135979
ENSMUSG00000107068	Gm42742	predicted gene 42742	8.75547	9.30073	9.7775	10.4552	9.0281	10.1164	1.08825	2.12617	0.00102345	0.0125887
ENSMUSG00000023259	Slc26a6	solute carrier family 26, member 6	7.04003	6.93136	7.88491	8.26221	6.9857	8.07356	1.08786	2.12559	0.000344134	0.00531565
ENSMUSG00000107944	Gm44280	predicted gene, 44280	7.04003	6.59569	7.71144	8.09865	6.81786	7.90505	1.08719	2.1246	0.00138625	0.0159621
ENSMUSG00000028518	Prkaa2	protein kinase, AMP-activated, alpha 2 catalytic subunit	6.36852	6.21325	7.51423	7.24098	6.29088	7.3776	1.08672	2.12391	0.00162525	0.0180231
ENSMUSG00000057805	1700084M14Rik	RIKEN cDNA 1700084M14 gene	9.99554	9.01435	10.6784	10.504	9.50494	10.5912	1.08622	2.12317	0.00195312	0.0207833
ENSMUSG00000045282	Tmem86b	transmembrane protein 86B	8.39706	8.14699	9.2322	9.48191	8.27202	9.35705	1.08503	2.12142	5.13215e-06	0.000169126
ENSMUSG00000099765	Gm4454	predicted gene 4454	8.72305	8.00665	9.41606	9.4797	8.36485	9.44788	1.08303	2.11848	0.000521601	0.00735711
ENSMUSG00000040154	Wfdc5	WAP four-disulfide core domain 5	5.82521	5.81674	6.9332	6.87365	5.82097	6.90343	1.08245	2.11764	0.00335398	0.031654
ENSMUSG00000079371	Gm3476	predicted gene 3476	8.71977	8.2705	9.89321	9.25985	8.49514	9.57653	1.0814	2.11608	0.000646443	0.00870911
ENSMUSG00000028766	Alpl	alkaline phosphatase, liver/bone/kidney	7.70338	7.57407	8.48212	8.95646	7.63873	8.71929	1.08056	2.11486	0.000164212	0.00296899
ENSMUSG00000044921	Rassf9	Ras association (RalGDS/AF-6) domain family (N-terminal) member 9	9.3014	8.46311	10.1811	9.74424	8.88225	9.96266	1.0804	2.11463	0.00206314	0.0216726
ENSMUSG00000040576	Wbscr28	Williams-Beuren syndrome chromosome region 28 (human)	10.1339	9.04799	10.6355	10.7069	9.59094	10.6712	1.0803	2.11447	0.00386881	0.0351154
ENSMUSG00000097242	Gm16907	predicted gene, 16907	8.53417	7.79131	9.39508	9.09022	8.16274	9.24265	1.07991	2.1139	0.00150193	0.0169635
ENSMUSG00000038147	Cd84	CD84 antigen	5.98686	5.97577	7.23263	6.88709	5.98131	7.05986	1.07855	2.11191	0.00385875	0.0350594
ENSMUSG00000078496	Zfp982	zinc finger protein 982	7.92479	8.21691	9.6517	8.64478	8.07085	9.14824	1.07739	2.11022	0.0043196	0.0382066
ENSMUSG00000028328	Tmod1	tropomodulin 1	8.79656	8.19397	9.60546	9.53833	8.49526	9.5719	1.07663	2.10911	0.000141876	0.00263384
ENSMUSG00000020081	Tacr2	tachykinin receptor 2	6.15182	5.79252	7.23263	6.8601	5.97217	7.04636	1.0742	2.10555	0.00581738	0.0479927
ENSMUSG00000096001	2610528A11Rik	RIKEN cDNA 2610528A11 gene	9.05801	8.06847	9.59498	9.67817	8.56324	9.63658	1.07334	2.1043	0.00457089	0.0398139
ENSMUSG00000042372	Dmrt3	doublesex and mab-3 related transcription factor 3	6.54209	6.07951	7.55804	7.20925	6.3108	7.38365	1.07285	2.10358	0.00429818	0.0380826
ENSMUSG00000100813	Gm28874	predicted gene 28874	6.26423	5.79252	7.01409	7.1877	6.02837	7.10089	1.07252	2.1031	0.00474884	0.0410367
ENSMUSG00000026837	Col5a1	collagen, type V, alpha 1	10.2305	9.15872	10.7427	10.787	9.6946	10.7649	1.07026	2.09981	0.00357456	0.0330942
ENSMUSG00000107702	Gm44140	predicted gene, 44140	7.59291	7.5526	8.307	8.97859	7.57275	8.6428	1.07004	2.0995	0.000799059	0.0103208
ENSMUSG00000112166	CT572998.1	---	6.58601	6.21325	7.49181	7.44546	6.39963	7.46863	1.069	2.09799	0.00168217	0.0184782
ENSMUSG00000096768	Erdr1	erythroid differentiation regulator 1	9.76021	10.2381	10.5755	11.5606	9.99917	11.0681	1.06891	2.09785	0.00130425	0.0152467
ENSMUSG00000075020	Mir670hg	MIR670 host gene (non-protein coding)	10.335	10.1129	11.2295	11.3555	10.224	11.2925	1.06858	2.09736	6.15242e-12	9.8581e-10
ENSMUSG00000029001	Fbxo44	F-box protein 44	10.7031	10.0402	11.2245	11.6559	10.3717	11.4402	1.06851	2.09727	5.79402e-05	0.00126674
ENSMUSG00000100969	1700030N03Rik	RIKEN cDNA 1700030N03 gene	8.44952	7.92544	9.19798	9.31307	8.18748	9.25553	1.06805	2.09659	0.00010987	0.0021364
ENSMUSG00000023572	Ccndbp1	cyclin D-type binding-protein 1	9.49238	10.0247	10.7592	10.8924	9.75854	10.8258	1.06723	2.09541	3.97384e-05	0.00093454
ENSMUSG00000086365	4930593C16Rik	RIKEN cDNA 4930593C16 gene	9.16325	9.17286	10.1474	10.3231	9.16806	10.2353	1.0672	2.09536	1.25612e-08	9.1671e-07
ENSMUSG00000094025	Gm8879	predicted gene 8879	9.86346	9.92377	10.9756	10.9423	9.89362	10.9589	1.06531	2.09262	2.56199e-11	3.62215e-09
ENSMUSG00000069089	Cdk7	cyclin-dependent kinase 7	10.8127	11.1263	12.0505	12.0187	10.9695	12.0346	1.06508	2.09229	3.09241e-09	2.73646e-07
ENSMUSG00000062044	Lmtk3	lemur tyrosine kinase 3	8.55642	8.16597	9.19452	9.65481	8.36119	9.42466	1.06347	2.08995	0.000138448	0.00258084
ENSMUSG00000106827	Gm7556	predicted gene 7556	10.0541	9.53956	10.8212	10.899	9.79681	10.8601	1.06329	2.08969	1.70377e-06	6.72037e-05
ENSMUSG00000105705	AC174780.1	---	7.05052	7.36824	8.18655	8.35695	7.20938	8.27175	1.06237	2.08836	0.000509876	0.00722988
ENSMUSG00000032363	Adamts7	a disintegrin-like and metallopeptidase (reprolysin type) with thrombospondin type 1 motif, 7	6.82471	6.47912	7.7017	7.72518	6.65191	7.71344	1.06153	2.08714	0.000908731	0.0114511
ENSMUSG00000039236	Isg20	interferon-stimulated protein	10.3318	9.4649	10.9491	10.9694	9.89834	10.9592	1.06089	2.08621	0.000525257	0.00739421
ENSMUSG00000066443	Gm10163	predicted pseudogene 10163	7.67655	7.47862	8.8021	8.47284	7.57759	8.63747	1.05988	2.08476	0.000174101	0.0030874
ENSMUSG00000047773	Ankfn1	ankyrin-repeat and fibronectin type III domain containing 1	6.90782	6.8977	7.95213	7.97203	6.90276	7.96208	1.05932	2.08395	0.000241678	0.00405176
ENSMUSG00000024544	Ldlrad4	low density lipoprotein receptor class A domain containing 4	9.01581	8.95011	9.88248	10.202	8.98296	10.0423	1.0593	2.08392	5.89084e-07	2.69478e-05
ENSMUSG00000104719	4933437G19Rik	RIKEN cDNA 4933437G19 gene	10.3177	10.1006	11.2134	11.3225	10.2092	11.268	1.05876	2.08315	6.31096e-12	1.00674e-09
ENSMUSG00000113722	AC140477.3	---	7.18036	6.90901	7.9439	8.26221	7.04468	8.10305	1.05837	2.08258	0.000489789	0.00701544
ENSMUSG00000028017	Egf	epidermal growth factor	8.71648	8.67667	9.76119	9.74608	8.69658	9.75364	1.05706	2.08069	9.1561e-08	5.31555e-06
ENSMUSG00000068397	Gm10240	predicted gene 10240	7.64229	7.45567	8.78837	8.42299	7.54898	8.60568	1.0567	2.08017	0.000244348	0.00408591
ENSMUSG00000019230	Lhx9	LIM homeobox protein 9	6.33459	6.65062	7.6621	7.43635	6.4926	7.54922	1.05662	2.08006	0.00275166	0.0271714
ENSMUSG00000030345	Dyrk4	dual-specificity tyrosine-(Y)-phosphorylation regulated kinase 4	10.2037	9.2438	10.9294	10.6301	9.72375	10.7798	1.05602	2.07919	0.00229412	0.023624
ENSMUSG00000031510	1700128E19Rik	RIKEN cDNA 1700128E19 gene	8.25916	7.90864	9.09392	9.18571	8.0839	9.13981	1.05591	2.07904	2.11951e-05	0.000552912
ENSMUSG00000099508	1700030L20Rik	RIKEN cDNA 1700030L20 gene	7.95302	7.23977	8.77451	8.52961	7.5964	8.65206	1.05566	2.07867	0.00256495	0.0257829
ENSMUSG00000003923	Tfam	transcription factor A, mitochondrial	10.3521	9.4241	11.2688	10.6181	9.88808	10.9435	1.05539	2.07827	0.00348918	0.0325044
ENSMUSG00000097055	Gm4419	predicted gene 4419	8.9501	8.55596	9.78443	9.83019	8.75303	9.80731	1.05428	2.07668	4.35208e-06	0.000147463
ENSMUSG00000085560	C230038L03Rik	RIKEN cDNA C230038L03 gene	8.84857	7.88592	9.42496	9.41626	8.36725	9.42061	1.05336	2.07536	0.00535156	0.0448372
ENSMUSG00000070570	Slc17a7	solute carrier family 17 (sodium-dependent inorganic phosphate cotransporter), member 7	9.30797	8.49723	9.86077	10.0506	8.9026	9.9557	1.0531	2.07498	0.00113197	0.0136397
ENSMUSG00000068600	Gml2	glycosylphosphatidylinositol anchored molecule like 2	10.0449	10.279	11.1477	11.2824	10.162	11.2151	1.05309	2.07497	8.61402e-09	6.6075e-07
ENSMUSG00000030108	Slc6a13	solute carrier family 6 (neurotransmitter transporter, GABA), member 13	6.80005	6.62342	7.75915	7.76936	6.71173	7.76426	1.05252	2.07415	0.000518206	0.00731781
ENSMUSG00000112206	AC153544.1	---	7.64229	7.09874	8.74638	8.09865	7.37051	8.42251	1.052	2.0734	0.00442284	0.0388435
ENSMUSG00000092346	Tlx1os	T cell leukemia, homeobox 1, opposite strand	9.01045	8.6124	9.80049	9.92603	8.81142	9.86326	1.05183	2.07316	4.99945e-06	0.000165662
ENSMUSG00000071347	C1qtnf9	C1q and tumor necrosis factor related protein 9	6.20912	6.60962	7.50306	7.41796	6.40937	7.46051	1.05114	2.07217	0.00381792	0.0348112
ENSMUSG00000024548	Setbp1	SET binding protein 1	6.49678	6.119	7.19149	7.52494	6.30789	7.35821	1.05032	2.07099	0.00339757	0.0319231
ENSMUSG00000079330	Lemd1	LEM domain containing 1	9.81814	8.91127	10.5087	10.3157	9.3647	10.4122	1.04748	2.06691	0.00192492	0.020556
ENSMUSG00000101360	4933417O13Rik	RIKEN cDNA 4933417O13 gene	8.76824	7.86285	9.37684	9.34748	8.31554	9.36216	1.04662	2.06568	0.00410768	0.0367402
ENSMUSG00000096950	Gm9530	predicted gene 9530	7.14164	7.19428	8.16546	8.25704	7.16796	8.21125	1.04329	2.06093	0.000160141	0.00290267
ENSMUSG00000107073	4930428D20Rik	RIKEN cDNA 4930428D20 gene	8.78718	7.90864	9.49427	9.28544	8.34791	9.38985	1.04194	2.059	0.00405572	0.0364267
ENSMUSG00000084383	Gm13370	predicted gene 13370	7.70338	7.50122	8.80665	8.48172	7.6023	8.64418	1.04188	2.05891	0.000213638	0.00365374
ENSMUSG00000063900	Adam26b	a disintegrin and metallopeptidase domain 26B	10.041	9.17521	10.7486	10.5501	9.60808	10.6493	1.04125	2.05801	0.00116078	0.0139123
ENSMUSG00000072188	Gm10354	predicted gene 10354	8.38881	7.95302	9.17706	9.24428	8.17092	9.21067	1.03976	2.05588	6.06323e-05	0.00131207
ENSMUSG00000096221	1500002C15Rik	RIKEN cDNA 1500002C15 gene	10.206	10.067	11.076	11.2729	10.1365	11.1744	1.03794	2.05329	5.24897e-11	6.85637e-09
ENSMUSG00000085995	Gm2788	predicted gene 2788	8.16093	7.5308	8.82021	8.94688	7.84586	8.88354	1.03768	2.05292	0.000916483	0.0115327
ENSMUSG00000086410	Gm16158	predicted gene 16158	8.69324	8.40838	9.51942	9.65677	8.55081	9.58809	1.03729	2.05236	3.21972e-06	0.000114928
ENSMUSG00000103925	B230112G18Rik	RIKEN cDNA B230112G18 gene	9.48467	9.49335	10.3448	10.706	9.48901	10.5254	1.03639	2.0511	4.0397e-07	1.95489e-05
ENSMUSG00000114693	AC124489.2	---	7.9807	7.61608	8.79296	8.87455	7.79839	8.83376	1.03536	2.04963	8.34041e-05	0.00170169
ENSMUSG00000111415	AC148328.1	---	6.84895	6.59569	7.63166	7.88098	6.72232	7.75632	1.034	2.0477	0.00105471	0.0129159
ENSMUSG00000026963	Tmem210	transmembrane protein 210	10.6906	9.75386	11.091	11.4199	10.2222	11.2554	1.0332	2.04656	0.00151684	0.0170785
ENSMUSG00000023257	Cypt1	cysteine-rich perinuclear theca 1	10.8716	9.845	11.4527	11.3287	10.3583	11.3907	1.0324	2.04543	0.00243886	0.0247608
ENSMUSG00000029420	Rimbp2	RIMS binding protein 2	7.08153	6.63708	7.83235	7.94659	6.85931	7.88947	1.03016	2.04225	0.00141985	0.0162399
ENSMUSG00000086732	Gm6117	predicted gene 6117	8.19442	7.83347	9.17354	8.91445	8.01394	9.044	1.03005	2.0421	0.000149514	0.00275295
ENSMUSG00000073731	AI507597	expressed sequence AI507597	11.5256	10.4924	12.0418	12.0353	11.009	12.0386	1.02961	2.04148	0.00156498	0.017515
ENSMUSG00000105483	4930553I04Rik	RIKEN cDNA 4930553I04 gene	6.81243	6.83978	7.7017	8.00935	6.82611	7.85553	1.02942	2.04121	0.000863277	0.0109781
ENSMUSG00000095493	A630023A22Rik	RIKEN cDNA A630023A22 gene	8.19914	7.37641	8.76986	8.8644	7.78777	8.81713	1.02935	2.04111	0.0043979	0.0387213
ENSMUSG00000100294	1700034K08Rik	RIKEN cDNA 1700034K08 gene	7.64229	6.92023	8.15122	8.46837	7.28126	8.3098	1.02854	2.03996	0.0048783	0.0419143
ENSMUSG00000084792	1700056N10Rik	RIKEN cDNA 1700056N10 gene	8.25009	7.49372	8.85575	8.94367	7.8719	8.89971	1.02781	2.03892	0.0026129	0.0261377
ENSMUSG00000074805	Il1bos	interleukin 1 beta, opposite strand	6.97544	6.87481	7.95213	7.95299	6.92512	7.95256	1.02744	2.0384	0.000365621	0.00555942
ENSMUSG00000037847	Nmrk1	nicotinamide riboside kinase 1	7.8547	7.90299	8.91593	8.89464	7.87884	8.90528	1.02644	2.03699	1.81813e-05	0.000488794
ENSMUSG00000034245	Hdac11	histone deacetylase 11	11.4573	10.4791	12.0591	11.9298	10.9682	11.9944	1.02624	2.0367	0.00107925	0.0131538
ENSMUSG00000036770	Stpg3	sperm tail PG rich repeat containing 3	11.3494	10.3049	11.8607	11.8441	10.8272	11.8524	1.02526	2.03533	0.00206938	0.0217192
ENSMUSG00000031737	Irx5	Iroquois related homeobox 5 (Drosophila)	9.30359	9.41817	10.3148	10.4575	9.36088	10.3861	1.02525	2.03531	5.35556e-08	3.36961e-06
ENSMUSG00000026111	Unc50	unc-50 homolog (C. elegans)	11.5971	11.6027	12.5384	12.7108	11.5999	12.6246	1.02469	2.03452	2.58338e-17	8.39064e-15
ENSMUSG00000089982	Gm7568	predicted gene 7568	7.86662	7.12807	8.57569	8.46837	7.49734	8.52203	1.02469	2.03452	0.00377797	0.0345694
ENSMUSG00000000753	Serpinf1	serine (or cysteine) peptidase inhibitor, clade F, member 1	6.82471	7.21265	8.17252	7.91416	7.01868	8.04334	1.02466	2.03448	0.00249914	0.0252738
ENSMUSG00000085990	Gm16731	predicted gene, 16731	7.96969	8.03273	8.86014	9.19113	8.00121	9.02563	1.02442	2.03415	6.19355e-05	0.00133547
ENSMUSG00000031841	Cdh13	cadherin 13	9.87678	9.70441	10.6457	10.9811	9.7906	10.8134	1.02284	2.03192	1.15908e-07	6.52926e-06
ENSMUSG00000019888	Mgat4c	MGAT4 family, member C	7.7998	7.47862	8.70312	8.62086	7.63921	8.66199	1.02278	2.03184	0.000131738	0.0024728
ENSMUSG00000022129	Dct	dopachrome tautomerase	7.32562	7.0688	8.2547	8.18275	7.19721	8.21873	1.02151	2.03005	0.000303405	0.00482078
ENSMUSG00000096403	Gm9825	predicted gene 9825	8.99966	9.13001	10.231	9.93898	9.06484	10.085	1.02015	2.02813	7.09489e-06	0.000221459
ENSMUSG00000050058	Prm3	protamine 3	10.9074	9.79863	11.3427	11.4019	10.353	11.3723	1.01928	2.02691	0.00495944	0.0424194
ENSMUSG00000069355	Gm5152	predicted gene 5152	7.57848	7.44794	8.4241	8.64082	7.51321	8.53246	1.01925	2.02687	0.000106272	0.00207438
ENSMUSG00000027431	Scp2d1	SCP2 sterol-binding domain containing 1	11.8885	10.9636	12.6317	12.2578	11.426	12.4447	1.01869	2.02608	0.000823705	0.0105756
ENSMUSG00000064177	Ghrl	ghrelin	10.6298	10.5692	11.3372	11.899	10.5995	11.6181	1.0186	2.02595	1.6226e-06	6.43543e-05
ENSMUSG00000004730	Adgre1	adhesion G protein-coupled receptor E1	6.28214	6.36878	7.1202	7.56727	6.32546	7.34374	1.01828	2.0255	0.0042155	0.0375005
ENSMUSG00000035486	Plk5	polo-like kinase 5	6.49678	6.52394	7.37417	7.67959	6.51036	7.52688	1.01652	2.02303	0.00198796	0.0210361
ENSMUSG00000086293	Gm11269	predicted gene 11269	7.78102	7.09874	8.55961	8.35212	7.43988	8.45586	1.01598	2.02228	0.0035666	0.0330378
ENSMUSG00000000409	Lck	lymphocyte protein tyrosine kinase	8.0762	7.80953	8.97369	8.94367	7.94286	8.95868	1.01581	2.02204	3.35611e-05	0.000814229
ENSMUSG00000067716	Gm7275	predicted gene 7275	8.15121	7.41658	8.98978	8.60875	7.7839	8.79927	1.01537	2.02142	0.00483575	0.0416281
ENSMUSG00000101007	Gm29541	predicted gene 29541	8.75226	8.31369	9.37071	9.7238	8.53298	9.54726	1.01428	2.01989	0.00015256	0.0027891
ENSMUSG00000071726	Gm5941	predicted gene 5941	10.4981	9.51941	11.0213	11.0236	10.0088	11.0224	1.01368	2.01905	0.00250799	0.0253343
ENSMUSG00000089781	Gm15756	predicted gene 15756	10.6755	9.62263	11.2039	11.1206	10.149	11.1622	1.01321	2.01839	0.00415523	0.0370619
ENSMUSG00000041255	Tmco5b	transmembrane and coiled-coil domains 5B	8.93036	8.10335	9.75179	9.30808	8.51685	9.52994	1.01308	2.01822	0.00517356	0.0437423
ENSMUSG00000114231	AC159195.2	---	7.7556	7.40864	8.54879	8.63685	7.58212	8.59282	1.0107	2.01489	0.000198256	0.00344127
ENSMUSG00000101503	Gm28364	predicted gene 28364	8.6247	7.81555	9.41308	9.04301	8.22013	9.22804	1.00792	2.01101	0.00532574	0.044704
ENSMUSG00000018727	Cpsf4l	cleavage and polyadenylation specific factor 4-like	10.2235	9.22809	10.726	10.7397	9.72581	10.7328	1.00702	2.00975	0.00383732	0.0348999
ENSMUSG00000034579	Pla2g3	phospholipase A2, group III	7.8547	7.1473	8.49345	8.52102	7.501	8.50723	1.00623	2.00866	0.00348754	0.0324975
ENSMUSG00000090777	Ccdc188	coiled-coil domain containing 188	9.7065	8.71583	10.1438	10.2906	9.21117	10.2172	1.00605	2.0084	0.00564403	0.0469265
ENSMUSG00000097540	1700037F24Rik	RIKEN cDNA 1700037F24 gene	7.16113	7.11836	7.96846	8.32277	7.13974	8.14561	1.00587	2.00815	0.000662947	0.00889489
ENSMUSG00000087456	Gm16322	predicted gene 16322	7.53432	6.90901	8.35126	8.09865	7.22167	8.22496	1.00329	2.00457	0.00410795	0.0367402
ENSMUSG00000085865	Gm15966	predicted gene 15966	7.35976	7.0688	8.00058	8.43218	7.21428	8.21638	1.0021	2.00291	0.00126801	0.0149393
ENSMUSG00000107895	1700094M24Rik	RIKEN cDNA 1700094M24 gene	8.61413	7.86865	9.25567	9.23118	8.24139	9.24342	1.00203	2.00282	0.00219125	0.0227728
ENSMUSG00000102550	Gm8276	predicted gene 8276	9.23167	8.97453	10.1741	10.0356	9.1031	10.1048	1.00173	2.00241	1.07004e-06	4.51723e-05
ENSMUSG00000050846	Zfp623	zinc finger protein 623	7.9586	8.36387	7.06052	7.26175	8.16123	7.16114	-1.00009	0.499967	0.00135732	0.0156941
ENSMUSG00000029999	Tgfa	transforming growth factor alpha	11.4942	11.2898	10.3036	10.4787	11.392	10.3911	-1.00091	0.499684	2.5418e-11	3.60775e-09
ENSMUSG00000024174	Pot1b	protection of telomeres 1B	9.10657	9.32203	8.28761	8.13851	9.2143	8.21306	-1.00124	0.49957	3.66181e-05	0.000875387
ENSMUSG00000021990	Spata13	spermatogenesis associated 13	9.72462	10.4914	8.97369	9.23906	10.108	9.10637	-1.00164	0.49943	0.000901621	0.0113694
ENSMUSG00000040606	Kazn	kazrin, periplakin interacting protein	9.31451	10.3565	8.79296	8.87455	9.83548	8.83376	-1.00173	0.499402	0.00316132	0.0302634
ENSMUSG00000043639	Rbm20	RNA binding motif protein 20	8.6628	9.02738	7.96846	7.71768	8.84509	7.84307	-1.00202	0.499301	0.000450011	0.00656326
ENSMUSG00000020325	Fstl3	follistatin-like 3	9.79337	10.7538	9.13789	9.40464	10.2736	9.27126	-1.00233	0.499194	0.00193974	0.020672
ENSMUSG00000022469	Rapgef3	Rap guanine nucleotide exchange factor (GEF) 3	9.9303	10.8625	9.33022	9.45736	10.3964	9.39379	-1.00262	0.499094	0.00127371	0.0149967
ENSMUSG00000020232	Hmg20b	high mobility group 20B	9.75701	10.6582	9.26562	9.14156	10.2076	9.20359	-1.00401	0.498611	0.00137353	0.015851
ENSMUSG00000025821	Zfp282	zinc finger protein 282	8.48088	9.06072	7.5363	7.99702	8.7708	7.76666	-1.00414	0.498568	0.00272413	0.0269364
ENSMUSG00000025979	Mob4	MOB family member 4, phocein	9.29259	9.88421	8.46496	8.7029	9.5884	8.58393	-1.00447	0.498453	0.000508122	0.00721213
ENSMUSG00000027164	Traf6	TNF receptor-associated factor 6	8.48088	9.46298	7.9439	7.99081	8.97193	7.96736	-1.00458	0.498417	0.00483814	0.0416387
ENSMUSG00000004446	Bid	BH3 interacting domain death agonist	8.40933	8.74768	7.54721	7.60026	8.57851	7.57374	-1.00477	0.498351	0.000317984	0.00499736
ENSMUSG00000042444	Mindy2	MINDY lysine 48 deubiquitinase 2	9.82426	9.9404	8.89899	8.85418	9.88233	8.87658	-1.00575	0.498011	4.13396e-07	1.98982e-05
ENSMUSG00000029503	P2rx2	purinergic receptor P2X, ligand-gated ion channel, 2	11.085	11.9676	10.5486	10.4864	11.5263	10.5175	-1.00878	0.496967	0.000278295	0.00451134
ENSMUSG00000056131	Pgm3	phosphoglucomutase 3	9.14867	9.79101	8.46496	8.45491	9.46984	8.45993	-1.00991	0.496577	0.000593939	0.00815411
ENSMUSG00000029674	Limk1	LIM-domain containing, protein kinase	10.9103	10.4456	9.81184	9.52336	10.6779	9.6676	-1.0103	0.496442	9.22759e-06	0.00027769
ENSMUSG00000028530	Jak1	Janus kinase 1	11.4163	12.237	10.7615	10.8697	11.8266	10.8156	-1.01101	0.496198	0.000116543	0.00223608
ENSMUSG00000030515	Tarsl2	threonyl-tRNA synthetase-like 2	10.1015	10.8182	9.639	9.25727	10.4598	9.44814	-1.01171	0.495958	0.000756937	0.00987661
ENSMUSG00000002058	Unc119	unc-119 lipid binding chaperone	9.85601	10.6806	9.13428	9.37872	10.2683	9.2565	-1.01182	0.49592	0.000896158	0.0113124
ENSMUSG00000034480	Diaph2	diaphanous related formin 2	10.0619	9.44561	8.87753	8.60469	9.75373	8.74111	-1.01262	0.495646	0.000234302	0.00396017
ENSMUSG00000052656	Rnf103	ring finger protein 103	10.085	10.3921	9.43381	9.01575	10.2386	9.22478	-1.01379	0.495243	7.73854e-05	0.00159332
ENSMUSG00000074480	Mex3a	mex3 RNA binding family member A	8.54534	8.59149	7.39848	7.71014	8.56842	7.55431	-1.01411	0.495135	0.000143999	0.00266638
ENSMUSG00000022043	Trim35	tripartite motif-containing 35	12.1156	12.5976	11.3102	11.3717	12.3566	11.341	-1.01561	0.494619	2.30929e-07	1.19105e-05
ENSMUSG00000052889	Prkcb	protein kinase C, beta	7.52683	8.03273	6.73749	6.79033	7.77978	6.76391	-1.01587	0.494529	0.00279424	0.027464
ENSMUSG00000054520	Sh3bp2	SH3-domain binding protein 2	9.18006	9.49523	8.10027	8.54239	9.33765	8.32133	-1.01632	0.494377	0.000278755	0.00451671
ENSMUSG00000057219	Armc7	armadillo repeat containing 7	8.63867	9.43783	7.8234	8.22037	9.03825	8.02188	-1.01636	0.494361	0.00349439	0.0325301
ENSMUSG00000039197	Adk	adenosine kinase	9.75861	10.5422	9.30472	8.96282	10.1504	9.13377	-1.01665	0.494264	0.00119861	0.0142756
ENSMUSG00000026727	Rsu1	Ras suppressor protein 1	8.34688	8.98259	7.71144	7.58386	8.66473	7.64765	-1.01708	0.494115	0.00164693	0.0182132
ENSMUSG00000020577	Tspan13	tetraspanin 13	10.723	11.1153	9.95597	9.84575	10.9191	9.90086	-1.01828	0.493706	1.92049e-06	7.40263e-05
ENSMUSG00000097141	Gm10524	predicted gene 10524	9.74898	9.70441	8.62802	8.7877	9.7267	8.70786	-1.01884	0.493514	2.54284e-07	1.29667e-05
ENSMUSG00000027016	Zfp385b	zinc finger protein 385B	9.42142	10.1503	8.75581	8.77692	9.78588	8.76637	-1.01951	0.493284	0.000630211	0.00853508
ENSMUSG00000022840	Adcy5	adenylate cyclase 5	7.45758	8.14699	6.7751	6.79033	7.80229	6.78272	-1.01957	0.493264	0.0049435	0.0423333
ENSMUSG00000038437	Mllt6	myeloid/lymphoid or mixed-lineage leukemia; translocated to, 6	10.704	11.4682	9.93119	10.2007	11.0861	10.0659	-1.02012	0.493075	0.000227228	0.0038589
ENSMUSG00000031591	Asah1	N-acylsphingosine amidohydrolase 1	9.82274	11.0795	9.49427	9.36679	10.4511	9.43053	-1.02058	0.492917	0.00350973	0.0326368
ENSMUSG00000029238	Clock	circadian locomotor output cycles kaput	11.056	11.7978	10.3864	10.4233	11.4269	10.4049	-1.02203	0.492424	7.43926e-05	0.00154582
ENSMUSG00000039987	Phtf2	putative homeodomain transcription factor 2	9.7996	10.1311	8.97773	8.90787	9.96537	8.9428	-1.02257	0.492238	8.08735e-06	0.00024688
ENSMUSG00000024887	Asah2	N-acylsphingosine amidohydrolase 2	8.27713	9.04799	7.79621	7.48132	8.66256	7.63877	-1.02379	0.491822	0.0038385	0.0349018
ENSMUSG00000055717	Slain1	SLAIN motif family, member 1	10.6721	11.0498	9.9081	9.76439	10.8609	9.83625	-1.02467	0.491521	1.92152e-06	7.40263e-05
ENSMUSG00000038366	Lasp1	LIM and SH3 protein 1	11.7657	12.526	11.0281	11.2135	12.1459	11.1208	-1.02506	0.491391	4.19536e-05	0.000973928
ENSMUSG00000037999	Arap2	ArfGAP with RhoGAP domain, ankyrin repeat and PH domain 2	9.77293	10.3667	9.13789	8.95008	10.0698	9.04399	-1.02585	0.491121	0.000203084	0.00350987
ENSMUSG00000028397	Kdm4c	lysine (K)-specific demethylase 4C	9.42344	10.0286	8.82918	8.56764	9.72602	8.69841	-1.02761	0.490523	0.000464241	0.00673243
ENSMUSG00000027566	Psma7	proteasome (prosome, macropain) subunit, alpha type 7	10.058	10.4848	9.23894	9.24689	10.2714	9.24292	-1.02847	0.49023	1.13494e-05	0.000329443
ENSMUSG00000029432	Nipsnap2	nipsnap homolog 2	9.7522	10.3688	8.94097	9.12181	10.0605	9.03139	-1.0291	0.490014	0.000196773	0.00342351
ENSMUSG00000102774	Gm9748	predicted gene 9748	10.6096	10.3595	9.31753	9.59263	10.4846	9.45508	-1.02949	0.489883	1.28316e-07	7.10609e-06
ENSMUSG00000025188	Hps1	HPS1, biogenesis of lysosomal organelles complex 3 subunit 1	9.36791	9.51757	8.27454	8.55086	9.44274	8.4127	-1.03004	0.489696	1.08131e-05	0.000316949
ENSMUSG00000028378	Ptgr1	prostaglandin reductase 1	10.0554	11.1141	9.56845	9.54046	10.5847	9.55445	-1.03027	0.489617	0.00141702	0.0162179
ENSMUSG00000035725	Prkx	protein kinase, X-linked	8.42956	9.05564	7.5363	7.88768	8.7426	7.71199	-1.03061	0.489502	0.00185941	0.0200225
ENSMUSG00000016319	Slc25a5	solute carrier family 25 (mitochondrial carrier, adenine nucleotide translocator), member 5	10.4603	11.1226	9.66929	9.84919	10.7914	9.75924	-1.0322	0.488963	9.09919e-05	0.00182247
ENSMUSG00000027907	S100a11	S100 calcium binding protein A11	8.26817	8.90563	7.32429	7.7838	8.5869	7.55405	-1.03286	0.488741	0.00312808	0.030001
ENSMUSG00000029557	Mrm2	mitochondrial rRNA methyltransferase 2	7.44173	7.77904	6.7751	6.37963	7.61039	6.57737	-1.03302	0.488686	0.00355393	0.0329374
ENSMUSG00000027111	Itga6	integrin alpha 6	9.91747	10.381	9.39205	8.83698	10.1492	9.11451	-1.03473	0.488107	0.000599259	0.0081904
ENSMUSG00000072676	Tmem254a	transmembrane protein 254a	6.99729	7.48619	6.13054	6.28133	7.24174	6.20593	-1.03581	0.487743	0.00527333	0.0443984
ENSMUSG00000025742	Prps2	phosphoribosyl pyrophosphate synthetase 2	7.82445	7.94755	7.19149	6.50688	7.886	6.84919	-1.03681	0.487402	0.0056467	0.0469265
ENSMUSG00000038968	Klk1b16	kallikrein 1-related peptidase b16	6.78757	6.83978	5.69317	5.85889	6.81367	5.77603	-1.03764	0.487122	0.00511689	0.0434261
ENSMUSG00000030255	Sspn	sarcospan	7.50412	8.27488	6.7751	6.92665	7.8895	6.85088	-1.03862	0.486792	0.00528132	0.0444553
ENSMUSG00000029661	Col1a2	collagen, type I, alpha 2	7.16113	7.185	6.07129	6.19756	7.17307	6.13443	-1.03864	0.486787	0.00214259	0.0223315
ENSMUSG00000025034	Trim8	tripartite motif-containing 8	8.77774	9.61229	7.91049	8.39975	9.19501	8.15512	-1.03989	0.486363	0.00363574	0.0335232
ENSMUSG00000031232	Magt1	magnesium transporter 1	8.60348	9.37601	8.10027	7.79809	8.98975	7.94918	-1.04057	0.486135	0.00242858	0.0246773
ENSMUSG00000037315	Jade3	jade family PHD finger 3	10.0264	10.7076	9.06384	9.58647	10.367	9.32515	-1.04186	0.485701	0.000736262	0.00968042
ENSMUSG00000022634	Yaf2	YY1 associated factor 2	9.25227	9.61919	8.33246	8.45491	9.43573	8.39368	-1.04204	0.485639	3.74528e-05	0.000893021
ENSMUSG00000057614	Gnai1	guanine nucleotide binding protein (G protein), alpha inhibiting 1	8.25916	8.86846	7.65202	7.38993	8.56381	7.52098	-1.04283	0.485374	0.00169417	0.0185695
ENSMUSG00000006205	Htra1	HtrA serine peptidase 1	8.74582	9.76946	8.18655	8.24144	9.25764	8.21399	-1.04365	0.4851	0.00328103	0.0311202
ENSMUSG00000019998	Stx7	syntaxin 7	9.03706	10.174	8.64336	8.47728	9.60551	8.56032	-1.04519	0.48458	0.00390335	0.0353577
ENSMUSG00000041245	Wnk3	WNK lysine deficient protein kinase 3	9.10153	9.67987	8.38206	8.30786	9.3907	8.34496	-1.04574	0.484397	0.000292993	0.00468426
ENSMUSG00000078612	Fyb2	FYN binding protein 2	9.14133	9.9677	8.61252	8.40443	9.55452	8.50847	-1.04604	0.484295	0.00138478	0.0159501
ENSMUSG00000042010	Acacb	acetyl-Coenzyme A carboxylase beta	9.12654	10.1396	8.54335	8.62888	9.63305	8.58612	-1.04694	0.483995	0.00230338	0.0236855
ENSMUSG00000031134	Rbmx	RNA binding motif protein, X chromosome	9.49623	10.0299	8.76519	8.66442	9.76306	8.7148	-1.04825	0.483553	0.000110349	0.00214003
ENSMUSG00000036620	Mgat4b	mannoside acetylglucosaminyltransferase 4, isoenzyme B	11.039	11.8694	10.1348	10.6754	11.4542	10.4051	-1.04909	0.483273	0.000526821	0.00740755
ENSMUSG00000005413	Hmox1	heme oxygenase 1	9.02115	9.68645	8.00058	8.60875	9.3538	8.30466	-1.04914	0.483257	0.00256527	0.0257829
ENSMUSG00000034800	Zfp661	zinc finger protein 661	11.2195	10.4668	9.78443	9.80211	10.8431	9.79327	-1.04983	0.483025	3.22088e-05	0.000787784
ENSMUSG00000072494	Ppp1r3e	protein phosphatase 1, regulatory (inhibitor) subunit 3E	7.39311	8.1422	6.71831	6.71701	7.76766	6.71766	-1.05	0.482969	0.00492039	0.0422056
ENSMUSG00000045598	Zfp553	zinc finger protein 553	8.88126	9.73174	8.00849	8.50368	9.3065	8.25609	-1.05041	0.48283	0.00326623	0.0310042
ENSMUSG00000037190	Cyb561d2	cytochrome b-561 domain containing 2	9.8089	9.74758	8.80665	8.64873	9.77824	8.72769	-1.05055	0.482785	1.88617e-07	1e-05
ENSMUSG00000022066	Entpd4b	ectonucleoside triphosphate diphosphohydrolase 4B	14.2313	14.1431	13.0244	13.2486	14.1872	13.1365	-1.05068	0.482739	1.11049e-23	6.90265e-21
ENSMUSG00000027351	Spred1	sprouty protein with EVH-1 domain 1, related sequence	8.88419	9.14444	8.03199	7.89434	9.01432	7.96317	-1.05115	0.482583	4.15865e-05	0.000968239
ENSMUSG00000031988	Vps26b	VPS26 retromer complex component B	9.91603	10.5585	9.16648	9.2046	10.2373	9.18554	-1.05171	0.482395	0.000113949	0.00219612
ENSMUSG00000028962	Slc4a2	solute carrier family 4 (anion exchanger), member 2	11.8638	12.5983	11.0398	11.3188	12.231	11.1793	-1.05174	0.482386	2.67911e-05	0.000670744
ENSMUSG00000037029	Zfp146	zinc finger protein 146	9.33182	10.279	8.84253	8.66442	9.80542	8.75347	-1.05195	0.482316	0.00168174	0.0184782
ENSMUSG00000005161	Prdx2	peroxiredoxin 2	10.6123	11.4101	9.80276	10.112	11.0112	9.95736	-1.05383	0.481687	0.000239689	0.00403421
ENSMUSG00000000538	Tom1l2	target of myb1-like 2 (chicken)	11.0702	11.738	10.2661	10.4336	11.4041	10.3499	-1.05426	0.481545	2.47864e-05	0.000629295
ENSMUSG00000027984	Hadh	hydroxyacyl-Coenzyme A dehydrogenase	10.7238	11.6187	10.0239	10.2087	11.1712	10.1163	-1.05488	0.481338	0.000279055	0.00451953
ENSMUSG00000058625	Gm17383	predicted gene, 17383	8.65251	9.55584	7.99261	8.10441	9.10418	8.04851	-1.05566	0.481077	0.00224624	0.0232371
ENSMUSG00000046532	Ar	androgen receptor	8.6247	9.41817	7.81439	8.11587	9.02144	7.96513	-1.05631	0.480862	0.00198605	0.0210287
ENSMUSG00000053799	Exoc6	exocyst complex component 6	9.14867	10.1622	8.79754	8.39975	9.65543	8.59865	-1.05679	0.480701	0.00352587	0.0327457
ENSMUSG00000025153	Fasn	fatty acid synthase	12.9491	13.3662	11.9818	12.2192	13.1576	12.1005	-1.05718	0.48057	6.64209e-09	5.31923e-07
ENSMUSG00000033352	Map2k4	mitogen-activated protein kinase kinase 4	9.98327	10.845	9.51387	9.19923	10.4141	9.35655	-1.05757	0.480442	0.00081597	0.010494
ENSMUSG00000024085	Man2a1	mannosidase 2, alpha 1	12.47	12.8572	11.6119	11.5989	12.6636	11.6054	-1.05821	0.480226	1.36179e-09	1.32689e-07
ENSMUSG00000050029	Rap2c	RAP2C, member of RAS oncogene family	7.93048	8.63981	7.29869	7.15477	8.28514	7.22673	-1.05841	0.48016	0.00249087	0.0252388
ENSMUSG00000000326	Comt	catechol-O-methyltransferase	8.67641	9.52861	8.01637	8.0695	9.10251	8.04293	-1.05958	0.479773	0.00171773	0.0188001
ENSMUSG00000041115	Iqsec2	IQ motif and Sec7 domain 2	8.9501	9.31568	7.89348	8.25186	9.13289	8.07267	-1.06022	0.47956	0.000175134	0.00310413
ENSMUSG00000027086	Fastkd1	FAST kinase domains 1	10.9338	11.4547	10.2792	9.98655	11.1943	10.1329	-1.06137	0.479178	1.46334e-05	0.000406368
ENSMUSG00000052085	Dock8	dedicator of cytokinesis 8	10.3371	11.0517	9.49427	9.77165	10.6944	9.63296	-1.06145	0.479149	0.00015516	0.00282659
ENSMUSG00000024241	Sos1	son of sevenless homolog 1 (Drosophila)	11.1638	11.5909	10.4313	10.1993	11.3773	10.3153	-1.06199	0.47897	1.2909e-06	5.30062e-05
ENSMUSG00000034724	Cnot6l	CCR4-NOT transcription complex, subunit 6-like	9.74091	10.3739	9.24566	8.74408	10.0574	8.99487	-1.06254	0.478789	0.000792296	0.01026
ENSMUSG00000023021	Cers5	ceramide synthase 5	10.642	11.3102	9.86514	9.96137	10.9761	9.91326	-1.06288	0.478674	3.82249e-05	0.000905443
ENSMUSG00000023830	Igf2r	insulin-like growth factor 2 receptor	10.7578	11.3605	9.68419	10.3082	11.0592	9.99619	-1.06297	0.478647	0.000324923	0.00508425
ENSMUSG00000025790	Slco3a1	solute carrier organic anion transporter family, member 3a1	13.5958	13.3645	12.4146	12.4193	13.4801	12.417	-1.06317	0.47858	3.18535e-23	1.85223e-20
ENSMUSG00000039787	Cercam	cerebral endothelial cell adhesion molecule	9.24771	9.60535	8.32614	8.39975	9.42653	8.36294	-1.06359	0.478441	2.20865e-05	0.000572707
ENSMUSG00000074994	Qser1	glutamine and serine rich 1	12.7673	12.9146	11.8525	11.7018	12.841	11.7771	-1.06384	0.478357	1.22227e-14	2.93769e-12
ENSMUSG00000001173	Ocrl	OCRL, inositol polyphosphate-5-phosphatase	9.58007	10.2482	8.82918	8.87117	9.91413	8.85018	-1.06396	0.478319	0.000202791	0.00350649
ENSMUSG00000074890	Lcmt2	leucine carboxyl methyltransferase 2	8.47699	8.48216	7.60057	7.23048	8.47958	7.41553	-1.06405	0.478286	0.000191	0.00333932
ENSMUSG00000089715	Cbx6	chromobox 6	9.38044	10.1348	8.66856	8.71801	9.7576	8.69328	-1.06431	0.4782	0.00047078	0.00681194
ENSMUSG00000028048	Gba	glucosidase, beta, acid	9.92461	10.5495	9.05239	9.29303	10.237	9.17271	-1.06433	0.478194	0.000120462	0.00229783
ENSMUSG00000063785	Utp14a	UTP14A small subunit processome component	8.69658	8.98793	7.7017	7.85387	8.84226	7.77779	-1.06447	0.478149	6.23296e-05	0.00134191
ENSMUSG00000029767	Calu	calumenin	11.559	11.505	10.271	10.6617	11.532	10.4664	-1.06561	0.477772	2.11699e-09	1.97725e-07
ENSMUSG00000031626	Sorbs2	sorbin and SH3 domain containing 2	9.81353	10.5728	9.37684	8.87792	10.1932	9.12738	-1.06577	0.477717	0.00117203	0.0140023
ENSMUSG00000031119	Gpc4	glypican 4	9.8166	10.7044	9.16294	9.2259	10.2605	9.19442	-1.06606	0.477621	0.000584926	0.00804569
ENSMUSG00000057541	Pus7	pseudouridylate synthase 7	9.0397	9.638	8.17955	8.36177	9.33885	8.27066	-1.06819	0.476917	0.000312343	0.0049302
ENSMUSG00000024665	Fads2	fatty acid desaturase 2	12.3438	12.7092	11.4063	11.51	12.5265	11.4581	-1.06835	0.476863	7.18678e-10	7.36073e-08
ENSMUSG00000033623	Pcgf3	polycomb group ring finger 3	10.5331	11.0324	9.80958	9.61903	10.7828	9.7143	-1.06847	0.476824	1.03004e-05	0.000305136
ENSMUSG00000004317	Clcn5	chloride channel, voltage-sensitive 5	9.08887	9.72696	8.40023	8.27759	9.40791	8.33891	-1.069	0.476648	0.000367861	0.00558477
ENSMUSG00000031596	Slc7a2	solute carrier family 7 (cationic amino acid transporter, y+ system), member 2	9.18245	9.41421	8.49908	7.95937	9.29833	8.22922	-1.06911	0.476614	0.000363892	0.00553756
ENSMUSG00000073563	Csnk1g3	casein kinase 1, gamma 3	10.1547	10.688	9.59235	9.11041	10.4214	9.35138	-1.07	0.47632	0.00023679	0.0039966
ENSMUSG00000035561	Aldh1b1	aldehyde dehydrogenase 1 family, member B1	9.7634	10.693	9.01751	9.29806	10.2282	9.15779	-1.07039	0.47619	0.000952879	0.011889
ENSMUSG00000031167	Rbm3	RNA binding motif (RNP1, RRM) protein 3	9.97916	10.6674	9.28856	9.21529	10.3233	9.25192	-1.07135	0.475875	0.000127285	0.00240508
ENSMUSG00000029924	Slc37a3	solute carrier family 37 (glycerol-3-phosphate transporter), member 3	9.85001	10.6473	9.31753	9.03699	10.2486	9.17726	-1.07138	0.475865	0.000533982	0.00748198
ENSMUSG00000005373	Mlxipl	MLX interacting protein-like	10.2177	11.2615	9.42496	9.90802	10.7396	9.66649	-1.0731	0.475297	0.00156893	0.0175409
ENSMUSG00000031400	G6pdx	glucose-6-phosphate dehydrogenase X-linked	9.18245	9.98383	8.31979	8.6991	9.58314	8.50944	-1.0737	0.475099	0.00122788	0.0145615
ENSMUSG00000022032	Scara5	scavenger receptor class A, member 5	11.0083	11.6552	10.3338	10.1817	11.3318	10.2578	-1.074	0.475	1.85147e-05	0.000496016
ENSMUSG00000022199	Slc22a17	solute carrier family 22 (organic cation transporter), member 17	9.19904	9.51757	8.12232	8.44586	9.35831	8.28409	-1.07421	0.47493	4.85639e-05	0.00109839
ENSMUSG00000045629	Sh3tc2	SH3 domain and tetratricopeptide repeats 2	10.3637	10.9838	9.60546	9.59058	10.6737	9.59802	-1.07571	0.474438	2.99993e-05	0.000741793
ENSMUSG00000008496	Pou2f2	POU domain, class 2, transcription factor 2	10.859	10.9286	9.72561	9.90967	10.8938	9.81764	-1.07614	0.474295	8.86095e-11	1.10922e-08
ENSMUSG00000060510	Zfp266	zinc finger protein 266	8.99152	9.77101	8.57569	8.03371	9.38126	8.3047	-1.07656	0.474157	0.00275389	0.027186
ENSMUSG00000041440	Gk5	glycerol kinase 5 (putative)	8.74259	9.38211	7.9439	8.02766	9.06235	7.98578	-1.07657	0.474155	0.000492647	0.00704701
ENSMUSG00000026566	Mpzl1	myelin protein zero-like 1	10.9563	11.7132	10.2858	10.2273	11.3348	10.2566	-1.07821	0.473616	4.66663e-05	0.00106482
ENSMUSG00000031488	Rab11fip1	RAB11 family interacting protein 1 (class I)	10.4612	11.1821	9.68419	9.80211	10.8217	9.74315	-1.07852	0.473515	7.04166e-05	0.00148286
ENSMUSG00000032420	Nt5e	5 nucleotidase, ecto	10.0939	10.7388	9.4101	9.26501	10.4164	9.33755	-1.07881	0.473418	7.85991e-05	0.00161554
ENSMUSG00000034573	Ptpn13	protein tyrosine phosphatase, non-receptor type 13	11.4856	12.0501	10.5608	10.8172	11.7678	10.689	-1.07885	0.473406	2.97898e-06	0.000107938
ENSMUSG00000095463	Entpd4	ectonucleoside triphosphate diphosphohydrolase 4	13.9392	13.8447	12.7005	12.9249	13.892	12.8127	-1.07925	0.473275	1.34574e-23	8.22315e-21
ENSMUSG00000099094	Gm19569	predicted gene, 19569	8.59992	8.63641	7.68204	7.38993	8.61816	7.53599	-1.08218	0.472315	5.82687e-05	0.00127315
ENSMUSG00000006576	Slc4a3	solute carrier family 4 (anion exchanger), member 3	9.93738	10.9048	9.16648	9.5104	10.4211	9.33844	-1.08265	0.472162	0.000963771	0.0119813
ENSMUSG00000046180	4930550L24Rik	RIKEN cDNA 4930550L24 gene	9.95145	10.5221	9.25567	9.04899	10.2368	9.15233	-1.08445	0.471572	6.04621e-05	0.00130989
ENSMUSG00000039357	Fut11	fucosyltransferase 11	8.32975	8.48972	7.17751	7.47244	8.40973	7.32498	-1.08476	0.471471	0.000119977	0.00229101
ENSMUSG00000019872	Smpdl3a	sphingomyelin phosphodiesterase, acid-like 3A	11.4533	11.4753	10.3164	10.4416	11.4643	10.379	-1.08531	0.47129	5.08947e-15	1.26542e-12
ENSMUSG00000105174	Gm43353	predicted gene 43353	9.80426	9.67987	8.66355	8.64873	9.74206	8.65614	-1.08592	0.471092	2.35594e-08	1.6117e-06
ENSMUSG00000008035	Mid1ip1	Mid1 interacting protein 1 (gastrulation specific G12-like (zebrafish))	8.76187	9.70279	7.95213	8.33752	9.23233	8.14483	-1.0875	0.470575	0.0026156	0.0261574
ENSMUSG00000039156	Stim2	stromal interaction molecule 2	9.58729	10.3565	8.96964	8.7984	9.97187	8.88402	-1.08785	0.470462	0.000384604	0.00578462
ENSMUSG00000021271	Zfp839	zinc finger protein 839	10.4788	11.0568	9.65422	9.70496	10.7678	9.67959	-1.08821	0.470345	1.14923e-05	0.000332787
ENSMUSG00000071477	Zfp777	zinc finger protein 777	9.06837	9.746	8.20044	8.43676	9.40718	8.3186	-1.08859	0.470221	0.00044152	0.00646797
ENSMUSG00000029223	Uchl1	ubiquitin carboxy-terminal hydrolase L1	10.6627	11.421	9.92074	9.98499	11.0419	9.95287	-1.089	0.470087	5.92624e-05	0.0012899
ENSMUSG00000032353	Tmed3	transmembrane p24 trafficking protein 3	11.1265	11.643	10.1863	10.4047	11.3847	10.2955	-1.0892	0.470021	1.85677e-06	7.22118e-05
ENSMUSG00000016239	Lonrf3	LON peptidase N-terminal domain and ring finger 3	9.9626	10.6523	9.19104	9.24428	10.3075	9.21766	-1.08979	0.469829	9.56413e-05	0.00189976
ENSMUSG00000030605	Mfge8	milk fat globule-EGF factor 8 protein	11.3188	12.222	10.5101	10.8458	11.7704	10.678	-1.09244	0.468966	0.000144917	0.00267789
ENSMUSG00000043733	Ptpn11	protein tyrosine phosphatase, non-receptor type 11	10.3835	11.2252	9.62104	9.80211	10.8043	9.71157	-1.09276	0.468865	0.000187714	0.00328358
ENSMUSG00000025086	Trub1	TruB pseudouridine (psi) synthase family member 1	8.11169	8.40838	7.1202	7.20925	8.26003	7.16473	-1.09531	0.468037	0.00017335	0.00307864
ENSMUSG00000024639	Gnaq	guanine nucleotide binding protein, alpha q polypeptide	9.57099	10.3698	8.98577	8.76241	9.9704	8.87409	-1.09631	0.467712	0.000480107	0.00692076
ENSMUSG00000033170	Card10	caspase recruitment domain family, member 10	8.59634	9.40625	8.03974	7.76936	9.0013	7.90455	-1.09675	0.46757	0.00158463	0.0176597
ENSMUSG00000041654	Slc39a11	solute carrier family 39 (metal ion transporter), member 11	9.09901	9.67159	8.18655	8.39035	9.3853	8.28845	-1.09685	0.467536	0.000178064	0.00314839
ENSMUSG00000042978	Sbk1	SH3-binding kinase 1	10.033	10.5772	9.07142	9.34505	10.3051	9.20823	-1.0969	0.467521	3.50417e-05	0.000843904
ENSMUSG00000030554	Synm	synemin, intermediate filament protein	11.5989	11.3507	10.2595	10.4963	11.4748	10.3779	-1.09691	0.467516	1.44139e-11	2.12103e-09
ENSMUSG00000038034	Igsf8	immunoglobulin superfamily, member 8	10.5406	11.4979	9.63645	10.2047	11.0193	9.92059	-1.09868	0.466944	0.000940158	0.011773
ENSMUSG00000019877	Serinc1	serine incorporator 1	11.3631	12.1024	10.6956	10.571	11.7328	10.6333	-1.09944	0.466697	1.78627e-05	0.000481306
ENSMUSG00000021466	Ptch1	patched 1	8.89588	9.50644	8.15122	8.05172	9.20116	8.10147	-1.09969	0.466616	0.000275151	0.00447296
ENSMUSG00000072969	Armcx5	armadillo repeat containing, X-linked 5	8.41746	9.02218	7.65202	7.58386	8.71982	7.61794	-1.10188	0.46591	0.000511506	0.0072445
ENSMUSG00000056091	St3gal5	ST3 beta-galactoside alpha-2,3-sialyltransferase 5	10.9633	11.8186	10.2545	10.3219	11.3909	10.2882	-1.10274	0.465632	7.42136e-05	0.00154388
ENSMUSG00000099391	1700003C15Rik	RIKEN cDNA 1700003C15 gene	10.6368	10.4867	9.80958	9.10754	10.5618	9.45856	-1.1032	0.465481	0.000131761	0.0024728
ENSMUSG00000036188	Ankmy2	ankyrin repeat and MYND domain containing 2	7.54178	8.36387	6.81177	6.88709	7.95282	6.84943	-1.1034	0.46542	0.00346057	0.0323381
ENSMUSG00000005078	Jkamp	JNK1/MAPK8-associated membrane protein	8.00248	8.18934	6.65918	7.32233	8.09591	6.99075	-1.10516	0.464852	0.00189254	0.0202703
ENSMUSG00000031342	Gpm6b	glycoprotein m6b	9.90884	10.3565	9.17354	8.88127	10.1326	9.02741	-1.10524	0.464825	2.53961e-05	0.000642063
ENSMUSG00000086953	Aknaos	AT-hook transcription factor, opposite strand	10.6584	10.3188	9.13066	9.63504	10.4886	9.38285	-1.10575	0.46466	5.97504e-06	0.000191138
ENSMUSG00000013698	Pea15a	phosphoprotein enriched in astrocytes 15A	10.3887	11.4368	9.60807	10.0051	10.9127	9.80661	-1.10611	0.464545	0.000793453	0.0102644
ENSMUSG00000034168	Irf2bpl	interferon regulatory factor 2 binding protein-like	8.65251	9.37601	7.60057	8.21506	9.01426	7.90781	-1.10644	0.464437	0.00260843	0.0261075
ENSMUSG00000047613	A430005L14Rik	RIKEN cDNA A430005L14 gene	12.0897	12.5569	11.1486	11.285	12.3233	11.2168	-1.10653	0.46441	2.04626e-08	1.41869e-06
ENSMUSG00000048217	Nags	N-acetylglutamate synthase	8.18493	9.12517	7.57946	7.51632	8.65505	7.54789	-1.10716	0.464207	0.00254545	0.0256194
ENSMUSG00000097889	Gm26541	predicted gene, 26541	7.4095	7.03823	6.3206	5.91242	7.22386	6.11651	-1.10735	0.464145	0.00293182	0.0284516
ENSMUSG00000031371	Haus7	HAUS augmin-like complex, subunit 7	10.1178	10.9286	9.34905	9.48191	10.5232	9.41548	-1.10771	0.46403	0.000166477	0.00300091
ENSMUSG00000046574	Prr12	proline rich 12	10.4194	11.0434	9.48295	9.76257	10.7314	9.62276	-1.10861	0.463741	3.26174e-05	0.000796156
ENSMUSG00000060475	Wtap	Wilms tumour 1-associating protein	9.69484	10.7404	9.15583	9.05198	10.2176	9.1039	-1.11373	0.462098	0.000911463	0.0114815
ENSMUSG00000020532	Acaca	acetyl-Coenzyme A carboxylase alpha	12.6403	12.761	11.5447	11.6287	12.7006	11.5867	-1.11393	0.462035	1.79441e-19	7.43586e-17
ENSMUSG00000020834	Dhrs13	dehydrogenase/reductase (SDR family) member 13	9.05801	9.20991	7.8676	8.17181	9.13396	8.01971	-1.11426	0.461929	9.10138e-06	0.00027435
ENSMUSG00000022139	Mbnl2	muscleblind like splicing factor 2	9.70981	10.6649	9.10504	9.04	10.1873	9.07252	-1.11482	0.461747	0.000578283	0.00796373
ENSMUSG00000056204	Pgpep1	pyroglutamyl-peptidase I	7.66294	8.40838	6.61837	7.2199	8.03566	6.91914	-1.11652	0.461205	0.00568354	0.0471549
ENSMUSG00000039157	Fam102a	family with sequence similarity 102, member A	11.7052	12.6227	10.921	11.1709	12.164	11.046	-1.11802	0.460727	5.71922e-05	0.00125496
ENSMUSG00000046329	Slc25a23	solute carrier family 25 (mitochondrial carrier; phosphate carrier), member 23	10.1752	10.7569	9.36764	9.32792	10.4661	9.34778	-1.11831	0.460634	1.49197e-05	0.000412172
ENSMUSG00000020439	Smtn	smoothelin	9.3721	10.534	8.78376	8.88463	9.95307	8.8342	-1.11887	0.460454	0.00166862	0.018408
ENSMUSG00000051037	Zfp455	zinc finger protein 455	7.88432	7.91426	6.69886	6.8601	7.89929	6.77948	-1.11981	0.460155	0.000129596	0.00244489
ENSMUSG00000037966	Ninj1	ninjurin 1	8.22715	8.93636	7.07568	7.84702	8.58175	7.46135	-1.12041	0.459964	0.00572622	0.0474536
ENSMUSG00000044197	Gpr146	G protein-coupled receptor 146	6.9864	7.47101	6.04073	6.17584	7.22871	6.10829	-1.12042	0.459959	0.00279675	0.0274729
ENSMUSG00000071064	Zfp827	zinc finger protein 827	10.4385	9.51016	8.93682	8.76968	9.97431	8.85325	-1.12105	0.459758	0.00031276	0.00493247
ENSMUSG00000029998	Pcyox1	prenylcysteine oxidase 1	9.80426	10.2471	8.86886	8.93722	10.0257	8.90304	-1.12263	0.459257	5.32791e-06	0.000174303
ENSMUSG00000074682	Zcchc3	zinc finger, CCHC domain containing 3	9.04495	9.40425	8.09284	8.11015	9.2246	8.10149	-1.12311	0.459103	1.47105e-05	0.000407955
ENSMUSG00000045671	Spred2	sprouty-related, EVH1 domain containing 2	9.17528	9.84941	8.17955	8.59654	9.51234	8.38805	-1.1243	0.458725	0.000474705	0.0068584
ENSMUSG00000075415	Fnbp1	formin binding protein 1	10.7073	11.4484	10.0023	9.90472	11.0779	9.95351	-1.12435	0.458709	3.23069e-05	0.000789112
ENSMUSG00000024236	Svil	supervillin	9.06061	9.72536	8.06273	8.47284	9.39298	8.26778	-1.1252	0.458439	0.000502627	0.00715951
ENSMUSG00000022474	Pmm1	phosphomannomutase 1	9.28816	9.69464	8.2547	8.47728	9.4914	8.36599	-1.12541	0.458371	2.0962e-05	0.000547925
ENSMUSG00000040387	Klhl32	kelch-like 32	9.70318	9.55404	8.2547	8.75144	9.62861	8.50307	-1.12554	0.458331	1.0941e-05	0.000320167
ENSMUSG00000051038	Rhox11	reproductive homeobox 11	7.05052	7.04849	6.10122	5.74549	7.0495	5.92335	-1.12615	0.458136	0.00221279	0.0229504
ENSMUSG00000049775	Tmsb4x	thymosin, beta 4, X chromosome	9.90596	11.0638	9.60285	9.11327	10.4849	9.35806	-1.1268	0.45793	0.00209571	0.0219635
ENSMUSG00000097347	Gm17275	predicted gene, 17275	9.10153	9.27255	8.55961	7.5589	9.18704	8.05926	-1.12778	0.457618	0.00585574	0.0482469
ENSMUSG00000038145	Snrk	SNF related kinase	10.3382	10.481	8.92013	9.64298	10.4096	9.28156	-1.12806	0.457529	9.07125e-05	0.00181799
ENSMUSG00000105364	Gm8924	predicted gene 8924	7.20873	6.80388	6.13054	5.6224	7.00631	5.87647	-1.12984	0.456966	0.00501482	0.0427658
ENSMUSG00000048277	Syngr2	synaptogyrin 2	8.40116	9.0683	7.60057	7.6084	8.73473	7.60448	-1.13025	0.456837	0.000522257	0.00736348
ENSMUSG00000006587	Snai3	snail family zinc finger 3	7.64229	7.22175	6.24219	6.3605	7.43202	6.30134	-1.13067	0.456703	0.000889794	0.0112597
ENSMUSG00000040234	Tm7sf3	transmembrane 7 superfamily member 3	10.1511	10.6027	9.26562	9.2259	10.3769	9.24576	-1.13111	0.456563	2.05936e-06	7.85652e-05
ENSMUSG00000025283	Sat1	spermidine/spermine N1-acetyl transferase 1	8.3638	9.82275	7.95213	7.97203	9.09327	7.96208	-1.13119	0.456538	0.00567317	0.0470831
ENSMUSG00000089682	Bcl2l2	BCL2-like 2	10.7409	11.4629	10.0181	9.92277	11.1019	9.97042	-1.13146	0.456454	2.25314e-05	0.000582712
ENSMUSG00000021728	Emb	embigin	9.67634	10.2942	8.90748	8.7984	9.98527	8.85294	-1.13233	0.456179	5.46965e-05	0.00121125
ENSMUSG00000045917	Tmem268	transmembrane protein 268	8.77458	9.24604	7.6919	8.06359	9.01031	7.87775	-1.13256	0.456106	0.000201159	0.00348831
ENSMUSG00000032374	Plod2	procollagen lysine, 2-oxoglutarate 5-dioxygenase 2	8.86946	9.44755	8.0242	8.02766	9.15851	8.02593	-1.13258	0.456101	0.000138386	0.00258084
ENSMUSG00000028293	Slc35a1	solute carrier family 35 (CMP-sialic acid transporter), member 1	7.8547	8.7571	7.10551	7.24098	8.3059	7.17325	-1.13265	0.456077	0.00260019	0.0260539
ENSMUSG00000031311	Nono	non-POU-domain-containing, octamer binding protein	10.3318	11.0562	9.47153	9.65087	10.694	9.5612	-1.13276	0.456043	4.76407e-05	0.00108226
ENSMUSG00000026785	Pkn3	protein kinase N3	8.96681	9.81526	8.11501	8.39975	9.39103	8.25738	-1.13366	0.45576	0.000829586	0.0106397
ENSMUSG00000032355	Mlip	muscular LMNA-interacting protein	8.22252	7.61608	6.79355	6.77596	7.9193	6.78476	-1.13454	0.455479	0.000654154	0.0087968
ENSMUSG00000025792	Slc25a10	solute carrier family 25 (mitochondrial carrier, dicarboxylate transporter), member 10	12.8405	12.6169	11.4949	11.6922	12.7287	11.5936	-1.13518	0.455277	1.91321e-18	7.26053e-16
ENSMUSG00000028893	Sesn2	sestrin 2	11.6856	12.5454	10.8234	11.1368	12.1155	10.9801	-1.13533	0.455231	3.572e-05	0.000856235
ENSMUSG00000032724	Abtb2	ankyrin repeat and BTB (POZ) domain containing 2	9.34891	10.4171	8.55961	8.93399	9.88302	8.7468	-1.13621	0.454952	0.00155127	0.0173792
ENSMUSG00000086806	Gm13054	predicted gene 13054	6.97544	7.00699	5.69317	6.01386	6.99121	5.85351	-1.1377	0.454484	0.0020425	0.0214933
ENSMUSG00000020868	Xylt2	xylosyltransferase II	8.69992	9.47825	7.7685	8.13288	9.08908	7.95069	-1.13839	0.454266	0.000959668	0.0119427
ENSMUSG00000096687	Mfsd4b4	major facilitator superfamily domain containing 4B4	9.27033	9.83466	8.48212	8.3424	9.55249	8.41226	-1.14023	0.453686	6.92156e-05	0.00146441
ENSMUSG00000037681	Esyt3	extended synaptotagmin-like protein 3	11.4971	12.2473	10.6932	10.7663	11.8722	10.7297	-1.14248	0.45298	6.38589e-06	0.000202662
ENSMUSG00000024579	Pcyox1l	prenylcysteine oxidase 1 like	9.95284	9.59838	8.33875	8.92751	9.77561	8.63313	-1.14248	0.45298	5.54801e-05	0.0012211
ENSMUSG00000035311	Gnptab	N-acetylglucosamine-1-phosphate transferase, alpha and beta subunits	10.9729	11.3424	10.2019	9.82322	11.1577	10.0126	-1.14509	0.45216	1.16131e-06	4.86001e-05
ENSMUSG00000110185	Igip	IgA inducing protein	7.4095	7.47862	6.65918	5.93846	7.44406	6.29882	-1.14524	0.452113	0.00440886	0.0387647
ENSMUSG00000021190	Lgmn	legumain	11.9743	12.7122	11.0779	11.3176	12.3433	11.1977	-1.14552	0.452026	4.04654e-06	0.000139236
ENSMUSG00000039470	Zdhhc2	zinc finger, DHHC domain containing 2	8.89588	9.8885	8.33246	8.1608	9.39219	8.24663	-1.14556	0.452014	0.0012763	0.0150174
ENSMUSG00000022885	St6gal1	beta galactoside alpha 2,6 sialyltransferase 1	9.42344	10.4696	8.72731	8.87455	9.94653	8.80093	-1.1456	0.452002	0.000873956	0.0110943
ENSMUSG00000061455	Stx17	syntaxin 17	12.9111	12.5128	11.6015	11.5299	12.712	11.5657	-1.14629	0.451786	8.9625e-14	1.94648e-11
ENSMUSG00000068798	Rap1a	RAS-related protein-1a	9.31669	9.99714	8.71768	8.30286	9.65692	8.51027	-1.14664	0.451675	0.000413442	0.00613643
ENSMUSG00000039286	Fndc3b	fibronectin type III domain containing 3B	10.3435	10.8122	9.45714	9.40464	10.5779	9.43089	-1.14699	0.451568	1.20567e-06	5.00769e-05
ENSMUSG00000029500	Pgam5	phosphoglycerate mutase family member 5	11.1084	11.2631	10.0795	9.99743	11.1857	10.0385	-1.14727	0.451477	4.59537e-12	7.46271e-10
ENSMUSG00000069045	Ddx3y	DEAD (Asp-Glu-Ala-Asp) box polypeptide 3, Y-linked	8.88419	9.9825	8.61252	7.95937	9.43335	8.28594	-1.1474	0.451437	0.0049773	0.0425217
ENSMUSG00000060181	Slc35e3	solute carrier family 35, member E3	7.67655	8.28793	6.61837	7.05119	7.98224	6.83478	-1.14746	0.451419	0.0019827	0.0210175
ENSMUSG00000042286	Stab1	stabilin 1	7.82445	8.80025	6.89954	7.42719	8.31235	7.16336	-1.14899	0.450941	0.00516597	0.0436986
ENSMUSG00000045094	Arhgef37	Rho guanine nucleotide exchange factor (GEF) 37	7.896	8.34317	6.7751	7.16583	8.11958	6.97047	-1.14912	0.450901	0.000715593	0.00945348
ENSMUSG00000028657	Ppt1	palmitoyl-protein thioesterase 1	13.2884	14.013	12.5301	12.4718	13.6507	12.501	-1.14968	0.450724	0.00166966	0.0184138
ENSMUSG00000010609	Psen2	presenilin 2	8.44157	8.95284	7.42238	7.67185	8.69721	7.54712	-1.15009	0.450598	0.000224369	0.00381914
ENSMUSG00000024012	Mtch1	mitochondrial carrier 1	8.96681	9.42015	8.13684	7.94659	9.19348	8.04172	-1.15176	0.450075	5.0512e-05	0.00113039
ENSMUSG00000022237	Ankrd33b	ankyrin repeat domain 33B	8.01324	8.43991	6.94975	7.19852	8.22657	7.07413	-1.15244	0.449863	0.000311727	0.00492263
ENSMUSG00000025574	Tk1	thymidine kinase 1	7.4095	7.91426	6.24219	6.77596	7.66188	6.50908	-1.15281	0.44975	0.0028016	0.0274914
ENSMUSG00000110049	Gm3836	predicted gene 3836	8.33405	8.23499	7.27263	6.99026	8.28452	7.13145	-1.15308	0.449665	4.77575e-05	0.0010834
ENSMUSG00000021701	Plk2	polo-like kinase 2	10.2465	11.5193	9.60285	9.85604	10.8829	9.72944	-1.15348	0.449539	0.000960384	0.0119433
ENSMUSG00000094708	Gm10359	predicted gene 10359	6.48136	7.00699	5.52672	5.65417	6.74417	5.59045	-1.15373	0.449462	0.00548595	0.0458141
ENSMUSG00000039307	Hexdc	hexosaminidase (glycosyl hydrolase family 20, catalytic domain) containing	8.58195	9.07334	7.97656	7.37094	8.82765	7.67375	-1.1539	0.449409	0.00113617	0.0136811
ENSMUSG00000043943	Naalad2	N-acetylated alpha-linked acidic dipeptidase 2	9.73442	10.1503	8.8732	8.7029	9.94237	8.78805	-1.15432	0.449278	4.8489e-06	0.000161564
ENSMUSG00000025323	Sp4	trans-acting transcription factor 4	8.26367	8.7382	7.07568	7.61648	8.50094	7.34608	-1.15486	0.449111	0.000841846	0.0107663
ENSMUSG00000063838	Cdc42ep5	CDC42 effector protein (Rho GTPase binding) 5	8.79967	9.76012	8.0242	8.22567	9.27989	8.12493	-1.15496	0.449079	0.00110983	0.0134048
ENSMUSG00000027447	Cst3	cystatin C	12.3785	12.8773	11.2885	11.6564	12.6279	11.4724	-1.15549	0.448912	1.00671e-07	5.78848e-06
ENSMUSG00000056515	Rab31	RAB31, member RAS oncogene family	11.0514	11.7913	10.2495	10.2805	11.4214	10.265	-1.15639	0.448634	9.29253e-06	0.000278946
ENSMUSG00000025915	Sgk3	serum/glucocorticoid regulated kinase 3	11.0676	11.5299	10.2825	9.99743	11.2988	10.14	-1.1588	0.447886	7.23511e-07	3.22822e-05
ENSMUSG00000002227	Mov10	Moloney leukemia virus 10	10.6822	11.4586	9.86077	9.96137	11.0704	9.91107	-1.15932	0.447724	2.58392e-05	0.000649619
ENSMUSG00000027315	Spint1	serine protease inhibitor, Kunitz type 1	8.70988	8.91127	7.54721	7.75478	8.81057	7.651	-1.15958	0.447644	9.26434e-06	0.000278332
ENSMUSG00000024811	Tnks2	tankyrase, TRF1-interacting ankyrin-related ADP-ribose polymerase 2	10.8878	11.6225	10.0907	10.0976	11.2552	10.0942	-1.16099	0.447205	1.09021e-05	0.000319287
ENSMUSG00000067158	Col4a4	collagen, type IV, alpha 4	10.5618	10.9445	9.48295	9.70117	10.7532	9.59206	-1.1611	0.447173	1.71745e-07	9.18657e-06
ENSMUSG00000031273	Col4a6	collagen, type IV, alpha 6	7.57848	8.08352	6.53312	6.80455	7.831	6.66884	-1.16217	0.446841	0.000931048	0.0116856
ENSMUSG00000048756	Foxo3	forkhead box O3	10.9819	11.6556	10.1474	10.1653	11.3188	10.1564	-1.16241	0.446767	4.10968e-06	0.000140705
ENSMUSG00000042099	Kank3	KN motif and ankyrin repeat domains 3	13.3495	13.52	12.2544	12.2882	13.4347	12.2713	-1.16344	0.446446	1.30663e-21	6.54257e-19
ENSMUSG00000026478	Lamc1	laminin, gamma 1	8.91609	10.2845	8.35747	8.51237	9.60028	8.43492	-1.16536	0.445854	0.00283224	0.0277467
ENSMUSG00000042647	Acad12	acyl-Coenzyme A dehydrogenase family, member 12	8.81205	8.89145	7.49181	7.88098	8.85175	7.68639	-1.16536	0.445854	1.51174e-05	0.000416675
ENSMUSG00000021109	Hif1a	hypoxia inducible factor 1, alpha subunit	9.9626	10.9376	9.46003	9.10754	10.4501	9.28379	-1.16631	0.445559	0.000517148	0.00730573
ENSMUSG00000072680	Tmem254c	transmembrane protein 254c	6.89624	7.40065	5.87739	6.08552	7.14844	5.98145	-1.16699	0.44535	0.00258191	0.0259284
ENSMUSG00000024997	Prdx3	peroxiredoxin 3	9.80736	10.7948	9.18407	9.08149	10.3011	9.13278	-1.16829	0.444949	0.000367908	0.00558477
ENSMUSG00000045382	Cxcr4	chemokine (C-X-C motif) receptor 4	8.26817	8.72546	7.31155	7.34197	8.49682	7.32676	-1.17006	0.444404	0.000121742	0.00231735
ENSMUSG00000060671	Atp8b2	ATPase, class I, type 8B, member 2	11.6025	12.3398	10.8076	10.7942	11.9711	10.8009	-1.17021	0.444356	2.79682e-06	0.000102889
ENSMUSG00000039533	Mmd2	monocyte to macrophage differentiation-associated 2	10.9549	11.7096	10.0757	10.247	11.3323	10.1614	-1.17088	0.44415	1.26671e-05	0.000359871
ENSMUSG00000049791	Fzd4	frizzled class receptor 4	8.65251	9.71573	7.99261	8.03371	9.18412	8.01316	-1.17095	0.444127	0.0014465	0.0164757
ENSMUSG00000021796	Bmpr1a	bone morphogenetic protein receptor, type 1A	10.519	11.0024	9.88463	9.29303	10.7607	9.58883	-1.17188	0.443843	7.20593e-05	0.00150758
ENSMUSG00000111394	AC160637.1	---	9.40108	9.95275	8.32614	8.68379	9.67691	8.50496	-1.17195	0.44382	6.6755e-05	0.00142081
ENSMUSG00000034216	Vps18	VPS18 CORVET/HOPS core subunit	10.2037	11.0395	9.35216	9.54682	10.6216	9.44949	-1.17212	0.443768	8.91924e-05	0.0017924
ENSMUSG00000027775	Mfsd1	major facilitator superfamily domain containing 1	8.9888	9.53044	7.98461	8.18818	9.25962	8.0864	-1.17322	0.44343	6.44427e-05	0.00138044
ENSMUSG00000032253	Phip	pleckstrin homology domain interacting protein	10.2154	10.8906	9.49708	9.26243	10.553	9.37976	-1.17324	0.443424	3.18916e-05	0.000782147
ENSMUSG00000047123	Ticam1	toll-like receptor adaptor molecule 1	7.66294	8.67004	6.98227	7.00265	8.16649	6.99246	-1.17402	0.443183	0.00294592	0.0285501
ENSMUSG00000031562	Dctd	dCMP deaminase	7.35976	7.68349	6.13054	6.55816	7.52162	6.34435	-1.17728	0.442186	0.00114421	0.0137549
ENSMUSG00000020255	D10Wsu102e	DNA segment, Chr 10, Wayne State University 102, expressed	10.7457	11.5904	10.1563	9.82497	11.1681	9.99066	-1.17741	0.442144	8.28923e-05	0.00169316
ENSMUSG00000037251	Pomk	protein-O-mannose kinase	8.68317	9.36167	7.74973	7.94016	9.02242	7.84495	-1.17747	0.442126	0.00026127	0.0042991
ENSMUSG00000045411	2410002F23Rik	RIKEN cDNA 2410002F23 gene	10.8812	10.8302	9.89534	9.45961	10.8557	9.67748	-1.17819	0.441907	6.85606e-08	4.1894e-06
ENSMUSG00000031618	Nr3c2	nuclear receptor subfamily 3, group C, member 2	8.0503	8.94737	7.59006	7.05119	8.49883	7.32062	-1.17821	0.441899	0.00347438	0.0324221
ENSMUSG00000025266	Gnl3l	guanine nucleotide binding protein-like 3 (nucleolar)-like	8.49631	9.41817	7.64188	7.91416	8.95724	7.77802	-1.17922	0.44159	0.00117133	0.0140016
ENSMUSG00000035776	Cd99l2	CD99 antigen-like 2	9.27033	10.1348	8.15836	8.88797	9.70254	8.52316	-1.17938	0.441541	0.00197139	0.02091
ENSMUSG00000037740	Mrps26	mitochondrial ribosomal protein S26	10.7855	10.8435	9.70383	9.56574	10.8145	9.63478	-1.17971	0.441439	4.42915e-12	7.22533e-10
ENSMUSG00000020829	Slc46a1	solute carrier family 46, member 1	8.42956	9.07836	7.28572	7.8607	8.75396	7.57321	-1.18075	0.441122	0.001156	0.0138689
ENSMUSG00000022159	Rab2b	RAB2B, member RAS oncogene family	11.6485	11.7569	10.2874	10.7535	11.7027	10.5205	-1.18225	0.440664	2.54466e-09	2.31667e-07
ENSMUSG00000042439	Zfp532	zinc finger protein 532	9.07866	10.1202	8.13684	8.69528	9.59945	8.41606	-1.18338	0.440318	0.00193585	0.0206483
ENSMUSG00000035212	Leprot	leptin receptor overlapping transcript	9.51907	10.1763	8.72251	8.60062	9.84768	8.66157	-1.18612	0.439484	5.13077e-05	0.00114323
ENSMUSG00000062116	Zfp954	zinc finger protein 954	7.02946	7.48619	5.94496	6.19756	7.25783	6.07126	-1.18656	0.439348	0.00168832	0.0185176
ENSMUSG00000070327	Rnf213	ring finger protein 213	10.2925	11.0612	9.19798	9.78068	10.6769	9.48933	-1.18755	0.439046	0.000228321	0.00387362
ENSMUSG00000033685	Ucp2	uncoupling protein 2 (mitochondrial, proton carrier)	10.6618	11.5372	9.86077	9.96296	11.0995	9.91187	-1.18765	0.439017	4.40018e-05	0.00101429
ENSMUSG00000035476	Tab3	TGF-beta activated kinase 1/MAP3K7 binding protein 3	9.34253	10.2549	8.63315	8.58834	9.79869	8.61075	-1.18794	0.438928	0.000330563	0.00515461
ENSMUSG00000029249	Rest	RE1-silencing transcription factor	10.8537	11.3795	9.83429	10.022	11.1166	9.92814	-1.18846	0.438771	4.80012e-07	2.2533e-05
ENSMUSG00000097659	Gm26715	predicted gene, 26715	10.9653	10.9944	9.66679	9.90802	10.9799	9.7874	-1.19249	0.437547	1.56944e-12	2.74616e-10
ENSMUSG00000025195	Dnmbp	dynamin binding protein	10.8987	11.5244	9.82086	10.2167	11.2115	10.0188	-1.19274	0.437472	7.9756e-06	0.000244504
ENSMUSG00000020923	Ubtf	upstream binding transcription factor, RNA polymerase I	11.2025	11.7867	10.2411	10.3621	11.4946	10.3016	-1.19301	0.437388	3.74718e-07	1.82559e-05
ENSMUSG00000024530	Prelid3a	PRELI domain containing 3A	8.34688	8.77266	7.32429	7.40868	8.55977	7.36649	-1.19328	0.437308	6.3429e-05	0.00136046
ENSMUSG00000029860	Zyx	zyxin	11.0799	11.8705	10.1438	10.4198	11.4752	10.2818	-1.19333	0.437291	1.55587e-05	0.000425587
ENSMUSG00000023800	Tiam2	T cell lymphoma invasion and metastasis 2	8.0503	7.95847	6.99827	6.62382	8.00439	6.81104	-1.19335	0.437288	0.000122661	0.00233236
ENSMUSG00000027452	Acss1	acyl-CoA synthetase short-chain family member 1	9.68814	10.7671	9.16648	8.90127	10.2276	9.03388	-1.19373	0.43717	0.000639676	0.00864054
ENSMUSG00000034160	Ogt	O-linked N-acetylglucosamine (GlcNAc) transferase (UDP-N-acetylglucosamine:polypeptide-N-acetylglucosaminyl transferase)	10.9626	11.4979	10.0739	9.99898	11.2303	10.0364	-1.19384	0.437136	2.90786e-07	1.45603e-05
ENSMUSG00000057363	Uxs1	UDP-glucuronate decarboxylase 1	10.6394	11.36	9.80958	9.80211	10.9997	9.80584	-1.19389	0.437123	8.80124e-06	0.000266417
ENSMUSG00000105263	Gm42427	predicted gene 42427	6.80005	6.76707	5.87739	5.29976	6.78356	5.58858	-1.19498	0.436791	0.00430911	0.0381326
ENSMUSG00000073755	5730409E04Rik	RIKEN cDNA 5730409E04Rik gene	7.19934	8.02235	6.18744	6.63977	7.61084	6.41361	-1.19724	0.43611	0.00411396	0.0367757
ENSMUSG00000027204	Fbn1	fibrillin 1	8.50777	8.89714	7.45751	7.55049	8.70245	7.504	-1.19846	0.435742	3.00307e-05	0.000742061
ENSMUSG00000106150	4921527H02Rik	RIKEN cDNA 4921527H02 gene	8.58556	8.45927	7.78703	6.8601	8.52242	7.32357	-1.19885	0.435622	0.00307345	0.0295793
ENSMUSG00000092412	Gm20507	predicted gene 20507	8.11169	7.88019	6.55491	7.03921	7.99594	6.79706	-1.19888	0.435612	0.000230406	0.00390347
ENSMUSG00000031169	Porcn	porcupine homolog (Drosophila)	8.15608	9.5861	7.6721	7.67185	8.87109	7.67198	-1.19911	0.435543	0.00406316	0.0364783
ENSMUSG00000097750	Gm4673	predicted gene 4673	7.64229	8.27488	6.44251	7.07486	7.95858	6.75868	-1.1999	0.435306	0.00276065	0.0272452
ENSMUSG00000027015	Cybrd1	cytochrome b reductase 1	9.07095	9.20533	7.68204	8.1936	9.13814	7.93782	-1.20032	0.435177	2.18956e-05	0.000568717
ENSMUSG00000025203	Scd2	stearoyl-Coenzyme A desaturase 2	13.7135	14.3489	12.7816	12.8797	14.0312	12.8306	-1.20059	0.435096	5.24736e-09	4.38928e-07
ENSMUSG00000023022	Lima1	LIM domain and actin binding 1	10.2815	11.1633	9.5027	9.54046	10.7224	9.52158	-1.20082	0.435029	6.57719e-05	0.00140308
ENSMUSG00000040007	Bahd1	bromo adjacent homology domain containing 1	10.9124	11.8338	10.0795	10.26	11.3731	10.1697	-1.20339	0.434252	4.11395e-05	0.000959354
ENSMUSG00000040289	Hey1	hairy/enhancer-of-split related with YRPW motif 1	9.2061	9.46681	8.28109	7.98458	9.33646	8.13283	-1.20362	0.434184	4.83478e-06	0.000161243
ENSMUSG00000031171	Ftsj1	FtsJ RNA methyltransferase homolog 1 (E. coli)	7.76837	8.15175	6.67916	6.83259	7.96006	6.75588	-1.20419	0.434014	0.000198048	0.00344098
ENSMUSG00000109817	Gm10683	predicted gene 10683	12.3112	12.1795	11.3356	10.7434	12.2453	11.0395	-1.2058	0.43353	8.47804e-08	5.02714e-06
ENSMUSG00000023000	Dhh	desert hedgehog	10.4072	11.0694	9.48295	9.57821	10.7383	9.53058	-1.20773	0.43295	5.76493e-06	0.000186401
ENSMUSG00000022500	Litaf	LPS-induced TN factor	9.12654	10.1751	8.26135	8.61684	9.65083	8.43909	-1.21174	0.431747	0.000893184	0.0112907
ENSMUSG00000051557	Pusl1	pseudouridylate synthase-like 1	9.27481	9.46106	8.10766	8.20437	9.36793	8.15601	-1.21192	0.431693	1.58181e-07	8.56266e-06
ENSMUSG00000020877	Scrn2	secernin 2	8.99695	9.50085	7.62137	8.45039	9.2489	8.03588	-1.21302	0.431365	0.00121544	0.0144474
ENSMUSG00000032340	Neo1	neogenin	11.8473	12.6011	10.7379	11.2843	12.2242	11.0111	-1.2131	0.431341	1.63737e-05	0.00044484
ENSMUSG00000031161	Hdac6	histone deacetylase 6	12.1055	12.9921	11.2672	11.403	12.5488	11.3351	-1.21371	0.431157	0.00467716	0.0405729
ENSMUSG00000037826	Ppm1k	protein phosphatase 1K (PP2C domain containing)	7.87254	8.80933	7.43419	6.81864	8.34094	7.12642	-1.21452	0.430916	0.00415108	0.0370501
ENSMUSG00000025809	Itgb1	integrin beta 1 (fibronectin receptor beta)	11.4865	12.0898	10.6571	10.4886	11.7881	10.5729	-1.21528	0.430691	3.03311e-07	1.51245e-05
ENSMUSG00000073787	Gm10575	predicted gene 10575	6.86091	7.28388	5.7697	5.93846	7.0724	5.85408	-1.21832	0.429784	0.00152005	0.0170994
ENSMUSG00000028780	Sema3c	sema domain, immunoglobulin domain (Ig), short basic domain, secreted, (semaphorin) 3C	8.70325	9.70604	8.00058	7.97203	9.20464	7.9863	-1.21834	0.429777	0.00074982	0.0098086
ENSMUSG00000053644	Aldh7a1	aldehyde dehydrogenase family 7, member A1	11.3557	12.1073	10.421	10.605	11.7315	10.513	-1.21858	0.429704	2.90511e-06	0.000105979
ENSMUSG00000001700	Gramd3	GRAM domain containing 3	9.62287	9.99979	8.52691	8.65659	9.81133	8.59175	-1.21958	0.429408	6.90531e-07	3.10294e-05
ENSMUSG00000045071	E130308A19Rik	RIKEN cDNA E130308A19 gene	9.1584	9.81225	8.01637	8.51237	9.48533	8.26437	-1.22096	0.428998	0.000223448	0.00380526
ENSMUSG00000045817	Zfp36l2	zinc finger protein 36, C3H type-like 2	9.34466	10.082	8.44176	8.53814	9.71334	8.48995	-1.22339	0.428274	7.14104e-05	0.0014968
ENSMUSG00000052681	Rap1b	RAS related protein 1b	10.5609	11.6371	10.0568	9.69354	11.099	9.87516	-1.22383	0.428146	0.000251813	0.00417973
ENSMUSG00000073679	Mxra8os	matrix-remodelling associated 8, opposite strand	9.76658	9.60013	8.19351	8.72176	9.68335	8.45764	-1.22572	0.427584	2.90728e-06	0.000105979
ENSMUSG00000020422	Tns3	tensin 3	9.61406	10.5203	8.64843	9.03096	10.0672	8.83969	-1.22747	0.427065	0.000272003	0.00443522
ENSMUSG00000024640	Psat1	phosphoserine aminotransferase 1	10.4335	11.0975	9.48295	9.59263	10.7655	9.53779	-1.2277	0.426998	4.12908e-06	0.000141101
ENSMUSG00000026078	Pdcl3	phosducin-like 3	8.30368	9.19844	7.4459	7.60026	8.75106	7.52308	-1.22798	0.426915	0.000725742	0.00956653
ENSMUSG00000033066	Gas7	growth arrest specific 7	10.614	11.5308	9.96414	9.7238	11.0724	9.84397	-1.22845	0.426777	6.00897e-05	0.00130539
ENSMUSG00000043251	Exoc3l	exocyst complex component 3-like	10.1836	11.1739	9.2853	9.615	10.6788	9.45015	-1.22861	0.42673	0.000178759	0.00315757
ENSMUSG00000032062	2310030G06Rik	RIKEN cDNA 2310030G06 gene	8.26367	8.31794	7.01409	7.10965	8.29081	7.06187	-1.22894	0.426631	5.83598e-06	0.000188192
ENSMUSG00000020019	Ntn4	netrin 4	8.08643	8.8539	6.9661	7.51632	8.47017	7.24121	-1.22895	0.426626	0.00146016	0.0165697
ENSMUSG00000112940	AC121872.1	---	9.20844	9.25049	8.07032	7.92722	9.22947	7.99877	-1.2307	0.426112	7.91877e-08	4.75021e-06
ENSMUSG00000029090	Adgra3	adhesion G protein-coupled receptor A3	10.7894	11.4682	9.98234	9.8127	11.1288	9.89752	-1.23127	0.425942	3.3074e-06	0.000117245
ENSMUSG00000030084	Plxna1	plexin A1	12.0967	12.5783	10.9084	11.3039	12.3375	11.1061	-1.23135	0.425919	3.28459e-08	2.17277e-06
ENSMUSG00000031373	Car5b	carbonic anhydrase 5b, mitochondrial	7.99707	8.90281	7.34945	7.08655	8.44994	7.218	-1.23194	0.425745	0.00128502	0.0150904
ENSMUSG00000057130	Txnl4a	thioredoxin-like 4A	10.3689	9.35135	8.86014	8.39506	9.86013	8.6276	-1.23253	0.425569	0.000489146	0.00700956
ENSMUSG00000034532	Fbxo16	F-box protein 16	6.86091	7.36002	6.00951	5.74549	7.11047	5.8775	-1.23297	0.425441	0.00186256	0.0200378
ENSMUSG00000036158	Prickle1	prickle planar cell polarity protein 1	9.85151	10.8405	9.1415	9.08149	10.346	9.11149	-1.23453	0.424981	0.000168355	0.00302401
ENSMUSG00000021608	Lpcat1	lysophosphatidylcholine acyltransferase 1	7.28178	7.50122	6.59752	5.71568	7.3915	6.1566	-1.23489	0.424874	0.00570643	0.0473156
ENSMUSG00000066894	Vsig10	V-set and immunoglobulin domain containing 10	10.5303	11.2637	9.49708	9.82671	10.897	9.6619	-1.23509	0.424817	1.56246e-05	0.000427066
ENSMUSG00000022863	Btg3	B cell translocation gene 3	9.60163	10.6724	8.98577	8.81606	10.137	8.90092	-1.23608	0.424525	0.000381802	0.00575449
ENSMUSG00000040123	Zmym5	zinc finger, MYM-type 5	11.9447	11.8227	10.8368	10.4563	11.8837	10.6466	-1.23712	0.424218	1.69633e-11	2.4831e-09
ENSMUSG00000026872	Zeb2	zinc finger E-box binding homeobox 2	9.10657	9.9731	8.33246	8.27248	9.53983	8.30247	-1.23737	0.424146	0.00020809	0.00357182
ENSMUSG00000057666	Gapdh	glyceraldehyde-3-phosphate dehydrogenase	12.2581	12.8654	11.3094	11.3361	12.5618	11.3227	-1.23901	0.423663	1.43218e-08	1.0265e-06
ENSMUSG00000057193	Slc44a2	solute carrier family 44, member 2	11.8394	12.3062	11.0272	10.6381	12.0728	10.8326	-1.24019	0.423317	9.68791e-08	5.59725e-06
ENSMUSG00000089704	Galnt2	UDP-N-acetyl-alpha-D-galactosamine:polypeptide N-acetylgalactosaminyltransferase 2	10.5415	10.902	9.39508	9.56574	10.7217	9.48041	-1.24133	0.422983	1.07287e-08	7.97507e-07
ENSMUSG00000047842	Diras2	DIRAS family, GTP-binding RAS-like 2	8.69324	9.36783	7.8234	7.75478	9.03054	7.78909	-1.24145	0.422948	0.00010972	0.00213471
ENSMUSG00000027763	Mbnl1	muscleblind like splicing factor 1	9.53783	9.56123	7.93562	8.67993	9.54953	8.30778	-1.24175	0.422859	7.45443e-05	0.00154739
ENSMUSG00000059824	Dbp	D site albumin promoter binding protein	8.56376	9.72376	8.05511	7.74744	9.14376	7.90127	-1.24249	0.422644	0.00161494	0.0179365
ENSMUSG00000052727	Map1b	microtubule-associated protein 1B	12.6313	13.0068	11.3987	11.754	12.8191	11.5764	-1.24269	0.422583	1.53908e-10	1.84342e-08
ENSMUSG00000040943	Tet2	tet methylcytosine dioxygenase 2	7.94179	8.29657	6.73749	7.01494	8.11918	6.87621	-1.24296	0.422503	0.000103403	0.00203044
ENSMUSG00000108187	4930511E03Rik	RIKEN cDNA 4930511E03 gene	6.68358	6.82791	5.33854	5.68525	6.75575	5.5119	-1.24385	0.422244	0.00187864	0.0201634
ENSMUSG00000045414	1190002N15Rik	RIKEN cDNA 1190002N15 gene	8.88712	9.21903	8.09284	7.52494	9.05308	7.80889	-1.24419	0.422145	0.000124111	0.00235373
ENSMUSG00000021665	Hexb	hexosaminidase B	7.37653	7.67026	6.10122	6.45371	7.52339	6.27747	-1.24593	0.421636	0.000421535	0.00622325
ENSMUSG00000006675	P4htm	prolyl 4-hydroxylase, transmembrane (endoplasmic reticulum)	9.09648	9.0012	7.55804	8.04574	9.04884	7.80189	-1.24695	0.421338	5.62302e-06	0.000182632
ENSMUSG00000039989	Cbx4	chromobox 4	9.40517	10.1372	8.28109	8.76605	9.77117	8.52357	-1.24759	0.42115	0.000173146	0.00307864
ENSMUSG00000004035	Gstm7	glutathione S-transferase, mu 7	10.9088	11.9376	10.2054	10.1445	11.4232	10.1749	-1.24826	0.420956	4.7781e-05	0.0010834
ENSMUSG00000020541	Tom1l1	target of myb1-like 1 (chicken)	9.2061	9.97579	8.35747	8.3277	9.59094	8.34259	-1.24836	0.420927	8.31974e-05	0.00169843
ENSMUSG00000004221	Ikbkg	inhibitor of kappaB kinase gamma	7.01882	6.99643	5.52672	5.98916	7.00762	5.75794	-1.24968	0.420542	0.00116229	0.0139212
ENSMUSG00000037656	Slc20a2	solute carrier family 20, member 2	10.0901	10.8892	9.1415	9.33529	10.4896	9.23839	-1.25124	0.420088	2.87342e-05	0.000712971
ENSMUSG00000096986	4930509E16Rik	RIKEN cDNA 4930509E16 gene	7.34279	7.55979	5.94496	6.45371	7.45129	6.19934	-1.25195	0.419879	0.000693717	0.00920836
ENSMUSG00000021025	Nfkbia	nuclear factor of kappa light polypeptide gene enhancer in B cells inhibitor, alpha	9.22706	10.4706	8.307	8.88463	9.84881	8.59581	-1.253	0.419575	0.00173788	0.0189861
ENSMUSG00000053441	Adamts19	a disintegrin-like and metallopeptidase (reprolysin type) with thrombospondin type 1 motif, 19	8.33405	7.99608	6.73749	7.08655	8.16507	6.91202	-1.25305	0.419561	4.79538e-05	0.00108663
ENSMUSG00000046618	Olfml2a	olfactomedin-like 2A	8.71318	10.0389	8.12232	8.12156	9.37605	8.12194	-1.25411	0.419252	0.00153	0.0171836
ENSMUSG00000031966	Glb1l3	galactosidase, beta 1 like 3	11.9726	12.6615	11.0542	11.0714	12.317	11.0628	-1.25424	0.419215	1.18332e-07	6.63625e-06
ENSMUSG00000031337	Mtm1	X-linked myotubular myopathy gene 1	9.07095	9.96635	8.49908	8.02766	9.51865	8.26337	-1.25528	0.418913	0.000599307	0.0081904
ENSMUSG00000061353	Cxcl12	chemokine (C-X-C motif) ligand 12	10.1178	11.4363	9.39809	9.64298	10.777	9.52054	-1.25649	0.418561	0.000500813	0.00714214
ENSMUSG00000110789	CT025587.1	---	8.3638	8.38427	7.09067	7.14362	8.37403	7.11714	-1.25689	0.418446	2.06433e-06	7.85984e-05
ENSMUSG00000031365	Zfp275	zinc finger protein 275	9.55266	10.816	8.89045	8.96282	10.1843	8.92663	-1.25768	0.418217	0.000610012	0.00831147
ENSMUSG00000022799	Arhgap31	Rho GTPase activating protein 31	9.42546	10.674	8.44176	9.13876	10.0497	8.79026	-1.25949	0.417693	0.00200113	0.0211382
ENSMUSG00000056476	Med12l	mediator complex subunit 12-like	10.0619	10.1239	8.67852	8.98485	10.0929	8.83169	-1.26118	0.417203	2.0832e-09	1.96093e-07
ENSMUSG00000054693	Adam10	a disintegrin and metallopeptidase domain 10	10.2142	11.1365	9.33966	9.48854	10.6754	9.4141	-1.26128	0.417173	5.09115e-05	0.00113651
ENSMUSG00000059401	Mamld1	mastermind-like domain containing 1	8.72305	9.71089	7.9439	7.96571	9.21697	7.9548	-1.26217	0.416917	0.000460599	0.00669038
ENSMUSG00000090015	Gm15446	predicted gene 15446	8.37636	9.06578	7.79621	7.12106	8.72107	7.45864	-1.26243	0.41684	0.00133653	0.0155182
ENSMUSG00000067928	Zfp760	zinc finger protein 760	6.64257	7.77904	6.00951	5.8859	7.2108	5.94771	-1.2631	0.416648	0.00576449	0.0476983
ENSMUSG00000038354	Ankrd35	ankyrin repeat domain 35	6.78757	7.5526	6.18744	5.6224	7.17008	5.90492	-1.26516	0.416053	0.00505	0.0429799
ENSMUSG00000034462	Pkd2	polycystic kidney disease 2	10.4424	11.2443	9.56308	9.59263	10.8433	9.57786	-1.26549	0.415958	1.04018e-05	0.000307129
ENSMUSG00000050627	Gpd1l	glycerol-3-phosphate dehydrogenase 1-like	8.73611	9.64816	7.80533	8.04574	9.19213	7.92553	-1.2666	0.415638	0.000372598	0.00563934
ENSMUSG00000014353	Tmem87b	transmembrane protein 87B	9.38666	10.4407	8.7321	8.55927	9.91367	8.64569	-1.26799	0.415239	0.000331714	0.00517032
ENSMUSG00000024978	Gpam	glycerol-3-phosphate acyltransferase, mitochondrial	9.93456	10.5203	8.67852	9.23906	10.2274	8.95879	-1.26863	0.415054	4.08123e-05	0.000954813
ENSMUSG00000028836	Slc30a2	solute carrier family 30 (zinc transporter), member 2	10.7048	11.1425	9.555	9.75344	10.9237	9.65422	-1.26945	0.414818	2.37639e-08	1.61954e-06
ENSMUSG00000008398	Elk3	ELK3, member of ETS oncogene family	7.42571	8.80933	6.89954	6.79033	8.11752	6.84493	-1.27259	0.413917	0.00410588	0.0367399
ENSMUSG00000042474	Fcmr	Fc fragment of IgM receptor	7.45758	6.87481	6.00951	5.77468	7.1662	5.8921	-1.2741	0.413483	0.000994507	0.012304
ENSMUSG00000027878	Notch2	notch 2	10.4474	10.9534	8.99776	9.84919	10.7004	9.42347	-1.27693	0.412673	0.00015723	0.00285996
ENSMUSG00000060803	Gstp1	glutathione S-transferase, pi 1	9.66614	10.4677	8.86451	8.71425	10.0669	8.78938	-1.27755	0.412496	4.3722e-05	0.00100849
ENSMUSG00000042599	Kdm7a	lysine (K)-specific demethylase 7A	11.6433	12.173	10.7985	10.462	11.9082	10.6302	-1.27793	0.412388	8.73364e-08	5.13941e-06
ENSMUSG00000016624	Phf21b	PHD finger protein 21B	9.18006	10.0389	8.38814	8.27248	9.60949	8.33031	-1.27918	0.412029	0.000123203	0.00234144
ENSMUSG00000046637	Ttc34	tetratricopeptide repeat domain 34	12.2502	12.0788	10.8545	10.9147	12.1645	10.8846	-1.27993	0.411817	4.75247e-26	3.5695e-23
ENSMUSG00000041607	Mbp	myelin basic protein	8.0186	8.51953	7.25942	6.71701	8.26907	6.98822	-1.28085	0.411553	0.000494335	0.00706372
ENSMUSG00000024055	Cyp4f13	cytochrome P450, family 4, subfamily f, polypeptide 13	8.14633	8.84215	6.89954	7.52494	8.49424	7.21224	-1.282	0.411224	0.000941154	0.0117773
ENSMUSG00000022179	4931414P19Rik	RIKEN cDNA 4931414P19 gene	7.84268	8.34317	6.9661	6.65555	8.09292	6.81083	-1.28209	0.411198	0.000225436	0.00383188
ENSMUSG00000029762	Akr1b8	aldo-keto reductase family 1, member B8	11.2049	12.178	10.409	10.4082	11.6914	10.4086	-1.28279	0.411	1.24764e-05	0.000355349
ENSMUSG00000029722	Agfg2	ArfGAP with FG repeats 2	10.2247	11.0845	9.27221	9.4708	10.6546	9.37151	-1.28308	0.410916	2.56526e-05	0.000647639
ENSMUSG00000062124	Defb45	defensin beta 45	6.82471	8.00137	6.04073	6.21897	7.41304	6.12985	-1.28319	0.410886	0.00466317	0.0404905
ENSMUSG00000087207	Gm13147	predicted gene 13147	8.12664	8.35562	7.32429	6.59136	8.24113	6.95783	-1.2833	0.410854	0.000676822	0.00903187
ENSMUSG00000041920	Slc16a6	solute carrier family 16 (monocarboxylic acid transporters), member 6	10.001	10.322	8.72731	9.02793	10.1615	8.87762	-1.28384	0.4107	8.15798e-08	4.86135e-06
ENSMUSG00000042742	Bmt2	base methyltransferase of 25S rRNA 2	9.05541	9.82872	8.62287	7.68729	9.44206	8.15508	-1.28698	0.409807	0.00261169	0.0261328
ENSMUSG00000062300	Nectin2	nectin cell adhesion molecule 2	12.2365	13.0577	11.1575	11.5617	12.6471	11.3596	-1.2875	0.40966	0.00365723	0.0336705
ENSMUSG00000032997	Chpf	chondroitin polymerizing factor	11.3897	12.1698	10.5822	10.4012	11.7797	10.4917	-1.28805	0.409505	1.54914e-06	6.21243e-05
ENSMUSG00000028412	Slc44a1	solute carrier family 44, member 1	8.62118	9.43783	7.81439	7.66407	9.02951	7.73923	-1.29027	0.408873	0.000197059	0.00342545
ENSMUSG00000041476	Smpx	small muscle protein, X-linked	9.24999	10.0221	8.46496	8.22567	9.63604	8.34531	-1.29073	0.408744	7.47732e-05	0.00154927
ENSMUSG00000044433	Camsap3	calmodulin regulated spectrin-associated protein family, member 3	10.6307	11.4624	9.84759	9.66264	11.0466	9.75511	-1.29145	0.40854	1.03374e-05	0.000305728
ENSMUSG00000025151	Maged1	melanoma antigen, family D, 1	13.121	13.9646	12.1343	12.3682	13.5428	12.2512	-1.29156	0.40851	0.00231264	0.0237401
ENSMUSG00000038248	Sobp	sine oculis-binding protein homolog (Drosophila)	9.2992	10.1868	8.44759	8.45491	9.743	8.45125	-1.29175	0.408456	9.74482e-05	0.00192821
ENSMUSG00000036611	Eepd1	endonuclease/exonuclease/phosphatase family domain containing 1	8.64906	9.47064	7.7017	7.83321	9.05985	7.76746	-1.29239	0.408273	0.000172393	0.00306895
ENSMUSG00000023088	Abcc1	ATP-binding cassette, sub-family C (CFTR/MRP), member 1	11.7574	12.5042	10.6956	10.9796	12.1308	10.8376	-1.29319	0.408047	5.76021e-07	2.63872e-05
ENSMUSG00000031077	Fadd	Fas (TNFRSF6)-associated via death domain	9.38666	9.52494	8.03199	8.2928	9.4558	8.1624	-1.2934	0.407988	3.84672e-08	2.48534e-06
ENSMUSG00000001763	Tspan33	tetraspanin 33	11.1632	10.9541	9.64409	9.88477	11.0586	9.76443	-1.29419	0.407766	4.75926e-14	1.07238e-11
ENSMUSG00000049555	Tmie	transmembrane inner ear	7.64229	7.99608	6.57637	6.47165	7.81918	6.52401	-1.29517	0.407489	8.74065e-05	0.00176537
ENSMUSG00000045092	S1pr1	sphingosine-1-phosphate receptor 1	7.20873	8.6193	6.67916	6.55816	7.91402	6.61866	-1.29536	0.407435	0.00440937	0.0387647
ENSMUSG00000028405	Aco1	aconitase 1	9.73767	10.7157	8.78837	9.0727	10.2267	8.93053	-1.29614	0.407215	0.000124913	0.0023677
ENSMUSG00000027800	Tm4sf1	transmembrane 4 superfamily member 1	6.95325	8.20778	6.18744	6.37963	7.58051	6.28354	-1.29698	0.406978	0.00435224	0.0384576
ENSMUSG00000044645	Gm7334	predicted gene 7334	8.76824	9.71573	7.96846	7.9207	9.24198	7.94458	-1.2974	0.406859	0.000266412	0.00436775
ENSMUSG00000039713	Plekhg5	pleckstrin homology domain containing, family G (with RhoGef domain) member 5	10.0977	10.9548	8.99377	9.46186	10.5262	9.22781	-1.29841	0.406574	7.20503e-05	0.00150758
ENSMUSG00000033161	Atp1a1	ATPase, Na+/K+ transporting, alpha 1 polypeptide	13.1232	13.9182	12.0244	12.4173	13.5207	12.2208	-1.29984	0.40617	0.00261768	0.026171
ENSMUSG00000025572	Tmc6	transmembrane channel-like gene family 6	9.31234	9.97848	7.90201	8.7877	9.64541	8.34485	-1.30055	0.405971	0.000871174	0.0110667
ENSMUSG00000050910	Cdr2l	cerebellar degeneration-related protein 2-like	9.68141	10.3388	8.60209	8.81606	10.0101	8.70908	-1.30102	0.405839	8.56409e-06	0.000259456
ENSMUSG00000110337	Gm3433	predicted gene 3433	12.0586	12.0214	11.0046	10.4731	12.04	10.7389	-1.30112	0.405811	1.28086e-09	1.25482e-07
ENSMUSG00000045912	C2cd4c	C2 calcium-dependent domain containing 4C	6.96439	8.19859	6.3206	6.24006	7.58149	6.28033	-1.30116	0.405801	0.00393413	0.0355829
ENSMUSG00000063382	Bcl9l	B cell CLL/lymphoma 9-like	10.0606	11.1675	9.1124	9.51257	10.614	9.31248	-1.30152	0.405698	0.000210124	0.0036039
ENSMUSG00000042595	Fam199x	family with sequence similarity 199, X-linked	6.91931	6.94241	6.04073	5.21709	6.93086	5.62891	-1.30195	0.405577	0.00413829	0.0369657
ENSMUSG00000016477	E2f3	E2F transcription factor 3	7.7998	8.7029	6.99827	6.90039	8.25135	6.94933	-1.30202	0.405559	0.000726214	0.00956925
ENSMUSG00000041037	Irgq	immunity-related GTPase family, Q	8.74582	9.41222	7.6721	7.88098	9.07902	7.77654	-1.30248	0.405428	5.49793e-05	0.00121379
ENSMUSG00000046178	Nxph1	neurexophilin 1	7.91908	8.48594	6.89954	6.90039	8.20251	6.89997	-1.30254	0.405411	0.000115272	0.00221643
ENSMUSG00000062352	Itgb1bp1	integrin beta 1 binding protein 1	13.4005	13.2513	11.9605	12.0843	13.3259	12.0224	-1.30352	0.405137	5.63121e-37	6.54891e-34
ENSMUSG00000025262	Fam120c	family with sequence similarity 120, member C	7.08153	7.33508	5.7697	6.03814	7.20831	5.90392	-1.30439	0.404894	0.000374043	0.00565409
ENSMUSG00000074217	2210011C24Rik	RIKEN cDNA 2210011C24 gene	8.42554	8.58798	7.01409	7.38993	8.50676	7.20201	-1.30475	0.404791	7.68576e-06	0.000237029
ENSMUSG00000070531	Wfdc6b	WAP four-disulfide core domain 6B	7.25482	8.27488	6.39497	6.52418	7.76485	6.45958	-1.30527	0.404645	0.00189721	0.0203083
ENSMUSG00000067925	Cxx1a	CAAX box 1A	7.32562	8.75082	6.7751	6.68661	8.03822	6.73086	-1.30736	0.404058	0.00380429	0.0347309
ENSMUSG00000022265	Ank	progressive ankylosis	8.70325	9.97175	7.80533	8.25186	9.3375	8.0286	-1.3089	0.403627	0.00135434	0.0156697
ENSMUSG00000049686	Orai1	ORAI calcium release-activated calcium modulator 1	11.0197	11.024	9.66428	9.7571	11.0219	9.71069	-1.31118	0.402991	4.91814e-18	1.80334e-15
ENSMUSG00000033530	Ttc7b	tetratricopeptide repeat domain 7B	9.45142	10.3482	8.59159	8.58423	9.89979	8.58791	-1.31188	0.402794	6.67604e-05	0.00142081
ENSMUSG00000074170	Plekhf1	pleckstrin homology domain containing, family F (with FYVE domain) member 1	8.51914	9.49335	7.54721	7.84013	9.00625	7.69367	-1.31258	0.402601	0.000455038	0.00662562
ENSMUSG00000031555	Adam9	a disintegrin and metallopeptidase domain 9 (meltrin gamma)	10.6034	11.2752	9.67178	9.58028	10.9393	9.62603	-1.31324	0.402415	8.09345e-07	3.5497e-05
ENSMUSG00000112578	AC140314.2	---	7.65609	6.83978	5.69317	6.17584	7.24793	5.9345	-1.31343	0.402363	0.00213287	0.022243
ENSMUSG00000024781	Lipa	lysosomal acid lipase A	8.59634	9.31142	7.72111	7.5589	8.95388	7.64	-1.31388	0.402239	8.86756e-05	0.00178301
ENSMUSG00000017144	Rnd3	Rho family GTPase 3	7.42571	8.4438	6.91647	6.32146	7.93475	6.61896	-1.31579	0.401705	0.00332426	0.0314392
ENSMUSG00000046417	Lrrc75a	leucine rich repeat containing 75A	8.54163	9.44949	7.85887	7.49893	8.99556	7.6789	-1.31666	0.401463	0.000434918	0.00638943
ENSMUSG00000023030	Slc11a2	solute carrier family 11 (proton-coupled divalent metal ion transporters), member 2	11.3274	12.0418	10.3401	10.3954	11.6846	10.3677	-1.31685	0.40141	2.17546e-07	1.13011e-05
ENSMUSG00000073448	Gm10509	predicted gene 10509	6.46577	6.05935	5.06248	4.82891	6.26256	4.94569	-1.31686	0.401407	0.00364131	0.0335659
ENSMUSG00000026208	Des	desmin	7.86067	7.58821	6.63892	6.17584	7.72444	6.40738	-1.31706	0.401352	0.000152199	0.00278532
ENSMUSG00000030852	Tacc2	transforming, acidic coiled-coil containing protein 2	9.96952	10.4358	8.84695	8.92099	10.2027	8.88397	-1.31869	0.400898	1.19607e-07	6.67825e-06
ENSMUSG00000074802	Gas2l3	growth arrest-specific 2 like 3	7.67655	7.97471	6.48852	6.52418	7.82563	6.50635	-1.31928	0.400735	4.16408e-05	0.000968239
ENSMUSG00000032796	Lama1	laminin, alpha 1	10.57	11.3097	9.34905	9.88645	10.9399	9.61775	-1.32213	0.399944	1.79604e-05	0.000483576
ENSMUSG00000079056	Kcnip3	Kv channel interacting protein 3, calsenilin	9.01581	8.79721	7.34945	7.81926	8.90651	7.58435	-1.32216	0.399937	2.8755e-06	0.000105246
ENSMUSG00000028475	Spaar	small regulatory polypeptide of amino acid response	7.54178	8.49348	6.51099	6.87365	8.01763	6.69232	-1.32531	0.399065	0.00130906	0.0152831
ENSMUSG00000058325	Dock1	dedicator of cytokinesis 1	9.83795	10.7848	8.90324	9.06681	10.3114	8.98503	-1.32637	0.398771	4.97265e-05	0.00111767
ENSMUSG00000005220	Corin	corin	11.1065	12.0099	10.1438	10.3194	11.5582	10.2316	-1.32661	0.398703	4.58963e-06	0.000154064
ENSMUSG00000032577	Mapkapk3	mitogen-activated protein kinase-activated protein kinase 3	8.48088	9.40425	7.72111	7.50765	8.94257	7.61438	-1.32819	0.398268	0.000314377	0.00495147
ENSMUSG00000045095	Magi1	membrane associated guanylate kinase, WW and PDZ domain containing 1	9.36371	8.8943	7.71144	7.88768	9.129	7.79956	-1.32945	0.397921	7.18959e-07	3.21188e-05
ENSMUSG00000087307	Gm12925	predicted gene 12925	9.65244	9.64309	8.2941	8.3424	9.64776	8.31825	-1.32951	0.397904	5.53823e-11	7.2081e-09
ENSMUSG00000038463	Olfml2b	olfactomedin-like 2B	9.15111	10.1763	8.14405	8.52102	9.66371	8.33253	-1.33117	0.397445	0.000285224	0.00459673
ENSMUSG00000026393	Nek7	NIMA (never in mitosis gene a)-related expressed kinase 7	8.43758	9.37601	7.59006	7.5589	8.90679	7.57448	-1.33231	0.397131	0.000275186	0.00447296
ENSMUSG00000033177	Tmprss7	transmembrane serine protease 7	6.65637	6.75458	5.00031	5.74549	6.70548	5.3729	-1.33258	0.397058	0.00341154	0.0319952
ENSMUSG00000071379	Hpcal1	hippocalcin-like 1	8.13159	9.23484	7.34945	7.35169	8.68322	7.35057	-1.33265	0.397039	0.000745412	0.00977072
ENSMUSG00000030101	Sumf1	sulfatase modifying factor 1	9.12406	9.89278	8.24133	8.11015	9.50842	8.17574	-1.33268	0.397031	4.01214e-05	0.000941091
ENSMUSG00000008734	Gprc5b	G protein-coupled receptor, family C, group 5, member B	11.1942	11.8431	10.0161	10.3549	11.5187	10.1855	-1.33318	0.396892	3.02692e-07	1.51145e-05
ENSMUSG00000028649	Macf1	microtubule-actin crosslinking factor 1	12.5805	13.189	11.4241	11.6788	12.8848	11.5515	-1.3333	0.39686	2.17974e-09	2.0306e-07
ENSMUSG00000079654	Prrt4	proline-rich transmembrane protein 4	7.13179	7.0688	5.91157	5.6224	7.1003	5.76698	-1.33331	0.396856	0.000259156	0.00427406
ENSMUSG00000078350	Smim1	small integral membrane protein 1	9.50006	9.68481	8.00058	8.5167	9.59243	8.25864	-1.3338	0.396723	1.08841e-06	4.57869e-05
ENSMUSG00000027495	Fam210b	family with sequence similarity 210, member B	9.7618	10.571	8.79296	8.87117	10.1664	8.83207	-1.33433	0.396576	1.53784e-05	0.00042119
ENSMUSG00000025478	Dpysl4	dihydropyrimidinase-like 4	9.38873	10.3409	8.28761	8.7733	9.8648	8.53046	-1.33434	0.396572	0.000217311	0.00370426
ENSMUSG00000106734	Gm20559	predicted gene, 20559	8.20385	8.87712	7.33693	7.07486	8.54049	7.20589	-1.33459	0.396504	0.000140538	0.00261438
ENSMUSG00000047146	Tet1	tet methylcytosine dioxygenase 1	5.96484	6.70354	5.06248	4.93618	6.33419	4.99933	-1.33486	0.39643	0.00558201	0.0464656
ENSMUSG00000066800	Rnasel	ribonuclease L (2, 5-oligoisoadenylate synthetase-dependent)	7.21807	7.41658	6.13054	5.83137	7.31733	5.98095	-1.33637	0.396015	0.0002015	0.00349086
ENSMUSG00000020806	Rhbdf2	rhomboid 5 homolog 2	8.45347	9.32626	7.34945	7.75478	8.88987	7.55212	-1.33775	0.395637	0.000338212	0.00524215
ENSMUSG00000042364	Snx18	sorting nexin 18	8.75547	9.32203	7.90201	7.49893	9.03875	7.70047	-1.33828	0.395491	5.16949e-05	0.00115115
ENSMUSG00000063410	Stk24	serine/threonine kinase 24	10.0449	11.158	9.36455	9.16104	10.6015	9.2628	-1.33866	0.395388	0.000107102	0.00208828
ENSMUSG00000043155	Hpdl	4-hydroxyphenylpyruvate dioxygenase-like	6.84895	7.70311	6.04073	5.83137	7.27603	5.93605	-1.33998	0.395026	0.0018179	0.0197168
ENSMUSG00000041153	Osgin2	oxidative stress induced growth inhibitor family member 2	10.309	10.6131	9.47153	8.76968	10.4611	9.12061	-1.34045	0.394898	1.32802e-05	0.000374337
ENSMUSG00000027506	Tpd52	tumor protein D52	8.92752	9.84206	7.81439	8.27248	9.38479	8.04343	-1.34135	0.394651	0.000264035	0.00433557
ENSMUSG00000092060	Bend4	BEN domain containing 4	10.6653	11.3916	9.639	9.73499	11.0284	9.68699	-1.34144	0.394627	8.29728e-07	3.62586e-05
ENSMUSG00000108555	Gm18310	predicted gene, 18310	8.49631	8.22145	7.49181	6.54127	8.35888	7.01654	-1.34234	0.394381	0.00136173	0.01574
ENSMUSG00000015668	Pdzd11	PDZ domain containing 11	8.21321	9.18455	7.1202	7.59209	8.69888	7.35614	-1.34274	0.394272	0.000748484	0.00979824
ENSMUSG00000029780	Nt5c3	5-nucleotidase, cytosolic III	9.39079	10.0733	8.52138	8.25704	9.73203	8.38921	-1.34281	0.394252	1.721e-05	0.000465457
ENSMUSG00000029695	Aass	aminoadipate-semialdehyde synthase	7.18036	8.05326	6.65918	5.8859	7.61681	6.27254	-1.34427	0.393854	0.00437936	0.0386215
ENSMUSG00000005580	Adcy9	adenylate cyclase 9	8.86352	9.37601	7.4459	8.09865	9.11976	7.77228	-1.34749	0.392975	0.000112076	0.00216769
ENSMUSG00000072825	Cep170b	centrosomal protein 170B	11.4369	12.2661	10.4975	10.5105	11.8515	10.504	-1.34753	0.392964	5.96103e-07	2.72034e-05
ENSMUSG00000022048	Dpysl2	dihydropyrimidinase-like 2	8.58917	8.93636	7.28572	7.54202	8.76276	7.41387	-1.34889	0.392594	3.39626e-06	0.000119806
ENSMUSG00000046982	Tshz1	teashirt zinc finger family member 1	9.52848	10.377	8.32614	8.88127	9.95272	8.60371	-1.34901	0.392561	0.000130261	0.0024523
ENSMUSG00000027615	Hps3	HPS3, biogenesis of lysosomal organelles complex 2 subunit 1	8.6628	9.59313	7.75915	7.79809	9.12797	7.77862	-1.34935	0.392469	0.000164584	0.00297274
ENSMUSG00000068876	Cgn	cingulin	12.1483	13.1075	11.2481	11.3076	12.6279	11.2778	-1.35004	0.39228	0.00307848	0.029604
ENSMUSG00000071708	Sms	spermine synthase	8.58195	9.20991	7.57946	7.50765	8.89593	7.54356	-1.35238	0.391646	2.58251e-05	0.000649619
ENSMUSG00000026811	St6galnac6	ST6 (alpha-N-acetyl-neuraminyl-2,3-beta-galactosyl-1,3)-N-acetylgalactosaminide alpha-2,6-sialyltransferase 6	9.83341	10.6148	8.78376	8.95965	10.2241	8.87171	-1.35241	0.391638	9.51122e-06	0.000284563
ENSMUSG00000032482	Cspg5	chondroitin sulfate proteoglycan 5	7.94179	8.2705	6.9661	6.54127	8.10615	6.75369	-1.35246	0.391624	6.98812e-05	0.00147531
ENSMUSG00000031227	Magee1	melanoma antigen, family E, 1	8.07105	8.50097	6.9661	6.90039	8.28601	6.93325	-1.35276	0.391541	1.91651e-05	0.000509749
ENSMUSG00000050332	Amer1	APC membrane recruitment 1	8.09659	9.01435	6.82975	7.57559	8.55547	7.20267	-1.3528	0.391532	0.00162446	0.0180231
ENSMUSG00000029603	Dtx1	deltex 1, E3 ubiquitin ligase	11.0083	11.422	10.0814	9.641	11.2152	9.86119	-1.354	0.391206	7.56176e-08	4.56644e-06
ENSMUSG00000058966	Fam57b	family with sequence similarity 57, member B	8.4134	9.18687	7.38638	7.49893	8.80014	7.44265	-1.35748	0.390263	9.28751e-05	0.00185606
ENSMUSG00000037169	Mycn	v-myc avian myelocytomatosis viral related oncogene, neuroblastoma derived	7.9807	8.42423	6.73749	6.95243	8.20247	6.84496	-1.35751	0.390256	3.27806e-05	0.000799059
ENSMUSG00000044026	Slc35g1	solute carrier family 35, member G1	8.91034	9.60013	7.89348	7.90098	9.25524	7.89723	-1.358	0.390121	1.91011e-05	0.000508592
ENSMUSG00000027132	Katnbl1	katanin p80 subunit B like 1	7.8487	8.97722	7.42238	6.68661	8.41296	7.0545	-1.35846	0.389998	0.00320458	0.030572
ENSMUSG00000020402	Vdac1	voltage-dependent anion channel 1	10.6763	11.567	9.77982	9.74608	11.1216	9.76295	-1.35868	0.389939	4.57956e-06	0.00015387
ENSMUSG00000107770	Gm44126	predicted gene, 44126	6.62864	7.41658	5.2874	6.03814	7.02261	5.66277	-1.35984	0.389625	0.00516094	0.0436869
ENSMUSG00000035112	Wnk4	WNK lysine deficient protein kinase 4	10.8671	11.8223	9.89534	10.0728	11.3447	9.98409	-1.36064	0.38941	6.9679e-06	0.000217872
ENSMUSG00000053886	Sh2d4a	SH2 domain containing 4A	7.9807	9.41817	7.45751	7.2199	8.69944	7.33871	-1.36073	0.389385	0.00189377	0.0202774
ENSMUSG00000040430	Pitpnc1	phosphatidylinositol transfer protein, cytoplasmic 1	9.33182	10.1681	8.26135	8.5167	9.74995	8.38902	-1.36093	0.389332	4.03343e-05	0.000945469
ENSMUSG00000045237	1110012L19Rik	RIKEN cDNA 1110012L19 gene	6.26423	6.49422	5.00031	5.03602	6.37922	5.01816	-1.36106	0.389296	0.00175627	0.019158
ENSMUSG00000067860	Zic3	zinc finger protein of the cerebellum 3	7.33423	8.09842	6.34582	6.3605	7.71632	6.35316	-1.36316	0.388729	0.000487985	0.00700631
ENSMUSG00000052302	Tbc1d30	TBC1 domain family, member 30	8.45347	8.97453	7.24609	7.45451	8.714	7.3503	-1.36371	0.388583	1.53408e-05	0.000420583
ENSMUSG00000023845	Lnpep	leucyl/cystinyl aminopeptidase	9.19196	9.24826	8.03199	7.67959	9.22011	7.85579	-1.36432	0.388418	1.35463e-07	7.45606e-06
ENSMUSG00000020150	Gamt	guanidinoacetate methyltransferase	9.49238	10.5728	8.36982	8.96599	10.0326	8.6679	-1.36468	0.388322	0.000371253	0.0056237
ENSMUSG00000023067	Cdkn1a	cyclin-dependent kinase inhibitor 1A (P21)	9.08887	9.96905	8.10027	8.22567	9.52896	8.16297	-1.36599	0.387967	5.84587e-05	0.00127576
ENSMUSG00000031216	Stard8	START domain containing 8	8.9888	9.96093	7.71144	8.50368	9.47486	8.10756	-1.3673	0.387616	0.000918733	0.0115569
ENSMUSG00000050761	Gp1bb	glycoprotein Ib, beta polypeptide	8.21788	9.15872	7.10551	7.5335	8.6883	7.31951	-1.36879	0.387216	0.000477813	0.00689596
ENSMUSG00000030527	Crtc3	CREB regulated transcription coactivator 3	10.4603	11.544	9.4426	9.82322	11.0021	9.63291	-1.36922	0.3871	5.32515e-05	0.00118124
ENSMUSG00000019997	Ctgf	connective tissue growth factor	8.54534	9.56302	7.83235	7.5335	9.05418	7.68293	-1.37125	0.386555	0.000354143	0.00542949
ENSMUSG00000105509	C130013H08Rik	RIKEN cDNA C130013H08 gene	6.83688	7.58821	5.87739	5.8033	7.21254	5.84035	-1.3722	0.386303	0.00103382	0.0127032
ENSMUSG00000021843	Ktn1	kinectin 1	8.89878	9.82425	7.8676	8.11015	9.36151	7.98888	-1.37264	0.386185	0.000114444	0.00220284
ENSMUSG00000063694	Cycs	cytochrome c, somatic	10.0567	11.1305	9.53595	8.90458	10.5936	9.22026	-1.37331	0.386003	0.000278299	0.00451134
ENSMUSG00000058013	2018-09-11	septin 11	8.48088	9.2791	7.55804	7.45451	8.87999	7.50628	-1.37371	0.385897	8.56422e-05	0.00174218
ENSMUSG00000050645	Defb19	defensin beta 19	11.6622	12.5616	10.535	10.9391	12.1119	10.737	-1.3749	0.38558	2.42682e-06	9.05711e-05
ENSMUSG00000022175	Lrp10	low-density lipoprotein receptor-related protein 10	10.5764	11.4739	9.42792	9.87132	11.0251	9.64962	-1.37552	0.385413	1.59191e-05	0.000434126
ENSMUSG00000003134	Tbc1d8	TBC1 domain family, member 8	10.0264	10.8913	9.33022	8.83351	10.4589	9.08187	-1.377	0.385019	5.38927e-05	0.00119418
ENSMUSG00000049939	Lrrc4	leucine rich repeat containing 4	8.0186	8.89145	6.9661	7.1877	8.45502	7.0769	-1.37812	0.38472	0.000273428	0.0044543
ENSMUSG00000041565	L3mbtl4	l(3)mbt-like 4 (Drosophila)	8.00787	8.78191	6.9332	7.09814	8.39489	7.01567	-1.37922	0.384427	0.000157066	0.00285844
ENSMUSG00000030909	Anks4b	ankyrin repeat and sterile alpha motif domain containing 4B	9.14867	9.1081	7.64188	7.85387	9.12839	7.74788	-1.38051	0.384083	4.199e-09	3.57878e-07
ENSMUSG00000027333	Smox	spermine oxidase	9.0397	10.0883	8.24803	8.11587	9.56398	8.18195	-1.38203	0.383679	0.00015147	0.00277763
ENSMUSG00000091685	Gm17359	predicted gene, 17359	15.3474	15.1454	13.7677	13.9596	15.2464	13.8636	-1.38277	0.383481	8.32005e-42	1.15367e-38
ENSMUSG00000001482	Def8	differentially expressed in FDCP 8	8.58917	9.03514	7.34945	7.50765	8.81215	7.42855	-1.3836	0.38326	3.41883e-06	0.000120358
ENSMUSG00000042506	Usp22	ubiquitin specific peptidase 22	10.9729	11.6674	9.86296	10.0098	11.3201	9.93636	-1.38379	0.383211	1.23917e-07	6.88362e-06
ENSMUSG00000037419	Endod1	endonuclease domain containing 1	9.66102	10.1166	8.52691	8.48172	9.8888	8.50431	-1.38449	0.383025	8.90243e-08	5.20179e-06
ENSMUSG00000074595	Wfdc6a	WAP four-disulfide core domain 6A	9.32751	10.3388	8.48212	8.41374	9.83315	8.44793	-1.38522	0.382831	7.69658e-05	0.00158649
ENSMUSG00000023960	Enpp5	ectonucleotide pyrophosphatase/phosphodiesterase 5	11.005	11.6468	9.95597	9.9244	11.3259	9.94018	-1.38571	0.382701	3.43034e-08	2.24856e-06
ENSMUSG00000023460	Rab12	RAB12, member RAS oncogene family	9.2568	10.3982	8.57035	8.31285	9.82749	8.4416	-1.38589	0.382652	0.000216507	0.00369229
ENSMUSG00000061458	Nol10	nucleolar protein 10	10.7213	10.7452	9.27549	9.41626	10.7332	9.34588	-1.38736	0.382264	1.05137e-16	3.15867e-14
ENSMUSG00000021395	Spin1	spindlin 1	10.58	11.4382	9.68913	9.55315	11.0091	9.62114	-1.38799	0.382098	3.11854e-06	0.00011187
ENSMUSG00000037606	Osbpl5	oxysterol binding protein-like 5	9.0528	10.3377	8.30057	8.30786	9.69527	8.30422	-1.39106	0.381285	0.000341925	0.00528833
ENSMUSG00000103794	4930590H14Rik	RIKEN cDNA 4930590H14 gene	6.36852	6.26697	4.72079	5.12939	6.31775	4.92509	-1.39266	0.380863	0.0020613	0.0216596
ENSMUSG00000000420	Galnt1	UDP-N-acetyl-alpha-D-galactosamine:polypeptide N-acetylgalactosaminyltransferase 1	10.5909	11.4382	9.66177	9.58028	11.0145	9.62103	-1.39351	0.380638	2.1693e-06	8.21032e-05
ENSMUSG00000039985	Fam60a	family with sequence similarity 60, member A	8.80587	9.7648	7.97656	7.80518	9.28533	7.89087	-1.39447	0.380386	0.000120689	0.00230094
ENSMUSG00000036617	Etl4	enhancer trap locus 4	10.7401	11.6302	9.6517	9.92927	11.1852	9.79049	-1.39467	0.380332	3.88827e-06	0.000134659
ENSMUSG00000044641	Pard6b	par-6 family cell polarity regulator beta	9.15355	10.0808	8.19351	8.24666	9.61716	8.22008	-1.39708	0.379697	4.89224e-05	0.00110511
ENSMUSG00000026223	Itm2c	integral membrane protein 2C	12.3191	12.8513	11.1619	11.2141	12.5852	11.188	-1.39716	0.379676	1.29478e-11	1.9369e-09
ENSMUSG00000019943	Atp2b1	ATPase, Ca++ transporting, plasma membrane 1	10.3605	10.8934	9.57112	8.88797	10.627	9.22955	-1.39743	0.379605	1.50115e-05	0.00041439
ENSMUSG00000003227	Edar	ectodysplasin-A receptor	8.49631	8.5415	6.89954	7.34197	8.5189	7.12075	-1.39815	0.379415	1.99667e-06	7.64971e-05
ENSMUSG00000085776	5430402O13Rik	RIKEN cDNA 5430402O13 gene	8.45347	7.99608	7.04521	6.60768	8.22478	6.82644	-1.39833	0.379367	3.29997e-05	0.000803311
ENSMUSG00000050064	Zfp697	zinc finger protein 697	7.61428	8.49723	6.59752	6.71701	8.05575	6.65727	-1.39848	0.379328	0.000382792	0.00576699
ENSMUSG00000041729	Coro2b	coronin, actin binding protein, 2B	6.1322	7.02789	5.06248	5.29976	6.58005	5.18112	-1.39893	0.379212	0.00383131	0.034888
ENSMUSG00000032898	Fbxo21	F-box protein 21	12.005	12.8964	10.8468	11.2555	12.4507	11.0512	-1.39954	0.379049	0.00292389	0.0283977
ENSMUSG00000048027	Rgmb	repulsive guidance molecule family member B	8.13652	8.97991	7.07568	7.24098	8.55821	7.15833	-1.39989	0.378959	0.000149759	0.00275606
ENSMUSG00000040624	Plekhg1	pleckstrin homology domain containing, family G (with RhoGef domain) member 1	10.5809	11.4867	9.60285	9.66459	11.0338	9.63372	-1.40009	0.378907	3.42192e-06	0.000120358
ENSMUSG00000022629	Kif21a	kinesin family member 21A	10.9416	11.8468	10.2019	9.78427	11.3942	9.99311	-1.40107	0.378648	8.43181e-06	0.000256094
ENSMUSG00000025246	Tbl1x	transducin (beta)-like 1 X-linked	10.4082	11.1431	9.26892	9.4797	10.7757	9.37431	-1.40135	0.378575	8.83518e-07	3.81926e-05
ENSMUSG00000056673	Kdm5d	lysine (K)-specific demethylase 5D	8.17058	9.0683	7.20533	7.23048	8.61944	7.21791	-1.40153	0.378527	0.000168597	0.00302401
ENSMUSG00000030428	Ttyh1	tweety family member 1	11.0077	11.9153	9.93743	10.1804	11.4615	10.0589	-1.40259	0.378249	2.24372e-06	8.47022e-05
ENSMUSG00000057409	Zfp53	zinc finger protein 53	6.1322	6.82791	4.93534	5.21709	6.48006	5.07622	-1.40384	0.377922	0.00307542	0.0295852
ENSMUSG00000067336	Bmpr2	bone morphogenetic protein receptor, type II (serine/threonine kinase)	9.59089	10.5404	8.80665	8.51237	10.0657	8.65951	-1.40614	0.37732	4.72835e-05	0.0010755
ENSMUSG00000029153	Ociad2	OCIA domain containing 2	6.82471	7.67026	5.7697	5.91242	7.24748	5.84106	-1.40642	0.377247	0.00107459	0.0131193
ENSMUSG00000024818	Slc25a45	solute carrier family 25, member 45	9.96121	10.2155	8.73688	8.62488	10.0884	8.68088	-1.4075	0.376965	2.12853e-10	2.45954e-08
ENSMUSG00000027932	Slc27a3	solute carrier family 27 (fatty acid transporter), member 3	9.92176	10.6548	8.71768	9.04301	10.2883	8.88035	-1.40795	0.376846	4.0645e-06	0.000139556
ENSMUSG00000020773	Trim47	tripartite motif-containing 47	8.35113	9.64139	7.59006	7.58386	8.99626	7.58696	-1.4093	0.376494	0.000596043	0.00817677
ENSMUSG00000069835	Sat2	spermidine/spermine N1-acetyl transferase 2	8.43758	9.5231	7.49181	7.64838	8.98034	7.57009	-1.41024	0.376248	0.000275393	0.0044743
ENSMUSG00000007039	Ddah2	dimethylarginine dimethylaminohydrolase 2	8.44555	9.64478	7.62137	7.64838	9.04516	7.63488	-1.41029	0.376237	0.00039858	0.00596002
ENSMUSG00000040675	Mthfd1l	methylenetetrahydrofolate dehydrogenase (NADP+ dependent) 1-like	8.20854	9.16581	7.04521	7.50765	8.68717	7.27643	-1.41075	0.376117	0.000396048	0.00592461
ENSMUSG00000030447	Cyfip1	cytoplasmic FMR1 interacting protein 1	9.75861	10.7404	8.72731	8.95008	10.2495	8.8387	-1.41082	0.376098	2.99542e-05	0.000741695
ENSMUSG00000001473	Tubb6	tubulin, beta 6 class V	10.8096	10.1432	8.99776	9.12465	10.4764	9.0612	-1.4152	0.374958	3.21244e-08	2.12895e-06
ENSMUSG00000073000	Gm10451	predicted gene 10451	5.87327	6.69049	4.79591	4.93618	6.28188	4.86604	-1.41584	0.374792	0.00458186	0.0398709
ENSMUSG00000018830	Myh11	myosin, heavy polypeptide 11, smooth muscle	9.85601	10.0376	8.50469	8.55507	9.94682	8.52988	-1.41694	0.374506	1.89005e-11	2.71474e-09
ENSMUSG00000026426	Arl8a	ADP-ribosylation factor-like 8A	8.78089	9.53044	7.14914	8.3277	9.15567	7.73842	-1.41725	0.374427	0.00281106	0.0275735
ENSMUSG00000037455	Slc18b1	solute carrier family 18, subfamily B, member 1	7.01882	8.49348	6.39497	6.28133	7.75615	6.33815	-1.41799	0.374232	0.00278402	0.0273934
ENSMUSG00000053716	Dusp7	dual specificity phosphatase 7	7.1119	6.81595	5.2874	5.8033	6.96392	5.54535	-1.41857	0.374082	0.000479598	0.00691896
ENSMUSG00000107611	Gm44131	predicted gene, 44131	6.52714	6.33563	5.4357	4.58701	6.43139	5.01135	-1.42003	0.373703	0.0045385	0.0396137
ENSMUSG00000054920	Klhl5	kelch-like 5	10.4923	11.5105	9.64155	9.52121	11.0014	9.58138	-1.42006	0.373697	1.00603e-05	0.000299005
ENSMUSG00000022639	Dubr	Dppa2 upstream binding RNA	6.89624	7.40065	5.65332	5.8033	7.14844	5.72831	-1.42013	0.373679	0.00033289	0.00518194
ENSMUSG00000038572	Bpifb5	BPI fold containing family B, member 5	9.00237	9.16109	7.89348	7.42719	9.08173	7.66034	-1.42139	0.373352	1.01597e-06	4.31423e-05
ENSMUSG00000086245	Gm16170	predicted gene 16170	7.71002	8.47076	6.57637	6.76145	8.09039	6.66891	-1.42148	0.373329	0.000169463	0.00303502
ENSMUSG00000029832	Nfe2l3	nuclear factor, erythroid derived 2, like 3	6.88456	7.97471	5.9776	6.03814	7.42963	6.00787	-1.42176	0.373256	0.00153411	0.0172191
ENSMUSG00000047904	Sstr2	somatostatin receptor 2	6.0299	6.87481	4.72079	5.33938	6.45235	5.03009	-1.42227	0.373125	0.0060846	0.049559
ENSMUSG00000030657	Xylt1	xylosyltransferase 1	8.5379	8.57739	6.9661	7.30242	8.55764	7.13426	-1.42338	0.372837	3.21509e-07	1.58348e-05
ENSMUSG00000016087	Fli1	Friend leukemia integration 1	6.60036	8.64996	6.10122	6.30153	7.62516	6.20138	-1.42378	0.372734	0.00601691	0.0490884
ENSMUSG00000020473	Aebp1	AE binding protein 1	8.9501	8.79416	7.10551	7.79096	8.87213	7.44824	-1.4239	0.372704	1.05013e-05	0.000309561
ENSMUSG00000051373	Plpp7	phospholipid phosphatase 7 (inactive)	8.23177	9.31992	7.28572	7.41796	8.77584	7.35184	-1.424	0.372677	0.000309236	0.00488758
ENSMUSG00000024299	Adamts10	a disintegrin-like and metallopeptidase (reprolysin type) with thrombospondin type 1 motif, 10	7.74918	9.2438	7.10551	7.03921	8.49649	7.07236	-1.42413	0.372643	0.00150363	0.0169667
ENSMUSG00000026278	Bok	BCL2-related ovarian killer	7.02946	7.57407	6.00951	5.74549	7.30177	5.8775	-1.42427	0.372608	0.000329043	0.00513312
ENSMUSG00000029426	Scarb2	scavenger receptor class B, member 2	10.0567	10.8501	8.99776	9.04899	10.4534	9.02338	-1.43	0.37113	1.85383e-06	7.22118e-05
ENSMUSG00000049090	Zadh2	zinc binding alcohol dehydrogenase, domain containing 2	9.43949	10.3398	8.19351	8.72551	9.88966	8.45951	-1.43016	0.371091	7.22287e-05	0.00150956
ENSMUSG00000067873	Htatsf1	HIV TAT specific factor 1	10.7729	11.6831	9.92493	9.67043	11.228	9.79768	-1.43031	0.371051	3.15735e-06	0.00011315
ENSMUSG00000059708	Akap17b	A kinase (PRKA) anchor protein 17B	9.16807	10.0479	8.35126	8.0032	9.60799	8.17723	-1.43076	0.370936	5.24306e-05	0.00116681
ENSMUSG00000038244	Mical2	microtubule associated monooxygenase, calponin and LIM domain containing 2	9.85001	10.9258	8.74638	9.16656	10.3879	8.95647	-1.43145	0.370758	6.60273e-05	0.00140686
ENSMUSG00000024254	Abcg8	ATP-binding cassette, sub-family G (WHITE), member 8	9.88267	9.69791	8.34502	8.37136	9.79029	8.35819	-1.4321	0.370592	1.50465e-12	2.65911e-10
ENSMUSG00000069808	Fam57a	family with sequence similarity 57, member A	7.63533	7.04849	6.04073	5.77468	7.34191	5.90771	-1.43421	0.370051	0.000186737	0.00327429
ENSMUSG00000014361	Mertk	c-mer proto-oncogene tyrosine kinase	9.27927	10.3523	8.40023	8.36177	9.81579	8.381	-1.43479	0.3699	6.85253e-05	0.00145129
ENSMUSG00000020707	Rnf135	ring finger protein 135	8.09152	9.08834	6.98227	7.32233	8.58993	7.1523	-1.43763	0.369174	0.000308511	0.00487827
ENSMUSG00000029561	Oasl2	2-5 oligoadenylate synthetase-like 2	8.73611	10.0312	8.14405	7.74744	9.38364	7.94574	-1.4379	0.369104	0.000538182	0.00753497
ENSMUSG00000040511	Pvr	poliovirus receptor	9.59627	10.2866	8.35747	8.64873	9.94145	8.5031	-1.43835	0.368989	2.82695e-06	0.00010368
ENSMUSG00000007908	Hmgcll1	3-hydroxymethyl-3-methylglutaryl-Coenzyme A lyase-like 1	7.9807	8.06847	6.69886	6.47165	8.02459	6.58526	-1.43933	0.368739	2.21887e-06	8.38518e-05
ENSMUSG00000078956	Gm14221	predicted gene 14221	5.91978	6.63708	4.64154	5.03602	6.27843	4.83878	-1.43966	0.368655	0.00426146	0.0378223
ENSMUSG00000019929	Dcn	decorin	7.18036	6.98578	5.48193	5.8033	7.08307	5.64262	-1.44046	0.368451	0.000116539	0.00223608
ENSMUSG00000040249	Lrp1	low density lipoprotein receptor-related protein 1	12.171	12.6653	10.6559	11.297	12.4181	10.9764	-1.44171	0.36813	3.17546e-08	2.10832e-06
ENSMUSG00000021944	Gata4	GATA binding protein 4	10.6246	11.6204	9.7087	9.65284	11.1225	9.68077	-1.44172	0.368128	4.49937e-06	0.000151599
ENSMUSG00000039428	Tmem135	transmembrane protein 135	9.42948	10.2167	8.50469	8.25704	9.82308	8.38087	-1.44222	0.368001	1.01191e-05	0.000300505
ENSMUSG00000112247	AC160031.3	---	9.27033	9.30287	8.00058	7.68729	9.2866	7.84393	-1.44267	0.367887	8.0291e-09	6.22505e-07
ENSMUSG00000038319	Kcnh2	potassium voltage-gated channel, subfamily H (eag-related), member 2	10.7753	11.6204	9.54958	9.95979	11.1978	9.75468	-1.44315	0.367764	2.3063e-06	8.66113e-05
ENSMUSG00000033597	Caskin1	CASK interacting protein 1	11.183	12.2567	10.1203	10.4325	11.7199	10.2764	-1.44348	0.367679	0.00521089	0.0439754
ENSMUSG00000030598	Fbxo17	F-box protein 17	8.94449	9.74284	7.7778	8.02158	9.34367	7.89969	-1.44397	0.367553	2.12691e-05	0.000554443
ENSMUSG00000032184	Lysmd2	LysM, putative peptidoglycan-binding, domain containing 2	6.58601	7.64342	6.04073	5.29976	7.11472	5.67025	-1.44447	0.367427	0.00476416	0.0411003
ENSMUSG00000015749	Anp32e	acidic (leucine-rich) nuclear phosphoprotein 32 family, member E	9.47497	10.2314	8.31341	8.50368	9.85318	8.40854	-1.44464	0.367384	4.49691e-06	0.000151599
ENSMUSG00000022756	Slc7a4	solute carrier family 7 (cationic amino acid transporter, y+ system), member 4	10.3339	11.1473	8.94097	9.64693	10.7406	9.29395	-1.44667	0.366868	3.09378e-05	0.000760987
ENSMUSG00000006678	Pola1	polymerase (DNA directed), alpha 1	6.71029	7.37641	5.57017	5.6224	7.04335	5.59628	-1.44707	0.366767	0.000599797	0.0081904
ENSMUSG00000046317	BC107364	cDNA sequence BC107364	9.64553	9.58962	8.2547	8.08123	9.61758	8.16797	-1.44961	0.36612	2.13558e-11	3.05523e-09
ENSMUSG00000091337	Eid1	EP300 interacting inhibitor of differentiation 1	8.56376	9.746	7.87628	7.5335	9.15488	7.70489	-1.44999	0.366024	0.00036103	0.00550586
ENSMUSG00000041773	Enc1	ectodermal-neural cortex 1	10.4224	11.4914	9.43087	9.58028	10.9569	9.50557	-1.45131	0.365689	1.07768e-05	0.000316389
ENSMUSG00000024339	Tap2	transporter 2, ATP-binding cassette, sub-family B (MDR/TAP)	6.87278	7.89733	5.87739	5.98916	7.38506	5.93328	-1.45178	0.36557	0.00112013	0.0135105
ENSMUSG00000084407	Gm14018	predicted gene 14018	6.15182	6.30171	4.37376	5.17391	6.22677	4.77384	-1.45293	0.365279	0.00480313	0.0414166
ENSMUSG00000037321	Tap1	transporter 1, ATP-binding cassette, sub-family B (MDR/TAP)	6.36852	7.44794	5.69317	5.21709	6.90823	5.45513	-1.4531	0.365236	0.00351676	0.0326938
ENSMUSG00000025959	Klf7	Kruppel-like factor 7 (ubiquitous)	7.6833	8.32217	5.91157	7.1877	8.00274	6.54964	-1.4531	0.365235	0.00608566	0.049559
ENSMUSG00000029106	Add1	adducin 1 (alpha)	11.602	11.4886	10.1276	10.0551	11.5453	10.0913	-1.45397	0.365016	1.06519e-25	7.83716e-23
ENSMUSG00000045312	Lhfpl2	lipoma HMGIC fusion partner-like 2	8.23637	9.09331	7.31155	7.10965	8.66484	7.2106	-1.45424	0.364948	9.34953e-05	0.00186432
ENSMUSG00000038074	Fkbp14	FK506 binding protein 14	10.085	10.7205	9.02533	8.87117	10.4027	8.94825	-1.45449	0.364883	2.05001e-07	1.07423e-05
ENSMUSG00000026932	Nacc2	nucleus accumbens associated 2, BEN and BTB (POZ) domain containing	9.99146	10.9486	8.89472	9.13595	10.47	9.01533	-1.4547	0.364831	1.05523e-05	0.000310557
ENSMUSG00000031642	Sh3rf1	SH3 domain containing ring finger 1	8.89878	9.69301	7.72111	7.95937	9.2959	7.84024	-1.45566	0.364589	1.9187e-05	0.000509749
ENSMUSG00000035834	Polr3g	polymerase (RNA) III (DNA directed) polypeptide G	9.89436	10.8084	9.08271	8.70669	10.3514	8.8947	-1.45669	0.364327	1.84775e-05	0.000495648
ENSMUSG00000046351	Zfp322a	zinc finger protein 322A	9.89872	10.2404	8.60731	8.61684	10.0695	8.61208	-1.45747	0.36413	4.15757e-10	4.59781e-08
ENSMUSG00000023903	Mmp25	matrix metallopeptidase 25	8.05552	7.70311	6.37061	6.47165	7.87931	6.42113	-1.45818	0.363952	3.91274e-06	0.000135246
ENSMUSG00000036206	Sh3bp4	SH3-domain binding protein 4	8.84857	9.97848	7.85008	8.05767	9.41353	7.95387	-1.45965	0.363581	0.000139181	0.00259182
ENSMUSG00000027692	Tnik	TRAF2 and NCK interacting kinase	10.2624	11.0694	8.9451	9.46634	10.6659	9.20572	-1.46021	0.363441	7.10592e-06	0.000221611
ENSMUSG00000020684	Rasl10b	RAS-like, family 10, member B	6.40167	8.03273	5.65332	5.85889	7.2172	5.75611	-1.46109	0.363218	0.00447655	0.0392101
ENSMUSG00000037463	Fbxo27	F-box protein 27	8.31678	9.20074	7.06052	7.5335	8.75876	7.29701	-1.46175	0.363054	0.000168905	0.00302652
ENSMUSG00000034522	Zfp395	zinc finger protein 395	9.8929	10.9561	8.78376	9.14156	10.4245	8.96266	-1.46185	0.363028	3.38864e-05	0.000819366
ENSMUSG00000025236	Adpgk	ADP-dependent glucokinase	10.1364	10.6131	8.96151	8.861	10.3747	8.91125	-1.46348	0.362618	5.34454e-09	4.44992e-07
ENSMUSG00000015214	Mtmr1	myotubularin related protein 1	9.41535	10.563	8.60731	8.44132	9.98916	8.52431	-1.46484	0.362276	7.30855e-05	0.00152393
ENSMUSG00000025268	Maged2	melanoma antigen, family D, 2	10.0291	10.9174	9.02533	8.99108	10.4733	9.00821	-1.46505	0.362223	3.43349e-06	0.000120647
ENSMUSG00000043311	D17H6S53E	DNA segment, Chr 17, human D6S53E	6.86091	7.76666	5.73194	5.96403	7.31379	5.84799	-1.4658	0.362035	0.000848074	0.0108306
ENSMUSG00000018547	Pip4k2b	phosphatidylinositol-5-phosphate 4-kinase, type II, beta	8.98333	9.50272	7.72111	7.83321	9.24302	7.77716	-1.46587	0.362018	5.89755e-07	2.69478e-05
ENSMUSG00000026641	Usf1	upstream transcription factor 1	9.47107	10.607	8.76051	8.38563	10.039	8.57307	-1.46598	0.361989	0.000105021	0.0020555
ENSMUSG00000040848	Sft2d2	SFT2 domain containing 2	10.2992	11.0498	9.17354	9.24167	10.6745	9.20761	-1.46686	0.361769	3.36811e-07	1.65432e-05
ENSMUSG00000113529	AC159649.3	---	7.87254	8.0735	6.81177	6.19756	7.97302	6.50467	-1.46836	0.361394	5.90646e-05	0.00128742
ENSMUSG00000013150	Gfod2	glucose-fructose oxidoreductase domain containing 2	8.40116	8.71261	7.10551	7.06307	8.55689	7.08429	-1.47259	0.360334	3.64688e-07	1.78395e-05
ENSMUSG00000027220	Syt13	synaptotagmin XIII	5.87327	6.95338	4.79591	5.08346	6.41333	4.93968	-1.47364	0.360072	0.00471046	0.0407637
ENSMUSG00000108060	4921529L05Rik	RIKEN cDNA 4921529L05 gene	9.24543	8.1847	7.6919	6.79033	8.71507	7.24112	-1.47395	0.359995	0.00135611	0.0156851
ENSMUSG00000051177	Plcb1	phospholipase C, beta 1	8.76187	9.51016	7.83235	7.49015	9.13602	7.66125	-1.47477	0.359792	2.53652e-05	0.00064173
ENSMUSG00000085795	Zfp703	zinc finger protein 703	8.9332	9.69954	7.7685	7.91416	9.31637	7.84133	-1.47504	0.359724	9.14199e-06	0.000275344
ENSMUSG00000020277	Pfkl	phosphofructokinase, liver, B-type	10.7106	11.7597	9.70383	9.81622	11.2351	9.76002	-1.4751	0.359708	4.00744e-06	0.000138123
ENSMUSG00000015134	Aldh1a3	aldehyde dehydrogenase family 1, subfamily A3	7.62835	8.55596	6.65918	6.57486	8.09216	6.61702	-1.47514	0.359699	0.000235876	0.00398304
ENSMUSG00000000787	Ddx3x	DEAD/H (Asp-Glu-Ala-Asp/His) box polypeptide 3, X-linked	10.661	11.7928	9.8498	9.65284	11.2269	9.75132	-1.4756	0.359585	1.1018e-05	0.000321377
ENSMUSG00000058927	Gm10053	predicted gene 10053	7.6833	8.71261	7.04521	6.39851	8.19796	6.72186	-1.4761	0.35946	0.00105589	0.0129221
ENSMUSG00000084144	Gm12516	predicted gene 12516	7.762	8.26611	5.87739	7.19852	8.01406	6.53795	-1.4761	0.359459	0.00550413	0.045934
ENSMUSG00000056121	Fez2	fasciculation and elongation protein zeta 2 (zygin II)	9.17528	10.2064	8.16546	8.26221	9.69084	8.21383	-1.47701	0.359232	3.97922e-05	0.000934585
ENSMUSG00000107773	Gm43971	predicted gene, 43971	9.69317	9.52494	8.20044	8.06359	9.60905	8.13202	-1.47704	0.359225	9.97276e-12	1.52347e-09
ENSMUSG00000090041	Gm16027	predicted gene 16027	6.07169	6.21325	4.55768	4.77213	6.14247	4.66491	-1.47756	0.359095	0.0016494	0.0182332
ENSMUSG00000067818	Myl9	myosin, light polypeptide 9, regulatory	10.4335	10.5459	9.00173	9.02185	10.4897	9.01179	-1.47786	0.35902	5.36253e-16	1.45361e-13
ENSMUSG00000112964	CT009718.1	---	7.6492	8.35975	6.57637	6.47165	8.00448	6.52401	-1.48046	0.358374	7.99582e-05	0.00163694
ENSMUSG00000085633	Bloc1s6os	biogenesis of lysosomal organelles complex-1, subunit 6, pallidin, opposite strand	8.83043	9.14204	7.74973	7.26175	8.98624	7.50574	-1.48049	0.358366	2.30556e-06	8.66113e-05
ENSMUSG00000005886	Ncoa2	nuclear receptor coactivator 2	13.4218	13.7473	11.9528	12.2542	13.5846	12.1035	-1.48103	0.358232	4.95204e-18	1.80334e-15
ENSMUSG00000091742	Gm5093	predicted gene 5093	6.55688	6.119	5.00031	4.71302	6.33794	4.85667	-1.48127	0.358173	0.00122697	0.0145557
ENSMUSG00000087365	C430049B03Rik	RIKEN cDNA C430049B03 gene	6.697	7.36002	5.57017	5.52266	7.02851	5.54641	-1.48209	0.357969	0.000474039	0.00685521
ENSMUSG00000038816	Ctnnal1	catenin (cadherin associated protein), alpha-like 1	10.0926	11.2012	9.15939	9.16931	10.6469	9.16435	-1.48257	0.357852	1.52837e-05	0.000419976
ENSMUSG00000024896	Minpp1	multiple inositol polyphosphate histidine phosphatase 1	10.0158	10.8545	8.99377	8.91117	10.4351	8.95247	-1.48265	0.35783	1.75818e-06	6.91985e-05
ENSMUSG00000006526	Tmem110	transmembrane protein 110	8.55274	9.51757	7.36186	7.74006	9.03515	7.55096	-1.48419	0.357449	0.000105936	0.00207115
ENSMUSG00000072966	Gprasp2	G protein-coupled receptor associated sorting protein 2	8.03981	9.06072	6.9332	7.19852	8.55026	7.06586	-1.4844	0.357396	0.00021068	0.00361172
ENSMUSG00000037260	Hgsnat	heparan-alpha-glucosaminide N-acetyltransferase	10.5737	11.2888	9.35837	9.53407	10.9312	9.44622	-1.485	0.357248	8.8275e-08	5.17478e-06
ENSMUSG00000031749	St3gal2	ST3 beta-galactoside alpha-2,3-sialyltransferase 2	9.2992	10.1019	8.22103	8.20972	9.70054	8.21537	-1.48516	0.357208	4.80692e-06	0.000160462
ENSMUSG00000045790	Ccdc149	coiled-coil domain containing 149	6.22773	7.43234	5.00031	5.68525	6.83003	5.34278	-1.48725	0.356691	0.00531247	0.0446237
ENSMUSG00000036599	Chst12	carbohydrate sulfotransferase 12	7.69003	8.2705	6.29494	6.68661	7.98026	6.49077	-1.48949	0.356138	6.46997e-05	0.00138348
ENSMUSG00000055723	Rras2	related RAS viral (r-ras) oncogene 2	9.42142	10.4942	8.74638	8.18818	9.95783	8.46728	-1.49055	0.355877	0.000132733	0.00248457
ENSMUSG00000072944	Nup62cl	nucleoporin 62 C-terminal like	9.32103	10.3028	8.36982	8.27248	9.81191	8.32115	-1.49077	0.355824	2.09669e-05	0.000547925
ENSMUSG00000028969	Cdk5	cyclin-dependent kinase 5	10.7753	11.8257	9.6262	9.99278	11.3005	9.80949	-1.49098	0.35577	5.94466e-06	0.000190673
ENSMUSG00000030287	Itpr2	inositol 1,4,5-triphosphate receptor 2	10.8379	11.4634	9.56577	9.75344	11.1506	9.6596	-1.49104	0.355755	6.77694e-09	5.40536e-07
ENSMUSG00000004951	Hspb1	heat shock protein 1	9.34891	10.2823	7.98461	8.66442	9.8156	8.32451	-1.49109	0.355743	0.000108727	0.00211768
ENSMUSG00000048581	E130311K13Rik	RIKEN cDNA E130311K13 gene	7.65609	8.02755	6.41894	6.28133	7.84182	6.35013	-1.49169	0.355597	1.05419e-05	0.000310505
ENSMUSG00000037469	Acp7	acid phosphatase 7, tartrate resistant	7.91908	9.12275	6.84752	7.20925	8.52091	7.02838	-1.49253	0.35539	0.000509974	0.00722988
ENSMUSG00000021175	Cdca7l	cell division cycle associated 7 like	11.2454	11.1745	9.73757	9.69354	11.2099	9.71556	-1.49438	0.354933	1.36442e-24	9.45965e-22
ENSMUSG00000070533	Wfdc8	WAP four-disulfide core domain 8	6.74945	7.98543	5.73194	6.01386	7.36744	5.8729	-1.49454	0.354894	0.00173076	0.0189255
ENSMUSG00000015133	Lrrk1	leucine-rich repeat kinase 1	7.36817	8.00665	5.84238	6.54127	7.68741	6.19182	-1.49558	0.354637	0.000508011	0.00721213
ENSMUSG00000062184	Hs6st2	heparan sulfate 6-O-sulfotransferase 2	6.77497	7.46336	6.07129	5.17391	7.11917	5.6226	-1.49657	0.354396	0.00288731	0.0281258
ENSMUSG00000026047	Kdelc1	KDEL (Lys-Asp-Glu-Leu) containing 1	7.57848	8.41632	6.44251	6.55816	7.9974	6.50033	-1.49707	0.354272	0.000142887	0.00265124
ENSMUSG00000042770	Hebp1	heme binding protein 1	7.29065	8.54513	6.44251	6.39851	7.91789	6.42051	-1.49738	0.354195	0.000852399	0.0108566
ENSMUSG00000078915	Hsp25-ps1	heat shock protein 25, pseudogene 1	7.87844	8.06342	6.24219	6.70189	7.97093	6.47204	-1.49889	0.353826	7.8322e-06	0.000240927
ENSMUSG00000009772	Nuak2	NUAK family, SNF1-like kinase, 2	8.61059	9.71573	7.43419	7.89434	9.16316	7.66427	-1.49889	0.353825	0.000202034	0.00349675
ENSMUSG00000042684	Npl	N-acetylneuraminate pyruvate lyase	8.65938	9.96364	7.68204	7.94016	9.31151	7.8111	-1.50041	0.353454	0.00025765	0.00425312
ENSMUSG00000019843	Fyn	Fyn proto-oncogene	11.3019	12.2212	10.2071	10.3119	11.7615	10.2595	-1.502	0.353063	2.0762e-07	1.08637e-05
ENSMUSG00000030341	Tnfrsf1a	tumor necrosis factor receptor superfamily, member 1a	10.3877	11.1208	9.1124	9.3882	10.7542	9.2503	-1.50393	0.352593	2.32011e-07	1.19492e-05
ENSMUSG00000031229	Atrx	ATRX, chromatin remodeler	9.61935	10.3028	8.40623	8.50803	9.96108	8.45713	-1.50394	0.352589	4.57337e-07	2.15528e-05
ENSMUSG00000081044	AU015836	expressed sequence AU015836	10.2848	11.3497	9.44844	9.17753	10.8172	9.31298	-1.50426	0.352512	1.06339e-05	0.000312703
ENSMUSG00000036985	Zdhhc9	zinc finger, DHHC domain containing 9	9.56369	10.4309	8.34502	8.64082	9.9973	8.49292	-1.50438	0.352482	6.86278e-06	0.000214971
ENSMUSG00000039960	Rhou	ras homolog family member U	9.86792	10.9139	8.82918	8.94367	10.3909	8.88642	-1.50451	0.352451	1.11806e-05	0.000325066
ENSMUSG00000024427	Spry4	sprouty homolog 4 (Drosophila)	7.89017	8.83624	6.73749	6.97776	8.3632	6.85762	-1.50558	0.352189	0.000150843	0.00277034
ENSMUSG00000074818	Pdzd7	PDZ domain containing 7	6.67004	7.74157	5.84238	5.55668	7.20581	5.69953	-1.50628	0.352018	0.00134978	0.0156436
ENSMUSG00000015766	Eps8	epidermal growth factor receptor pathway substrate 8	10.1376	10.8137	8.82918	9.10467	10.4757	8.96692	-1.50873	0.351421	1.84321e-07	9.80108e-06
ENSMUSG00000020956	Dtd2	D-tyrosyl-tRNA deacylase 2	9.18245	9.90271	8.18655	7.87425	9.54258	8.0304	-1.51218	0.35058	4.97026e-06	0.000164998
ENSMUSG00000033083	Tbc1d4	TBC1 domain family, member 4	9.06837	10.2448	8.13684	8.14969	9.65661	8.14327	-1.51334	0.3503	7.0535e-05	0.00148437
ENSMUSG00000062960	Kdr	kinase insert domain protein receptor	8.5379	9.89563	7.48047	7.9207	9.21676	7.70059	-1.51618	0.349611	0.0004138	0.00613922
ENSMUSG00000066235	Pomgnt2	protein O-linked mannose beta 1,4-N-acetylglucosaminyltransferase 2	8.89878	9.41817	7.36186	7.9207	9.15848	7.64128	-1.51719	0.349365	6.44482e-06	0.000203994
ENSMUSG00000100252	Mir124-2hg	Mir124-2 host gene (non-protein coding)	6.29984	6.67732	4.72079	5.21709	6.48858	4.96894	-1.51964	0.348773	0.00109877	0.0133182
ENSMUSG00000018593	Sparc	secreted acidic cysteine rich glycoprotein	14.6791	15.6034	13.3995	13.8433	15.1412	13.6214	-1.51985	0.348723	0.00198702	0.0210324
ENSMUSG00000033581	Igf2bp2	insulin-like growth factor 2 mRNA binding protein 2	7.9586	7.95847	6.10122	6.77596	7.95854	6.43859	-1.51995	0.348699	2.46475e-05	0.000627095
ENSMUSG00000002603	Tgfb1	transforming growth factor, beta 1	9.20844	10.1275	7.78703	8.50803	9.66798	8.14753	-1.52044	0.348578	0.000113411	0.00218763
ENSMUSG00000057880	Abat	4-aminobutyrate aminotransferase	11.471	12.4703	10.4283	10.472	11.9706	10.4502	-1.52047	0.348573	3.0178e-07	1.50898e-05
ENSMUSG00000061778	Mospd2	motile sperm domain containing 2	7.4095	8.85974	6.4657	6.76145	8.13462	6.61357	-1.52105	0.348432	0.00113834	0.013701
ENSMUSG00000039031	Arhgap18	Rho GTPase activating protein 18	9.30797	10.3921	8.73688	7.9207	9.85006	8.32879	-1.52127	0.348379	0.000380439	0.00573635
ENSMUSG00000089774	Slc5a3	solute carrier family 5 (inositol transporters), member 3	10.6025	11.0738	9.3799	9.25209	10.8382	9.31599	-1.52217	0.348162	1.78438e-10	2.11614e-08
ENSMUSG00000099759	1700030C10Rik	RIKEN cDNA 1700030C10 gene	10.5424	10.6096	9.09392	9.01269	10.576	9.0533	-1.52273	0.348027	1.53547e-17	5.12562e-15
ENSMUSG00000040272	Accs	1-aminocyclopropane-1-carboxylate synthase (non-functional)	6.82471	7.74157	5.48193	6.03814	7.28314	5.76004	-1.5231	0.347937	0.00110988	0.0134048
ENSMUSG00000041362	Shtn1	shootin 1	10.5855	11.383	9.52771	9.39291	10.9842	9.46031	-1.52393	0.347738	1.67793e-07	9.00187e-06
ENSMUSG00000015112	Slc25a13	solute carrier family 25 (mitochondrial carrier, adenine nucleotide translocator), member 13	8.56376	9.57727	7.34945	7.74006	9.07052	7.54475	-1.52576	0.347296	9.23363e-05	0.00184734
ENSMUSG00000002881	Nab1	Ngfi-A binding protein 1	9.65244	10.5258	8.68347	8.43676	10.0891	8.56012	-1.529	0.346517	4.61724e-06	0.000154847
ENSMUSG00000043384	Gprasp1	G protein-coupled receptor associated sorting protein 1	11.0722	12.0171	10.1563	9.8747	11.5446	10.0155	-1.52913	0.346487	6.98804e-07	3.1296e-05
ENSMUSG00000003031	Cdkn1b	cyclin-dependent kinase inhibitor 1B	9.11159	9.99449	8.0242	8.02158	9.55304	8.02289	-1.53015	0.346242	8.07906e-06	0.000246836
ENSMUSG00000036916	Zfp280c	zinc finger protein 280C	8.78718	9.95275	7.98461	7.69495	9.36997	7.83978	-1.53019	0.346232	0.000117907	0.00225865
ENSMUSG00000024743	Syt7	synaptotagmin VII	10.1692	10.6674	8.96151	8.81255	10.4183	8.88703	-1.53127	0.345972	2.48763e-09	2.27625e-07
ENSMUSG00000082674	Gm11914	predicted gene 11914	5.84944	7.04849	5.12208	4.71302	6.44897	4.91755	-1.53142	0.345938	0.00453691	0.0396137
ENSMUSG00000059248	2018-09-09	septin 9	11.303	12.1317	10.1563	10.2154	11.7173	10.1859	-1.53145	0.345929	2.82143e-08	1.89773e-06
ENSMUSG00000005202	Shbg	sex hormone binding globulin	9.297	10.1432	7.98461	8.39035	9.72008	8.18748	-1.5326	0.345653	1.06573e-05	0.000313135
ENSMUSG00000027997	Casp6	caspase 6	9.11409	9.84058	7.8676	8.02158	9.47733	7.94459	-1.53274	0.345619	1.99458e-06	7.64971e-05
ENSMUSG00000041096	Tspyl2	TSPY-like 2	11.5787	12.7394	10.6709	10.5814	12.159	10.6261	-1.53287	0.345589	0.00404623	0.0363596
ENSMUSG00000022390	Zc3h7b	zinc finger CCCH type containing 7B	12.2101	13.2661	11.1123	11.2957	12.7381	11.204	-1.53411	0.345293	0.00217223	0.0225932
ENSMUSG00000030325	Klrb1c	killer cell lectin-like receptor subfamily B member 1C	5.98686	6.53858	4.46865	4.98696	6.26272	4.72781	-1.53491	0.3451	0.00239191	0.0243803
ENSMUSG00000004451	Ralb	v-ral simian leukemia viral oncogene B	10.2212	11.2092	9.14509	9.21529	10.7152	9.18019	-1.53503	0.345072	2.37239e-06	8.86313e-05
ENSMUSG00000031425	Plp1	proteolipid protein (myelin) 1	9.89436	10.8309	8.8732	8.78052	10.3626	8.82686	-1.53577	0.344896	3.00439e-06	0.000108423
ENSMUSG00000037490	Slc2a12	solute carrier family 2 (facilitated glucose transporter), member 12	8.03981	9.01435	6.9661	7.01494	8.52708	6.99052	-1.53656	0.344707	8.59317e-05	0.00174634
ENSMUSG00000028580	Pum1	pumilio RNA-binding family member 1	13.3408	13.2405	11.7165	11.7902	13.2906	11.7534	-1.53729	0.344531	2.87076e-58	8.62471e-55
ENSMUSG00000071757	Zhx2	zinc fingers and homeoboxes 2	7.32562	8.16597	5.94496	6.47165	7.74579	6.20831	-1.53748	0.344486	0.000369853	0.00560721
ENSMUSG00000020105	Lrig3	leucine-rich repeats and immunoglobulin-like domains 3	8.34261	8.99325	7.02973	7.23048	8.66793	7.13011	-1.53783	0.344404	6.59696e-06	0.000208317
ENSMUSG00000025810	Nrp1	neuropilin 1	7.60007	8.93636	6.44251	7.01494	8.26821	6.72872	-1.53949	0.344008	0.00104989	0.0128656
ENSMUSG00000031840	Rab3a	RAB3A, member RAS oncogene family	7.53432	8.58093	6.18744	6.84641	8.05763	6.51693	-1.5407	0.343719	0.000733521	0.00965495
ENSMUSG00000020044	Timp3	tissue inhibitor of metalloproteinase 3	10.9174	12.1122	9.87383	10.0728	11.5148	9.97333	-1.54151	0.343526	0.0048269	0.0415916
ENSMUSG00000046314	Stxbp6	syntaxin binding protein 6 (amisyn)	9.07352	9.35549	7.56879	7.7766	9.2145	7.6727	-1.54181	0.343455	4.49928e-09	3.8077e-07
ENSMUSG00000000296	Tpd52l1	tumor protein D52-like 1	9.33825	10.2931	8.16546	8.38089	9.81569	8.27317	-1.54252	0.343286	1.03138e-05	0.000305281
ENSMUSG00000026456	Cyb5r1	cytochrome b5 reductase 1	10.8402	11.794	9.61327	9.93575	11.3171	9.77451	-1.54258	0.343272	8.8055e-07	3.81099e-05
ENSMUSG00000041444	Arhgap32	Rho GTPase activating protein 32	11.1357	11.8625	9.89534	10.0128	11.4991	9.95409	-1.54502	0.342691	5.33648e-09	4.44992e-07
ENSMUSG00000040102	Klhl42	kelch-like 42	7.94742	8.47457	6.65918	6.67117	8.21099	6.66517	-1.54582	0.342501	5.05559e-06	0.000167062
ENSMUSG00000051579	Tceal8	transcription elongation factor A (SII)-like 8	8.7296	9.74442	7.8234	7.5589	9.23701	7.69115	-1.54586	0.342492	4.93776e-05	0.00111191
ENSMUSG00000031467	Agpat5	1-acylglycerol-3-phosphate O-acyltransferase 5 (lysophosphatidic acid acyltransferase, epsilon)	9.6915	10.4485	8.59685	8.45039	10.07	8.52362	-1.54636	0.342373	6.71468e-07	3.02597e-05
ENSMUSG00000023951	Vegfa	vascular endothelial growth factor A	8.58556	9.55764	7.38638	7.66407	9.0716	7.52522	-1.54638	0.342368	4.35706e-05	0.00100564
ENSMUSG00000031357	Syap1	synapse associated protein 1	10.2084	11.2648	9.4011	8.97859	10.7366	9.18985	-1.54673	0.342286	1.28018e-05	0.000363124
ENSMUSG00000030761	Myo7a	myosin VIIA	13.9611	14.533	12.5407	12.8598	14.247	12.7003	-1.54674	0.342282	9.45598e-14	2.03164e-11
ENSMUSG00000030246	Ldhb	lactate dehydrogenase B	12.0019	12.8107	10.8806	10.8329	12.4063	10.8568	-1.54954	0.341619	2.63699e-09	2.38846e-07
ENSMUSG00000032698	Lmo2	LIM domain only 2	6.60036	8.36797	5.69317	6.17584	7.48416	5.9345	-1.54966	0.341591	0.00345274	0.0323039
ENSMUSG00000026893	Gca	grancalcin	10.2454	11.3636	9.48862	9.01881	10.8045	9.25371	-1.5508	0.341322	2.10564e-05	0.000549693
ENSMUSG00000042121	Ssh1	slingshot homolog 1 (Drosophila)	9.88853	10.9784	8.6177	9.14436	10.4335	8.88103	-1.55245	0.340931	2.87546e-05	0.000712971
ENSMUSG00000041132	N4bp2l1	NEDD4 binding protein 2-like 1	9.2948	10.4417	8.40023	8.23095	9.86823	8.31559	-1.55264	0.340885	3.55196e-05	0.000852564
ENSMUSG00000106641	Gm43534	predicted gene 43534	9.24999	9.19151	7.7017	7.63252	9.22075	7.66711	-1.55364	0.34065	9.62941e-12	1.47727e-09
ENSMUSG00000097815	Gm26809	predicted gene, 26809	11.6588	11.6942	10.4459	9.79678	11.6765	10.1214	-1.55513	0.340299	5.3004e-10	5.6867e-08
ENSMUSG00000029669	Tspan12	tetraspanin 12	7.34279	8.60198	6.67916	6.15378	7.97239	6.41647	-1.55592	0.340113	0.00102194	0.0125744
ENSMUSG00000097493	9930014A18Rik	RIKEN cDNA 9930014A18 gene	6.61457	6.53858	4.86731	5.17391	6.57657	5.02061	-1.55597	0.3401	0.000241743	0.00405176
ENSMUSG00000039646	Vasn	vasorin	10.6237	11.4576	9.27549	9.69163	11.0407	9.48356	-1.5571	0.339834	5.20785e-07	2.41328e-05
ENSMUSG00000083307	AA414768	expressed sequence AA414768	7.55657	8.66003	6.21508	6.88709	8.1083	6.55108	-1.55722	0.339805	0.000758501	0.00988987
ENSMUSG00000053141	Ptprt	protein tyrosine phosphatase, receptor type, T	10.1656	9.9335	8.30057	8.67993	10.0496	8.49025	-1.5593	0.339315	1.18285e-11	1.77683e-09
ENSMUSG00000062937	Mtap	methylthioadenosine phosphorylase	8.70988	9.14683	7.33693	7.39934	8.92835	7.36813	-1.56022	0.339099	1.0415e-07	5.96951e-06
ENSMUSG00000034612	Chst11	carbohydrate sulfotransferase 11	7.3513	7.6569	5.52672	6.3605	7.5041	5.94361	-1.56049	0.339036	0.00028664	0.00461049
ENSMUSG00000037754	Ppp1r16b	protein phosphatase 1, regulatory (inhibitor) subunit 16B	8.11169	9.47445	7.04521	7.41796	8.79307	7.23159	-1.56148	0.338803	0.000400527	0.00597922
ENSMUSG00000025056	Nr0b1	nuclear receptor subfamily 0, group B, member 1	9.11409	10.46	8.20044	8.24666	9.78706	8.22355	-1.56352	0.338326	9.06964e-05	0.00181799
ENSMUSG00000019124	Scrn1	secernin 1	9.7618	10.6674	8.69333	8.60875	10.2146	8.65104	-1.56355	0.338318	1.97367e-06	7.59388e-05
ENSMUSG00000022178	Ajuba	ajuba LIM protein	9.87826	10.8501	8.68347	8.91445	10.3642	8.79896	-1.56522	0.337927	3.50999e-06	0.000122976
ENSMUSG00000004791	Pgf	placental growth factor	9.39902	8.90563	7.33693	7.83321	9.15233	7.58507	-1.56726	0.337448	3.48612e-07	1.70763e-05
ENSMUSG00000054008	Ndst1	N-deacetylase/N-sulfotransferase (heparan glucosaminyl) 1	10.7254	11.3764	9.39809	9.56782	11.0509	9.48296	-1.56796	0.337286	3.09685e-09	2.73646e-07
ENSMUSG00000003948	Mmd	monocyte to macrophage differentiation-associated	6.97544	7.17567	5.38794	5.6224	7.07555	5.50517	-1.57038	0.336719	3.86777e-05	0.00091205
ENSMUSG00000040713	Creg1	cellular repressor of E1A-stimulated genes 1	11.4138	12.099	10.0606	10.3094	11.7564	10.185	-1.57139	0.336485	1.08413e-09	1.07377e-07
ENSMUSG00000052387	Trpm3	transient receptor potential cation channel, subfamily M, member 3	7.16113	7.96391	5.38794	6.59136	7.56252	5.98965	-1.57287	0.33614	0.00380197	0.0347273
ENSMUSG00000063760	Rnf217	ring finger protein 217	8.67302	9.28779	7.43419	7.38047	8.9804	7.40733	-1.57308	0.336091	9.63687e-07	4.12133e-05
ENSMUSG00000000078	Klf6	Kruppel-like factor 6	9.3595	10.659	8.35747	8.50803	10.0093	8.43275	-1.57651	0.335292	5.12668e-05	0.00114323
ENSMUSG00000007207	Stx1a	syntaxin 1A (brain)	8.84557	9.83614	7.56879	7.95937	9.34085	7.76408	-1.57677	0.335231	3.30848e-05	0.000804298
ENSMUSG00000083674	Zfp133-ps	zinc finger protein 133, pseudogene	7.45758	7.97471	6.21508	6.06203	7.71615	6.13855	-1.5776	0.33504	1.82262e-05	0.000489637
ENSMUSG00000087166	L1td1	LINE-1 type transposase domain containing 1	7.47326	9.0012	6.67916	6.63977	8.23723	6.65947	-1.57777	0.335	0.000763013	0.00993433
ENSMUSG00000001313	Rnd2	Rho family GTPase 2	9.8166	10.3409	8.4707	8.52532	10.0787	8.49801	-1.58073	0.334312	3.46623e-09	3.01846e-07
ENSMUSG00000037370	Enpp1	ectonucleotide pyrophosphatase/phosphodiesterase 1	7.59291	8.02755	6.37061	6.08552	7.81023	6.22806	-1.58217	0.33398	1.08135e-05	0.000316949
ENSMUSG00000019891	Dcbld1	discoidin, CUB and LCCL domain containing 1	8.78089	9.56123	7.72111	7.45451	9.17106	7.58781	-1.58325	0.333729	6.19529e-06	0.00019696
ENSMUSG00000112831	AC167229.2	---	7.35976	8.28793	6.00951	6.47165	7.82385	6.24058	-1.58326	0.333726	0.000269997	0.00441849
ENSMUSG00000044707	Ccnjl	cyclin J-like	8.48475	9.69301	7.39848	7.6084	9.08888	7.50344	-1.58544	0.333222	9.98034e-05	0.00196833
ENSMUSG00000047963	Stbd1	starch binding domain 1	7.99707	9.16109	6.89954	7.08655	8.57908	6.99304	-1.58603	0.333086	0.000150925	0.00277044
ENSMUSG00000038235	F11r	F11 receptor	10.8394	11.8312	9.59498	9.90307	11.3353	9.74903	-1.58631	0.333021	6.4848e-07	2.93337e-05
ENSMUSG00000032733	Snx33	sorting nexin 33	9.54526	10.5377	8.15836	8.75144	10.0415	8.4549	-1.58658	0.332961	2.65201e-05	0.000664883
ENSMUSG00000025875	Tspan17	tetraspanin 17	9.37001	10.1586	8.13684	8.21506	9.76432	8.17595	-1.58837	0.332546	8.72987e-07	3.7828e-05
ENSMUSG00000110362	Gm45554	predicted gene 45554	7.24572	7.47101	6.3206	5.21709	7.35836	5.76885	-1.58952	0.332283	0.00144761	0.0164776
ENSMUSG00000046410	Kcnk6	potassium inwardly-rectifying channel, subfamily K, member 6	8.64561	9.54138	7.52531	7.48132	9.09349	7.50332	-1.59018	0.33213	1.09592e-05	0.000320438
ENSMUSG00000073207	Ccdc160	coiled-coil domain containing 160	9.25227	9.88421	8.20044	7.75478	9.56824	7.97761	-1.59063	0.332027	1.6874e-06	6.66309e-05
ENSMUSG00000019927	Ube2d1	ubiquitin-conjugating enzyme E2D 1	7.79357	9.39624	7.13474	6.87365	8.5949	7.0042	-1.5907	0.33201	0.000702367	0.00930604
ENSMUSG00000001247	Lsr	lipolysis stimulated lipoprotein receptor	10.986	11.952	9.70383	10.0506	11.469	9.87722	-1.59177	0.331765	4.1091e-07	1.9805e-05
ENSMUSG00000000134	Tfe3	transcription factor E3	10.5105	11.2768	9.3799	9.22061	10.8937	9.30025	-1.59341	0.331388	4.26718e-08	2.72767e-06
ENSMUSG00000031428	Zcchc18	zinc finger, CCHC domain containing 18	7.57122	8.86556	6.81177	6.43555	8.21839	6.62366	-1.59473	0.331084	0.000501613	0.00715071
ENSMUSG00000047945	Marcksl1	MARCKS-like 1	11.9077	12.9535	10.5861	11.078	12.4306	10.8321	-1.59854	0.330211	0.00322363	0.0306969
ENSMUSG00000021054	Sgpp1	sphingosine-1-phosphate phosphatase 1	11.2299	11.9804	10.318	9.69354	11.6051	10.0058	-1.59938	0.330019	4.46949e-07	2.11231e-05
ENSMUSG00000032220	Myo1e	myosin IE	9.5545	9.113	7.6919	7.7766	9.33375	7.73425	-1.5995	0.329991	5.52114e-10	5.84733e-08
ENSMUSG00000048814	Lonrf2	LON peptidase N-terminal domain and ring finger 2	5.724	6.15744	4.46865	4.21333	5.94072	4.34099	-1.59973	0.329938	0.00204535	0.0215123
ENSMUSG00000027896	Slc16a4	solute carrier family 16 (monocarboxylic acid transporters), member 4	7.01882	8.38021	5.87739	6.32146	7.69951	6.09942	-1.60009	0.329857	0.00104673	0.0128312
ENSMUSG00000040998	Npnt	nephronectin	8.53043	9.08585	6.7751	7.64047	8.80814	7.20779	-1.60035	0.329797	7.47064e-05	0.00154877
ENSMUSG00000062380	Tubb3	tubulin, beta 3 class III	10.736	11.9629	9.73757	9.75893	11.3495	9.74825	-1.6012	0.329602	0.00377178	0.0345303
ENSMUSG00000057329	Bcl2	B cell leukemia/lymphoma 2	5.6706	6.09939	3.91591	4.65139	5.885	4.28365	-1.60135	0.329569	0.00468996	0.0406351
ENSMUSG00000027316	Gfra4	glial cell line derived neurotrophic factor family receptor alpha 4	11.6881	11.6409	9.89961	10.226	11.6645	10.0628	-1.60167	0.329494	3.90006e-22	2.09858e-19
ENSMUSG00000034591	Slc41a2	solute carrier family 41, member 2	11.056	11.6298	9.74232	9.73499	11.3429	9.73865	-1.60425	0.328908	2.89592e-11	4.04586e-09
ENSMUSG00000031767	Nudt7	nudix (nucleoside diphosphate linked moiety X)-type motif 7	5.82521	6.36878	4.27219	4.71302	6.09699	4.49261	-1.60439	0.328875	0.0020455	0.0215123
ENSMUSG00000048040	Arxes2	adipocyte-related X-chromosome expressed sequence 2	8.09152	8.88574	7.38638	6.37963	8.48863	6.883	-1.60562	0.328594	0.000739316	0.0097135
ENSMUSG00000032531	Amotl2	angiomotin-like 2	8.24096	9.30287	7.02973	7.30242	8.77191	7.16607	-1.60584	0.328545	6.5619e-05	0.00140068
ENSMUSG00000020108	Ddit4	DNA-damage-inducible transcript 4	9.49623	10.5285	8.08537	8.72551	10.0124	8.40544	-1.60695	0.328292	3.61487e-05	0.000865361
ENSMUSG00000046768	Rhoj	ras homolog family member J	6.15182	7.90299	5.12208	5.71568	7.02741	5.41888	-1.60852	0.327934	0.00417759	0.0372245
ENSMUSG00000027087	Itgav	integrin alpha V	8.79967	9.40425	7.56879	7.41796	9.10196	7.49338	-1.60858	0.32792	4.59849e-07	2.16429e-05
ENSMUSG00000041658	Rragb	Ras-related GTP binding B	8.52291	9.86547	7.60057	7.56727	9.19419	7.58392	-1.61027	0.327537	0.000119798	0.00228991
ENSMUSG00000026896	Ifih1	interferon induced with helicase C domain 1	6.73651	7.90299	5.73194	5.68525	7.31975	5.7086	-1.61115	0.327336	0.000650322	0.00875155
ENSMUSG00000047875	Gpr157	G protein-coupled receptor 157	7.13179	8.37206	6.24219	6.03814	7.75193	6.14017	-1.61176	0.327199	0.000505287	0.00718604
ENSMUSG00000052468	Pmp2	peripheral myelin protein 2	8.8365	8.9959	7.27263	7.33218	8.9162	7.30241	-1.6138	0.326737	2.92849e-10	3.27882e-08
ENSMUSG00000031987	Egln1	egl-9 family hypoxia-inducible factor 1	8.97234	9.95002	7.68204	8.00935	9.46118	7.84569	-1.61548	0.326356	1.34135e-05	0.000377799
ENSMUSG00000073062	Zxdb	zinc finger, X-linked, duplicated B	7.31696	8.66337	6.48852	6.26084	7.99017	6.37468	-1.61548	0.326355	0.00052781	0.00741567
ENSMUSG00000071266	Zfp946	zinc finger protein 946	6.91931	8.36797	6.37061	5.68525	7.64364	6.02793	-1.61571	0.326305	0.0019861	0.0210287
ENSMUSG00000065979	Cpped1	calcineurin-like phosphoesterase domain containing 1	9.9901	10.3851	9.18407	7.95937	10.1876	8.57172	-1.61587	0.326267	0.000264088	0.00433557
ENSMUSG00000021279	Cdc42bpb	CDC42 binding protein kinase beta	12.4708	13.2987	11.277	11.26	12.8847	11.2685	-1.61621	0.326192	2.8223e-10	3.17968e-08
ENSMUSG00000062209	Erbb4	erb-b2 receptor tyrosine kinase 4	6.86091	7.6966	5.06248	6.26084	7.27876	5.66166	-1.6171	0.325991	0.00382312	0.034841
ENSMUSG00000001525	Tubb5	tubulin, beta 5 class I	11.5494	12.6816	10.4518	10.5416	12.1155	10.4967	-1.61881	0.325604	0.00199281	0.0210689
ENSMUSG00000041329	Atp1b2	ATPase, Na+/K+ transporting, beta 2 polypeptide	11.9331	12.8541	10.7127	10.8346	12.3936	10.7736	-1.61994	0.325348	6.96127e-09	5.52792e-07
ENSMUSG00000054850	Smim10l2a	small integral membrane protein 10 like 2A	9.00237	9.99714	7.6721	8.08706	9.49975	7.87958	-1.62017	0.325296	1.85187e-05	0.000496016
ENSMUSG00000043505	Gimap5	GTPase, IMAP family member 5	5.58661	7.05868	4.46865	4.93618	6.32264	4.70241	-1.62023	0.325284	0.00520263	0.0439262
ENSMUSG00000006386	Tek	endothelial-specific receptor tyrosine kinase	8.49631	10.0466	7.54721	7.75478	9.27146	7.651	-1.62047	0.32523	0.000239923	0.00403626
ENSMUSG00000000320	Alox12	arachidonate 12-lipoxygenase	9.39079	10.5728	8.27454	8.44132	9.98178	8.35793	-1.62386	0.324467	1.66042e-05	0.000450424
ENSMUSG00000074622	Mafb	v-maf musculoaponeurotic fibrosarcoma oncogene family, protein B (avian)	8.6247	9.94865	7.52531	7.79809	9.28667	7.6617	-1.62498	0.324215	0.000104289	0.0020445
ENSMUSG00000041372	B4galnt3	beta-1,4-N-acetyl-galactosaminyl transferase 3	8.9751	7.97471	7.37417	6.32146	8.4749	6.84781	-1.62709	0.323741	0.0009463	0.0118212
ENSMUSG00000037211	Spry1	sprouty homolog 1 (Drosophila)	8.40116	9.54501	7.20533	7.48132	8.97309	7.34333	-1.62976	0.323143	6.2346e-05	0.00134191
ENSMUSG00000026430	Rassf5	Ras association (RalGDS/AF-6) domain family member 5	5.96484	7.44794	4.93534	5.21709	6.70639	5.07622	-1.63017	0.323049	0.00278252	0.0273861
ENSMUSG00000037060	Cavin3	caveolae associated 3	6.68358	7.75417	5.65332	5.52266	7.21888	5.58799	-1.63089	0.32289	0.000511625	0.0072445
ENSMUSG00000022061	Nkx3-1	NK-3 transcription factor, locus 1 (Drosophila)	6.45001	7.5308	5.94496	4.77213	6.9904	5.35855	-1.63186	0.322672	0.00613732	0.0499351
ENSMUSG00000038777	Sema6c	sema domain, transmembrane domain (TM), and cytoplasmic domain, (semaphorin) 6C	11.2703	12.2512	9.86296	10.3942	11.7607	10.1286	-1.63215	0.322607	0.00209939	0.0219793
ENSMUSG00000050503	Fbxl22	F-box and leucine-rich repeat protein 22	5.30056	5.86399	3.77449	4.12539	5.58228	3.94994	-1.63234	0.322565	0.00523509	0.044128
ENSMUSG00000023047	Amhr2	anti-Mullerian hormone type 2 receptor	13.5239	14.4391	12.0423	12.6559	13.9815	12.3491	-1.63239	0.322553	0.00211454	0.0220902
ENSMUSG00000034460	Six4	sine oculis-related homeobox 4	8.31243	7.60916	5.7697	6.88709	7.96079	6.32839	-1.6324	0.322551	0.000829994	0.0106412
ENSMUSG00000054580	Pla2r1	phospholipase A2 receptor 1	8.17538	8.8303	6.94975	6.79033	8.50284	6.87004	-1.6328	0.322461	3.3272e-06	0.000117831
ENSMUSG00000045377	Tmem88	transmembrane protein 88	6.68358	7.83347	5.2874	5.96403	7.25853	5.62571	-1.63281	0.322459	0.00135035	0.0156436
ENSMUSG00000034463	Scara3	scavenger receptor class A, member 3	7.74918	9.79254	7.04521	7.23048	8.77086	7.13784	-1.63301	0.322414	0.000992856	0.0122921
ENSMUSG00000023571	C1qtnf12	C1q and tumor necrosis factor related 12	9.79649	10.3544	8.19351	8.68763	10.0754	8.44057	-1.63487	0.321999	8.87856e-08	5.19626e-06
ENSMUSG00000083701	Gm4912	predicted pseudogene 4912	5.84944	6.97506	5.17932	4.37459	6.41225	4.77695	-1.6353	0.321903	0.00470491	0.0407352
ENSMUSG00000054484	Tmem62	transmembrane protein 62	7.89017	8.53786	6.91647	6.24006	8.21402	6.57826	-1.63575	0.321802	7.55382e-05	0.00156242
ENSMUSG00000021396	Nxnl2	nucleoredoxin-like 2	7.57848	8.31369	6.13054	6.48938	7.94609	6.30996	-1.63613	0.321718	3.80791e-05	0.000902968
ENSMUSG00000074785	Plxnc1	plexin C1	11.056	11.5935	9.68913	9.6878	11.3247	9.68846	-1.63627	0.321687	3.49539e-12	5.88859e-10
ENSMUSG00000031323	Dmrtc1a	DMRT-like family C1a	9.60874	10.877	8.65349	8.55927	10.2429	8.60638	-1.63648	0.32164	1.71708e-05	0.000464746
ENSMUSG00000020424	Gatsl3	GATS protein-like 3	8.75547	9.74915	7.33693	7.89434	9.25231	7.61563	-1.63668	0.321597	4.08435e-05	0.000954922
ENSMUSG00000035783	Acta2	actin, alpha 2, smooth muscle, aorta	10.6025	10.8647	9.20489	8.98797	10.7336	9.09643	-1.63716	0.32149	2.3856e-14	5.54874e-12
ENSMUSG00000097340	Gm26617	predicted gene, 26617	7.20873	8.47457	6.39497	6.01386	7.84165	6.20442	-1.63723	0.321472	0.000526131	0.00740074
ENSMUSG00000044456	Rin3	Ras and Rab interactor 3	9.13888	10.3262	7.85887	8.3277	9.73253	8.09328	-1.63925	0.321023	4.31168e-05	0.000996063
ENSMUSG00000074364	Ehd2	EH-domain containing 2	8.52291	10.1657	7.6621	7.74744	9.34432	7.70477	-1.63956	0.320955	0.000242288	0.00405899
ENSMUSG00000038264	Sema7a	sema domain, immunoglobulin domain (Ig), and GPI membrane anchor, (semaphorin) 7A	11.9271	12.9929	10.6058	11.0304	12.46	10.8181	-1.64187	0.320441	0.00223575	0.0231486
ENSMUSG00000041025	Iffo2	intermediate filament family orphan 2	8.79967	9.75072	7.73071	7.5335	9.27519	7.63211	-1.64309	0.320171	8.86532e-06	0.000267906
ENSMUSG00000031375	Bgn	biglycan	7.93615	9.37193	6.75642	7.26175	8.65404	7.00909	-1.64495	0.319757	0.000404724	0.00603687
ENSMUSG00000039089	L3mbtl3	l(3)mbt-like 3 (Drosophila)	8.24553	9.41421	7.46904	6.90039	8.82987	7.18471	-1.64515	0.319712	0.000186819	0.00327429
ENSMUSG00000019810	Fuca2	fucosidase, alpha-L- 2, plasma	10.0251	10.8427	8.77451	8.80195	10.4339	8.78823	-1.64569	0.319594	9.63912e-08	5.578e-06
ENSMUSG00000022438	Parvb	parvin, beta	9.22937	10.2768	8.15122	8.06359	9.75311	8.10741	-1.6457	0.319591	6.65787e-06	0.000209816
ENSMUSG00000068008	Bpifb3	BPI fold containing family B, member 3	6.45001	5.66491	4.37376	4.44892	6.05746	4.41134	-1.64612	0.319499	0.00157965	0.0176325
ENSMUSG00000040350	Trim7	tripartite motif-containing 7	10.5827	11.6217	9.48862	9.42319	11.1022	9.45591	-1.64631	0.319457	4.35269e-07	2.07296e-05
ENSMUSG00000052373	Mpp3	membrane protein, palmitoylated 3 (MAGUK p55 subfamily member 3)	9.17048	10.2291	7.88491	8.22037	9.69981	8.05264	-1.64717	0.319266	1.20684e-05	0.000346409
ENSMUSG00000022844	Pdia5	protein disulfide isomerase associated 5	10.8768	11.8806	9.52495	9.93737	11.3787	9.73116	-1.64749	0.319194	4.848e-07	2.27282e-05
ENSMUSG00000046280	She	src homology 2 domain-containing transforming protein E	6.54209	8.20778	5.38794	6.06203	7.37493	5.72498	-1.64995	0.318651	0.0026191	0.0261779
ENSMUSG00000042215	Bag2	BCL2-associated athanogene 2	8.54163	9.34927	7.51423	7.07486	8.94545	7.29454	-1.65091	0.31844	1.2396e-05	0.00035412
ENSMUSG00000040703	Cyp2s1	cytochrome P450, family 2, subfamily s, polypeptide 1	6.96439	7.95847	6.3206	5.29976	7.46143	5.81018	-1.65125	0.318365	0.00212886	0.0222187
ENSMUSG00000068267	Cenpb	centromere protein B	10.4294	11.1568	8.98978	9.29303	10.7931	9.1414	-1.65173	0.318258	1.72373e-08	1.21851e-06
ENSMUSG00000023827	Agpat4	1-acylglycerol-3-phosphate O-acyltransferase 4 (lysophosphatidic acid acyltransferase, delta)	10.3825	10.9104	8.91593	9.0727	10.6464	8.99431	-1.65214	0.318169	8.58205e-11	1.07805e-08
ENSMUSG00000031241	Tbx22	T-box 22	8.44157	9.87991	7.62137	7.38993	9.16074	7.50565	-1.65508	0.317519	0.000152127	0.00278532
ENSMUSG00000024526	Cidea	cell death-inducing DNA fragmentation factor, alpha subunit-like effector A	8.42151	9.77719	7.45751	7.42719	9.09935	7.44235	-1.657	0.317098	9.61389e-05	0.00190649
ENSMUSG00000050953	Gja1	gap junction protein, alpha 1	11.7453	12.437	10.4298	10.4382	12.0911	10.434	-1.65713	0.317069	1.82121e-11	2.64751e-09
ENSMUSG00000090622	A930033H14Rik	RIKEN cDNA A930033H14 gene	8.26367	8.8886	7.02973	6.80455	8.57613	6.91714	-1.65899	0.31666	1.81543e-06	7.12186e-05
ENSMUSG00000047547	Cltb	clathrin, light polypeptide (Lcb)	9.94584	10.8956	8.83364	8.68763	10.4207	8.76063	-1.66007	0.316423	6.44976e-07	2.92119e-05
ENSMUSG00000025510	Cd151	CD151 antigen	12.174	12.3473	10.421	10.779	12.2607	10.6	-1.66071	0.316283	5.2606e-21	2.49546e-18
ENSMUSG00000096815	Gm25086	predicted gene, 25086	5.52776	6.36878	3.91591	4.65139	5.94827	4.28365	-1.66462	0.315427	0.00490046	0.0420446
ENSMUSG00000027296	Itpka	inositol 1,4,5-trisphosphate 3-kinase A	8.32112	9.2213	6.89954	7.31241	8.77121	7.10597	-1.66523	0.315293	2.00263e-05	0.000529318
ENSMUSG00000007097	Atp1a2	ATPase, Na+/K+ transporting, alpha 2 polypeptide	12.2778	13.1693	10.8324	11.2824	12.7236	11.0574	-1.66616	0.31509	0.000566343	0.00784696
ENSMUSG00000052105	Mtcl1	microtubule crosslinking factor 1	10.5728	11.5882	9.26231	9.56365	11.0805	9.41298	-1.66752	0.314795	4.26184e-07	2.03238e-05
ENSMUSG00000060703	Cd302	CD302 antigen	8.96126	9.72696	7.85008	7.49893	9.34411	7.6745	-1.66961	0.314339	1.92191e-06	7.40263e-05
ENSMUSG00000000957	Mmp14	matrix metallopeptidase 14 (membrane-inserted)	10.699	11.6074	9.25234	9.71441	11.1532	9.48338	-1.66983	0.31429	2.56049e-07	1.30199e-05
ENSMUSG00000063177	Klk1b27	kallikrein 1-related peptidase b27	8.82738	9.17521	7.1634	7.49893	9.00129	7.33116	-1.67013	0.314225	1.32685e-08	9.58629e-07
ENSMUSG00000001334	Fndc5	fibronectin type III domain containing 5	10.0423	11.0612	8.8157	8.94688	10.5518	8.88129	-1.67046	0.314153	7.90477e-07	3.49672e-05
ENSMUSG00000030494	Rhpn2	rhophilin, Rho GTPase binding protein 2	9.66102	10.6277	8.36366	8.5801	10.1444	8.47188	-1.67249	0.313712	1.23328e-06	5.11059e-05
ENSMUSG00000053398	Phgdh	3-phosphoglycerate dehydrogenase	9.6831	10.6548	8.36366	8.62888	10.169	8.49627	-1.6727	0.313666	1.43231e-06	5.79733e-05
ENSMUSG00000029413	Naaa	N-acylethanolamine acid amidase	7.81833	8.61585	6.21508	6.87365	8.21709	6.54437	-1.67273	0.31366	7.84291e-05	0.00161388
ENSMUSG00000073482	Gm10517	predicted gene 10517	6.07169	5.76788	4.0447	4.44892	5.91979	4.24681	-1.67298	0.313605	0.00133519	0.0155095
ENSMUSG00000045667	Smtnl2	smoothelin-like 2	9.39079	9.45914	7.4459	8.05767	9.42497	7.75178	-1.67318	0.31356	9.82908e-09	7.39787e-07
ENSMUSG00000086040	Wipf3	WAS/WASL interacting protein family, member 3	11.4259	12.5397	10.2776	10.3415	11.9828	10.3096	-1.67324	0.313549	0.00124007	0.0146676
ENSMUSG00000032370	Lactb	lactamase, beta	9.37836	10.4456	8.33875	8.13851	9.91195	8.23863	-1.67332	0.31353	5.40893e-06	0.000176314
ENSMUSG00000036655	Colec11	collectin sub-family member 11	6.89624	7.03823	5.06248	5.52266	6.96723	5.29257	-1.67466	0.31324	3.98854e-05	0.000936163
ENSMUSG00000041353	Tmem29	transmembrane protein 29	8.58556	9.35961	7.25942	7.33218	8.97259	7.2958	-1.67679	0.312778	1.55121e-06	6.21379e-05
ENSMUSG00000113179	CT030137.1	---	8.30806	7.50867	6.10122	6.3605	7.90837	6.23086	-1.67751	0.312622	1.30377e-05	0.000368654
ENSMUSG00000051396	Gm45902	predicted gene 45902	7.20873	7.96391	5.73194	6.08552	7.58632	5.90873	-1.67759	0.312605	6.34344e-05	0.00136046
ENSMUSG00000063873	Slc24a3	solute carrier family 24 (sodium/potassium/calcium exchanger), member 3	9.53596	10.4905	8.17252	8.49493	10.0132	8.33373	-1.67949	0.312193	1.86654e-06	7.24354e-05
ENSMUSG00000095403	Gm21092	predicted gene, 21092	10.7642	10.6815	9.00964	9.07563	10.7228	9.04264	-1.68017	0.312045	1.46917e-24	9.99365e-22
ENSMUSG00000001435	Col18a1	collagen, type XVIII, alpha 1	11.0779	12.1479	9.75885	10.1019	11.6129	9.93038	-1.68253	0.311536	2.69454e-07	1.35865e-05
ENSMUSG00000070644	Etnk2	ethanolamine kinase 2	10.7855	11.8504	9.59761	9.67237	11.318	9.63499	-1.68299	0.311437	2.10278e-07	1.0971e-05
ENSMUSG00000049588	Ccdc69	coiled-coil domain containing 69	7.26386	8.47076	5.84238	6.52418	7.86731	6.18328	-1.68403	0.311212	0.00056812	0.00786553
ENSMUSG00000085396	Firre	functional intergenic repeating RNA element	9.80581	10.664	8.20044	8.90127	10.2349	8.55085	-1.68407	0.311203	5.26523e-06	0.000172723
ENSMUSG00000047409	Ctdspl	CTD (carboxy-terminal domain, RNA polymerase II, polypeptide A) small phosphatase-like	10.1668	11.1431	8.90324	9.03398	10.655	8.96861	-1.68636	0.31071	3.05237e-07	1.51785e-05
ENSMUSG00000027298	Tyro3	TYRO3 protein tyrosine kinase 3	11.9444	12.857	10.4947	10.9334	12.4007	10.714	-1.68666	0.310645	0.000554612	0.00772599
ENSMUSG00000029471	Camkk2	calcium/calmodulin-dependent protein kinase kinase 2, beta	10.9507	11.7729	9.66177	9.68588	11.3618	9.67383	-1.68797	0.310364	3.26013e-09	2.86669e-07
ENSMUSG00000032440	Tgfbr2	transforming growth factor, beta receptor II	7.44173	9.01173	6.24219	6.83259	8.22673	6.53739	-1.68934	0.310069	0.000746568	0.00977671
ENSMUSG00000001802	Lrp3	low density lipoprotein receptor-related protein 3	6.52714	7.29254	5.06248	5.37795	6.90984	5.22021	-1.68963	0.310007	0.000260008	0.00428419
ENSMUSG00000058254	Tspan7	tetraspanin 7	7.25482	8.98526	6.63892	6.21897	8.12004	6.42894	-1.6911	0.309692	0.000908146	0.0114477
ENSMUSG00000032968	Inha	inhibin alpha	12.6835	13.4774	11.2117	11.5659	13.0804	11.3888	-1.69167	0.309568	8.0736e-05	0.00165193
ENSMUSG00000031633	Slc25a4	solute carrier family 25 (mitochondrial carrier, adenine nucleotide translocator), member 4	10.7457	11.7829	9.76353	9.3811	11.2643	9.57231	-1.69199	0.309499	5.53311e-07	2.53791e-05
[truncated: 482 more rows]

## Sheet: WT VS SDKO in Round spermatid
RNA-seq of WT and SDKO RS
Gene_ID	Symbol	description	WTRS1	WTRS2	SDKORS1	SDKORS2	WT	SDKO	SDKO vs_WT_log2FoldChange	SDKO_vs_WT_FoldChange	SDKO_vs_WT_Pvalue	SDKO_vs_WT_FDR
ENSMUSG00000009356	Lpo	lactoperoxidase	3.5026	3.88896	10.7093	10.861	3.69578	10.7852	7.08938	136.181	1.16205e-113	4.31086e-110
ENSMUSG00000043939	A530064D06Rik	RIKEN cDNA A530064D06 gene	3.5026	2.88284	10.0297	10.0896	3.19272	10.0596	6.86691	116.72	3.15222e-82	6.49655e-79
ENSMUSG00000102263	Gm31415	predicted gene, 31415	2.03571	1.64401	7.62895	7.85747	1.83986	7.74321	5.90335	59.8531	1.4403e-27	4.34395e-25
ENSMUSG00000097304	Rpl31-ps15	ribosomal protein L31, pseudogene 15	2.35998	1.04451	7.94719	6.71305	1.70225	7.33012	5.62787	49.4492	5.24949e-15	4.96786e-13
ENSMUSG00000097011	Gm4651	predicted gene 4651	2.62458	2.06626	7.56059	8.25026	2.34542	7.90543	5.56001	47.1768	2.97208e-24	6.76413e-22
ENSMUSG00000108608	Gm6916	predicted pseudogene 6916	1.0239	1.04451	6.27305	6.41143	1.03421	6.34224	5.30803	39.6166	4.32484e-13	3.24119e-11
ENSMUSG00000113093	AC163651.1	---	5.69034	6.1308	11.2054	10.8584	5.91057	11.0319	5.12133	34.8076	2.44512e-89	6.47904e-86
ENSMUSG00000085077	1700049E15Rik	RIKEN cDNA 1700049E15 gene	4.6894	5.44317	9.91569	10.2777	5.06629	10.0967	5.03041	32.6818	2.03223e-54	2.15399e-51
ENSMUSG00000110228	Gm2080	predicted gene 2080	1.0239	2.06626	5.84519	7.15836	1.54508	6.50177	4.95669	31.0536	4.3929e-10	1.94932e-08
ENSMUSG00000075520	Malrd1	MAM and LDL receptor class A domain containing 1	6.53875	6.5786	11.4851	11.4765	6.55867	11.4808	4.92215	30.319	1.40303e-156	1.30121e-152
ENSMUSG00000062991	Nrg1	neuregulin 1	4.90379	4.66911	9.63183	9.74601	4.78645	9.68892	4.90247	29.9082	1.08626e-59	1.2999e-56
ENSMUSG00000094336	Gm13693	predicted gene 13693	1.0239	1.64401	6.15438	6.29504	1.33396	6.22471	4.89075	29.6662	1.65263e-11	9.57933e-10
ENSMUSG00000094125	Gm13698	predicted gene 13698	1.0239	1.64401	6.15438	6.29504	1.33396	6.22471	4.89075	29.6662	1.65263e-11	9.57933e-10
ENSMUSG00000079247	Gm13691	predicted gene 13691	1.0239	1.64401	6.18497	6.26441	1.33396	6.22469	4.89073	29.6659	1.54479e-11	9.03896e-10
ENSMUSG00000095824	Gm13697	predicted gene 13697	1.0239	1.64401	6.18497	6.26441	1.33396	6.22469	4.89073	29.6659	1.54479e-11	9.03896e-10
ENSMUSG00000037440	Vnn1	vanin 1	4.6894	4.94274	9.67018	9.71802	4.81607	9.6941	4.87803	29.4059	3.44034e-62	4.4009e-59
ENSMUSG00000096337	Gm13694	predicted gene 13694	1.0239	1.64401	6.18497	6.23312	1.33396	6.20904	4.87509	29.3459	2.01095e-11	1.14242e-09
ENSMUSG00000096484	Gm13696	predicted gene 13696	1.0239	1.64401	6.18497	6.23312	1.33396	6.20904	4.87509	29.3459	2.01095e-11	1.14242e-09
ENSMUSG00000110523	C230057M02Rik	RIKEN cDNA C230057M02 gene	2.35998	3.40109	7.24929	8.23455	2.88054	7.74192	4.86138	29.0685	7.64222e-17	8.97163e-15
ENSMUSG00000096729	Gm13695	predicted gene 13695	1.0239	1.64401	6.15438	6.23312	1.33396	6.19375	4.85979	29.0364	2.70107e-11	1.50679e-09
ENSMUSG00000087624	9230111E07Rik	RIKEN cDNA 9230111E07 gene	3.21215	2.06626	7.11273	7.62411	2.63921	7.36842	4.72921	26.5238	1.60086e-16	1.82169e-14
ENSMUSG00000098158	Gm4804	predicted gene 4804	8.40042	8.34951	13.029	13.0603	8.37496	13.0446	4.66967	25.4514	6.15421e-288	2.28303e-283
ENSMUSG00000094446	Gm6344	predicted gene 6344	3.5026	5.29485	9.14435	8.9197	4.39872	9.03202	4.6333	24.8178	3.09102e-19	4.64241e-17
ENSMUSG00000040441	Slc26a10	solute carrier family 26, member 10	5.36818	6.95733	10.8639	10.5653	6.16275	10.7146	4.55181	23.4547	7.23762e-24	1.59818e-21
ENSMUSG00000027420	Bfsp1	beaded filament structural protein 1, in lens-CP94	6.13419	5.21454	10.491	9.82945	5.67437	10.1602	4.48586	22.4067	3.60979e-28	1.15442e-25
ENSMUSG00000112937	CT010478.1	---	5.74696	5.89353	10.3731	10.1785	5.82024	10.2758	4.45555	21.9409	1.32392e-70	1.88898e-67
ENSMUSG00000033508	Asprv1	aspartic peptidase, retroviral-like 1	5.40383	5.54519	9.67288	10.0294	5.47451	9.85114	4.37663	20.7729	1.73319e-50	1.53086e-47
ENSMUSG00000045699	Gm21411	predicted gene, 21411	4.56895	4.25288	8.63641	8.81791	4.41091	8.72716	4.31625	19.9214	1.51997e-33	6.55656e-31
ENSMUSG00000098093	Gm8707	predicted gene 8707	1.0239	2.65841	6.12312	6.10069	1.84115	6.1119	4.27075	19.3029	1.65625e-08	5.45182e-07
ENSMUSG00000047889	Serpinb6d	serine (or cysteine) peptidase inhibitor, clade B, member 6d	4.74606	2.06626	7.78689	7.5625	3.40616	7.67469	4.26853	19.2733	8.19438e-07	1.81772e-05
ENSMUSG00000024041	Cryaa	crystallin, alpha A	3.62848	2.88284	7.68354	7.33086	3.25566	7.5072	4.25154	19.0476	2.27396e-17	2.78406e-15
ENSMUSG00000021613	Hapln1	hyaluronan and proteoglycan link protein 1	2.62458	3.40109	7.12856	7.30099	3.01283	7.21477	4.20194	18.4039	4.49778e-16	4.85041e-14
ENSMUSG00000082399	Gm14036	predicted gene 14036	6.15526	6.52966	10.5597	10.4407	6.34246	10.5002	4.15775	17.8487	5.46883e-71	8.45321e-68
ENSMUSG00000073628	Gm10552	predicted gene 10552	2.03571	2.06626	6.27305	5.91598	2.05099	6.09451	4.04353	16.4901	3.77385e-09	1.40985e-07
ENSMUSG00000089844	A530032D15Rik	RIKEN cDNA A530032D15Rik gene	4.95275	4.17014	8.74307	8.36297	4.56145	8.55302	3.99157	15.9068	8.70071e-22	1.65523e-19
ENSMUSG00000027014	Cwc22	CWC22 spliceosome-associated protein	9.93915	9.47558	13.677	13.7074	9.70737	13.6922	3.9848	15.8323	1.2704e-91	3.62522e-88
ENSMUSG00000086239	Gm14329	predicted gene 14329	4.36701	2.88284	7.42618	7.69472	3.62492	7.56045	3.93553	15.3007	9.3187e-12	5.66796e-10
ENSMUSG00000113110	AC130829.1	---	2.03571	1.04451	5.84519	5.0152	1.54011	5.43019	3.89008	14.8263	1.24146e-05	0.000196646
ENSMUSG00000087221	BC037032	cDNA Sequence BC037032	4.13213	5.72985	9.12476	8.44036	4.93099	8.78256	3.85157	14.4357	1.8711e-12	1.26204e-10
ENSMUSG00000109107	Gm44781	predicted gene 44781	3.62848	5.37091	8.22994	8.34112	4.4997	8.28553	3.78583	13.7927	1.14722e-11	6.84217e-10
ENSMUSG00000113284	AC161052.3	---	5.40383	3.40109	8.32916	8.04033	4.40246	8.18474	3.78228	13.7588	3.58649e-08	1.1143e-06
ENSMUSG00000050211	Pla2g4e	phospholipase A2, group IVE	4.50472	5.67088	9.03103	8.61439	5.0878	8.82271	3.7349	13.3143	1.14505e-17	1.48007e-15
ENSMUSG00000107169	Gm43796	predicted gene 43796	1.0239	1.04451	3.34486	6.06559	1.03421	4.70522	3.67102	12.7375	0.0011823	0.00944238
ENSMUSG00000038916	Soga3	SOGA family member 3	2.35998	2.65841	6.12312	6.20113	2.50919	6.16212	3.65293	12.5789	9.94062e-09	3.43679e-07
ENSMUSG00000029830	Svopl	SV2 related protein homolog (rat)-like	1.61674	3.66555	6.66906	5.91598	2.64115	6.29252	3.65137	12.5653	9.95097e-06	0.000161201
ENSMUSG00000039385	Cdh6	cadherin 6	3.04157	3.24813	6.87073	6.71305	3.14485	6.79189	3.64704	12.5276	6.46922e-12	4.02666e-10
ENSMUSG00000107092	Gm7993	predicted gene 7993	9.24455	9.25747	12.9272	12.7808	9.25101	12.854	3.60299	12.1509	1.48145e-164	1.83191e-160
ENSMUSG00000111982	AC114002.1	---	4.8531	4.99175	8.66925	8.35572	4.92242	8.51249	3.59006	12.0425	1.36226e-24	3.15848e-22
ENSMUSG00000032948	Lipi	lipase, member I	4.21475	3.66555	7.43893	7.54986	3.94015	7.49439	3.55425	11.7472	4.70835e-15	4.47861e-13
ENSMUSG00000114790	AC168056.4	---	2.62458	1.04451	4.97884	5.79262	1.83455	5.38573	3.55118	11.7223	0.000180469	0.00196158
ENSMUSG00000088143	Gm24720	predicted gene, 24720	1.0239	1.04451	4.90724	4.25879	1.03421	4.58302	3.54881	11.703	0.000867586	0.00736158
ENSMUSG00000113956	CT030242.6	---	3.04157	2.88284	6.79341	6.20113	2.96221	6.49727	3.53506	11.592	3.12773e-09	1.18036e-07
ENSMUSG00000072109	A530040E14Rik	RIKEN cDNA A530040E14 gene	2.84809	2.88284	6.24428	6.49295	2.86547	6.36862	3.50315	11.3385	3.3946e-09	1.27588e-07
ENSMUSG00000079455	Gm16026	predicted pseudogene 16026	3.85143	4.72814	7.62895	7.92757	4.28979	7.77826	3.48847	11.2237	6.41443e-15	5.93407e-13
ENSMUSG00000112166	CT572998.1	---	5.69034	4.54325	8.25178	8.9197	5.11679	8.58574	3.46894	11.0728	9.12342e-12	5.56663e-10
ENSMUSG00000074899	Sptbn5	spectrin beta, non-erythrocytic 5	7.58632	7.80153	11.0949	11.2244	7.69393	11.1596	3.46572	11.048	4.32936e-80	8.03032e-77
ENSMUSG00000087460	4930401O12Rik	RIKEN cDNA 4930401O12 gene	8.52302	8.65352	12.0025	12.0227	8.58827	12.0126	3.42433	10.7356	3.82437e-135	2.36455e-131
ENSMUSG00000097541	Gm26752	predicted gene, 26752	2.03571	2.88284	5.76645	5.99272	2.45927	5.87958	3.42031	10.7057	1.09722e-06	2.35417e-05
ENSMUSG00000093730	Gm20690	predicted gene 20690	3.21215	3.53937	6.62511	6.88397	3.37576	6.75454	3.37878	10.4019	1.50858e-10	7.25981e-09
ENSMUSG00000113135	AC116589.3	---	2.35998	2.06626	5.39989	5.7041	2.21312	5.55199	3.33887	10.1181	8.99553e-06	0.000147593
ENSMUSG00000086838	Gm16212	predicted gene 16212	1.61674	4.25288	5.84519	6.69019	2.93481	6.26769	3.33288	10.0762	0.000965201	0.00802291
ENSMUSG00000100374	Gm4451	predicted gene 4451	1.61674	1.04451	4.83191	4.48816	1.33063	4.66003	3.3294	10.052	0.00110078	0.0088889
ENSMUSG00000114319	AC125223.1	---	3.04157	3.24813	5.95578	6.94318	3.14485	6.44948	3.30463	9.8808	1.40742e-07	3.7752e-06
ENSMUSG00000032128	Robo3	roundabout guidance receptor 3	3.85143	5.21454	7.64004	8.02214	4.53299	7.83109	3.2981	9.83618	3.00115e-10	1.38131e-08
ENSMUSG00000111146	AC108846.3	---	6.57047	6.296	9.78448	9.63067	6.43323	9.70757	3.27434	9.67554	8.77523e-34	3.87541e-31
ENSMUSG00000086337	Gm11535	predicted gene 11535	6.0911	7.01773	9.96941	9.63965	6.55442	9.80453	3.25011	9.51438	5.01847e-20	8.20133e-18
ENSMUSG00000109949	Gm45402	predicted gene 45402	1.61674	1.04451	4.6683	4.37803	1.33063	4.52316	3.19254	9.14216	0.00239214	0.0167152
ENSMUSG00000096861	Vmn2r68	vomeronasal 2, receptor 68	5.21604	3.53937	7.64004	7.48492	4.37771	7.56248	3.18477	9.0931	9.3986e-07	2.05578e-05
ENSMUSG00000056359	D830013O20Rik	RIKEN cDNA D830013O20 gene	3.36467	3.9889	7.1597	6.54485	3.67679	6.85227	3.17549	9.03478	4.93384e-09	1.79794e-07
ENSMUSG00000073594	Gm10545	predicted gene 10545	3.04157	2.06626	4.48374	6.96239	2.55392	5.72306	3.16915	8.99515	0.000427888	0.00403902
ENSMUSG00000113955	AC116589.11	---	2.84809	2.88284	7.01394	4.93967	2.86547	5.97681	3.11134	8.64186	6.48591e-05	0.000820907
ENSMUSG00000102697	Pcdhac2	protocadherin alpha subfamily C, 2	2.35998	3.07702	5.54847	6.10069	2.7185	5.82458	3.10608	8.61037	9.23499e-06	0.000150921
ENSMUSG00000049109	Themis	thymocyte selection associated	3.36467	4.08237	6.77341	6.86368	3.72352	6.81855	3.09503	8.54469	2.19255e-09	8.50804e-08
ENSMUSG00000052562	Slc22a30	solute carrier family 22, member 30	3.95119	4.08237	7.23474	6.96239	4.01678	7.09856	3.08179	8.46662	3.30797e-11	1.80997e-09
ENSMUSG00000110367	Gm34853	predicted gene, 34853	3.95119	4.72814	7.26369	7.57503	4.33967	7.41936	3.0797	8.45436	2.85885e-11	1.58764e-09
ENSMUSG00000027297	Ltk	leukocyte tyrosine kinase	6.04668	5.44317	8.68003	8.95848	5.74493	8.81925	3.07433	8.42296	4.00331e-17	4.79067e-15
ENSMUSG00000086164	Gm13029	predicted gene 13029	3.62848	4.94274	7.37403	7.33086	4.28561	7.35244	3.06683	8.37932	1.01673e-08	3.5021e-07
ENSMUSG00000095331	Ptma-ps1	prothymosin alpha, pseudogene 1	5.6314	5.75845	8.88959	8.62648	5.69493	8.75803	3.06311	8.3577	1.00264e-22	2.0325e-20
ENSMUSG00000094344	Gm11942	predicted gene 11942	4.8531	5.25525	8.17002	8.01295	5.05418	8.09149	3.03731	8.2096	5.02034e-17	5.95014e-15
ENSMUSG00000005804	Bloc1s6	biogenesis of lysosomal organelles complex-1, subunit 6, pallidin	8.38266	8.09859	11.5201	11.0034	8.24063	11.2617	3.02112	8.11795	5.36356e-31	2.00982e-28
ENSMUSG00000020354	Sgcd	sarcoglycan, delta (dystrophin-associated glycoprotein)	3.74426	2.06626	5.883	5.95486	2.90526	5.91893	3.01367	8.07614	0.000245556	0.0025325
ENSMUSG00000044933	Sstr3	somatostatin receptor 3	4.95275	5.89353	8.52722	8.34112	5.42314	8.43417	3.01103	8.06142	6.25546e-14	5.14542e-12
ENSMUSG00000028351	Brinp1	bone morphogenic protein/retinoic acid inducible neural specific 1	3.5026	1.64401	5.59478	5.56022	2.57331	5.5775	3.00419	8.02328	0.00124462	0.00981328
ENSMUSG00000104377	Gm37515	predicted gene, 37515	1.0239	2.65841	4.6683	5.0152	1.84115	4.84175	3.0006	8.00331	0.00393193	0.0249765
ENSMUSG00000042268	Slc26a9	solute carrier family 26, member 9	3.36467	3.9889	6.4846	6.86368	3.67679	6.67414	2.99735	7.98535	2.76849e-08	8.73323e-07
ENSMUSG00000087374	Gm15457	predicted gene 15457	2.03571	2.3925	6.15438	4.25879	2.2141	5.20658	2.99248	7.9584	0.000700211	0.00615247
ENSMUSG00000109003	Gm36011	predicted gene, 36011	3.62848	2.88284	6.15438	6.29504	3.25566	6.22471	2.96904	7.83017	1.59645e-06	3.27926e-05
ENSMUSG00000109959	Gm45355	predicted gene 45355	1.61674	2.65841	4.90724	5.28306	2.13757	5.09515	2.95757	7.76816	0.000758169	0.00658222
ENSMUSG00000019867	Gje1	gap junction protein, epsilon 1	2.84809	2.88284	5.84519	5.79262	2.86547	5.8189	2.95343	7.74591	6.40065e-06	0.000110048
ENSMUSG00000091813	Ces2h	carboxylesterase 2H	5.04596	6.31538	8.75841	8.50073	5.68067	8.62957	2.94891	7.72163	2.16432e-10	1.01248e-08
ENSMUSG00000038167	Plekhg6	pleckstrin homology domain containing, family G (with RhoGef domain) member 6	5.25561	4.66911	8.00835	7.80524	4.96236	7.90679	2.94444	7.69775	7.75499e-13	5.64092e-11
ENSMUSG00000074060	Fbxw15	F-box and WD-40 domain protein 15	2.62458	3.07702	5.17449	6.3832	2.8508	5.77885	2.92805	7.61079	6.54837e-05	0.000827401
ENSMUSG00000095661	Gm8935	predicted pseudogene 8935	4.21475	3.66555	6.73257	7.00006	3.94015	6.86632	2.92617	7.60089	1.14242e-08	3.88454e-07
ENSMUSG00000109541	Gm6112	predicted gene 6112	2.03571	1.04451	4.6683	4.25879	1.54011	4.46355	2.92344	7.58651	0.00689939	0.0393522
ENSMUSG00000105359	Rpl21-ps10	ribosomal protein L21, pseudogene 10	2.35998	3.40109	6.09117	5.50888	2.88054	5.80002	2.91949	7.56578	5.41905e-05	0.000705617
ENSMUSG00000105472	Gm43024	predicted gene 43024	3.04157	3.66555	6.27305	6.26441	3.35356	6.26873	2.91517	7.54316	6.16089e-07	1.41869e-05
ENSMUSG00000100605	Gm29243	predicted gene 29243	2.84809	3.53937	5.80636	6.41143	3.19373	6.10889	2.91516	7.54313	5.39694e-06	9.48314e-05
ENSMUSG00000046593	Tmem215	transmembrane protein 215	3.21215	4.33114	6.27305	7.00006	3.77164	6.63655	2.86491	7.28492	3.63263e-06	6.71784e-05
ENSMUSG00000047517	Dmbt1	deleted in malignant brain tumors 1	5.33162	6.27635	8.72757	8.6083	5.80399	8.66793	2.86395	7.28005	1.71867e-13	1.34509e-11
ENSMUSG00000087455	5330411J11Rik	RIKEN cDNA 5330411J11 gene	3.62848	5.12951	6.9968	7.48492	4.379	7.24086	2.86186	7.26954	2.48282e-06	4.82226e-05
ENSMUSG00000113996	CT030166.6	---	1.61674	2.3925	4.90724	4.77561	2.00462	4.84143	2.8368	7.14435	0.00187534	0.0137137
ENSMUSG00000086495	Gm13778	predicted gene 13778	6.27561	6.3345	9.27453	9.00554	6.30506	9.14003	2.83498	7.13531	1.85438e-23	4.04658e-21
ENSMUSG00000094497	Gm8210	predicted pseudogene 8210	9.0835	9.36601	12.0599	12.047	9.22475	12.0535	2.82872	7.10444	1.09928e-84	2.54876e-81
ENSMUSG00000039198	Ptchd3	patched domain containing 3	11.4536	11.2195	13.8638	14.454	11.3366	14.1589	2.82232	7.07297	7.07205e-38	3.9157e-35
ENSMUSG00000101168	Gm28892	predicted gene 28892	2.03571	2.88284	5.45113	5.08697	2.45927	5.26905	2.80978	7.01176	0.000470921	0.00438058
ENSMUSG00000091882	Gm6337	predicted gene 6337	5.29411	5.40749	8.30846	7.99441	5.3508	8.15144	2.80063	6.96746	2.36215e-15	2.35561e-13
ENSMUSG00000109759	1700011L03Rik	RIKEN cDNA 1700011L03 gene	2.03571	3.78157	5.95578	5.45565	2.90864	5.70571	2.79708	6.9503	0.000991686	0.00819527
ENSMUSG00000050550	Gm11868	predicted gene 11868	6.82835	6.94494	9.88107	9.47887	6.88664	9.67997	2.79333	6.93226	2.90584e-24	6.6542e-22
ENSMUSG00000091601	Olfr93	olfactory receptor 93	1.61674	3.07702	5.50062	4.77561	2.34688	5.13812	2.79124	6.92222	0.00254175	0.0175393
ENSMUSG00000081823	Cyp4a28-ps	cytochrome P450, family 4, subfamily a, polypeptide 28, pseudogene	3.21215	3.78157	6.02506	6.54485	3.49686	6.28495	2.78809	6.90716	2.57201e-06	4.97206e-05
ENSMUSG00000057101	Zfp180	zinc finger protein 180	7.86739	8.18014	10.9081	10.7129	8.02376	10.8105	2.78674	6.90069	4.8231e-42	3.25314e-39
ENSMUSG00000001583	Tnk1	tyrosine kinase, non-receptor, 1	7.32324	7.88821	10.3172	10.4628	7.60572	10.39	2.78425	6.88877	5.13061e-28	1.6218e-25
ENSMUSG00000097425	Vmn1r181	vomeronasal 1 receptor 181	6.86718	7.38177	10.1056	9.70097	7.12448	9.90328	2.7788	6.86282	2.18227e-21	3.94905e-19
ENSMUSG00000066009	Zfp987	zinc finger protein 987	5.09039	4.17014	6.9968	7.7838	4.63027	7.3903	2.76003	6.77411	5.73509e-07	1.33221e-05
ENSMUSG00000029189	Sel1l3	sel-1 suppressor of lin-12-like 3 (C. elegans)	6.58607	7.9011	10.0381	9.96895	7.24358	10.0035	2.75992	6.77358	1.546e-10	7.41939e-09
ENSMUSG00000059058	Tma7-ps	translational machinery associated 7 homolog (S. cerevisiae), pseudogene	6.8925	7.4535	9.98688	9.86561	7.173	9.92624	2.75325	6.74232	9.73078e-25	2.27033e-22
ENSMUSG00000038540	Tmc3	transmembrane channel-like gene family 3	4.56895	4.66911	7.03088	7.70616	4.61903	7.36852	2.7495	6.72482	2.51718e-09	9.68669e-08
ENSMUSG00000034402	Kcnh5	potassium voltage-gated channel, subfamily H (eag-related), member 5	4.21475	3.07702	5.99083	6.77954	3.64588	6.38519	2.73931	6.6775	6.00768e-05	0.000768507
ENSMUSG00000111050	AC156832.2	---	1.61674	1.64401	4.57897	4.1288	1.63038	4.35389	2.72351	6.60477	0.0082358	0.0454377
ENSMUSG00000097736	9530059O14Rik	RIKEN cDNA 9530059O14 gene	2.03571	3.78157	5.68317	5.56022	2.90864	5.62169	2.71305	6.55707	0.00152858	0.011601
ENSMUSG00000111954	AC153943.1	---	4.0445	3.24813	6.27305	6.43912	3.64631	6.35608	2.70977	6.54217	5.54119e-06	9.67804e-05
ENSMUSG00000103979	Gm20305	predicted gene, 20305	2.35998	1.64401	4.83191	4.59047	2.002	4.71119	2.70919	6.53956	0.00428914	0.0267374
ENSMUSG00000111245	AC156833.1	---	2.84809	4.40536	6.05849	6.59494	3.62673	6.32672	2.69999	6.49798	0.000163932	0.00181425
ENSMUSG00000083833	Gm13841	predicted gene 13841	9.23716	9.46911	12.0175	12.0594	9.35313	12.0384	2.6853	6.43213	6.25052e-83	1.36397e-79
ENSMUSG00000097079	Gm26604	predicted gene, 26604	2.03571	2.65841	5.11218	4.93967	2.34706	5.02592	2.67887	6.40354	0.0013571	0.0105191
ENSMUSG00000047861	Foxi1	forkhead box I1	3.36467	2.65841	5.17449	6.20113	3.01154	5.68781	2.67627	6.39203	0.000336497	0.00330414
ENSMUSG00000018581	Dnah11	dynein, axonemal, heavy chain 11	6.17603	5.51198	8.26616	8.75321	5.844	8.50969	2.66568	6.34527	8.93792e-11	4.51115e-09
ENSMUSG00000107658	Gm44958	predicted gene 44958	3.5026	4.08237	6.64725	6.26441	3.79248	6.45583	2.66335	6.33501	1.44633e-06	3.01093e-05
ENSMUSG00000017607	Tns4	tensin 4	6.11281	6.59455	9.03943	8.99158	6.35368	9.0155	2.66182	6.32832	1.46454e-19	2.2924e-17
ENSMUSG00000054200	Ffar4	free fatty acid receptor 4	3.62848	4.08237	6.27305	6.75772	3.85542	6.51538	2.65996	6.32015	1.04734e-06	2.26681e-05
ENSMUSG00000044903	Psg22	pregnancy-specific glycoprotein 22	2.84809	4.17014	5.91985	6.41143	3.50912	6.16564	2.65652	6.30512	0.000117944	0.00136379
ENSMUSG00000030223	Ptpro	protein tyrosine phosphatase, receptor type, O	5.95353	6.61033	8.7482	9.12542	6.28193	8.93681	2.65488	6.29796	2.11264e-14	1.84841e-12
ENSMUSG00000087535	Zmiz1os1	Zmiz1 opposite strand 1	4.50472	4.99175	7.36069	7.44451	4.74823	7.4026	2.65436	6.29569	2.00522e-10	9.42809e-09
ENSMUSG00000002930	Ppp1r17	protein phosphatase 1, regulatory subunit 17	3.21215	3.07702	5.84519	5.74903	3.14458	5.79711	2.65253	6.28768	3.59623e-05	0.000493579
ENSMUSG00000060470	Adgrg3	adhesion G protein-coupled receptor G3	4.56895	3.66555	6.45979	7.05478	4.11725	6.75728	2.64004	6.23348	6.45047e-06	0.000110784
ENSMUSG00000111409	Rnf26	ring finger protein 26	5.47259	5.6094	7.88333	8.46751	5.541	8.17542	2.63442	6.20924	5.44596e-12	3.42422e-10
ENSMUSG00000097990	Gm19557	predicted gene, 19557	5.04596	5.12951	7.41332	8.02214	5.08773	7.71773	2.63	6.19025	3.37533e-10	1.53261e-08
ENSMUSG00000060057	Olfr193	olfactory receptor 193	2.03571	2.06626	4.75242	4.59047	2.05099	4.67145	2.62046	6.14947	0.00417771	0.0261659
ENSMUSG00000019989	Enpp3	ectonucleotide pyrophosphatase/phosphodiesterase 3	6.04668	5.33338	8.16236	8.454	5.69003	8.30818	2.61814	6.1396	1.82634e-10	8.65286e-09
ENSMUSG00000069670	Nkain2	Na+/K+ transporting ATPase interacting 2	5.43862	5.25525	7.72577	8.18635	5.34694	7.95606	2.60912	6.10133	1.76121e-11	1.01453e-09
ENSMUSG00000112383	AC153512.2	---	6.52262	6.96962	9.17516	9.52482	6.74612	9.34999	2.60387	6.07914	2.75439e-18	3.85583e-16
ENSMUSG00000078810	Gp6	glycoprotein 6 (platelet)	3.62848	2.3925	5.45113	5.74903	3.01049	5.60008	2.58959	6.01927	0.00108886	0.00881758
ENSMUSG00000094732	1500015L24Rik	RIKEN cDNA 1500015L24 gene	3.04157	4.17014	5.91985	6.46629	3.60586	6.19307	2.58721	6.00936	8.28594e-05	0.00100649
ENSMUSG00000110457	Gm45752	predicted gene 45752	4.50472	5.03914	7.01394	7.69472	4.77193	7.35433	2.5824	5.98934	4.85654e-08	1.45645e-06
ENSMUSG00000099400	Kat6b-ps1	K(lysine) acetyltransferase 6B, pseudogene 1	6.96589	6.51297	9.06433	9.57871	6.73943	9.32152	2.58209	5.98806	1.15568e-13	9.2797e-12
ENSMUSG00000053219	Raet1e	retinoic acid early transcript 1E	3.04157	2.3925	4.48374	6.10069	2.71704	5.29221	2.57517	5.95943	0.00219374	0.0155784
ENSMUSG00000090555	Gm8893	predicted gene 8893	4.36701	5.12951	7.43893	7.20748	4.74826	7.32321	2.57495	5.95851	1.50661e-08	5.00814e-07
ENSMUSG00000106000	Gm16508	predicted gene 16508	3.85143	3.07702	5.80636	6.26441	3.46423	6.03538	2.57116	5.94286	8.03049e-05	0.00098028
ENSMUSG00000106168	Gm43538	predicted gene 43538	3.36467	5.12951	7.33363	6.29504	4.24709	6.81434	2.56725	5.92677	0.00062168	0.00557603
ENSMUSG00000085274	BC046401	cDNA sequence BC046401	4.29288	5.64047	7.51315	7.54986	4.96668	7.5315	2.56483	5.91684	1.92598e-06	3.84335e-05
ENSMUSG00000072704	Smim10l1	small integral membrane protein 10 like 1	9.45461	9.5511	12.01	12.087	9.50285	12.0485	2.54565	5.83872	5.38062e-82	1.05055e-78
ENSMUSG00000114724	CT009713.7	---	3.04157	3.66555	5.68317	6.10069	3.35356	5.89193	2.53837	5.80931	7.84238e-05	0.000961431
ENSMUSG00000067352	Gm14149	predicted gene 14149	3.36467	2.88284	5.84519	5.45565	3.12376	5.65042	2.52666	5.76237	0.000236623	0.00245539
ENSMUSG00000028749	Pla2g2f	phospholipase A2, group IIF	2.84809	2.3925	4.83191	5.45565	2.6203	5.14378	2.52348	5.74968	0.00172591	0.0128129
ENSMUSG00000057163	Prss2	protease, serine 2	2.62458	3.40109	5.50062	5.56022	3.01283	5.53042	2.51758	5.72622	0.000428568	0.00404407
ENSMUSG00000042477	Tfap2e	transcription factor AP-2, epsilon	3.95119	3.66555	6.57977	6.06559	3.80837	6.32268	2.51431	5.71325	9.30538e-06	0.000151737
ENSMUSG00000114720	AC129308.3	---	3.95119	4.40536	6.57977	6.77954	4.17828	6.67966	2.50138	5.66228	5.29559e-07	1.24257e-05
ENSMUSG00000049100	Pcdh10	protocadherin 10	7.57854	7.78772	10.336	10.0317	7.68313	10.1839	2.50073	5.65971	3.30786e-26	9.08975e-24
ENSMUSG00000097043	Gm10556	predicted gene 10556	4.0445	4.94274	7.54888	6.43912	4.49362	6.994	2.50038	5.65836	2.0246e-05	0.000299826
ENSMUSG00000101755	Gm29507	predicted gene 29507	2.35998	4.40536	6.30125	5.45565	3.38267	5.87845	2.49578	5.64033	0.00669578	0.0383442
ENSMUSG00000105020	Gm7205	predicted gene 7205	2.03571	2.65841	4.6683	5.0152	2.34706	4.84175	2.4947	5.63609	0.00432038	0.026896
ENSMUSG00000063434	Sorcs3	sortilin-related VPS10 domain containing receptor 3	5.80144	4.33114	7.73614	7.37453	5.06629	7.55534	2.48905	5.61408	7.80122e-05	0.000957016
ENSMUSG00000100141	Gm6445	predicted gene 6445	2.62458	2.3925	4.90724	5.08697	2.50854	4.99711	2.48856	5.61218	0.00231699	0.0162575
ENSMUSG00000084278	Gm12189	predicted gene 12189	2.84809	4.17014	5.72541	6.26441	3.50912	5.99491	2.48579	5.60142	0.000522739	0.00479407
ENSMUSG00000026348	Acmsd	amino carboxymuconate semialdehyde decarboxylase	2.35998	2.06626	4.38178	5.0152	2.21312	4.69849	2.48536	5.59976	0.00624041	0.0361494
ENSMUSG00000054498	Olfr308	olfactory receptor 308	4.29288	4.54325	6.71171	7.09014	4.41807	6.90092	2.48285	5.59003	1.4427e-07	3.85921e-06
ENSMUSG00000085044	1700109G15Rik	RIKEN cDNA 1700109G15 gene	7.55495	7.70931	9.94056	10.2739	7.63213	10.1072	2.47508	5.55999	1.84452e-24	4.25006e-22
ENSMUSG00000113825	AC160114.4	---	4.8531	6.06362	8.28747	7.57503	5.45836	7.93125	2.47289	5.55154	2.78566e-06	5.32678e-05
ENSMUSG00000093514	Gm28727	predicted gene 28727	5.43862	5.75845	8.33599	7.80524	5.59853	8.07061	2.47208	5.54842	9.72073e-11	4.85997e-09
ENSMUSG00000098095	Gm9274	predicted gene 9274	3.5026	3.07702	5.68317	5.83492	3.28981	5.75904	2.46923	5.5375	0.000155687	0.00173647
ENSMUSG00000111545	AC115880.2	---	3.74426	2.65841	5.68317	5.65771	3.20133	5.67044	2.46911	5.53701	0.000932106	0.00779989
ENSMUSG00000045306	Olfr734	olfactory receptor 734	2.62458	4.78486	5.50062	6.82223	3.70472	6.16142	2.4567	5.48961	0.00888993	0.0482431
ENSMUSG00000069132	Nxph2	neurexophilin 2	3.85143	4.72814	6.57977	6.90398	4.28979	6.74188	2.45209	5.47208	4.41563e-06	7.92102e-05
ENSMUSG00000111281	AC156801.1	---	3.85143	3.40109	6.15438	5.99272	3.62626	6.07355	2.44729	5.4539	4.15562e-05	0.000557948
ENSMUSG00000032401	Lctl	lactase-like	2.35998	2.65841	4.38178	5.50888	2.50919	4.94533	2.43613	5.4119	0.00413663	0.0259524
ENSMUSG00000107094	Gm43294	predicted gene 43294	3.95119	4.89201	6.88942	6.82223	4.4216	6.85582	2.43423	5.40474	2.84035e-06	5.41461e-05
ENSMUSG00000114024	AC159815.2	---	4.63043	4.60755	6.94411	7.1416	4.61899	7.04286	2.42386	5.36606	3.80823e-08	1.16852e-06
ENSMUSG00000024215	Spdef	SAM pointed domain containing ets transcription factor	5.56996	5.99317	8.00835	8.39866	5.78156	8.20351	2.42194	5.35892	2.02408e-11	1.14812e-09
ENSMUSG00000097619	4833422M21Rik	RIKEN cDNA 4833422M21 gene	4.50472	3.40109	6.97945	5.74903	3.95291	6.36424	2.41133	5.31966	0.000697073	0.0061307
ENSMUSG00000034098	Fstl5	follistatin-like 5	5.29411	5.7865	7.79683	8.10226	5.5403	7.94954	2.40924	5.31193	1.4573e-10	7.06686e-09
ENSMUSG00000036815	Dpp10	dipeptidylpeptidase 10	7.57072	7.44473	9.83117	9.98548	7.50772	9.90832	2.4006	5.28022	3.59972e-24	8.14262e-22
ENSMUSG00000099360	1700022H16Rik	RIKEN cDNA 1700022H16 gene	4.0445	3.24813	6.05849	6.02961	3.64631	6.04405	2.39774	5.26976	0.000157789	0.00175412
ENSMUSG00000089716	Gm6264	predicted gene 6264	4.6894	5.47798	7.62895	7.33086	5.08369	7.4799	2.39621	5.26419	7.7364e-08	2.20259e-06
ENSMUSG00000046952	Gm5815	predicted pseudogene 5815	9.18176	9.5914	11.5731	11.975	9.38658	11.774	2.38744	5.23229	5.42666e-28	1.6917e-25
ENSMUSG00000108086	Gm6786	predicted gene 6786	3.62848	4.72814	6.24428	6.88397	4.17831	6.56413	2.38581	5.22639	9.00217e-05	0.00107831
ENSMUSG00000112281	AC148335.1	---	3.04157	2.88284	5.23423	5.45565	2.96221	5.34494	2.38273	5.21523	0.000970637	0.00805181
ENSMUSG00000085603	Gm11346	predicted gene 11346	5.47259	4.89201	7.61778	7.51125	5.1823	7.56451	2.38221	5.21336	2.41904e-08	7.70954e-07
ENSMUSG00000019478	Rab4a	RAB4A, member RAS oncogene family	6.78844	6.82836	9.36749	9.01016	6.8084	9.18882	2.38042	5.20688	6.94763e-17	8.1821e-15
ENSMUSG00000023484	Prph	peripherin	4.90379	4.83943	7.51315	6.98135	4.87161	7.24725	2.37564	5.18968	8.85809e-08	2.48569e-06
ENSMUSG00000052477	C130026I21Rik	RIKEN cDNA C130026I21 gene	4.63043	4.89201	6.90788	7.36012	4.76122	7.134	2.37278	5.1794	1.21634e-07	3.30327e-06
ENSMUSG00000109802	Gm30808	predicted gene, 30808	3.85143	4.40536	6.83258	6.16842	4.1284	6.5005	2.37211	5.17696	1.90728e-05	0.000284725
ENSMUSG00000028965	Tnfrsf9	tumor necrosis factor receptor superfamily, member 9	6.50632	7.33506	9.40046	9.17977	6.92069	9.29011	2.36943	5.16736	1.12259e-11	6.70605e-10
ENSMUSG00000107430	Gm31532	predicted gene, 31532	8.12939	8.20113	10.3241	10.7438	8.16526	10.5339	2.36866	5.16463	4.66675e-23	9.78093e-21
ENSMUSG00000098429	Gm27226	predicted gene 27226	4.8531	5.44317	7.11273	7.88793	5.14814	7.50033	2.3522	5.10601	6.38041e-07	1.46108e-05
ENSMUSG00000113746	AC130222.1	---	4.63043	3.78157	6.73257	6.3832	4.206	6.55789	2.35188	5.10491	4.7102e-05	0.000624274
ENSMUSG00000074072	Gm10620	predicted gene 10620	3.85143	4.25288	6.62511	6.16842	4.05216	6.39676	2.34461	5.07921	1.51591e-05	0.000234023
ENSMUSG00000060924	Csmd1	CUB and Sushi multiple domains 1	7.8801	8.64206	10.5303	10.6785	8.26108	10.6044	2.34329	5.0746	4.184e-16	4.56511e-14
ENSMUSG00000026111	Unc50	unc-50 homolog (C. elegans)	9.80225	9.7078	12.1581	12.01	9.75503	12.0841	2.32904	5.0247	2.17982e-51	2.07345e-48
ENSMUSG00000047139	Cd24a	CD24a antigen	8.78877	8.53453	10.9753	10.9812	8.66165	10.9783	2.3166	4.98157	2.22487e-29	7.64222e-27
ENSMUSG00000048001	Hes5	hairy and enhancer of split 5 (Drosophila)	2.84809	4.60755	5.59478	6.49295	3.72782	6.04387	2.31604	4.97965	0.00514341	0.0309799
ENSMUSG00000001815	Evx2	even-skipped homeobox 2	3.5026	4.25288	6.18497	6.20113	3.87774	6.19305	2.31531	4.97712	6.90754e-05	0.000864538
ENSMUSG00000095054	Gm13146	predicted gene 13146	6.13419	6.35337	8.6253	8.48753	6.24378	8.55642	2.31264	4.9679	1.13904e-14	1.02065e-12
ENSMUSG00000039838	Slc45a1	solute carrier family 45, member 1	4.95275	4.33114	6.79341	7.1075	4.64194	6.95045	2.30851	4.95371	3.7001e-06	6.82899e-05
ENSMUSG00000040653	Ppp1r14c	protein phosphatase 1, regulatory (inhibitor) subunit 14c	3.74426	4.08237	5.91985	6.51913	3.91331	6.21949	2.30618	4.94571	5.94697e-05	0.000762581
ENSMUSG00000002668	Dennd1c	DENN/MADD domain containing 1C	4.6894	4.40536	6.57977	7.1075	4.54738	6.84364	2.29625	4.91181	3.37547e-06	6.29562e-05
ENSMUSG00000087704	Gm14978	predicted gene 14978	3.04157	3.24813	5.17449	5.7041	3.14485	5.43929	2.29444	4.90564	0.00109209	0.00883555
ENSMUSG00000100798	Gm19589	predicted gene, 19589	10.8668	10.968	13.3049	13.116	10.9174	13.2105	2.2931	4.90108	1.9054e-75	3.36594e-72
ENSMUSG00000106775	C130093G08Rik	RIKEN cDNA C130093G08 gene	4.0445	3.07702	5.63965	6.06559	3.56076	5.85262	2.29186	4.89687	0.00106534	0.00866496
ENSMUSG00000063564	Col23a1	collagen, type XXIII, alpha 1	9.34655	10.4896	12.3055	12.1098	9.91806	12.2076	2.28957	4.88909	3.85269e-05	0.000522189
ENSMUSG00000102144	4930429P21Rik	RIKEN cDNA 4930429P21 gene	6.45626	7.36327	9.09284	9.30167	6.90976	9.19726	2.2875	4.88208	5.78096e-10	2.52005e-08
ENSMUSG00000104980	4930573I07Rik	RIKEN cDNA 4930573I07 gene	4.43751	3.53937	6.05849	6.49295	3.98844	6.27572	2.28728	4.88136	0.000260567	0.00266214
ENSMUSG00000102379	Gm37971	predicted gene, 37971	2.84809	3.53937	5.50062	5.45565	3.19373	5.47814	2.28441	4.87164	0.00120875	0.0095999
ENSMUSG00000030789	Itgax	integrin alpha X	4.29288	5.91909	7.52516	7.25499	5.10599	7.39008	2.28409	4.87057	0.000314986	0.00311851
ENSMUSG00000054266	Serpinb9d	serine (or cysteine) peptidase inhibitor, clade B, member 9d	4.74606	4.78486	6.85178	7.23933	4.76546	7.04556	2.2801	4.85711	3.29428e-07	8.05059e-06
ENSMUSG00000081600	Gm12286	predicted gene 12286	4.29288	5.99317	7.82624	7.01853	5.14302	7.42239	2.27936	4.85463	0.000818778	0.00702456
ENSMUSG00000107572	Gm3961	predicted gene 3961	3.21215	4.17014	6.4846	5.45565	3.69114	5.97013	2.27898	4.85335	0.00098117	0.00812284
ENSMUSG00000100593	1700119H24Rik	RIKEN cDNA 1700119H24 gene	4.80057	5.54519	7.31991	7.57503	5.17288	7.44747	2.27459	4.83861	2.18129e-07	5.57252e-06
ENSMUSG00000050808	Muc15	mucin 15	3.36467	4.60755	5.59478	6.92371	3.98611	6.25925	2.27314	4.83373	0.00163104	0.0122088
ENSMUSG00000083773	Gm13394	predicted gene 13394	7.8927	7.41808	9.55778	10.293	7.65539	9.92537	2.26998	4.82316	3.6903e-10	1.65738e-08
ENSMUSG00000079436	Kcnj13	potassium inwardly-rectifying channel, subfamily J, member 13	3.04157	3.40109	5.17449	5.79262	3.22133	5.48355	2.26222	4.7973	0.00122416	0.0096932
ENSMUSG00000066512	Klk1b5	kallikrein 1-related peptidase b5	6.58607	8.06464	9.8239	9.33522	7.32535	9.57956	2.2542	4.77071	1.09637e-05	0.000175765
ENSMUSG00000001027	Scn4a	sodium channel, voltage-gated, type IV, alpha	4.90379	6.49608	8.10751	7.79456	5.69993	7.95103	2.2511	4.76046	0.000158688	0.00176226
ENSMUSG00000062518	Zfp534	zinc finger protein 534	7.04705	6.56247	8.68003	9.42796	6.80476	9.05399	2.24923	4.7543	1.24898e-08	4.21979e-07
ENSMUSG00000050556	Kcnb1	potassium voltage gated channel, Shab-related subfamily, member 1	8.60188	8.39576	10.4108	11.0846	8.49882	10.7477	2.24884	4.75301	2.16381e-14	1.88872e-12
ENSMUSG00000017697	Ada	adenosine deaminase	6.64685	7.52183	9.47043	9.18387	7.08434	9.32715	2.24281	4.7332	6.45516e-10	2.78774e-08
ENSMUSG00000049057	Olfr1257	olfactory receptor 1257	2.62458	3.07702	5.50062	4.68601	2.8508	5.09332	2.24252	4.73222	0.00460371	0.0283365
ENSMUSG00000021081	Serpina1f	serine (or cysteine) peptidase inhibitor, clade A, member 1F	5.29411	6.31538	8.34956	7.73995	5.80475	8.04475	2.24001	4.72399	2.55708e-06	4.94835e-05
ENSMUSG00000020017	Hal	histidine ammonia lyase	5.43862	5.96889	6.88942	8.99625	5.70376	7.94284	2.23908	4.72096	0.000149445	0.00167592
ENSMUSG00000027188	Pamr1	peptidase domain containing associated with muscle regeneration 1	7.29503	7.23684	9.6566	9.34623	7.26594	9.50141	2.23548	4.70918	3.75332e-17	4.50605e-15
ENSMUSG00000032845	Alpk2	alpha-kinase 2	6.2366	6.52966	8.37632	8.85949	6.38313	8.6179	2.23478	4.70689	3.29803e-11	1.80719e-09
ENSMUSG00000096183	Gm3727	predicted gene 3727	4.56895	4.83943	6.85178	7.01853	4.70419	6.93515	2.23097	4.69449	5.84144e-07	1.35268e-05
ENSMUSG00000095909	Gm10324	predicted gene 10324	5.47259	4.60755	7.09673	7.44451	5.04007	7.27062	2.23055	4.69312	1.27851e-05	0.000201232
ENSMUSG00000066515	Klk1b3	kallikrein 1-related peptidase b3	6.95392	8.67619	10.1891	9.90089	7.81505	10.045	2.22993	4.69112	6.23339e-05	0.00079382
ENSMUSG00000021207	Akr1c21	aldo-keto reductase family 1, member C21	3.5026	3.53937	5.99083	5.50888	3.52098	5.74986	2.22887	4.68768	0.000439643	0.00413316
ENSMUSG00000034266	Batf	basic leucine zipper transcription factor, ATF-like	6.15526	5.40749	8.04217	7.96614	5.78138	8.00415	2.22278	4.66791	1.77174e-07	4.62209e-06
ENSMUSG00000034009	Rxfp1	relaxin/insulin-like family peptide receptor 1	3.85143	3.9889	5.99083	6.29504	3.92017	6.14294	2.22277	4.66788	7.07762e-05	0.00088344
ENSMUSG00000097566	A930024N18Rik	RIKEN cDNA A930024N18 gene	7.8801	8.10417	10.0443	10.3795	7.99214	10.2119	2.21976	4.65816	1.38974e-20	2.33281e-18
ENSMUSG00000111883	AC160249.1	---	8.00142	8.19067	10.2875	10.3378	8.09605	10.3127	2.21661	4.64799	5.94528e-29	1.96921e-26
ENSMUSG00000114618	AC120425.1	---	4.56895	5.17265	7.06418	7.1075	4.8708	7.08584	2.21504	4.64294	7.58586e-07	1.69526e-05
ENSMUSG00000029029	Wrap73	WD repeat containing, antisense to Trp73	10.1507	9.67255	12.0312	12.2191	9.9116	12.1252	2.21358	4.63824	2.22131e-21	4.0002e-19
ENSMUSG00000033770	Clcnka	chloride channel, voltage-sensitive Ka	4.43751	3.07702	4.83191	7.1075	3.75726	5.9697	2.21244	4.63458	0.00853772	0.0467144
ENSMUSG00000025467	Prap1	proline-rich acidic protein 1	3.95119	4.94274	6.43455	6.88397	4.44696	6.65926	2.2123	4.63412	8.98525e-05	0.00107663
ENSMUSG00000110663	Gm39157	predicted gene, 39157	2.35998	3.07702	5.17449	4.68601	2.7185	4.93025	2.21175	4.63237	0.00827442	0.045583
ENSMUSG00000083411	Rpl30-ps10	ribosomal protein L30, pseudogene 10	6.48982	6.5786	9.01834	8.46077	6.53421	8.73956	2.20534	4.61185	5.01246e-11	2.66782e-09
ENSMUSG00000097430	Gm10544	predicted gene 10544	5.0001	4.40536	7.08055	6.73556	4.70273	6.90805	2.20532	4.61177	1.00846e-05	0.000163153
ENSMUSG00000078137	Ankrd63	ankyrin repeat domain 63	8.41359	8.37744	10.7949	10.3937	8.39552	10.5943	2.19876	4.59084	1.00153e-20	1.68881e-18
ENSMUSG00000093666	Vmn1r-ps15	vomeronasal 1 receptor, pseudogene 15	3.21215	4.54325	6.02506	6.10069	3.8777	6.06287	2.18517	4.54781	0.00158208	0.011912
ENSMUSG00000071177	Serpina1d	serine (or cysteine) peptidase inhibitor, clade A, member 1D	4.36701	5.03914	6.66906	7.07256	4.70308	6.87081	2.16774	4.49318	1.16026e-05	0.000184968
ENSMUSG00000086147	Zfp989	zinc finger protein 989	4.43751	3.24813	5.68317	6.32503	3.84282	6.0041	2.16128	4.4731	0.00305488	0.0203825
ENSMUSG00000104870	4930448I18Rik	RIKEN cDNA 4930448I18 gene	2.62458	3.9889	5.91985	5.0152	3.30674	5.46752	2.16078	4.47158	0.00875534	0.0476381
ENSMUSG00000003279	Dlgap1	discs, large (Drosophila) homolog-associated protein 1	7.03573	6.80113	8.84717	9.30544	6.91843	9.07631	2.15788	4.46257	1.68061e-11	9.71115e-10
ENSMUSG00000032495	Lrrc2	leucine rich repeat containing 2	3.95119	3.88896	5.91985	6.23312	3.92007	6.07648	2.15641	4.45803	0.000149679	0.00167802
ENSMUSG00000066366	Serpina1a	serine (or cysteine) peptidase inhibitor, clade A, member 1A	4.50472	6.44421	7.68354	7.57503	5.47447	7.62929	2.15482	4.45313	0.00279358	0.0189666
ENSMUSG00000061701	Fbxw20	F-box and WD-40 domain protein 20	3.5026	4.72814	6.50899	6.02961	4.11537	6.2693	2.15393	4.45039	0.000986132	0.00815846
ENSMUSG00000078531	Gm831	predicted gene 831	2.62458	3.24813	4.83191	5.34291	2.93636	5.08741	2.15105	4.44152	0.00641977	0.0370357
ENSMUSG00000036027	1810046K07Rik	RIKEN cDNA 1810046K07 gene	6.97777	6.40856	8.77359	8.90488	6.69316	8.83923	2.14607	4.42621	9.13627e-10	3.84709e-08
ENSMUSG00000082082	Gm13230	predicted gene 13230	4.36701	3.24813	5.63965	6.26441	3.80757	5.95203	2.14446	4.42126	0.00295287	0.0198231
ENSMUSG00000046456	Tmem150b	transmembrane protein 150B	3.95119	5.21454	5.50062	7.94698	4.58287	6.7238	2.14093	4.41048	0.00364746	0.0235403
ENSMUSG00000086019	Gm15762	predicted gene 15762	6.21669	5.54519	7.98245	8.0583	5.88094	8.02038	2.13944	4.4059	1.81122e-07	4.71845e-06
ENSMUSG00000004709	Cd244	CD244 natural killer cell receptor 2B4	4.74606	5.54519	7.37403	7.19129	5.14562	7.28266	2.13704	4.39858	2.73376e-06	5.24648e-05
ENSMUSG00000083494	Gm12873	predicted gene 12873	3.95119	3.24813	5.80636	5.65771	3.59966	5.73203	2.13237	4.38438	0.0014472	0.0110764
ENSMUSG00000044227	Gm9789	predicted gene 9789	6.33222	6.42649	8.37632	8.64443	6.37936	8.51037	2.13102	4.38026	4.33323e-12	2.77155e-10
ENSMUSG00000030259	Rassf8	Ras association (RalGDS/AF-6) domain family (N-terminal) member 8	7.547	7.77378	9.45168	10.1284	7.66039	9.79004	2.12964	4.37609	1.45852e-11	8.58839e-10
ENSMUSG00000094478	Igkv3-3	immunoglobulin kappa variable 3-3	4.29288	5.25525	7.04763	6.75772	4.77407	6.90267	2.1286	4.37294	4.73491e-05	0.000626877
ENSMUSG00000113220	AC161052.2	---	6.36876	7.4795	9.11287	8.9869	6.92413	9.04988	2.12575	4.36431	4.45327e-07	1.06154e-05
ENSMUSG00000111576	AC166165.2	---	4.80057	5.17265	7.12856	7.09014	4.98661	7.10935	2.12274	4.35519	5.56173e-07	1.29682e-05
ENSMUSG00000100241	Slc18a3	solute carrier family 18 (vesicular monoamine), member 3	6.3506	8.00023	9.47663	9.11258	7.17542	9.29461	2.11919	4.3445	0.000186956	0.00201848
ENSMUSG00000108788	4921513I08Rik	RIKEN cDNA 4921513I08 gene	9.14009	9.50753	11.234	11.6517	9.32381	11.4428	2.11902	4.34398	2.26253e-21	4.05473e-19
ENSMUSG00000102166	Gm36947	predicted gene, 36947	4.29288	4.25288	6.15438	6.61935	4.27288	6.38686	2.11398	4.32884	6.31766e-05	0.000803175
ENSMUSG00000024979	Tectb	tectorin beta	4.6894	4.54325	6.81313	6.64335	4.61633	6.72824	2.11191	4.32264	6.92061e-06	0.000117445
ENSMUSG00000109456	Gm44584	predicted gene 44584	2.84809	3.88896	5.39989	5.56022	3.36852	5.48005	2.11153	4.32148	0.00435503	0.0270708
ENSMUSG00000056004	9330182L06Rik	RIKEN cDNA 9330182L06 gene	8.53914	7.822	9.98035	10.5979	8.18057	10.2891	2.10854	4.31255	1.98767e-08	6.45868e-07
ENSMUSG00000106430	Gm42460	predicted gene 42460	5.95353	5.86751	7.73614	8.28119	5.91052	8.00867	2.09815	4.2816	3.13987e-08	9.81297e-07
ENSMUSG00000023192	Grm2	glutamate receptor, metabotropic 2	3.85143	3.40109	5.45113	5.99272	3.62626	5.72193	2.09567	4.27423	0.00143897	0.0110269
ENSMUSG00000046006	Gapt	Grb2-binding adaptor, transmembrane	7.58632	7.71662	9.55778	9.93532	7.65147	9.74655	2.09508	4.27249	7.8432e-16	8.37137e-14
ENSMUSG00000042351	Grap2	GRB2-related adaptor protein 2	6.84141	7.13144	9.19408	8.95848	6.98643	9.07628	2.08986	4.25705	4.57756e-14	3.82463e-12
ENSMUSG00000099930	Gm2396	predicted gene 2396	10.5472	10.7088	12.6777	12.7532	10.628	12.7155	2.08746	4.24998	3.18684e-71	5.14009e-68
ENSMUSG00000105716	Gm43522	predicted gene 43522	4.63043	4.72814	7.14421	6.3832	4.67929	6.76371	2.08442	4.24105	3.77621e-05	0.0005137
ENSMUSG00000023882	Zfp54	zinc finger protein 54	8.87703	8.81881	10.8121	11.0479	8.84792	10.93	2.08211	4.23425	2.81054e-26	7.78079e-24
ENSMUSG00000068073	1110025L11Rik	RIKEN cDNA 1110025L11 gene	4.50472	4.25288	5.95578	6.96239	4.3788	6.45908	2.08028	4.22889	0.000304551	0.00302708
ENSMUSG00000091709	Gm17189	predicted gene 17189	5.95353	5.29485	7.70481	7.68319	5.62419	7.694	2.06981	4.19833	1.31963e-06	2.78307e-05
ENSMUSG00000093833	Gm7970	predicted gene 7970	5.40383	5.47798	8.16236	6.8431	5.44091	7.50273	2.06182	4.17514	5.93234e-05	0.000760969
ENSMUSG00000095551	Gm7980	predicted gene 7980	5.09039	5.12951	8.20029	6.13495	5.10995	7.16762	2.05767	4.16314	0.00066888	0.00593056
ENSMUSG00000067001	Serpinb7	serine (or cysteine) peptidase inhibitor, clade B, member 7	3.36467	3.07702	5.04705	5.50888	3.22084	5.27796	2.05712	4.16154	0.00469111	0.0287789
ENSMUSG00000093551	4930505G20Rik	RIKEN cDNA 4930505G20 gene	3.5026	5.03914	6.18497	6.46629	4.27087	6.32563	2.05476	4.15474	0.00397961	0.0251974
ENSMUSG00000036172	Cd200r3	CD200 receptor 3	5.21604	4.47595	6.69054	7.1075	4.846	6.89902	2.05302	4.14974	9.52823e-05	0.00113051
ENSMUSG00000082352	Gm13228	predicted gene 13228	5.25561	6.01704	7.77688	7.59978	5.63632	7.68833	2.05201	4.14683	8.16287e-07	1.81328e-05
ENSMUSG00000078365	Mos	Moloney sarcoma oncogene	6.77489	6.62594	8.50314	9.0009	6.70042	8.75202	2.05161	4.14567	7.25192e-10	3.09936e-08
ENSMUSG00000073530	Pappa2	pappalysin 2	5.66117	6.49608	8.04217	8.21065	6.07863	8.12641	2.04778	4.13469	3.32551e-07	8.11621e-06
ENSMUSG00000113132	CT030157.1	---	6.02395	6.40856	8.20776	8.31147	6.21626	8.25961	2.04336	4.12204	2.70243e-10	1.24692e-08
ENSMUSG00000086696	Gm11234	predicted gene 11234	3.04157	3.07702	5.04705	5.15534	3.0593	5.10119	2.0419	4.11786	0.00647046	0.0372724
ENSMUSG00000030268	Bcat1	branched chain aminotransferase 1, cytosolic	5.80144	5.51198	7.99114	7.40293	5.65671	7.69703	2.04033	4.11339	1.02577e-06	2.22533e-05
ENSMUSG00000070645	Ren1	renin 1 structural	5.1335	4.89201	7.01394	7.09014	5.01276	7.05204	2.03928	4.11041	2.38599e-06	4.64348e-05
ENSMUSG00000101411	Gm28111	predicted gene 28111	6.42189	6.35337	8.52722	8.32637	6.38763	8.4268	2.03916	4.11007	4.18077e-11	2.23801e-09
ENSMUSG00000069300	Hist1h2bj	histone cluster 1, H2bj	6.11281	6.27635	8.13127	8.33377	6.19458	8.23252	2.03794	4.10659	1.7082e-10	8.14514e-09
ENSMUSG00000113064	AC122337.1	---	4.90379	5.08503	7.06418	7.00006	4.99441	7.03212	2.03771	4.10594	1.45387e-06	3.02321e-05
ENSMUSG00000028197	Col24a1	collagen, type XXIV, alpha 1	7.36	7.41808	9.48894	9.36439	7.38904	9.42667	2.03763	4.10569	2.7075e-17	3.28236e-15
ENSMUSG00000025202	Scd3	stearoyl-coenzyme A desaturase 3	8.08616	7.9075	9.9628	10.1048	7.99683	10.0338	2.03698	4.10386	3.37076e-18	4.6313e-16
ENSMUSG00000064165	Krt39	keratin 39	3.5026	5.08503	6.45979	6.20113	4.29382	6.33046	2.03665	4.10291	0.00497035	0.0301283
ENSMUSG00000013643	Lypd8	LY6/PLAUR domain containing 8	6.47314	5.94421	8.24454	8.24243	6.20867	8.24348	2.03481	4.09769	3.65849e-08	1.13383e-06
ENSMUSG00000015001	Oc90	otoconin 90	3.36467	4.54325	6.27305	5.7041	3.95396	5.98857	2.03461	4.09712	0.00307222	0.0204688
ENSMUSG00000086523	Gm13499	predicted gene 13499	3.62848	4.78486	6.43455	6.02961	4.20667	6.23208	2.02541	4.07108	0.00158608	0.0119373
ENSMUSG00000105125	Gm43468	predicted gene 43468	3.5026	3.24813	5.63965	5.15534	3.37537	5.39749	2.02213	4.06182	0.00376648	0.0241363
ENSMUSG00000069303	Hist1h2br	histone cluster 1 H2br	6.1965	6.75928	8.38951	8.6083	6.47789	8.49891	2.02101	4.05869	1.91658e-09	7.53172e-08
ENSMUSG00000096039	D830030K20Rik	RIKEN cDNA D830030K20 gene	3.5026	4.08237	5.91985	5.7041	3.79248	5.81197	2.01949	4.0544	0.00114338	0.00917297
ENSMUSG00000107573	Olfr1389	olfactory receptor 1389	5.80144	6.23624	8.36967	7.70616	6.01884	8.03792	2.01908	4.05325	4.88282e-07	1.15301e-05
ENSMUSG00000099825	1810012K16Rik	RIKEN cDNA 1810012K16 gene	6.38669	6.91984	8.7482	8.59605	6.65326	8.67213	2.01887	4.05265	2.17805e-10	1.01762e-08
ENSMUSG00000094112	9330182O14Rik	RIKEN cDNA 9330182O14 gene	5.25561	4.83943	6.85178	7.27049	5.04752	7.06114	2.01362	4.03794	1.50814e-05	0.00023292
ENSMUSG00000056749	Nfil3	nuclear factor, interleukin 3, regulated	7.40468	8.01808	9.67827	9.77073	7.71138	9.7245	2.01312	4.03654	1.37799e-12	9.5372e-11
ENSMUSG00000030049	Gkn2	gastrokine 2	3.5026	3.66555	5.68317	5.50888	3.58407	5.59602	2.01195	4.03327	0.00169827	0.012647
ENSMUSG00000085263	1700125G02Rik	RIKEN cDNA 1700125G02 gene	4.74606	4.89201	6.94411	6.71305	4.81903	6.82858	2.00955	4.02656	8.28153e-06	0.000137274
ENSMUSG00000113760	AC192334.3	---	3.5026	3.53937	5.45113	5.60979	3.52098	5.53046	2.00948	4.02636	0.00211887	0.0151452
ENSMUSG00000020010	Vnn3	vanin 3	4.95275	5.57765	7.1597	7.3888	5.2652	7.27425	2.00905	4.02517	3.57729e-06	6.6287e-05
ENSMUSG00000086491	Gm13291	predicted gene 13291	6.43918	6.52966	8.58572	8.39866	6.48442	8.49219	2.00777	4.02161	1.75207e-11	1.01083e-09
ENSMUSG00000090742	Gm3008	predicted gene 3008	4.74606	5.37091	6.88942	7.23933	5.05849	7.06438	2.00589	4.01637	1.38618e-05	0.000216246
ENSMUSG00000096712	Gm15454	predicted gene 15454	6.29473	6.61033	8.40908	8.50729	6.45253	8.45818	2.00566	4.01571	4.03596e-11	2.17784e-09
ENSMUSG00000111062	AC158239.1	---	3.85143	3.40109	5.80636	5.45565	3.62626	5.631	2.00474	4.01317	0.00241219	0.0168205
ENSMUSG00000039194	Rlbp1	retinaldehyde binding protein 1	6.77489	7.28679	8.81819	9.22819	7.03084	9.02319	1.99235	3.97884	8.06225e-10	3.41812e-08
ENSMUSG00000109714	Gm35021	predicted gene, 35021	8.21718	8.02398	10.0547	10.1641	8.12058	10.1094	1.98882	3.96912	6.49924e-18	8.58016e-16
ENSMUSG00000109193	Gm39027	predicted gene, 39027	3.04157	3.53937	5.04705	5.50888	3.29047	5.27796	1.98749	3.96547	0.00617174	0.0358838
ENSMUSG00000096140	Ankrd66	ankyrin repeat domain 66	4.6894	4.17014	6.50899	6.32503	4.42977	6.41701	1.98723	3.96476	0.000213549	0.00225121
ENSMUSG00000112407	AC113204.1	---	8.24693	8.42282	10.3631	10.2758	8.33487	10.3194	1.98455	3.95739	6.38762e-24	1.41893e-21
ENSMUSG00000106269	4930580E04Rik	RIKEN cDNA 4930580E04 gene	6.70516	7.14234	8.85671	8.95369	6.92375	8.9052	1.98145	3.94889	7.76437e-12	4.7767e-10
ENSMUSG00000083933	Gm15515	predicted gene 15515	5.47259	5.64047	7.45157	7.62411	5.55653	7.53784	1.98131	3.94851	1.03839e-07	2.85765e-06
ENSMUSG00000042064	Myo3b	myosin IIIB	6.27561	5.47798	7.83591	7.87785	5.8768	7.85688	1.98009	3.94516	9.50901e-06	0.000154717
ENSMUSG00000104819	4930515G16Rik	RIKEN cDNA 4930515G16 gene	5.09039	5.6094	7.03088	7.62411	5.3499	7.32749	1.9776	3.93836	1.08762e-05	0.000174665
ENSMUSG00000038968	Klk1b16	kallikrein 1-related peptidase b16	4.6894	5.6094	7.29208	6.94318	5.1494	7.11763	1.96823	3.91287	7.88685e-05	0.000965925
ENSMUSG00000037974	Muc5ac	mucin 5, subtypes A and C, tracheobronchial/gastric	4.43751	4.94274	6.64725	6.66696	4.69012	6.65711	1.96698	3.9095	4.52552e-05	0.000602379
ENSMUSG00000107997	Gm44243	predicted gene, 44243	7.38698	7.38177	9.33375	9.368	7.38437	9.35088	1.9665	3.90819	4.41011e-16	4.76974e-14
ENSMUSG00000074607	Tox2	TOX high mobility group box family member 2	5.80144	5.54519	7.54888	7.72877	5.67331	7.63883	1.96551	3.90552	2.12687e-07	5.44894e-06
ENSMUSG00000063177	Klk1b27	kallikrein 1-related peptidase b27	3.5026	4.78486	6.18497	6.02961	4.14373	6.10729	1.96357	3.90025	0.00374397	0.0240253
ENSMUSG00000110760	AC137127.1	---	4.21475	4.08237	6.12312	6.10069	4.14856	6.1119	1.96335	3.89966	0.000347924	0.00339835
ENSMUSG00000054162	Spock3	sparc/osteonectin, cwcv and kazal-like domains proteoglycan 3	4.95275	4.54325	6.97945	6.43912	4.748	6.70928	1.96128	3.89408	0.000117972	0.00136379
ENSMUSG00000109870	Gm35850	predicted gene, 35850	3.85143	4.40536	6.18497	5.99272	4.1284	6.08885	1.96045	3.89183	0.000575859	0.00521804
ENSMUSG00000074207	Adh1	alcohol dehydrogenase 1 (class I)	8.06404	8.18541	10.2245	9.94259	8.12473	10.0835	1.95881	3.88742	1.03888e-17	1.34753e-15
ENSMUSG00000098702	1500015A07Rik	RIKEN cDNA 1500015A07 gene	7.23692	5.94421	8.52124	8.57749	6.59056	8.54936	1.9588	3.88739	0.000338863	0.0033221
ENSMUSG00000048217	Nags	N-acetylglutamate synthase	6.0911	7.73112	9.08069	8.65036	6.91111	8.86553	1.95441	3.87559	0.00091388	0.00768061
ENSMUSG00000084797	Gm14321	predicted gene 14321	4.6894	4.89201	6.87073	6.61935	4.7907	6.74504	1.95433	3.87537	2.23145e-05	0.000326678
ENSMUSG00000113738	AC163631.1	---	6.29473	5.51198	7.89263	7.81584	5.90335	7.85423	1.95088	3.8661	1.15358e-05	0.000184142
ENSMUSG00000087042	Gm11611	predicted gene 11611	7.84162	8.34008	10.0041	10.0764	8.09085	10.0403	1.94944	3.86225	5.59094e-15	5.23755e-13
ENSMUSG00000090063	Dlx6os1	distal-less homeobox 6, opposite strand 1	8.14	7.86867	9.80186	10.1026	8.00433	9.95225	1.94792	3.85818	3.65169e-13	2.78166e-11
ENSMUSG00000093634	Gm10860	predicted gene 10860	4.50472	5.67088	7.01394	7.05478	5.0878	7.03436	1.94656	3.85453	0.00036731	0.00355773
ENSMUSG00000049202	4930515G13Rik	RIKEN cDNA 4930515G13 gene	5.04596	4.83943	6.9968	6.77954	4.94269	6.88817	1.94548	3.85166	1.53584e-05	0.000236313
ENSMUSG00000025808	Ccdc7a	coiled-coil domain containing 7A	13.1834	13.5254	15.121	15.477	13.3544	15.299	1.9446	3.8493	9.20007e-32	3.5185e-29
ENSMUSG00000069307	Hist1h2bq	histone cluster 1, H2bq	6.2366	6.68673	8.363	8.4472	6.46166	8.4051	1.94343	3.8462	1.0885e-09	4.49168e-08
ENSMUSG00000030592	Ryr1	ryanodine receptor 1, skeletal muscle	9.18176	8.72047	10.8768	10.9076	8.95112	10.8922	1.94108	3.83992	2.22988e-14	1.93728e-12
ENSMUSG00000030525	Chrna7	cholinergic receptor, nicotinic, alpha polypeptide 7	7.9114	7.20602	9.37414	9.62465	7.55871	9.4994	1.94069	3.83888	1.02739e-07	2.8379e-06
ENSMUSG00000087137	4930509K18Rik	RIKEN cDNA 4930509K18 gene	6.84141	6.93244	8.91262	8.73657	6.88693	8.8246	1.93767	3.83086	2.1585e-12	1.4248e-10
ENSMUSG00000114837	AC124581.3	---	6.92966	7.75261	9.13263	9.41755	7.34114	9.27509	1.93395	3.82101	5.7824e-08	1.70246e-06
ENSMUSG00000025003	Cyp2c39	cytochrome P450, family 2, subfamily c, polypeptide 39	3.62848	3.24813	5.23423	5.50888	3.43831	5.37155	1.93324	3.81913	0.00586118	0.0344475
ENSMUSG00000098160	Gm26974	predicted gene, 26974	3.85143	4.40536	5.68317	6.43912	4.1284	6.06114	1.93275	3.81781	0.00140088	0.0107886
ENSMUSG00000085791	Rpl30-ps9	ribosomal protein L30, pseudogene 9	7.23692	7.01773	9.18276	8.93436	7.12733	9.05856	1.93123	3.81381	2.7687e-11	1.53989e-09
ENSMUSG00000099201	Gm27187	predicted gene 27187	5.25561	4.60755	6.96189	6.75772	4.93158	6.8598	1.92822	3.80586	0.000121575	0.00139847
ENSMUSG00000097870	Gm26868	predicted gene, 26868	4.80057	3.66555	6.18497	6.13495	4.23306	6.15996	1.9269	3.80238	0.00451707	0.027919
ENSMUSG00000042631	Xkr7	X-linked Kx blood group related 7	5.43862	6.15251	7.75665	7.68319	5.79557	7.71992	1.92436	3.79567	1.70551e-06	3.45735e-05
ENSMUSG00000059003	Grin2a	glutamate receptor, ionotropic, NMDA2A (epsilon 1)	5.04596	5.21454	6.64725	7.45811	5.13025	7.05268	1.92243	3.79061	6.23558e-05	0.000793827
ENSMUSG00000045441	Gprin3	GPRIN family member 3	5.77445	6.10875	7.64004	8.07604	5.9416	7.85804	1.91644	3.77489	3.145e-07	7.73162e-06
ENSMUSG00000074646	6430550D23Rik	RIKEN cDNA 6430550D23 gene	8.8928	9.86567	11.3533	11.2264	9.37924	11.2898	1.91059	3.75964	2.4387e-09	9.41388e-08
ENSMUSG00000058975	Kcnc1	potassium voltage gated channel, Shaw-related subfamily, member 1	8.40482	8.84572	10.5495	10.5157	8.62527	10.5326	1.90734	3.75117	2.911e-18	4.04454e-16
ENSMUSG00000020155	Kcnmb1	potassium large conductance calcium-activated channel, subfamily M, beta member 1	7.11315	6.81481	9.06433	8.67386	6.96398	8.86909	1.90511	3.74538	4.76127e-09	1.74019e-07
ENSMUSG00000022055	Nefl	neurofilament, light polypeptide	5.21604	4.78486	7.03088	6.77954	5.00045	6.90521	1.90476	3.74447	4.83769e-05	0.000638207
ENSMUSG00000085453	Gm12018	predicted gene 12018	5.0001	5.33338	6.87073	7.27049	5.16674	7.07061	1.90387	3.74214	1.39529e-05	0.000217301
ENSMUSG00000087192	4930412L05Rik	RIKEN cDNA 4930412L05 gene	4.80057	5.12951	6.77341	6.96239	4.96504	6.8679	1.90286	3.73954	2.02968e-05	0.000300459
ENSMUSG00000105039	Gm32585	predicted gene, 32585	5.82793	5.7865	8.04217	7.37453	5.80721	7.70835	1.90114	3.73508	3.46743e-06	6.45092e-05
ENSMUSG00000112163	AC158606.2	---	4.95275	5.17265	6.87073	7.05478	5.0627	6.96275	1.90005	3.73226	1.03956e-05	0.000167598
ENSMUSG00000046523	Kctd4	potassium channel tetramerisation domain containing 4	3.62848	4.25288	5.84519	5.83492	3.94068	5.84005	1.89937	3.7305	0.00192988	0.0140295
ENSMUSG00000113904	AC123043.3	---	6.21669	4.72814	7.51315	7.2235	5.47242	7.36832	1.89591	3.72156	0.00484195	0.0294704
ENSMUSG00000109809	Gm34066	predicted gene, 34066	5.04596	5.33338	7.11273	7.05478	5.18967	7.08375	1.89409	3.71687	5.22418e-06	9.22865e-05
ENSMUSG00000107488	Gm31579	predicted gene, 31579	4.74606	3.9889	6.3827	6.13495	4.36748	6.25882	1.89135	3.70981	0.00139688	0.0107711
ENSMUSG00000102925	Gm37150	predicted gene, 37150	5.25561	4.78486	6.97945	6.8431	5.02023	6.91127	1.89104	3.70903	5.3566e-05	0.00069945
ENSMUSG00000104086	1700039M15Rik	RIKEN cDNA 1700039M15 gene	5.50578	5.94421	7.69422	7.52423	5.725	7.60922	1.88423	3.69155	6.22555e-07	1.43091e-05
ENSMUSG00000056553	Ptprn2	protein tyrosine phosphatase, receptor type, N polypeptide 2	6.36876	6.27635	8.363	8.04934	6.32256	8.20617	1.88361	3.68998	1.51343e-08	5.0263e-07
ENSMUSG00000032013	Trim29	tripartite motif-containing 29	4.0445	5.12951	6.15438	6.77954	4.587	6.46696	1.87996	3.68065	0.00217053	0.015452
ENSMUSG00000090817	Gm4450	predicted gene 4450	5.80144	5.70067	7.77688	7.48492	5.75105	7.6309	1.87985	3.68037	4.90778e-07	1.15817e-05
ENSMUSG00000055523	Gucy2g	guanylate cyclase 2g	8.78201	8.94549	10.8023	10.6814	8.86375	10.7418	1.87808	3.67587	1.27845e-25	3.31655e-23
ENSMUSG00000066513	Klk1b4	kallikrein 1-related pepidase b4	5.60101	6.44421	7.97372	7.82636	6.02261	7.90004	1.87743	3.6742	6.39126e-06	0.000109971
ENSMUSG00000058260	Serpina9	serine (or cysteine) peptidase inhibitor, clade A (alpha-1 antiproteinase, antitrypsin), member 9	5.25561	5.40749	7.29208	7.12465	5.33155	7.20836	1.87681	3.67263	2.85874e-06	5.4385e-05
ENSMUSG00000062353	Gm15772	predicted gene 15772	10.0544	10.3822	12.5782	11.6112	10.2183	12.0947	1.87638	3.67152	6.03834e-10	2.623e-08
ENSMUSG00000029376	Mthfd2l	methylenetetrahydrofolate dehydrogenase (NADP+ dependent) 2-like	8.88652	8.84905	10.6378	10.8469	8.86778	10.7424	1.87457	3.66693	1.16891e-21	2.21239e-19
ENSMUSG00000073764	Gm12888	predicted gene 12888	4.63043	4.40536	6.57977	6.20113	4.5179	6.39045	1.87256	3.66181	0.000310501	0.00307821
ENSMUSG00000029409	U90926	cDNA sequence U90926	4.29288	5.47798	6.71171	6.80104	4.88543	6.75638	1.87094	3.65771	0.00122457	0.00969437
ENSMUSG00000107985	Gm35037	predicted gene, 35037	3.62848	3.53937	5.39989	5.50888	3.58393	5.45438	1.87046	3.65648	0.00478362	0.029216
ENSMUSG00000082305	Gm2420	predicted gene 2420	6.4044	6.372	8.99263	7.52423	6.3882	8.25843	1.87023	3.65591	0.00013375	0.00152107
ENSMUSG00000100375	Gm28114	predicted gene 28114	4.13213	3.78157	6.09117	5.56022	3.95685	5.82569	1.86884	3.65239	0.00257644	0.0177128
ENSMUSG00000030513	Pcsk6	proprotein convertase subtilisin/kexin type 6	8.65832	8.38204	10.1739	10.604	8.52018	10.389	1.86877	3.65222	6.19793e-12	3.86428e-10
ENSMUSG00000020950	Foxg1	forkhead box G1	7.00123	6.23624	8.42839	8.546	6.61874	8.4872	1.86846	3.65142	5.46204e-06	9.58039e-05
ENSMUSG00000029868	Trpv6	transient receptor potential cation channel, subfamily V, member 6	5.80144	5.99317	7.71533	7.81584	5.8973	7.76558	1.86828	3.65098	7.12138e-08	2.05429e-06
ENSMUSG00000100538	Gm28340	predicted gene 28340	3.36467	4.33114	5.63965	5.79262	3.8479	5.71613	1.86823	3.65084	0.00588356	0.0345407
ENSMUSG00000091583	Gm17033	predicted gene 17033	4.0445	3.66555	5.883	5.56022	3.85502	5.72161	1.86659	3.64669	0.00310666	0.0206426
ENSMUSG00000111417	AC158987.1	---	6.87989	7.1851	9.00982	8.78052	7.0325	8.89517	1.86267	3.63681	5.67317e-11	2.98099e-09
ENSMUSG00000112558	AC153379.3	---	5.97739	6.3904	8.39607	7.69472	6.18389	8.04539	1.8615	3.63386	3.70227e-06	6.8296e-05
ENSMUSG00000097891	Gm3650	predicted gene 3650	7.6545	7.57103	9.63183	9.31668	7.61277	9.47425	1.86148	3.63381	2.34489e-12	1.5369e-10
ENSMUSG00000030724	Cd19	CD19 antigen	4.80057	5.96889	7.22004	7.27049	5.38473	7.24526	1.86053	3.63141	0.000465656	0.00433703
ENSMUSG00000089871	Speer4cos	spermatogenesis associated glutamate (E)-rich protein 4C, opposite strand transcript	3.74426	4.99175	6.57977	5.87602	4.368	6.2279	1.85989	3.62981	0.0060099	0.0351544
ENSMUSG00000086821	Gm13377	predicted gene 13377	4.0445	4.08237	5.80636	6.02961	4.06343	5.91798	1.85455	3.6164	0.00126845	0.00996558
ENSMUSG00000038213	Tapbpl	TAP binding protein-like	9.92235	9.95951	11.6702	11.9122	9.94093	11.7912	1.85025	3.60563	6.68527e-30	2.38465e-27
ENSMUSG00000085025	Gm13715	predicted gene 13715	4.95275	4.40536	6.88942	6.16842	4.67905	6.52892	1.84987	3.60467	0.000905973	0.00762971
ENSMUSG00000112402	AC154039.1	---	5.95353	6.5786	8.1469	8.08483	6.26606	8.11586	1.8498	3.6045	2.83526e-07	7.04957e-06
ENSMUSG00000078600	1700092K14Rik	RIKEN cDNA 1700092K14 gene	4.0445	4.60755	6.3827	5.95486	4.32602	6.16878	1.84276	3.58694	0.00107363	0.00871711
ENSMUSG00000113691	AC130824.1	---	4.95275	3.9889	5.95578	6.66696	4.47082	6.31137	1.84055	3.58145	0.00459617	0.0282995
ENSMUSG00000022887	Masp1	mannan-binding lectin serine peptidase 1	4.80057	5.03914	6.40886	7.1075	4.91986	6.75818	1.83832	3.57593	0.000200582	0.00213332
ENSMUSG00000070985	Acnat1	acyl-coenzyme A amino acid N-acyltransferase 1	3.85143	3.53937	6.12312	4.93967	3.6954	5.5314	1.83599	3.57017	0.00867366	0.0473187
ENSMUSG00000028399	Ptprd	protein tyrosine phosphatase, receptor type, D	9.10802	9.32117	11.2638	10.8352	9.2146	11.0495	1.83492	3.56752	1.44038e-16	1.64919e-14
ENSMUSG00000096351	Samd11	sterile alpha motif domain containing 11	6.73346	7.38177	9.02258	8.75871	7.05762	8.89065	1.83303	3.56285	4.32571e-08	1.30997e-06
ENSMUSG00000110830	AC153912.2	---	4.36701	3.53937	5.50062	6.06559	3.95319	5.7831	1.82992	3.55516	0.00772165	0.0431206
ENSMUSG00000068629	Gm6155	predicted pseudogene 6155	3.74426	4.66911	6.45979	5.60979	4.20668	6.03479	1.82811	3.55071	0.00503086	0.0304255
ENSMUSG00000032503	Arpp21	cyclic AMP-regulated phosphoprotein, 21	6.84141	6.67177	8.66925	8.49415	6.75659	8.5817	1.82511	3.54334	1.54294e-09	6.18125e-08
ENSMUSG00000112818	AC153830.1	---	5.60101	6.372	7.89263	7.72877	5.98651	7.8107	1.82419	3.54109	8.03081e-06	0.000133776
ENSMUSG00000020891	Alox8	arachidonate 8-lipoxygenase	4.43751	3.53937	5.59478	6.02961	3.98844	5.8122	1.82376	3.54002	0.00812865	0.0449702
ENSMUSG00000026787	Gad2	glutamic acid decarboxylase 2	5.60101	5.6094	7.41332	7.44451	5.60521	7.42891	1.82371	3.5399	1.11051e-06	2.37855e-05
ENSMUSG00000086764	4930527A07Rik	RIKEN cDNA 4930527A07 gene	5.97739	6.35337	8.2945	7.68319	6.16538	7.98884	1.82346	3.5393	2.84284e-06	5.41658e-05
ENSMUSG00000099808	1700019P21Rik	RIKEN cDNA 1700019P21 gene	6.96589	8.29198	9.55192	9.34988	7.62893	9.4509	1.82197	3.53562	0.000125237	0.00143437
ENSMUSG00000058904	Olfr1413	olfactory receptor 1413	5.17536	4.54325	6.62511	6.73556	4.85931	6.68033	1.82103	3.53332	0.000411703	0.00391413
ENSMUSG00000026979	Psd4	pleckstrin and Sec7 domain containing 4	6.76121	7.32553	9.04361	8.67968	7.04337	8.86164	1.81827	3.52657	4.29637e-08	1.30214e-06
ENSMUSG00000025877	Hk3	hexokinase 3	6.96589	7.12047	8.78362	8.93922	7.04318	8.86142	1.81824	3.52651	2.04885e-11	1.1604e-09
ENSMUSG00000046610	Oacyl	O-acyltransferase like	3.85143	3.66555	5.80636	5.34291	3.75849	5.57463	1.81614	3.52138	0.00506945	0.0306389
ENSMUSG00000111916	AC162932.1	---	4.74606	4.25288	6.05849	6.57011	4.49947	6.3143	1.81483	3.51818	0.00120618	0.00958686
ENSMUSG00000046354	Defb14	defensin beta 14	6.04668	6.372	7.94719	8.09357	6.20934	8.02038	1.81104	3.50894	5.87349e-08	1.72244e-06
ENSMUSG00000097662	Gm2093	predicted gene 2093	6.3506	6.8551	8.56842	8.25026	6.60285	8.40934	1.80649	3.49791	1.13784e-07	3.10601e-06
ENSMUSG00000078144	Capns2	calpain, small subunit 2	6.60151	7.27693	8.92627	8.56497	6.93922	8.74562	1.8064	3.49769	3.66817e-07	8.88817e-06
ENSMUSG00000062753	AI413582	expressed sequence AI413582	7.99559	8.04155	9.86699	9.78159	8.01857	9.82429	1.80572	3.49604	7.89558e-17	9.23982e-15
ENSMUSG00000066158	AY512931	cDNA sequence AY512931	6.78844	7.51346	8.93979	8.97276	7.15095	8.95627	1.80532	3.49506	7.89314e-08	2.24205e-06
ENSMUSG00000027568	Ntsr1	neurotensin receptor 1	5.17536	6.59455	7.97372	7.40293	5.88496	7.68833	1.80337	3.49034	0.00231046	0.0162178
ENSMUSG00000032020	Ubash3b	ubiquitin associated and SH3 domain containing, B	7.57854	7.31594	9.04361	9.45533	7.44724	9.24947	1.80223	3.48758	4.75474e-09	1.73951e-07
ENSMUSG00000093483	AA465934	expressed sequence AA465934	4.43751	4.08237	6.32892	5.79262	4.25994	6.06077	1.80083	3.4842	0.00196224	0.0142122
ENSMUSG00000031919	Tmed6	transmembrane p24 trafficking protein 6	10.1108	10.2246	11.9782	11.9487	10.1677	11.9635	1.79577	3.47202	2.60268e-45	1.97044e-42
ENSMUSG00000038236	Hoxa7	homeobox A7	6.71938	6.84179	8.64194	8.50729	6.78059	8.57461	1.79403	3.46781	3.50241e-10	1.58257e-08
ENSMUSG00000090798	Gm8046	predicted gene 8046	5.47259	4.99175	7.01394	7.03677	5.23217	7.02535	1.79318	3.46579	7.95231e-05	0.000972978
ENSMUSG00000026589	Sec16b	SEC16 homolog B (S. cerevisiae)	8.61715	8.63821	10.4332	10.399	8.62768	10.4161	1.78843	3.45438	1.93728e-21	3.55778e-19
ENSMUSG00000099686	Gm29460	predicted gene 29460	5.21604	5.64047	7.1597	7.27049	5.42826	7.2151	1.78684	3.45058	1.26105e-05	0.000198983
ENSMUSG00000041674	BC006965	cDNA sequence BC006965	4.29288	4.08237	5.883	6.06559	4.18763	5.97429	1.78667	3.45017	0.00171778	0.0127583
ENSMUSG00000109917	Gm45671	predicted gene 45671	5.53823	5.37091	6.94411	7.5371	5.45457	7.2406	1.78603	3.44865	5.02649e-05	0.000660296
ENSMUSG00000110691	Gm5363	predicted gene 5363	4.56895	4.25288	6.43455	5.95486	4.41091	6.1947	1.78379	3.44329	0.00131836	0.0102703
ENSMUSG00000107702	Gm44140	predicted gene, 44140	6.86718	6.61033	8.46001	8.5837	6.73875	8.52186	1.7831	3.44165	1.1537e-08	3.91931e-07
ENSMUSG00000097199	Gm26991	predicted gene, 26991	5.25561	6.21576	7.59518	7.43078	5.73568	7.51298	1.7773	3.42783	0.000143291	0.00161472
ENSMUSG00000071506	Tmem139	transmembrane protein 139	5.09039	5.29485	6.81313	7.12465	5.19262	6.96889	1.77627	3.42539	4.13352e-05	0.000555182
ENSMUSG00000091116	Gm7991	predicted gene 7991	3.85143	3.66555	5.23423	5.83492	3.75849	5.53457	1.77608	3.42495	0.00718764	0.0407146
ENSMUSG00000097847	4930478K11Rik	RIKEN cDNA 4930478K11 gene	4.90379	4.54325	6.57977	6.41143	4.72352	6.4956	1.77208	3.41547	0.000432814	0.00408033
ENSMUSG00000110406	4930470O06Rik	RIKEN cDNA 4930470O06 gene	7.3509	7.80153	9.15598	9.53126	7.57622	9.34362	1.7674	3.40441	2.8266e-09	1.07879e-07
ENSMUSG00000108147	4930443G03Rik	RIKEN cDNA 4930443G03 gene	7.23692	7.75261	9.11287	9.41058	7.49476	9.26172	1.76696	3.40336	4.02864e-09	1.50202e-07
ENSMUSG00000091022	Gm3115	predicted gene 3115	6.13419	7.08703	8.37632	8.37735	6.61061	8.37683	1.76623	3.40163	1.97305e-05	0.000293835
ENSMUSG00000110229	Gm31784	predicted gene, 31784	5.21604	5.89353	7.61778	7.01853	5.55479	7.31815	1.76337	3.3949	0.000145591	0.00163865
ENSMUSG00000027887	Sypl2	synaptophysin-like 2	5.36818	5.70067	7.50105	7.09014	5.53442	7.29559	1.76117	3.38973	2.01116e-05	0.000298313
ENSMUSG00000020524	Gria1	glutamate receptor, ionotropic, AMPA1 (alpha 1)	7.36	7.96998	9.42309	9.42796	7.66499	9.42552	1.76053	3.38824	1.98319e-09	7.78525e-08
ENSMUSG00000072259	Gm5592	predicted gene 5592	8.93606	9.57139	11.2647	10.759	9.25372	11.0119	1.75813	3.38259	1.0386e-09	4.32907e-08
ENSMUSG00000001865	Cpa3	carboxypeptidase A3, mast cell	4.74606	3.88896	5.68317	6.46629	4.31751	6.07473	1.75722	3.38046	0.00795299	0.0442077
ENSMUSG00000094349	Gm8082	predicted gene 8082	5.0001	5.44317	7.36069	6.59494	5.22164	6.97781	1.75618	3.37802	0.000309279	0.00306691
ENSMUSG00000094940	Ighv1-84	immunoglobulin heavy variable 1-84	7.60941	7.87521	9.43587	9.55676	7.74231	9.49632	1.75401	3.37294	3.31638e-13	2.54716e-11
ENSMUSG00000075431	Gm11691	predicted gene 11691	7.76144	7.96385	9.56942	9.66332	7.86264	9.61637	1.75373	3.37228	1.81256e-14	1.60096e-12
ENSMUSG00000070304	Scn2b	sodium channel, voltage-gated, type II, beta	6.00086	6.54616	7.93824	8.11089	6.27351	8.02456	1.75106	3.36605	1.00417e-06	2.18358e-05
ENSMUSG00000047773	Ankfn1	ankyrin-repeat and fibronectin type III domain containing 1	7.74068	8.13177	9.68898	9.68371	7.93622	9.68635	1.75013	3.36388	6.06751e-13	4.45715e-11
ENSMUSG00000096233	Gm13238	predicted gene 13238	6.58607	6.3345	8.30846	8.11089	6.46029	8.20968	1.74939	3.36216	1.69567e-07	4.44239e-06
ENSMUSG00000090126	4930519F09Rik	RIKEN cDNA 4930519F09 gene	4.80057	6.01704	6.75314	7.5625	5.4088	7.15782	1.74901	3.36129	0.0032451	0.0213825
ENSMUSG00000107322	4933439J24Rik	RIKEN cDNA 4933439J24 gene	4.50472	5.70067	6.64725	7.05478	5.10269	6.85101	1.74832	3.35967	0.00285644	0.0193016
ENSMUSG00000103586	5830405F06Rik	RIKEN cDNA 5830405F06 gene	5.25561	5.94421	7.26369	7.43078	5.59991	7.34724	1.74733	3.35737	4.80741e-05	0.00063489
ENSMUSG00000021255	Esrrb	estrogen related receptor, beta	8.49022	8.18541	9.98688	10.1785	8.33782	10.0827	1.74489	3.35168	1.10896e-11	6.63532e-10
ENSMUSG00000032899	Styk1	serine/threonine/tyrosine kinase 1	4.0445	5.37091	6.3827	6.51913	4.7077	6.45092	1.74321	3.3478	0.00734006	0.0413947
ENSMUSG00000036446	Lum	lumican	6.00086	6.8551	8.01688	8.31894	6.42798	8.16791	1.73993	3.34019	2.54989e-05	0.00036664
ENSMUSG00000009097	Tbx1	T-box 1	9.70199	9.26497	11.2072	11.2373	9.48348	11.2222	1.73876	3.33749	4.28803e-13	3.2201e-11
ENSMUSG00000094706	Gm10338	predicted gene 10338	8.36015	8.92671	10.3994	10.3561	8.64343	10.3777	1.73429	3.32716	4.58017e-12	2.912e-10
ENSMUSG00000025515	Muc2	mucin 2	6.47314	6.61033	8.43477	8.11089	6.54173	8.27283	1.7311	3.3198	7.26219e-08	2.0868e-06
ENSMUSG00000085701	Gm12968	predicted gene 12968	4.13213	4.99175	6.09117	6.49295	4.56194	6.29206	1.73012	3.31756	0.00284799	0.019269
ENSMUSG00000004341	Gpx6	glutathione peroxidase 6	10.7074	11.0714	12.5764	12.6577	10.8894	12.6171	1.72771	3.31201	2.67886e-30	9.83936e-28
ENSMUSG00000074570	Cass4	Cas scaffolding protein family member 4	6.76121	7.57907	8.82306	8.96801	7.17014	8.89554	1.72539	3.3067	2.04634e-06	4.05952e-05
ENSMUSG00000086044	A330043C09Rik	RIKEN cDNA A330043C09 gene	4.29288	4.54325	6.53297	5.74903	4.41807	6.141	1.72293	3.30107	0.00245869	0.0170741
ENSMUSG00000047117	Ankdd1b	ankyrin repeat and death domain containing 1B	4.50472	4.89201	7.04763	5.79262	4.69836	6.42012	1.72176	3.29838	0.00318186	0.0210368
ENSMUSG00000055567	Unc80	unc-80, NALCN activator	9.50267	9.44951	11.0163	11.3744	9.47609	11.1954	1.71926	3.29268	1.0028e-16	1.16617e-14
ENSMUSG00000023048	Prr13	proline rich 13	8.1868	8.34008	10.0855	9.87578	8.26344	9.98061	1.71717	3.28792	7.76975e-15	7.09937e-13
ENSMUSG00000028012	Rrh	retinal pigment epithelium derived rhodopsin homolog	5.40383	4.99175	6.50899	7.316	5.19779	6.91249	1.71471	3.2823	0.000809727	0.0069614
ENSMUSG00000101636	4930579H20Rik	RIKEN cDNA 4930579H20 gene	5.50578	5.08503	6.60262	7.41692	5.29541	7.00977	1.71436	3.28152	0.00069291	0.00610133
ENSMUSG00000103226	Gm37732	predicted gene, 37732	5.09039	4.25288	6.12312	6.64335	4.67164	6.38323	1.7116	3.27523	0.00462934	0.0284565
ENSMUSG00000079266	Gm6490	predicted gene 6490	5.40383	5.17265	6.94411	7.05478	5.28824	6.99944	1.7112	3.27434	6.8115e-05	0.000854246
ENSMUSG00000027801	Tm4sf4	transmembrane 4 superfamily member 4	5.1335	6.06362	7.47652	7.1416	5.59856	7.30906	1.7105	3.27274	0.000420604	0.00398446
ENSMUSG00000084864	1700027A07Rik	RIKEN cDNA 1700027A07 gene	5.95353	7.01773	8.40259	7.98505	6.48563	8.19382	1.70819	3.26751	0.000260244	0.00266018
ENSMUSG00000051067	Lingo3	leucine rich repeat and Ig domain containing 3	4.21475	4.08237	5.63965	6.06559	4.14856	5.85262	1.70406	3.25817	0.0039687	0.0251574
ENSMUSG00000106120	Gm42697	predicted gene 42697	4.36701	4.72814	6.30125	6.20113	4.54757	6.25119	1.70362	3.25717	0.00105168	0.00858206
ENSMUSG00000056544	Defb21	defensin beta 21	5.1335	6.372	7.43893	7.47157	5.75275	7.45525	1.7025	3.25465	0.00159734	0.0119977
ENSMUSG00000069911	Fam196b	family with sequence similarity 196, member B	8.58645	9.05907	10.4268	10.6207	8.82276	10.5238	1.70103	3.25132	4.88389e-13	3.63082e-11
ENSMUSG00000084228	Gm8080	predicted gene 8080	4.90379	4.08237	5.76645	6.61935	4.49308	6.1929	1.69982	3.24861	0.00845635	0.0463718
ENSMUSG00000036938	Try5	trypsin 5	8.31405	8.56724	10.1872	10.0918	8.44064	10.1395	1.69885	3.24642	3.90342e-16	4.28417e-14
ENSMUSG00000030278	Cidec	cell death-inducing DFFA-like effector c	4.74606	5.86751	7.04763	6.96239	5.30678	7.00501	1.69823	3.24502	0.00179233	0.0132239
ENSMUSG00000097332	2610020F03Rik	RIKEN cDNA 2610020F03 gene	3.95119	4.25288	6.09117	5.50888	4.10204	5.80002	1.69799	3.24448	0.00507057	0.0306407
ENSMUSG00000029754	Dlx6	distal-less homeobox 6	9.44181	9.76707	10.9959	11.6074	9.60444	11.3016	1.69719	3.24269	4.89627e-11	2.60972e-09
ENSMUSG00000038415	Foxq1	forkhead box Q1	8.73029	8.31623	10.2751	10.162	8.52326	10.2186	1.69531	3.23847	2.98652e-10	1.37629e-08
ENSMUSG00000054191	Klf1	Kruppel-like factor 1 (erythroid)	5.60101	5.6094	7.11273	7.48492	5.60521	7.29883	1.69362	3.23467	2.54769e-05	0.000366609
ENSMUSG00000090039	Gm15894	predicted gene 15894	5.0001	6.35337	7.37403	7.36012	5.67674	7.36707	1.69034	3.22732	0.00346783	0.0225695
ENSMUSG00000048834	Vstm2a	V-set and transmembrane domain containing 2A	8.60571	8.88192	10.5627	10.3043	8.74381	10.4335	1.68966	3.22581	7.56497e-15	6.92933e-13
ENSMUSG00000046814	Gchfr	GTP cyclohydrolase I feedback regulator	6.27561	6.93244	8.57421	8.01295	6.60403	8.29358	1.68956	3.22557	2.03588e-05	0.000301057
ENSMUSG00000097009	Gm26861	predicted gene, 26861	5.87949	6.1739	7.92017	7.49814	6.02669	7.70915	1.68246	3.20975	7.85145e-06	0.000131201
ENSMUSG00000111892	AC153524.1	---	5.95353	5.96889	7.47652	7.80524	5.96121	7.64088	1.67967	3.20354	5.03412e-06	8.92263e-05
ENSMUSG00000042428	Mgat3	mannoside acetylglucosaminyltransferase 3	7.53901	8.35888	9.36081	9.8959	7.94894	9.62835	1.67941	3.20297	6.1389e-06	0.000105979
ENSMUSG00000100794	Gm29667	predicted gene 29667	4.63043	4.33114	6.21493	6.10069	4.48078	6.15781	1.67703	3.19768	0.00195176	0.0141498
ENSMUSG00000047751	Utf1	undifferentiated embryonic cell transcription factor 1	6.1965	6.08636	7.59518	8.04033	6.14143	7.81775	1.67632	3.19612	6.84691e-06	0.000116354
ENSMUSG00000083853	Gm15696	predicted gene 15696	4.50472	3.9889	5.63965	6.20113	4.24681	5.92039	1.67358	3.19005	0.00671403	0.0384427
ENSMUSG00000086699	Gm16510	predicted pseudogene 16510	4.74606	5.70067	6.90788	6.88397	5.22336	6.89593	1.67257	3.18781	0.00119469	0.00951674
ENSMUSG00000092094	Zfp804b	zinc finger protein 804B	4.0445	4.83943	6.02506	6.20113	4.44196	6.1131	1.67113	3.18465	0.00429473	0.0267677
ENSMUSG00000086905	Gm13716	predicted gene 13716	7.58632	8.22182	9.82633	9.3204	7.90407	9.57337	1.6693	3.18059	6.17348e-07	1.42071e-05
ENSMUSG00000028528	Dnajc6	DnaJ heat shock protein family (Hsp40) member C6	7.80875	8.01216	9.42949	9.72928	7.91045	9.57939	1.66894	3.1798	4.1282e-11	2.21948e-09
ENSMUSG00000030225	Dera	deoxyribose-phosphate aldolase (putative)	8.17653	8.29686	9.74652	10.0587	8.23669	9.90261	1.66592	3.17315	3.27522e-12	2.11674e-10
ENSMUSG00000004360	9330159F19Rik	RIKEN cDNA 9330159F19 gene	5.47259	6.01704	7.01394	7.80524	5.74481	7.40959	1.66477	3.17064	0.000336784	0.00330608
ENSMUSG00000069816	Olfr23	olfactory receptor 23	6.31359	6.65665	8.16236	8.13648	6.48512	8.14942	1.6643	3.16959	1.96339e-07	5.06861e-06
ENSMUSG00000099911	1700044C05Rik	RIKEN cDNA 1700044C05 gene	6.86718	7.24697	8.73275	8.7084	7.05707	8.72058	1.6635	3.16785	7.50164e-09	2.65036e-07
ENSMUSG00000093926	Gm17027	predicted gene 17027	5.04596	6.31538	7.70481	6.98135	5.68067	7.34308	1.66241	3.16546	0.00470855	0.028862
ENSMUSG00000098161	Platr11	pluripotency associated transcript 11	3.95119	4.94274	5.80636	6.41143	4.44696	6.10889	1.66193	3.16439	0.00908598	0.049116
ENSMUSG00000030004	Nat8	N-acetyltransferase 8 (GCN5-related)	5.36818	5.91909	7.08055	7.52423	5.64363	7.30239	1.65876	3.15744	0.000130998	0.00149435
ENSMUSG00000029608	Rph3a	rabphilin 3A	7.41345	7.63413	9.20532	9.15911	7.52379	9.18222	1.65842	3.15671	2.4415e-11	1.37023e-09
ENSMUSG00000113163	AL929054.1	---	4.0445	4.47595	5.80636	6.02961	4.26022	5.91798	1.65776	3.15526	0.00410915	0.0258106
ENSMUSG00000083061	Gm12191	predicted gene 12191	8.62094	8.62274	10.4647	10.094	8.62184	10.2794	1.65752	3.15473	2.26602e-12	1.49312e-10
ENSMUSG00000109961	Gm31983	predicted gene, 31983	4.63043	4.78486	6.18497	6.54485	4.70764	6.36491	1.65727	3.15418	0.00103303	0.00845963
ENSMUSG00000034295	Fhod3	formin homology 2 domain containing 3	6.76121	6.61033	8.363	8.31894	6.68577	8.34097	1.6552	3.14966	7.30618e-08	2.09781e-06
ENSMUSG00000091227	Gm3755	predicted gene 3755	4.0445	4.33114	5.76645	5.91598	4.18782	5.84121	1.6534	3.14573	0.00443276	0.0274987
ENSMUSG00000046881	Olfr374	olfactory receptor 374	5.1335	5.33338	6.77341	7.00006	5.23344	6.88674	1.65329	3.14551	0.000137069	0.0015531
ENSMUSG00000053338	Tarm1	T cell-interacting, activating receptor on myeloid cells 1	5.09039	5.54519	6.83258	7.1075	5.31779	6.97004	1.65225	3.14323	0.000183617	0.00198822
ENSMUSG00000032456	Nmnat3	nicotinamide nucleotide adenylyltransferase 3	11.5236	11.6249	13.3227	13.1289	11.5743	13.2258	1.65149	3.14159	7.13055e-40	4.19876e-37
ENSMUSG00000043013	Onecut1	one cut domain, family member 1	5.40383	5.51198	6.73257	7.48492	5.4579	7.10875	1.65084	3.14017	0.000330053	0.00324744
ENSMUSG00000100890	1700085C21Rik	RIKEN cDNA 1700085C21 gene	4.43751	4.99175	6.15438	6.57011	4.71463	6.36224	1.64762	3.13316	0.00190649	0.0139025
ENSMUSG00000097540	1700037F24Rik	RIKEN cDNA 1700037F24 gene	5.1335	5.29485	7.03088	6.69019	5.21417	6.86054	1.64636	3.13043	0.000193294	0.00207243
ENSMUSG00000114704	AC158521.1	---	5.69034	5.51198	7.17502	7.316	5.60116	7.24551	1.64436	3.12608	3.91779e-05	0.000529659
ENSMUSG00000110770	AC158622.1	---	4.56895	4.25288	6.35606	5.74903	4.41091	6.05255	1.64163	3.12018	0.0045357	0.0280015
ENSMUSG00000041420	Meis3	Meis homeobox 3	7.10235	7.67221	9.2312	8.82318	7.38728	9.02719	1.63991	3.11647	7.35108e-07	1.65174e-05
ENSMUSG00000097640	Gm20033	predicted gene, 20033	4.36701	4.40536	6.21493	5.83492	4.38618	6.02493	1.63874	3.11394	0.00306485	0.0204344
ENSMUSG00000045733	Sprn	shadow of prion protein	6.29473	5.99317	7.74643	7.81584	6.14395	7.78114	1.63719	3.11059	6.76153e-06	0.000115143
ENSMUSG00000078945	Naip2	NLR family, apoptosis inhibitory protein 2	5.25561	6.19498	7.17502	7.54986	5.72529	7.36244	1.63714	3.1105	0.000775115	0.00670267
ENSMUSG00000071551	Akr1c19	aldo-keto reductase family 1, member C19	6.06906	6.10875	7.87397	7.57503	6.08891	7.7245	1.63559	3.10715	4.48517e-06	8.03411e-05
ENSMUSG00000105698	Gm31881	predicted gene, 31881	8.71618	8.84905	10.5699	10.2662	8.78262	10.418	1.63542	3.10679	4.28923e-14	3.59182e-12
ENSMUSG00000039059	Hrh3	histamine receptor H3	5.92927	7.24697	8.46625	7.97563	6.58812	8.22094	1.63282	3.10119	0.00246531	0.0171169
ENSMUSG00000054676	1600014C10Rik	RIKEN cDNA 1600014C10 gene	6.47314	6.15251	8.23726	7.64803	6.31282	7.94264	1.62982	3.09474	4.58712e-05	0.000609267
ENSMUSG00000028255	Clca1	chloride channel accessory 1	5.0001	4.72814	6.60262	6.3832	4.86412	6.49291	1.62879	3.09253	0.000973683	0.00807167
ENSMUSG00000092602	4931413I07Rik	RIKEN cDNA 4931413I07 gene	6.00086	6.51297	8.0505	7.71751	6.25691	7.884	1.62709	3.0889	1.34333e-05	0.000210002
ENSMUSG00000087132	A930001C03Rik	RIKEN cDNA A930001C03 gene	4.80057	4.54325	6.18497	6.41143	4.67191	6.2982	1.62629	3.08718	0.00174935	0.0129584
ENSMUSG00000084055	Gm12004	predicted gene 12004	5.60101	5.7865	7.4641	7.17492	5.69375	7.31951	1.62576	3.08604	3.2185e-05	0.000449268
ENSMUSG00000091504	Vmn2r118	vomeronasal 2, receptor 118	3.95119	4.78486	5.95578	6.02961	4.36802	5.9927	1.62467	3.08372	0.00742161	0.0417024
ENSMUSG00000111052	AC158622.3	---	4.36701	4.40536	5.99083	6.02961	4.38618	6.01022	1.62404	3.08237	0.00296577	0.019884
ENSMUSG00000085676	4930555O08Rik	RIKEN cDNA 4930555O08 gene	6.81517	7.84885	9.0888	8.82318	7.33201	8.95599	1.62398	3.08224	0.000115037	0.00133695
ENSMUSG00000043705	Capn13	calpain 13	5.82793	6.35337	7.56059	7.8677	6.09065	7.71415	1.6235	3.08121	2.5607e-05	0.000368052
ENSMUSG00000078496	Zfp982	zinc finger protein 982	8.70193	9.37758	10.4475	10.8788	9.03976	10.6632	1.6234	3.081	4.85403e-08	1.45645e-06
ENSMUSG00000098029	Gm7745	predicted gene 7745	6.95392	7.61079	8.9353	8.87478	7.28235	8.90504	1.62268	3.07947	6.3088e-07	1.44825e-05
ENSMUSG00000004105	Angptl2	angiopoietin-like 2	7.02432	8.47114	9.72326	9.01477	7.74773	9.36901	1.62128	3.07648	0.00297224	0.0199207
ENSMUSG00000096997	Gm26791	predicted gene, 26791	7.80209	8.22694	9.62626	9.63965	8.01451	9.63295	1.61844	3.07043	1.05076e-10	5.23222e-09
ENSMUSG00000110351	Gm32050	predicted gene, 32050	5.33162	5.54519	7.12856	6.98135	5.4384	7.05495	1.61655	3.06641	8.20288e-05	0.00099804
ENSMUSG00000020335	Zfp354b	zinc finger protein 354B	9.79723	9.66123	11.3717	11.314	9.72923	11.3429	1.61363	3.06022	6.16153e-21	1.07312e-18
ENSMUSG00000096878	Gm21083	predicted gene, 21083	9.07523	9.8104	11.4013	10.7101	9.44282	11.0557	1.61288	3.05861	1.02298e-06	2.22057e-05
ENSMUSG00000087268	Gm14486	predicted gene 14486	4.50472	4.83943	6.69054	5.87602	4.67207	6.28328	1.6112	3.05507	0.00352934	0.0229015
ENSMUSG00000110537	Gm4316	predicted gene 4316	6.58607	6.19498	7.54888	8.454	6.39053	8.00144	1.61091	3.05445	0.000321589	0.00317203
ENSMUSG00000025776	Crispld1	cysteine-rich secretory protein LCCL domain containing 1	7.51476	8.10973	9.17516	9.66332	7.81224	9.41924	1.60699	3.04616	1.28494e-06	2.71146e-05
ENSMUSG00000039908	Slc26a11	solute carrier family 26, member 11	6.45626	7.26702	7.99114	8.94406	6.86164	8.4676	1.60596	3.04399	0.000518162	0.00475916
ENSMUSG00000048078	Tenm4	teneurin transmembrane protein 4	8.77522	8.72047	10.5077	10.1989	8.74785	10.3533	1.60548	3.04297	1.23356e-12	8.61794e-11
ENSMUSG00000091792	Gm3573	predicted gene 3573	11.3806	11.5815	13.1666	13.0044	11.481	13.0855	1.60444	3.04078	5.02866e-37	2.66498e-34
ENSMUSG00000033854	Kcnk10	potassium channel, subfamily K, member 10	7.19683	7.46222	8.90345	8.96325	7.32953	8.93335	1.60383	3.03949	1.41241e-09	5.70145e-08
ENSMUSG00000026175	Vil1	villin 1	5.71892	5.6094	7.1597	7.37453	5.66416	7.26712	1.60295	3.03764	5.15e-05	0.000675087
ENSMUSG00000113303	AC124595.1	---	5.40383	4.54325	6.43455	6.71305	4.97354	6.5738	1.60026	3.03198	0.00553975	0.032876
ENSMUSG00000084818	Gm14640	predicted gene 14640	4.74606	5.17265	6.3827	6.73556	4.95935	6.55913	1.59977	3.03096	0.00108539	0.00879331
ENSMUSG00000021541	Trpc7	transient receptor potential cation channel, subfamily C, member 7	5.87949	4.99175	6.94411	7.12465	5.43562	7.03438	1.59876	3.02884	0.00286317	0.0193365
ENSMUSG00000109315	Gm45037	predicted gene 45037	4.21475	5.03914	6.18497	6.26441	4.62694	6.22469	1.59775	3.0267	0.00516438	0.0310765
ENSMUSG00000105147	Ckb-ps1	creatine kinase, brain, pseudogene 1	5.36818	5.67088	6.97945	7.25499	5.51953	7.11722	1.59769	3.02659	0.000115653	0.00134368
ENSMUSG00000054000	Tusc1	tumor suppressor candidate 1	8.65462	8.89486	10.4108	10.3304	8.77474	10.3706	1.59584	3.02271	3.44792e-16	3.80677e-14
ENSMUSG00000079434	Neu2	neuraminidase 2	5.1335	4.78486	6.45979	6.64335	4.95918	6.55157	1.59239	3.01549	0.00121057	0.00961225
ENSMUSG00000054423	Cadps	Ca2+-dependent secretion activator	7.76144	8.40936	9.81903	9.53447	8.0854	9.67675	1.59136	3.01332	2.42891e-07	6.16737e-06
ENSMUSG00000049128	Ivl	involucrin	4.95275	4.72814	6.53297	6.32503	4.84045	6.429	1.58855	3.00748	0.00139387	0.0107525
ENSMUSG00000038242	Aox4	aldehyde oxidase 4	8.73029	8.91087	10.2446	10.5731	8.82058	10.4088	1.58826	3.00687	1.14219e-12	7.99467e-11
ENSMUSG00000018459	Slc13a3	solute carrier family 13 (sodium-dependent dicarboxylate transporter), member 3	5.85394	6.61033	8.02536	7.61199	6.23213	7.81867	1.58654	3.00329	0.000178926	0.00194652
ENSMUSG00000035187	Nkx6-1	NK6 homeobox 1	8.53914	8.89486	10.3714	10.227	8.717	10.2992	1.58219	2.99425	4.41011e-13	3.29842e-11
ENSMUSG00000057969	Sema3b	sema domain, immunoglobulin domain (Ig), short basic domain, secreted, (semaphorin) 3B	7.60941	8.12629	9.48894	9.41058	7.86785	9.44976	1.58191	2.99366	9.86938e-09	3.41853e-07
ENSMUSG00000108105	Gm5340	predicted gene 5340	4.8531	4.66911	6.69054	5.99272	4.7611	6.34163	1.58053	2.99079	0.0032015	0.0211453
ENSMUSG00000019820	Utrn	utrophin	10.5372	10.0563	11.7036	12.0454	10.2968	11.8745	1.57773	2.98499	7.59364e-10	3.23504e-08
ENSMUSG00000026580	Selp	selectin, platelet	7.14511	6.80113	8.3015	8.79667	6.97312	8.54908	1.57597	2.98135	1.18128e-05	0.000187997
ENSMUSG00000005892	Trh	thyrotropin releasing hormone	7.78866	8.09859	9.32004	9.70668	7.94363	9.51336	1.56973	2.96849	1.31722e-08	4.42217e-07
ENSMUSG00000070873	Lilra5	leukocyte immunoglobulin-like receptor, subfamily A (with TM domain), member 5	6.3506	6.31538	7.72577	8.07604	6.33299	7.90091	1.56792	2.96476	7.59321e-06	0.000127517
ENSMUSG00000024795	Kif20b	kinesin family member 20B	12.2666	11.8517	13.5848	13.667	12.0591	13.6259	1.56672	2.96231	2.1858e-15	2.19153e-13
ENSMUSG00000020377	Ltc4s	leukotriene C4 synthase	5.56996	6.99387	7.96493	7.72877	6.28192	7.84685	1.56493	2.95864	0.00713243	0.04045
ENSMUSG00000017922	Prl3c1	prolactin family 3, subfamily c, member 1	7.01282	7.86867	8.84238	9.15911	7.44075	9.00075	1.56	2.94854	4.23051e-05	0.000565955
ENSMUSG00000041827	Oasl1	2-5 oligoadenylate synthetase-like 1	7.17636	7.21637	8.60847	8.89991	7.19637	8.75419	1.55782	2.94409	6.4533e-08	1.87469e-06
ENSMUSG00000022261	Sdc2	syndecan 2	9.90223	10.2824	11.7945	11.5046	10.0923	11.6495	1.55724	2.9429	3.0272e-15	2.97878e-13
ENSMUSG00000034777	Vax2	ventral anterior homeobox 2	5.66117	5.86751	7.45157	7.19129	5.76434	7.32143	1.55709	2.94261	5.95277e-05	0.000762797
ENSMUSG00000034488	Edil3	EGF-like repeats and discoidin I-like domains 3	5.6314	6.25644	7.41332	7.58746	5.94392	7.50039	1.55647	2.94133	0.000130968	0.00149435
ENSMUSG00000049122	Frmd3	FERM domain containing 3	4.80057	5.33338	6.88942	6.35441	5.06698	6.62192	1.55494	2.93821	0.00197282	0.0142718
ENSMUSG00000074981	Dcdc5	doublecortin domain containing 5	7.76829	7.93281	9.56652	9.24397	7.85055	9.40525	1.55469	2.93771	2.47445e-09	9.53215e-08
ENSMUSG00000034774	Dsg1c	desmoglein 1 gamma	7.48177	7.28679	8.76349	9.10828	7.38428	8.93588	1.5516	2.93143	3.015e-07	7.43667e-06
ENSMUSG00000111082	AC061963.3	---	9.89128	9.82737	11.2674	11.5498	9.85933	11.4086	1.54927	2.9267	1.46166e-16	1.66841e-14
ENSMUSG00000024134	Six2	sine oculis-related homeobox 2	8.98101	9.16702	10.6679	10.5778	9.07401	10.6229	1.54884	2.92582	9.67988e-18	1.25998e-15
ENSMUSG00000030532	Hddc3	HD domain containing 3	7.57854	7.40004	8.95318	9.12115	7.48929	9.03717	1.54788	2.92386	2.29514e-08	7.33988e-07
ENSMUSG00000063903	Klk1	kallikrein 1	7.13453	8.33534	9.50722	9.05559	7.73494	9.2814	1.54647	2.92101	0.000940638	0.00785567
ENSMUSG00000076465	Trbv5	T cell receptor beta, variable 5	4.29288	4.47595	6.30125	5.56022	4.38442	5.93073	1.54632	2.9207	0.0082183	0.045375
ENSMUSG00000009246	Trpm5	transient receptor potential cation channel, subfamily M, member 5	6.15526	7.64183	8.50314	8.38449	6.89855	8.44382	1.54527	2.91859	0.00698515	0.0397619
ENSMUSG00000026368	F13b	coagulation factor XIII, beta subunit	4.90379	5.33338	6.73257	6.59494	5.11858	6.66376	1.54517	2.91839	0.000902009	0.00760531
ENSMUSG00000062380	Tubb3	tubulin, beta 3 class III	7.64709	8.32103	9.71804	9.33522	7.98406	9.52663	1.54257	2.91313	2.76695e-06	5.29892e-05
ENSMUSG00000090753	Rpl31-ps4	ribosomal protein L31, pseudogene 4	6.92966	7.34452	8.64744	8.7084	7.13709	8.67792	1.54083	2.90962	1.72282e-07	4.50397e-06
ENSMUSG00000039004	Bmp6	bone morphogenetic protein 6	8.68392	8.6911	10.1431	10.3099	8.68751	10.2265	1.53899	2.90592	7.91538e-14	6.42531e-12
ENSMUSG00000003053	Cyp2c29	cytochrome P450, family 2, subfamily c, polypeptide 29	6.06906	6.8551	7.8165	8.17816	6.46208	7.99733	1.53525	2.89839	0.000218603	0.00229698
ENSMUSG00000082195	Gm13034	predicted gene 13034	8.9391	8.5053	10.2662	10.2487	8.7222	10.2574	1.53525	2.89838	1.46676e-08	4.88881e-07
ENSMUSG00000025017	Pik3ap1	phosphoinositide-3-kinase adaptor protein 1	9.01022	8.6985	10.383	10.3901	8.85436	10.3866	1.53221	2.89228	1.38428e-10	6.75693e-09
ENSMUSG00000074235	Gm10649	predicted gene 10649	4.36701	4.17014	5.76645	5.83492	4.26858	5.80068	1.53211	2.89208	0.00899052	0.0486893
ENSMUSG00000031492	Chrnb3	cholinergic receptor, nicotinic, beta polypeptide 3	6.00086	5.03914	7.01394	7.09014	5.52	7.05204	1.53204	2.89194	0.00563757	0.0333711
ENSMUSG00000027978	Prss12	protease, serine 12 neurotrypsin (motopsin)	4.6894	5.40749	6.92611	6.23312	5.04845	6.57961	1.53117	2.89019	0.0047038	0.0288377
ENSMUSG00000095143	Hsd3b4	hydroxy-delta-5-steroid dehydrogenase, 3 beta- and steroid delta-isomerase 4	5.43862	6.06362	7.30606	7.25499	5.75112	7.28053	1.52941	2.88667	0.000285713	0.00286849
ENSMUSG00000109039	Gm33570	predicted gene, 33570	5.33162	5.72985	7.17502	6.94318	5.53073	7.0591	1.52837	2.8846	0.000294255	0.00293756
ENSMUSG00000024064	Galnt14	UDP-N-acetyl-alpha-D-galactosamine:polypeptide N-acetylgalactosaminyltransferase 14	7.60941	7.70197	9.17896	9.18796	7.65569	9.18346	1.52777	2.8834	3.01878e-10	1.38599e-08
ENSMUSG00000111338	AL773539.1	---	4.74606	4.89201	6.45979	6.23312	4.81903	6.34645	1.52742	2.8827	0.0020686	0.014844
ENSMUSG00000097785	B230217O12Rik	RIKEN cDNA B230217O12 gene	5.53823	5.841	7.23474	7.19129	5.68962	7.21302	1.5234	2.87467	0.00010835	0.00126676
ENSMUSG00000095388	Gm10681	predicted gene 10681	5.47259	6.04052	7.31991	7.23933	5.75655	7.27962	1.52307	2.87402	0.000232831	0.00242196
ENSMUSG00000071343	Gm10327	predicted pseudogene 10327	6.13419	5.70067	7.38724	7.48492	5.91743	7.43608	1.51865	2.86524	0.00020925	0.00221155
ENSMUSG00000075224	Lrrc55	leucine rich repeat containing 55	8.21216	8.933	10.1155	10.0654	8.57258	10.0905	1.51788	2.8637	3.55956e-07	8.65141e-06
ENSMUSG00000046844	Vat1l	vesicle amine transport protein 1 like	6.87989	6.91984	8.08335	8.74768	6.89987	8.41552	1.51565	2.85928	2.74556e-05	0.00039189
ENSMUSG00000112159	AC160031.1	---	5.0001	5.21454	6.4846	6.75772	5.10732	6.62116	1.51383	2.85568	0.0010977	0.00886793
ENSMUSG00000075277	Haglr	Hoxd antisense growth associated long non-coding RNA	8.97213	9.33548	10.1096	11.2244	9.15381	10.667	1.51318	2.85439	3.07216e-05	0.00043268
ENSMUSG00000085889	1700054M17Rik	RIKEN cDNA 1700054M17 gene	5.40383	6.35337	7.06418	7.71751	5.8786	7.39085	1.51225	2.85254	0.00311082	0.0206628
ENSMUSG00000107577	Gm44103	predicted gene, 44103	11.7304	11.7989	13.2944	13.2562	11.7646	13.2753	1.51065	2.84938	6.91474e-51	6.25649e-48
ENSMUSG00000069089	Cdk7	cyclin-dependent kinase 7	10.6077	10.423	11.9972	12.0527	10.5154	12.0249	1.50955	2.8472	5.67716e-20	9.23708e-18
ENSMUSG00000113906	AC132604.2	---	6.21669	7.27693	8.46625	8.04033	6.74681	8.25329	1.50648	2.84116	0.00134256	0.0104284
ENSMUSG00000113600	AC099934.6	---	6.63189	7.15315	8.36967	8.41966	6.89252	8.39467	1.50215	2.83264	4.11608e-06	7.49235e-05
ENSMUSG00000086531	Gm11351	predicted gene 11351	4.80057	5.57765	6.66906	6.71305	5.18911	6.69106	1.50194	2.83224	0.0029283	0.0196938
ENSMUSG00000111005	AC153556.2	---	5.97739	6.82836	7.60652	8.2026	6.40288	7.90456	1.50168	2.83173	0.00098795	0.00816804
ENSMUSG00000068428	Gmnc	geminin coiled-coil domain containing	4.8531	5.29485	6.32892	6.82223	5.07397	6.57557	1.5016	2.83156	0.00248433	0.0172162
ENSMUSG00000082935	Gm7658	predicted gene 7658	6.73346	6.77337	8.32229	8.18635	6.75341	8.25432	1.50091	2.8302	7.4103e-07	1.66253e-05
ENSMUSG00000022044	Stmn4	stathmin-like 4	5.1335	5.44317	6.79341	6.77954	5.28834	6.78648	1.49814	2.82478	0.000654979	0.0058268
ENSMUSG00000055078	Gabra5	gamma-aminobutyric acid (GABA) A receptor, subunit alpha 5	7.78866	8.04735	9.4102	9.41755	7.91801	9.41388	1.49587	2.82034	3.18501e-10	1.45331e-08
ENSMUSG00000032827	Ppp1r9a	protein phosphatase 1, regulatory (inhibitor) subunit 9A	7.97796	7.14234	8.9796	9.12968	7.56015	9.05464	1.49449	2.81765	0.000336015	0.00330027
ENSMUSG00000079269	Gm3676	predicted gene 3676	11.9903	12.2137	13.6685	13.5212	12.102	13.5948	1.49283	2.81441	3.43879e-35	1.7239e-32
ENSMUSG00000076498	Trbc2	T cell receptor beta, constant 2	7.53097	8.19591	9.4102	9.30167	7.86344	9.35594	1.4925	2.81376	1.74848e-06	3.53671e-05
ENSMUSG00000026418	Tnni1	troponin I, skeletal, slow 1	5.09039	5.12951	6.55656	6.64335	5.10995	6.59996	1.49001	2.8089	0.00113094	0.00909684
ENSMUSG00000111285	AC172194.1	---	5.29411	4.89201	6.30125	6.86368	5.09306	6.58247	1.48941	2.80774	0.00386351	0.0246262
ENSMUSG00000086353	Gm13481	predicted gene 13481	5.17536	4.94274	6.71171	6.3832	5.05905	6.54746	1.48841	2.80579	0.00216682	0.0154344
ENSMUSG00000050870	Mrgprb8	MAS-related GPR, member B8	5.90459	6.71619	8.23726	7.36012	6.31039	7.79869	1.4883	2.80558	0.00208888	0.0149712
ENSMUSG00000034533	Scn10a	sodium channel, voltage-gated, type X, alpha	8.33728	8.29198	9.67288	9.93289	8.31463	9.80288	1.48825	2.80549	5.24777e-10	2.29572e-08
ENSMUSG00000045178	4933411O13Rik	RIKEN cDNA 4933411O13 gene	7.14511	6.19498	8.20029	8.11089	6.67004	8.15559	1.48555	2.80023	0.00214402	0.0152925
ENSMUSG00000036045	Gm12221	predicted gene 12221	4.74606	4.72814	6.27305	6.16842	4.7371	6.22074	1.48363	2.79652	0.00365377	0.0235687
ENSMUSG00000021872	Rnase10	ribonuclease, RNase A family, 10 (non-active)	8.70908	8.71319	10.3547	10.0339	8.71113	10.1943	1.48318	2.79564	1.06868e-10	5.3012e-09
ENSMUSG00000106651	Gm42608	predicted gene 42608	5.92927	6.01704	7.20519	7.70616	5.97315	7.45568	1.48253	2.79437	0.000187733	0.00202334
ENSMUSG00000085420	4930453O03Rik	RIKEN cDNA 4930453O03 gene	6.92966	8.04155	8.93079	9.0009	7.4856	8.96584	1.48024	2.78995	0.000774416	0.00669818
ENSMUSG00000032500	Dclk3	doublecortin-like kinase 3	5.1335	4.89201	6.60262	6.3832	5.01276	6.49291	1.48015	2.78979	0.00240691	0.0167963
ENSMUSG00000035200	Chrnb4	cholinergic receptor, nicotinic, beta polypeptide 4	6.61678	6.91984	7.99114	8.50073	6.76831	8.24593	1.47763	2.7849	2.70981e-05	0.000387234
ENSMUSG00000114575	AC154573.2	---	8.1187	8.38663	9.83359	9.61558	8.25267	9.72458	1.47192	2.7739	6.85346e-10	2.94262e-08
ENSMUSG00000097274	Gm26564	predicted gene, 26564	6.42189	5.96889	7.41332	7.91776	6.19539	7.66554	1.47015	2.7705	0.000541873	0.00494389
ENSMUSG00000082893	Gm11383	predicted gene 11383	7.60175	7.88173	9.19784	9.22422	7.74174	9.21103	1.46929	2.76885	4.10239e-09	1.52644e-07
ENSMUSG00000040537	Adam22	a disintegrin and metallopeptidase domain 22	10.1467	10.0272	11.4974	11.6142	10.087	11.5558	1.46884	2.76798	1.69675e-18	2.4492e-16
ENSMUSG00000026147	Col9a1	collagen, type IX, alpha 1	8.50671	8.90129	10.1547	10.1908	8.704	10.1728	1.46876	2.76783	5.55991e-11	2.92562e-09
ENSMUSG00000093945	Gm3543	predicted gene 3543	11.3983	11.5669	12.9777	12.9249	11.4826	12.9513	1.46867	2.76767	9.05844e-41	5.60068e-38
ENSMUSG00000039497	Dse	dermatan sulfate epimerase	7.34174	7.50505	8.70135	9.07778	7.42339	8.88956	1.46617	2.76287	5.35258e-07	1.25277e-05
ENSMUSG00000022311	Csmd3	CUB and Sushi multiple domains 3	8.27126	8.3542	9.64289	9.90833	8.31273	9.77561	1.46288	2.75658	5.41177e-10	2.36189e-08
ENSMUSG00000029650	Slc46a3	solute carrier family 46, member 3	6.77489	6.49608	8.15465	8.04033	6.63549	8.09749	1.462	2.7549	1.60623e-05	0.000245514
ENSMUSG00000085944	1700003D09Rik	RIKEN cDNA 1700003D09 gene	5.29411	5.29485	6.73257	6.77954	5.29448	6.75606	1.46158	2.75409	0.000840803	0.00718196
ENSMUSG00000103968	2610509F24Rik	RIKEN cDNA 2610509F24 gene	5.09039	5.44317	6.32892	7.12465	5.26678	6.72678	1.46	2.75109	0.0035907	0.0232265
ENSMUSG00000083618	Gm11771	predicted gene 11771	4.43751	4.99175	5.99083	6.35441	4.71463	6.17262	1.45799	2.74726	0.00790728	0.0440049
ENSMUSG00000040434	Large2	LARGE xylosyl- and glucuronyltransferase 2	9.79723	9.19345	10.7887	11.1139	9.49534	10.9513	1.45591	2.7433	2.0674e-06	4.09692e-05
ENSMUSG00000114491	AC133598.3	---	7.57854	6.9818	8.66383	8.80733	7.28017	8.73558	1.45541	2.74234	7.88499e-05	0.000965925
ENSMUSG00000056880	Gadl1	glutamate decarboxylase-like 1	8.80553	8.6305	10.0915	10.2506	8.71801	10.1711	1.45306	2.73787	1.89114e-10	8.92566e-09
ENSMUSG00000000385	Tmprss2	transmembrane protease, serine 2	5.29411	5.47798	6.60262	7.07256	5.38605	6.83759	1.45154	2.73501	0.00127916	0.0100302
ENSMUSG00000024810	Il33	interleukin 33	7.32324	7.76676	9.00982	8.9822	7.545	8.99601	1.45101	2.734	2.6369e-07	6.62297e-06
ENSMUSG00000032231	Anxa2	annexin A2	12.2101	12.5494	13.8827	13.7785	12.3798	13.8306	1.45085	2.7337	3.2314e-27	9.59002e-25
ENSMUSG00000029385	Ccng2	cyclin G2	9.57678	10.0735	11.3465	11.2044	9.82512	11.2754	1.45033	2.73271	8.42647e-12	5.16689e-10
ENSMUSG00000069806	Cacng7	calcium channel, voltage-dependent, gamma subunit 7	8.0696	7.41808	9.15598	9.23215	7.74384	9.19407	1.45022	2.73251	6.31661e-05	0.000803175
ENSMUSG00000105483	4930553I04Rik	RIKEN cDNA 4930553I04 gene	5.69034	5.21454	7.23474	6.57011	5.45244	6.90242	1.44998	2.73205	0.00376806	0.0241423
ENSMUSG00000034156	Tspoap1	TSPO associated protein 1	10.0232	10.1948	11.7701	11.3455	10.109	11.5578	1.44875	2.72971	1.4186e-12	9.78177e-11
ENSMUSG00000029503	P2rx2	purinergic receptor P2X, ligand-gated ion channel, 2	9.23469	10.0094	11.1169	11.0207	9.62207	11.0688	1.44673	2.72589	2.94445e-07	7.29173e-06
ENSMUSG00000067847	Romo1	reactive oxygen species modulator 1	8.84497	8.81881	10.2078	10.3469	8.83189	10.2774	1.4455	2.72356	9.99985e-13	7.06599e-11
ENSMUSG00000110000	Gm33501	predicted gene, 33501	7.78866	7.92653	9.06433	9.54088	7.85759	9.3026	1.44501	2.72264	6.38032e-07	1.46108e-05
ENSMUSG00000087593	Gm16174	predicted gene 16174	7.3045	8.0589	9.35745	8.89492	7.6817	9.12618	1.44449	2.72166	9.13037e-05	0.0010898
ENSMUSG00000029765	Plxna4	plexin A4	8.35561	8.60316	9.88107	9.96657	8.47938	9.92382	1.44444	2.72157	2.19394e-11	1.23503e-09
ENSMUSG00000110126	Gm9347	predicted gene 9347	4.95275	5.33338	6.57977	6.59494	5.14306	6.58736	1.44429	2.72129	0.00199643	0.0144032
ENSMUSG00000078604	Gm10961	predicted gene 10961	5.09039	5.29485	6.75314	6.51913	5.19262	6.63613	1.44352	2.71983	0.00158902	0.0119546
ENSMUSG00000114563	AC139750.2	---	9.33505	9.89817	11.0797	11.0378	9.61661	11.0588	1.44214	2.71724	3.14884e-10	1.44213e-08
ENSMUSG00000111821	AC158622.5	---	6.38669	7.14234	8.17765	8.23455	6.76451	8.2061	1.44159	2.7162	0.000163983	0.00181428
ENSMUSG00000095240	Cypt14	cysteine-rich perinuclear theca 14	6.63189	7.69459	8.61971	8.58989	7.16324	8.6048	1.44156	2.71615	0.00108972	0.00882074
ENSMUSG00000113225	AC155295.1	---	5.66117	6.61033	7.54888	7.59978	6.13575	7.57433	1.43858	2.71054	0.00197635	0.0142918
ENSMUSG00000032343	Impg1	interphotoreceptor matrix proteoglycan 1	5.29411	5.54519	6.97945	6.73556	5.41965	6.8575	1.43785	2.70917	0.00090396	0.00761448
ENSMUSG00000052613	Pcdh15	protocadherin 15	8.9391	9.03003	10.3879	10.4543	8.98457	10.4211	1.43655	2.70673	6.40529e-15	5.93407e-13
ENSMUSG00000067229	Cyp2c66	cytochrome P450, family 2, subfamily c, polypeptide 66	6.00086	5.86751	7.31991	7.41692	5.93418	7.36842	1.43424	2.70239	0.000159065	0.00176566
ENSMUSG00000105473	Mark1-ps1	MAP/microtubule affinity regulating kinase 1, pseudogene 1	7.76144	7.93281	9.27808	9.2827	7.84713	9.28039	1.43326	2.70057	1.77043e-09	7.01683e-08
ENSMUSG00000050654	Olfr215	olfactory receptor 215	6.80187	7.36327	8.2945	8.73657	7.08257	8.51553	1.43297	2.70001	6.17958e-05	0.000788051
ENSMUSG00000108782	Gm32772	predicted gene, 32772	8.94516	9.28967	10.3978	10.7015	9.11742	10.5496	1.43223	2.69863	3.39697e-10	1.54055e-08
ENSMUSG00000027377	Mall	mal, T cell differentiation protein-like	8.03022	8.32103	9.56652	9.6456	8.17563	9.60606	1.43043	2.69527	9.8243e-10	4.1181e-08
ENSMUSG00000092131	BC050972	cDNA sequence BC050972	10.569	10.8434	12.0875	12.1843	10.7062	12.1359	1.4297	2.69391	3.56074e-23	7.59153e-21
ENSMUSG00000030623	Prss23os	protease, serine 23, opposite strand	9.33505	9.87713	10.9577	11.1139	9.60609	11.0358	1.42966	2.69384	5.78913e-10	2.52065e-08
ENSMUSG00000052572	Dlg2	discs, large homolog 2 (Drosophila)	10.5048	10.6033	11.9134	12.0515	10.554	11.9825	1.42843	2.69154	2.00561e-25	4.98219e-23
ENSMUSG00000106331	Gm5309	predicted gene 5309	5.66117	5.29485	6.66906	7.1416	5.47801	6.90533	1.42732	2.68947	0.0023946	0.0167293
ENSMUSG00000091697	Eif3s6-ps2	eukaryotic translation initiation factor 3, subunit 6, pseudogene 2	5.95353	5.91909	7.42618	7.30099	5.93631	7.36359	1.42728	2.68939	0.000141761	0.00159942
ENSMUSG00000039865	Slc44a3	solute carrier family 44, member 3	6.42189	6.95733	8.26616	7.96614	6.68961	8.11615	1.42654	2.68802	7.01753e-05	0.00087653
ENSMUSG00000095466	Gm3015	predicted gene 3015	5.40383	6.27635	7.51315	7.01853	5.84009	7.26584	1.42575	2.68654	0.00369233	0.0237638
ENSMUSG00000038071	Npy6r	neuropeptide Y receptor Y6	5.04596	5.67088	6.45979	7.1075	5.35842	6.78364	1.42522	2.68556	0.00482919	0.0294285
ENSMUSG00000081208	Gm11400	predicted gene 11400	6.43918	6.96962	8.13911	8.11947	6.7044	8.12929	1.42489	2.68495	3.29003e-05	0.000457631
ENSMUSG00000086969	4930443O20Rik	RIKEN cDNA 4930443O20 gene	10.0959	10.1988	11.5946	11.5482	10.1473	11.5714	1.42409	2.68345	4.83521e-25	1.15724e-22
ENSMUSG00000030109	Slc6a12	solute carrier family 6 (neurotransmitter transporter, betaine/GABA), member 12	5.66117	6.04052	7.06418	7.48492	5.85084	7.27455	1.42371	2.68274	0.00057954	0.00524627
ENSMUSG00000027070	Lrp2	low density lipoprotein receptor-related protein 2	9.04732	9.04462	10.3513	10.5871	9.04597	10.4692	1.42322	2.68183	4.58422e-12	2.912e-10
ENSMUSG00000027831	Veph1	ventricular zone expressed PH domain-containing 1	5.29411	5.7865	6.92611	7.00006	5.5403	6.96308	1.42278	2.68102	0.0010588	0.00863068
ENSMUSG00000112469	AC153917.1	---	5.1335	5.44317	7.22004	6.20113	5.28834	6.71059	1.42225	2.68003	0.00622739	0.0360855
ENSMUSG00000022206	Npr3	natriuretic peptide receptor 3	8.57867	9.0034	10.1872	10.2389	8.79103	10.213	1.42199	2.67955	4.95531e-10	2.18322e-08
ENSMUSG00000109582	4933439N14Rik	RIKEN cDNA 4933439N14 gene	8.81549	8.97321	10.2022	10.4304	8.89435	10.3163	1.42194	2.67947	8.72446e-12	5.33198e-10
ENSMUSG00000086916	Gm15903	predicted gene 15903	5.1335	4.78486	6.43455	6.32503	4.95918	6.37979	1.42061	2.67698	0.00522128	0.0313442
ENSMUSG00000100528	Gm28881	predicted gene 28881	6.64685	7.0643	8.34956	8.2026	6.85557	8.27608	1.4205	2.67679	9.90328e-06	0.000160499
ENSMUSG00000075044	Slc22a29	solute carrier family 22. member 29	5.66117	5.94421	7.42618	7.01853	5.80269	7.22236	1.41967	2.67524	0.000526679	0.00482187
ENSMUSG00000104055	Gm38132	predicted gene, 38132	9.09989	10.0548	11.0205	10.9718	9.57736	10.9961	1.41878	2.6736	1.80555e-05	0.000271726
ENSMUSG00000054342	Kcnn4	potassium intermediate/small conductance calcium-activated channel, subfamily N, member 4	5.53823	6.3345	7.50105	7.20748	5.93637	7.35427	1.4179	2.67196	0.00183959	0.0135082
ENSMUSG00000042793	Lgr6	leucine-rich repeat-containing G protein-coupled receptor 6	8.20207	9.38218	10.0976	10.3193	8.79212	10.2084	1.4163	2.66899	0.000844481	0.00719847
ENSMUSG00000097355	Gm26662	predicted gene, 26662	7.74763	8.06464	9.20532	9.43828	7.90613	9.3218	1.41567	2.66783	7.19725e-08	2.07295e-06
ENSMUSG00000079389	Gm3149	predicted gene 3149	10.2322	10.2762	11.6689	11.6708	10.2542	11.6698	1.41558	2.66767	1.29902e-25	3.3465e-23
ENSMUSG00000070777	Ceacam20	carcinoembryonic antigen-related cell adhesion molecule 20	6.1965	6.42649	7.72577	7.71751	6.3115	7.72164	1.41014	2.65764	3.59003e-05	0.000493256
ENSMUSG00000023978	Prph2	peripherin 2	6.45626	6.77337	7.99977	8.04934	6.61481	8.02455	1.40974	2.6569	1.36452e-05	0.000213045
ENSMUSG00000019942	Cdk1	cyclin-dependent kinase 1	10.6777	10.4197	11.922	11.9909	10.5487	11.9564	1.40775	2.65324	1.83622e-14	1.61801e-12
ENSMUSG00000083381	Scgb2b22-ps	secretoglobin, family 2B, member 22, pseudogene	8.61715	9.05042	10.2716	10.207	8.83378	10.2393	1.4055	2.6491	9.26135e-10	3.89533e-08
ENSMUSG00000095788	Sirpb1a	signal-regulatory protein beta 1A	5.82793	6.3904	7.58374	7.44451	6.10916	7.51412	1.40496	2.64811	0.000366387	0.00355064
ENSMUSG00000044921	Rassf9	Ras association (RalGDS/AF-6) domain family (N-terminal) member 9	10.4343	10.4174	11.6242	12.0358	10.4259	11.83	1.4041	2.64653	1.65336e-12	1.13164e-10
ENSMUSG00000073094	Smim9	small integral membrane protein 9	7.10235	7.15315	8.38951	8.67386	7.12775	8.53169	1.40394	2.64623	2.461e-06	4.78239e-05
ENSMUSG00000028356	Ambp	alpha 1 microglobulin/bikunin	5.50578	6.3904	7.59518	7.1075	5.94809	7.35134	1.40325	2.64496	0.00397161	0.0251639
ENSMUSG00000114062	AC163651.3	---	8.59032	8.94238	10.6598	9.67792	8.76635	10.1689	1.40251	2.6436	8.40027e-05	0.00101776
ENSMUSG00000112399	AC132139.2	---	7.14511	7.35393	8.70135	8.60219	7.24952	8.65177	1.40225	2.64314	4.1054e-07	9.84473e-06
ENSMUSG00000105168	Gm30735	predicted gene, 30735	4.8531	4.94274	5.95578	6.64335	4.89792	6.29956	1.40165	2.64203	0.00795417	0.0442077
ENSMUSG00000059412	Fxyd2	FXYD domain-containing ion transport regulator 2	9.78714	10.2971	11.5298	11.3573	10.0421	11.4435	1.40144	2.64164	5.31426e-11	2.81231e-09
ENSMUSG00000109651	Gm45463	predicted gene 45463	7.67653	8.05314	9.00982	9.52158	7.86484	9.2657	1.40087	2.6406	7.17489e-06	0.000121361
ENSMUSG00000070823	Gm1043	predicted gene 1043	7.3139	8.11527	9.05607	9.17154	7.71459	9.11381	1.39922	2.6376	8.18432e-05	0.000996818
ENSMUSG00000086031	Gm12348	predicted gene 12348	5.1335	5.96889	6.9968	6.90398	5.5512	6.95039	1.39919	2.63753	0.00432766	0.0269232
ENSMUSG00000025318	Jph3	junctophilin 3	8.97213	9.09315	10.6639	10.1928	9.03264	10.4284	1.39571	2.63118	1.56987e-08	5.19051e-07
ENSMUSG00000030669	Calca	calcitonin/calcitonin-related polypeptide, alpha	6.3506	6.10875	7.79683	7.44451	6.22968	7.62067	1.39099	2.62259	0.000287309	0.0028814
ENSMUSG00000056055	Sag	S-antigen, retina and pineal gland (arrestin)	10.104	9.96565	11.2914	11.5601	10.0348	11.4257	1.39088	2.62238	8.1665e-13	5.89402e-11
ENSMUSG00000053166	Cdh22	cadherin 22	6.11281	6.01704	7.38724	7.52423	6.06492	7.45574	1.39082	2.62227	0.000171666	0.00188244
ENSMUSG00000100487	1700072B07Rik	RIKEN cDNA 1700072B07 gene	7.09145	8.04155	9.02681	8.87984	7.5665	8.95333	1.38683	2.61503	0.000540902	0.00493625
ENSMUSG00000108218	Olfr1372-ps1	olfactory receptor 1372, pseudogene 1	8.61334	8.79485	9.98253	10.1949	8.7041	10.0887	1.3846	2.611	1.57124e-10	7.53081e-09
ENSMUSG00000059498	Fcgr3	Fc receptor, IgG, low affinity III	10.2421	9.54905	11.3338	11.2264	9.89559	11.2801	1.38449	2.6108	7.09818e-06	0.000120293
ENSMUSG00000021615	Xrcc4	X-ray repair complementing defective repair in Chinese hamster cells 4	11.0261	10.8147	12.4305	12.1791	10.9204	12.3048	1.38439	2.61062	7.63751e-14	6.227e-12
ENSMUSG00000035181	Heatr5a	HEAT repeat containing 5A	11.5114	11.4325	12.7683	12.9425	11.472	12.8554	1.38343	2.60888	4.00405e-22	7.8178e-20
ENSMUSG00000096719	Mrgpra2b	MAS-related GPR, member A2B	5.09039	5.7865	7.04763	6.59494	5.43844	6.82128	1.38284	2.60781	0.00514828	0.0309991
ENSMUSG00000060336	Zfp937	zinc finger protein 937	7.20696	6.86828	8.13127	8.7084	7.03762	8.41984	1.38222	2.60669	0.000239168	0.00247832
ENSMUSG00000107441	Gm31747	predicted gene, 31747	5.6314	6.296	6.90788	7.7838	5.9637	7.34584	1.38214	2.60655	0.0047378	0.0290078
ENSMUSG00000060798	Intu	inturned planar cell polarity protein	9.12147	9.13738	10.4156	10.6071	9.12942	10.5113	1.3819	2.60612	1.80899e-12	1.2246e-10
ENSMUSG00000062785	Kcnc3	potassium voltage gated channel, Shaw-related subfamily, member 3	5.82793	5.44317	6.96189	7.07256	5.63555	7.01723	1.38168	2.60571	0.00168755	0.0125836
ENSMUSG00000095226	Gm10377	predicted gene 10377	11.2428	11.4955	12.8397	12.6599	11.3691	12.7498	1.38071	2.60397	1.14182e-22	2.30208e-20
ENSMUSG00000081165	Gm11783	predicted gene 11783	5.87949	6.71619	7.58374	7.77296	6.29784	7.67835	1.38051	2.60361	0.00157659	0.0118803
ENSMUSG00000109824	Olfr643	olfactory receptor 643	5.33162	5.67088	6.96189	6.80104	5.50125	6.88146	1.38021	2.60307	0.00135489	0.0105063
ENSMUSG00000109175	Gm44947	predicted gene 44947	7.32324	7.46222	8.47247	9.07337	7.39273	8.77292	1.38019	2.60302	3.46671e-05	0.000478617
ENSMUSG00000026736	4930426L09Rik	RIKEN cDNA 4930426L09 gene	7.6246	7.77378	9.14045	9.01016	7.69919	9.07531	1.37612	2.59569	5.02591e-08	1.49999e-06
ENSMUSG00000015843	Rxrg	retinoid X receptor gamma	6.5547	7.67221	8.41555	8.55868	7.11345	8.48711	1.37366	2.59127	0.00325057	0.0214148
ENSMUSG00000097651	4930461G14Rik	RIKEN cDNA 4930461G14 gene	10.7136	10.6441	11.8788	12.2256	10.6789	12.0522	1.3733	2.59062	1.49942e-13	1.17848e-11
ENSMUSG00000114017	AC154269.1	---	6.50632	7.09826	8.18524	8.16163	6.80229	8.17343	1.37115	2.58676	9.52934e-05	0.00113051
ENSMUSG00000062861	Zfp28	zinc finger protein 28	8.22218	7.9075	9.27453	9.59726	8.06484	9.4359	1.37106	2.5866	4.0399e-06	7.37178e-05
ENSMUSG00000029254	Stap1	signal transducing adaptor family member 1	5.47259	6.40856	7.29208	7.33086	5.94058	7.31147	1.37089	2.58631	0.00447578	0.0277146
ENSMUSG00000026343	Gpr39	G protein-coupled receptor 39	8.77862	9.1882	10.1758	10.5319	8.98341	10.3539	1.37044	2.5855	5.59678e-08	1.65174e-06
ENSMUSG00000049556	Lingo1	leucine rich repeat and Ig domain containing 1	7.03573	6.71619	7.53707	8.95369	6.87596	8.24538	1.36942	2.58366	0.00486459	0.0295887
ENSMUSG00000042388	Dlgap3	discs, large (Drosophila) homolog-associated protein 3	9.0131	9.62285	10.7289	10.6447	9.31798	10.6868	1.36883	2.5826	6.87418e-08	1.98607e-06
ENSMUSG00000079164	Tlr5	toll-like receptor 5	6.02395	5.25525	6.97945	7.03677	5.6396	7.00811	1.3685	2.58203	0.00769748	0.043018
ENSMUSG00000054594	Oscar	osteoclast associated receptor	6.63189	6.06362	7.85507	7.57503	6.34776	7.71505	1.36729	2.57986	0.0012368	0.00977037
ENSMUSG00000113010	AC159261.1	---	5.56996	6.06362	7.12856	7.23933	5.81679	7.18394	1.36715	2.57961	0.000931716	0.00779871
ENSMUSG00000097576	D930030I03Rik	RIKEN cDNA D930030I03 gene	7.25655	7.58707	8.76349	8.81263	7.42181	8.78806	1.36625	2.57799	8.40597e-07	1.86282e-05
ENSMUSG00000072605	Gm10376	predicted gene 10376	11.3229	11.5695	12.8621	12.7597	11.4462	12.8109	1.3647	2.57523	1.67155e-26	4.6977e-24
ENSMUSG00000026347	Tmem163	transmembrane protein 163	5.33162	5.96889	6.85178	7.17492	5.65026	7.01335	1.36309	2.57236	0.0029857	0.0199821
ENSMUSG00000110056	1700014L14Rik	RIKEN cDNA 1700014L14 gene	5.6314	5.75845	7.09673	7.01853	5.69493	7.05763	1.3627	2.57166	0.000671811	0.00594943
ENSMUSG00000057177	Gsk3a	glycogen synthase kinase 3 alpha	13.0673	13.0533	14.4292	14.4127	13.0603	14.4209	1.3606	2.56793	1.94997e-42	1.39112e-39
ENSMUSG00000020673	Tpo	thyroid peroxidase	6.6908	7.01773	8.33599	8.09357	6.85427	8.21478	1.36051	2.56776	2.38657e-05	0.000346515
ENSMUSG00000107873	Gm19065	predicted gene, 19065	5.43862	4.94274	6.43455	6.66696	5.19068	6.55076	1.36008	2.56699	0.00769354	0.0430024
ENSMUSG00000046138	9930021J03Rik	RIKEN cDNA 9930021J03 gene	12.7649	12.3588	13.8698	13.9738	12.5619	13.9218	1.35996	2.56678	4.34777e-12	2.77606e-10
ENSMUSG00000094230	Gm21847	predicted gene, 21847	7.56286	7.57907	9.12476	8.73657	7.57097	8.93066	1.3597	2.56631	3.08153e-06	5.81758e-05
ENSMUSG00000031517	Gpm6a	glycoprotein m6a	6.81517	6.51297	7.79683	8.25026	6.66407	8.02355	1.35948	2.56592	0.000300007	0.00298694
ENSMUSG00000043583	4930470P17Rik	RIKEN cDNA 4930470P17 gene	8.14528	8.76344	9.77697	9.84764	8.45436	9.81231	1.35795	2.5632	2.03547e-06	4.04445e-05
ENSMUSG00000103341	1700051O22Rik	RIKEN cDNA 1700051O22 Gene	6.94184	7.09826	8.49706	8.25806	7.02005	8.37756	1.35751	2.56242	6.71576e-06	0.000114439
ENSMUSG00000101540	Gm28465	predicted gene 28465	6.81517	7.28679	8.33599	8.48089	7.05098	8.40844	1.35746	2.56234	2.40128e-05	0.000348379
ENSMUSG00000078942	Naip6	NLR family, apoptosis inhibitory protein 6	6.1965	6.23624	7.66195	7.48492	6.21637	7.57344	1.35706	2.56163	0.000133531	0.00151905
ENSMUSG00000026572	Tbx19	T-box 19	9.89599	10.3834	11.5549	11.4376	10.1397	11.4962	1.35654	2.5607	2.53286e-11	1.41936e-09
ENSMUSG00000110197	Gm45444	predicted gene 45444	9.30237	9.69861	11.0184	10.6944	9.50049	10.8564	1.35589	2.55955	2.66319e-09	1.02274e-07
ENSMUSG00000016128	Stard13	StAR-related lipid transfer (START) domain containing 13	10.5601	10.3903	11.9242	11.7378	10.4752	11.831	1.35582	2.55943	2.29925e-14	1.99288e-12
ENSMUSG00000107528	Gm44442	predicted gene, 44442	6.50632	7.49658	8.28747	8.4266	7.00145	8.35703	1.35558	2.559	0.00193706	0.0140679
ENSMUSG00000027202	Slc12a1	solute carrier family 12, member 1	6.42189	6.67177	7.87397	7.92757	6.54683	7.90077	1.35394	2.55609	3.6625e-05	0.000501357
ENSMUSG00000114567	AC161374.1	---	8.00723	8.48405	9.77697	9.42103	8.24564	9.599	1.35336	2.55507	2.84562e-06	5.41909e-05
ENSMUSG00000026604	Ptpn14	protein tyrosine phosphatase, non-receptor type 14	10.2434	10.036	11.2914	11.6889	10.1397	11.4901	1.35046	2.54993	1.74994e-09	6.94304e-08
ENSMUSG00000021509	Slc25a48	solute carrier family 25, member 48	6.47314	6.10875	7.84552	7.43078	6.29094	7.63815	1.34721	2.54419	0.000843512	0.00719245
ENSMUSG00000084754	Gm12532	predicted gene 12532	8.22218	8.61494	10.0422	9.4822	8.41856	9.76222	1.34366	2.53794	9.60104e-06	0.000155941
ENSMUSG00000029306	Ibsp	integrin binding sialoprotein	5.0001	5.37091	6.88942	6.16842	5.18551	6.52892	1.34341	2.53751	0.00843092	0.0462597
[truncated: 2,420 more rows]
